# Supplementary material for: Differential accumulation of proteins in oil palms affected by fatal yellowing disease
Source: PLoS One. 2018 Apr 5;13(4):e0195538. doi: 10.1371/journal.pone.0195538 (PMC5886584; doi:10.1371/journal.pone.0195538)
Supplement: S2 Table — A) Quantitative samples view. B) Protein report. C) Quantitative peptide report. D) Quantitative spectrum report. (XLS) [file pone.0195538.s002.xls]

## Sheet: Quantitative Samples  View
Differential accumulation of proteins in oil palms affected by fatal yellowing disease
Sidney Vasconcelos do Nascimento, Marcelo Murad Magalhães, Roberto Lisboa Cunha, Paulo Henrique de Oliveira Costa, Ronnie Cley de Oliveira Alves, Guilherme Corrêa de Oliveira, Rafael Borges da Silva Valadares
S2A Table - Data from Marborges (Area I) plant proteomes.
A) Quantitative Samples View
#af_MARBORGES_rep_tecnicas, Quantitative Samples View Report created on 09/11/2017
af_MARBORGES_rep_tecnicas
#	Identified Proteins (442)	Accession Number	Molecular Weight	Permutation Test (p-value) (p < 0.05000)	Log2 Fold Change by Category (AF / Reference)	Mudpit_Plate_MARBORGES_CONTROLE_A1_20160403_S1_R1_05F_F001	Std Dev(Mudpit_Plate_MARBORGES_CONTROLE_A1_20160403_S1_R1_05F_F001)	Mudpit_Plate_MARBORGES_CONTROLE_B1_20160403_S2_R2_05F_F001	Std Dev(Mudpit_Plate_MARBORGES_CONTROLE_B1_20160403_S2_R2_05F_F001)	Mudpit_Plate_MARBORGES_CONTROLE_C1_20160403_S3_R3_05F_F001	Std Dev(Mudpit_Plate_MARBORGES_CONTROLE_C1_20160403_S3_R3_05F_F001)	Mudpit_Plate_AF_MARBORGES_5F_A1_20160403_AF1_R1_05F_F001	Std Dev(Mudpit_Plate_AF_MARBORGES_5F_A1_20160403_AF1_R1_05F_F001)	Mudpit_Plate_AF_MARBORGES_5F_B1_20160403_AF2_R2_05F_F001	Std Dev(Mudpit_Plate_AF_MARBORGES_5F_B1_20160403_AF2_R2_05F_F001)	Mudpit_Plate_AF_MARBORGES_5F_C1_20160403_AF3_R3_05F_F001	Std Dev(Mudpit_Plate_AF_MARBORGES_5F_C1_20160403_AF3_R3_05F_F001)
1	PREDICTED: Bowman-Birk type trypsin inhibitor-like [Elaeis guineensis]	gi|743761598 (+1)	13 kDa	1	18.98	0	0	0	0	0	0	18.98	1.06079	0	0	0	0
2	PREDICTED: uncharacterized protein LOC105046447 [Elaeis guineensis]	gi|743791111	18 kDa	1	18.4	0	0	0	0	0	0	0	0	18.4	0	0	0
3	PREDICTED: CASP-like protein 1D1 [Elaeis guineensis]	gi|743865160	22 kDa	1	17.54	0	0	0	0	0	0	0	0	0	0	17.54	0
4	PREDICTED: hypersensitive-induced response protein 1 [Elaeis guineensis]	gi|743755084 (+2)	31 kDa	1	16.99	0	0	0	0	0	0	0	0	17.1	0	11.55	0
5	PREDICTED: inactive protein RESTRICTED TEV MOVEMENT 1-like [Elaeis guineensis]	gi|743821739	20 kDa	1	16.95	0	0	0	0	0	0	0	0	0	0	16.95	0
6	PREDICTED: nucleoside diphosphate kinase B-like [Elaeis guineensis]	gi|743827402	17 kDa	0.17	16.77	0	0	0	0	0	0	17.01	0.722047	15.08	0	0	0
7	PREDICTED: nucleoside diphosphate kinase B [Elaeis guineensis]	gi|743778585	16 kDa	0.17	16.31	0	0	0	0	0	0	16.47	0.508708	15.08	0	0	0
8	PREDICTED: uncharacterized protein At4g28440-like [Elaeis guineensis]	gi|743838589 (+1)	15 kDa	1	16.08	0	0	0	0	0	0	0	0	0	0	16.08	0
9	PREDICTED: succinate dehydrogenase [ubiquinone] flavoprotein subunit, mitochondrial-like [Elaeis guineensis]	gi|743857064	70 kDa	1	15.66	0	0	0	0	0	0	0	0	0	0	15.66	0
10	PREDICTED: LOW QUALITY PROTEIN: MFP1 attachment factor 1-like [Elaeis guineensis]	gi|743837848	17 kDa	1	15.46	0	0	0	0	0	0	15.46	0	0	0	0	0
11	PREDICTED: protein PHLOEM PROTEIN 2-LIKE A9-like [Elaeis guineensis]	gi|743855837	19 kDa	1	15.42	0	0	0	0	0	0	0	0	0	0	15.42	0
12	PREDICTED: IAA-amino acid hydrolase ILR1-like 1 [Elaeis guineensis]	gi|743797299	47 kDa	1	15.35	0	0	0	0	0	0	0	0	15.35	0	0	0
13	PREDICTED: probable inactive purple acid phosphatase 29 [Elaeis guineensis]	gi|743830385	47 kDa	1	15.25	0	0	0	0	0	0	0	0	0	0	15.25	0
14	PREDICTED: ras-related protein RABB1c-like [Elaeis guineensis]	gi|743807216	23 kDa	1	15.23	0	0	0	0	0	0	15.23	0	0	0	0	0
15	PREDICTED: proteasome subunit alpha type-7 [Elaeis guineensis]	gi|743855249	27 kDa	1	15.17	0	0	0	0	0	0	15.17	0	0	0	0	0
16	PREDICTED: isocitrate dehydrogenase [NADP]-like isoform X2 [Elaeis guineensis]	gi|743770704	47 kDa	1	14.95	0	0	0	0	0	0	0	0	14.95	0	0	0
17	PREDICTED: desiccation-related protein PCC13-62-like [Elaeis guineensis]	gi|743812850	32 kDa	1	14.9	0	0	0	0	0	0	14.9	0	0	0	0	0
18	PREDICTED: probable NAD(P)H dehydrogenase (quinone) FQR1-like 1 [Elaeis guineensis]	gi|743820818	22 kDa	1	14.56	0	0	0	0	0	0	0	0	14.56	0	0	0
19	PREDICTED: 60S ribosomal protein L14-1-like isoform X2 [Elaeis guineensis]	gi|743869489	15 kDa	1	14.14	0	0	0	0	0	0	0	0	0	0	14.14	2.04755
20	60S ribosomal protein L17 [Elaeis guineensis]	gi|192910706 (+7)	15 kDa	1	13.23	0	0	0	0	0	0	0	0	0	0	13.23	0
21	PREDICTED: glucan endo-1,3-beta-glucosidase-like [Elaeis guineensis]	gi|743785400	37 kDa	0.31	6.51	20.57	0	21.87	0	12.71	0.837646	21.98	3.75022	19.88	0	18.76	0
22	PREDICTED: patellin-3-like [Elaeis guineensis]	gi|743816880	54 kDa	0.031	5.77	16.79	0.452426	13.27	1.13151	12.23	0.948809	0	0	18.93	0	18.09	0
23	PREDICTED: patellin-3-like [Elaeis guineensis]	gi|743764635	61 kDa	0.15	4.35	16.79	0.452426	17.5	0	13.25	2.35814	0	0	18.93	0	18.09	0
24	PREDICTED: eukaryotic initiation factor 4A-3-like [Elaeis guineensis]	gi|743852046	46 kDa	0.5	4.19	0	0	12.08	1.08722	14.51	0.77812	0	0	0	0	17.78	0
25	PREDICTED: histone H2A-like [Elaeis guineensis]	gi|743787293 (+1)	16 kDa	0.7	2.65	14.01	3.02389	0	0	20.03	0	0	0	0	0	16.83	3.10872
26	PREDICTED: mitochondrial outer membrane protein porin 1-like [Elaeis guineensis]	gi|743798954	29 kDa	0.88	2.58	17.78	0	12.49	4.85939	0	0	15.44	0	15.89	1.27514	17.26	0
27	PREDICTED: hypersensitive-induced response protein 1 isoform X2 [Elaeis guineensis]	gi|743798950	31 kDa	0.11	2.32	15.51	1.60783	14.46	0.697667	13.4	1.80109	16.28	0	17.33	0	16.03	0
28	PREDICTED: 22.0 kDa class IV heat shock protein-like [Elaeis guineensis]	gi|743765011	22 kDa	0.5	2.22	12.54	0	0	0	0	0	14.93	0	14.5	1.88476	0	0
29	PREDICTED: acidic endochitinase-like [Elaeis guineensis]	gi|743796702	31 kDa	1	2.14	16.74	0	0	0	0	0	18.88	0	0	0	0	0
30	Cluster of PREDICTED: hydroxyacylglutathione hydrolase cytoplasmic [Elaeis guineensis] (gi|743891582)	gi|743891582	29 kDa	0.25	1.92	14.55	2.40057	14.77	1.22315	15.37	0.510963	17.06	0	0	0	0	0
30.1	PREDICTED: hydroxyacylglutathione hydrolase cytoplasmic [Elaeis guineensis]	gi|743891582	29 kDa	0.25	1.92	14.55	2.40057	14.77	1.22315	15.37	0.510963	17.06	0	0	0	0	0
30.2	PREDICTED: hydroxyacylglutathione hydrolase cytoplasmic-like isoform X1 [Elaeis guineensis]	gi|743892488 (+3)	18 kDa	1	0	0	0	0	0	0	0	0	0	0	0	0	0
31	PREDICTED: probable apyrase 2 [Elaeis guineensis]	gi|743789264	50 kDa	0.9	1.91	0	0	14.44	0	17.23	4.61706	0	0	16.62	4.08053	0	0
32	PREDICTED: protein P21-like [Elaeis guineensis]	gi|743891233	24 kDa	0.88	1.74	16.96	0	16.11	1.35366	16.61	3.04833	0	0	0	0	18.13	3.76887
33	Cluster of PREDICTED: alpha carbonic anhydrase 7-like [Elaeis guineensis] (gi|743864471)	gi|743864471 [2]	33 kDa	0.83	1.7	14.45	3.90875	16.43	2.02672	0	0	16.57	0	0	0	0	0
33.1	PREDICTED: alpha carbonic anhydrase 7-like [Elaeis guineensis]	gi|743864471	33 kDa	1	1.64	17.74	3.06126	14.8	1.96472	0	0	16.57	0	0	0	0	0
33.2	PREDICTED: alpha carbonic anhydrase 8-like, partial [Elaeis guineensis]	gi|743891008	16 kDa	0.042	-14.67	13.92	4.29629	17.15	0	0	0	0	0	0	0	0	0
34	Cluster of PREDICTED: 14-3-3-like protein D isoform X1 [Elaeis guineensis] (gi|743757050)	gi|743757050	30 kDa	1	1.69	0	0	14.29	0	0	0	0	0	0	0	15.99	0
34.1	PREDICTED: 14-3-3-like protein D isoform X1 [Elaeis guineensis]	gi|743757050	30 kDa	1	1.69	0	0	14.29	0	0	0	0	0	0	0	15.99	0
34.2	PREDICTED: 14-3-3 protein 9 isoform X1 [Elaeis guineensis]	gi|743799887 (+1)	30 kDa	1	0	0	0	0	0	0	0	0	0	0	0	0	0
35	Cluster of PREDICTED: chaperone protein ClpB1 [Elaeis guineensis] (gi|743756256)	gi|743756256 [2]	101 kDa	0.1	1.57	14.69	0.481193	0	0	13.61	0	0	0	0	0	15.77	0.778113
35.1	PREDICTED: chaperone protein ClpB1 [Elaeis guineensis]	gi|743756256	101 kDa	0.1	1.65	14.69	0	0	0	13.61	0	0	0	0	0	15.59	0.734555
35.2	PREDICTED: chaperone protein ClpB1-like [Elaeis guineensis]	gi|743796117	101 kDa	0.33	1.42	14.69	0	0	0	0	0	0	0	0	0	16.11	0.684202
36	PREDICTED: probable pyruvate kinase, cytosolic isozyme [Elaeis guineensis]	gi|743816338	57 kDa	0.97	1.52	13.81	1.25778	14.91	2.43369	14.9	1.65462	14.54	2.06737	17.26	1.23163	14.33	3.06538
37	PREDICTED: guanine nucleotide-binding protein subunit beta-like protein A [Elaeis guineensis]	gi|743794305	36 kDa	1	1.51	0	0	0	0	15.17	1.55168	0	0	0	0	16.69	0
38	PREDICTED: glyceraldehyde-3-phosphate dehydrogenase GAPCP1, chloroplastic-like [Elaeis guineensis]	gi|743855918	46 kDa	0.75	1.51	17.04	0	17.73	0	19.92	0	0	0	19.28	0	0	0
39	Cluster of PREDICTED: putative formamidase C869.04 [Elaeis guineensis] (gi|743761007)	gi|743761007 [2]	50 kDa	0.96	1.42	14.88	1.65458	14.27	0.621799	0	0	15.72	2.62442	0	0	0	0
39.1	PREDICTED: putative formamidase C869.04 isoform X3 [Elaeis guineensis]	gi|743875734	47 kDa	0.2	1.96	0	0	14.28	0.639119	0	0	16.24	0	0	0	0	0
39.2	PREDICTED: putative formamidase C869.04 isoform X5 [Elaeis guineensis]	gi|743761001 (+2)	51 kDa	1	0	0	0	0	0	0	0	0	0	0	0	0	0
39.3	PREDICTED: putative formamidase C869.04 [Elaeis guineensis]	gi|743761007	50 kDa	0.5	-1.8	14.88	1.65458	14.22	0	0	0	12.63	0	0	0	0	0
40	peroxiredoxin [Elaeis guineensis]	gi|192910922 (+2)	17 kDa	0.67	1.29	0	0	0	0	15.3	0.777076	17.39	0	0	0	15.66	0
41	Cluster of PREDICTED: leucine aminopeptidase 2, chloroplastic-like [Elaeis guineensis] (gi|743857317)	gi|743857317 [2]	56 kDa	0.12	1.29	0	0	14.72	1.46883	0	0	16.37	1.34082	15.59	0.447471	0	0
41.1	PREDICTED: leucine aminopeptidase 1-like [Elaeis guineensis]	gi|743811443	64 kDa	0.24	1.52	0	0	14.76	1.30435	0	0	16.78	1.62715	15.59	0	0	0
41.2	PREDICTED: leucine aminopeptidase 2, chloroplastic-like [Elaeis guineensis]	gi|743857317	56 kDa	0.22	1.26	0	0	14.67	1.72149	0	0	16.1	1.17791	15.59	0	0	0
42	glycine-rich RNA-binding protein [Elaeis guineensis]	gi|648174145 (+1)	16 kDa	0.75	1.22	0	0	0	0	15.07	2.44964	0	0	0	0	16.86	2.55139
43	beta-1,3-glucanase [Elaeis guineensis]	gi|192910884 (+1)	36 kDa	0.39	1.2	20.57	0	16.53	2.23174	17.83	0.773166	19.31	4.54924	19.88	0	18.17	0.899604
44	PREDICTED: probable phospholipid hydroperoxide glutathione peroxidase [Elaeis guineensis]	gi|743776302	27 kDa	0.67	1.2	0	0	15.32	0	0	0	16.51	0.68897	0	0	0	0
45	PREDICTED: flavonoid 3',5'-methyltransferase-like [Elaeis guineensis]	gi|743813658	27 kDa	0.57	1.18	16.84	1.67984	14.22	0	14.53	2.21574	0	0	16.46	0	0	0
46	Cluster of PREDICTED: ruBisCO large subunit-binding protein subunit alpha-like isoform X2 [Elaeis guineensis] (gi|743853299)	gi|743853299	61 kDa	0.67	1.16	0	0	14.57	0	15.4	0	0	0	16.18	0	0	0
46.1	PREDICTED: ruBisCO large subunit-binding protein subunit alpha-like isoform X2 [Elaeis guineensis]	gi|743853299	61 kDa	0.67	1.16	0	0	14.57	0	15.4	0	0	0	16.18	0	0	0
46.2	PREDICTED: ruBisCO large subunit-binding protein subunit alpha-like [Elaeis guineensis]	gi|743835120	61 kDa	1	0	0	0	0	0	0	0	0	0	0	0	0	0
46.3	PREDICTED: ruBisCO large subunit-binding protein subunit alpha isoform X2 [Elaeis guineensis]	gi|743776540	61 kDa	1	0	0	0	0	0	0	0	0	0	0	0	0	0
47	PREDICTED: caffeoyl-CoA O-methyltransferase-like isoform X1 [Elaeis guineensis]	gi|743813662 (+1)	22 kDa	0.47	1.14	16.82	1.30102	15.88	0	17.52	0	17.65	0	18.25	0	0	0
48	PREDICTED: 18.1 kDa class I heat shock protein [Elaeis guineensis]	gi|743810653	18 kDa	0.8	1.14	16.09	2.03521	0	0	0	0	17.23	3.35756	0	0	0	0
49	PREDICTED: uncharacterized protein PHLOEM PROTEIN 2-LIKE A4-like [Elaeis guineensis]	gi|743855845	20 kDa	0.31	1.12	16.5	2.25203	0	0	16.31	2.07628	14.46	0	17.75	0.501419	0	0
50	60S ribosomal protein L11 [Elaeis guineensis]	gi|192910756 (+5)	21 kDa	0.33	1.09	17.41	0	0	0	17.67	0	0	0	0	0	18.63	0
51	PREDICTED: Bowman-Birk type trypsin inhibitor-like [Elaeis guineensis]	gi|743761596 (+2)	13 kDa	0.22	1.07	16.07	3.68648	16.28	1.13952	0	0	17.22	3.29198	0	0	0	0
52	PREDICTED: germin-like protein 5-1 [Elaeis guineensis]	gi|743855137	31 kDa	0.75	1.04	0	0	0	0	13.48	3.13084	0	0	14.52	0	0	0
53	PREDICTED: induced stolen tip protein TUB8-like [Elaeis guineensis]	gi|743802572	15 kDa	0.36	1.03	14.74	2.49834	14.5	0	15.44	2.92593	15.93	0.465834	0	0	15.39	0
54	Cluster of PREDICTED: L-ascorbate peroxidase, cytosolic [Elaeis guineensis] (gi|743781660)	gi|743781660 [2]	27 kDa	0.9	0.96	15.56	2.93121	15.89	1.61851	15.42	2.39827	16.11	1.5459	17.52	0.616807	16.56	3.20526
54.1	PREDICTED: L-ascorbate peroxidase, cytosolic-like [Elaeis guineensis]	gi|743876166	27 kDa	0.45	1.78	14.97	3.29023	15.37	1.50618	15.16	1.66156	16.4	1.31854	17.52	0.616807	17.06	3.71339
54.2	PREDICTED: L-ascorbate peroxidase, cytosolic [Elaeis guineensis]	gi|743781660	27 kDa	0.6	-0.35	16.69	2.59335	16.63	1.10766	17.05	2.38335	15.65	1.9538	17.52	0.616807	16.3	1.37355
55	Cluster of PREDICTED: histone H3.3 [Elaeis guineensis] (gi|743884057)	gi|743884057	15 kDa	0.59	0.96	15.12	0	16.45	0.540652	17.03	1.12343	0	0	16.92	2.81024	17.87	0.459299
55.1	PREDICTED: histone H3.3 [Elaeis guineensis]	gi|743884057	15 kDa	0.59	0.96	15.12	0	16.45	0.540652	17.03	1.12343	0	0	16.92	2.81024	17.87	0.459299
55.2	PREDICTED: histone H3-like centromeric protein CSE4 [Elaeis guineensis]	gi|743772923	32 kDa	1	0	0	0	0	0	0	0	0	0	0	0	0	0
56	Cluster of PREDICTED: polyphenol oxidase, chloroplastic-like [Elaeis guineensis] (gi|743784146)	gi|743784146 [2]	66 kDa	0.91	0.91	18.03	2.70159	16.9	2.1898	17.32	1.81545	18.41	1.40717	13.49	4.54767	18.02	1.96745
56.1	PREDICTED: polyphenol oxidase, chloroplastic-like [Elaeis guineensis]	gi|743784146	66 kDa	0.69	0.81	17.74	2.47719	16.86	1.86914	17.21	1.29545	18.26	0.819511	18.33	4.99426	16.63	2.22621
56.2	PREDICTED: polyphenol oxidase, chloroplastic-like [Elaeis guineensis]	gi|743886465	66 kDa	0.93	0.22	19.56	3.42849	17.04	2.9814	18.53	3.23468	19.66	1.64228	13.37	4.23934	18.46	0.700348
57	Cluster of PREDICTED: heat shock 70 kDa protein, mitochondrial [Elaeis guineensis] (gi|743828155)	gi|743828155	72 kDa	1	0.87	0	0	0	0	13.87	0	0	0	14.74	0.537045	0	0
57.1	PREDICTED: heat shock 70 kDa protein, mitochondrial [Elaeis guineensis]	gi|743828155	72 kDa	1	0.87	0	0	0	0	13.87	0	0	0	14.74	0.537045	0	0
57.2	PREDICTED: heat shock 70 kDa protein, mitochondrial-like [Elaeis guineensis]	gi|743804908 (+1)	73 kDa	1	0	0	0	0	0	0	0	0	0	0	0	0	0
57.3	PREDICTED: heat shock 70 kDa protein, mitochondrial-like [Elaeis guineensis]	gi|743821814	73 kDa	1	0	0	0	0	0	0	0	0	0	0	0	0	0
57.4	PREDICTED: heat shock 70 kDa protein, mitochondrial-like [Elaeis guineensis]	gi|743777811	72 kDa	1	0	0	0	0	0	0	0	0	0	0	0	0	0
58	Cluster of PREDICTED: adenosylhomocysteinase [Elaeis guineensis] (gi|743880094)	gi|743880094 [2]	53 kDa	0.84	0.85	14.33	1.06114	16.21	0.436205	15.57	1.56329	16.08	0.451391	16.48	0.427054	15.96	1.99814
58.1	PREDICTED: adenosylhomocysteinase [Elaeis guineensis]	gi|743880094	53 kDa	0.89	1.02	14.2	0.987412	16.21	0	15.45	1.34644	16.08	0	16.48	0	16.16	1.62428
58.2	PREDICTED: adenosylhomocysteinase-like [Elaeis guineensis]	gi|743866755	53 kDa	0.54	0.56	14.52	1.15946	16.21	0	15.97	1.63145	16.08	0	16.48	0	14.61	2.30235
58.3	PREDICTED: adenosylhomocysteinase-like [Elaeis guineensis]	gi|743765738	53 kDa	1	0	0	0	0	0	0	0	0	0	0	0	0	0
59	tetraspanin-3 [Elaeis guineensis]	NP_001306838.1	?	1	0.83	0	0	0	0	14.7	0	15.53	0	0	0	0	0
60	Cluster of PREDICTED: V-type proton ATPase catalytic subunit A-like [Elaeis guineensis] (gi|743767020)	gi|743767020	68 kDa	0.2	0.75	0	0	14.66	1.96485	15.44	0.882681	15.37	1.31087	16.19	0	0	0
60.1	PREDICTED: V-type proton ATPase catalytic subunit A-like [Elaeis guineensis]	gi|743767020	68 kDa	0.2	0.75	0	0	14.66	1.96485	15.44	0.882681	15.37	1.31087	16.19	0	0	0
60.2	PREDICTED: V-type proton ATPase catalytic subunit A [Elaeis guineensis]	gi|743809830	68 kDa	1	0	0	0	0	0	0	0	0	0	0	0	0	0
61	PREDICTED: blue copper protein-like [Elaeis guineensis]	gi|743778568	19 kDa	0.25	0.75	0	0	0	0	16.53	0	16.76	0	17.54	0	17.42	0
62	PREDICTED: tubulin alpha-3 chain [Elaeis guineensis]	gi|743791194	50 kDa	0.33	0.74	14.4	1.80208	0	0	0	0	0	0	15.05	0	15.24	0
63	Cluster of PREDICTED: probable quinone oxidoreductase [Elaeis guineensis] (gi|743778380)	gi|743778380	42 kDa	0.7	0.74	0	0	14.41	1.12943	0	0	15.15	1.45246	0	0	0	0
63.1	PREDICTED: probable quinone oxidoreductase [Elaeis guineensis]	gi|743778380	42 kDa	0.7	0.74	0	0	14.41	1.12943	0	0	15.15	1.45246	0	0	0	0
63.2	PREDICTED: probable quinone oxidoreductase [Elaeis guineensis]	gi|743827605	34 kDa	1	0	0	0	0	0	0	0	0	0	0	0	0	0
64	PREDICTED: phospholipase D alpha 1 [Elaeis guineensis]	gi|743875176	92 kDa	0.7	0.72	16.16	0	0	0	15.76	1.30972	0	0	16.6	1.34969	16.66	0.46255
65	PREDICTED: HMG-Y-related protein A-like [Elaeis guineensis]	gi|743823679	19 kDa	0.5	0.71	16.76	0	13.22	3.72596	17.52	0	0	0	0	0	17.53	0
66	ribosomal protein S14 [Elaeis guineensis]	gi|192913024 (+3)	16 kDa	0.59	0.71	0	0	0	0	14.55	1.01987	0	0	15.26	1.5143	0	0
67	PREDICTED: mannose-specific lectin-like [Elaeis guineensis]	gi|743889796	18 kDa	0.87	0.69	18.85	3.26375	17.71	0.570712	19.18	3.84515	0	0	0	0	18.62	2.76003
68	PREDICTED: ras-related protein RIC1-like [Elaeis guineensis]	gi|743797275	23 kDa	0.67	0.68	15.72	0	0	0	0	0	16.85	0	15.95	0	0	0
69	PREDICTED: S-formylglutathione hydrolase [Elaeis guineensis]	gi|743845757	32 kDa	0.1	0.67	0	0	14.92	0	15.39	0	15.6	0	16.02	0	15.87	0
70	GTP-binding nuclear protein Ran-A1 [Elaeis guineensis]	gi|192913008 (+1)	25 kDa	0.9	0.67	16.38	2.55538	16.58	0	0	0	17.18	2.67013	0	0	0	0
71	PREDICTED: nitrile-specifier protein 5 isoform X3 [Elaeis guineensis]	gi|743858107	35 kDa	0.56	0.66	0	0	14.74	0.978938	15.1	0.834618	0	0	0	0	15.53	0
72	PREDICTED: lactoylglutathione lyase [Elaeis guineensis]	gi|743820740	33 kDa	0.9	0.65	0	0	16.29	3.58904	16.65	0	17.52	0.421019	16.41	1.84403	0	0
73	PREDICTED: ricin-like [Elaeis guineensis]	gi|743787211	63 kDa	0.38	0.65	0	0	16.16	1.54172	16.83	0	17.06	1.58757	0	0	0	0
74	PREDICTED: putative phosphatidylglycerol/phosphatidylinositol transfer protein DDB_G0282179 [Elaeis guineensis]	gi|743877681	17 kDa	1	0.61	0	0	16.4	2.46548	0	0	17	0	0	0	0	0
75	Cluster of PREDICTED: 5-methyltetrahydropteroyltriglutamate--homocysteine methyltransferase 1-like isoform X2 [Elaeis guineensis] (gi|743882710)	gi|743882710 [4]	85 kDa	0.2	0.61	16.84	1.09817	13.06	1.87729	15.61	1.4462	0	0	16.22	0.432333	15.26	2.62876
75.1	PREDICTED: 5-methyltetrahydropteroyltriglutamate--homocysteine methyltransferase 2-like [Elaeis guineensis]	gi|743823936	85 kDa	0.29	2.53	16.84	1.09817	12.49	5.0262	15.63	1.57574	0	0	0	0	18.46	0
75.2	PREDICTED: 5-methyltetrahydropteroyltriglutamate--homocysteine methyltransferase 1 [Elaeis guineensis]	gi|743880751	85 kDa	0.2	2.21	16.84	1.09817	13.17	2.26671	16.19	1.57756	0	0	16.22	0	18.46	0
75.3	PREDICTED: 5-methyltetrahydropteroyltriglutamate--homocysteine methyltransferase 1-like isoform X2 [Elaeis guineensis]	gi|743882710	85 kDa	0.25	1.51	16.84	1.09817	13.21	0.841961	15.34	1.85866	0	0	16.22	0	15.3	0.70861
75.4	PREDICTED: 5-methyltetrahydropteroyltriglutamate--homocysteine methyltransferase 1-like [Elaeis guineensis]	gi|743774958	89 kDa	0.31	-0.72	16.84	1.09817	12.38	4.39032	15.59	1.05319	0	0	16.22	0	14.73	0.759362
76	PREDICTED: subtilisin-like protease [Elaeis guineensis]	gi|743798098	83 kDa	1	0.55	0	0	0	0	16.37	0	0	0	16.92	1.88767	0	0
77	Cluster of PREDICTED: elongation factor 2-like [Elaeis guineensis] (gi|743796220)	gi|743796220 [2]	94 kDa	0.21	0.55	17.3	0.418399	15.46	2.03073	16.29	2.58299	0	0	16.73	0.801703	16.95	0.975188
77.1	PREDICTED: elongation factor 2-like isoform X2 [Elaeis guineensis]	gi|743866613	94 kDa	0.29	1.55	17.27	0	14.42	2.62893	13.23	3.26957	0	0	16.37	0.624277	0	0
77.2	PREDICTED: elongation factor 2-like [Elaeis guineensis]	gi|743796220	94 kDa	0.21	0.51	17.31	0.415723	15.69	2.01562	16.46	2.16248	0	0	16.97	0.77483	16.95	0.975188
77.3	PREDICTED: elongation factor 2 [Elaeis guineensis]	gi|743756117	94 kDa	1	0	0	0	0	0	0	0	0	0	0	0	0	0
78	Cluster of ribosomal protein L10 [Elaeis guineensis] (gi|192910684)	gi|192910684 [2]	35 kDa	0.33	0.54	0	0	15.51	0	15.66	0	0	0	0	0	16.12	0.50575
78.1	ribosomal protein L10 [Elaeis guineensis]	gi|192910684 (+1)	35 kDa	0.33	0.54	0	0	15.51	0	15.66	0	0	0	0	0	16.12	0.50575
78.2	PREDICTED: 60S acidic ribosomal protein P0 [Elaeis guineensis]	gi|743803565	34 kDa	1	0	0	0	0	0	0	0	0	0	0	0	0	0
79	Cluster of PREDICTED: chemocyanin-like [Elaeis guineensis] (gi|743800853)	gi|743800853	13 kDa	0.88	0.53	16.09	1.01199	16.58	0.818066	17.15	2.00525	15.78	2.08047	17.44	1.31548	17.34	0
79.1	PREDICTED: chemocyanin-like [Elaeis guineensis]	gi|743800853	13 kDa	0.88	0.53	16.09	1.01199	16.58	0.818066	17.15	2.00525	15.78	2.08047	17.44	1.31548	17.34	0
79.2	PREDICTED: basic blue protein-like [Elaeis guineensis]	gi|743823761	13 kDa	1	0	0	0	0	0	0	0	0	0	0	0	0	0
80	PREDICTED: uncharacterized protein LOC105037336 [Elaeis guineensis]	gi|743763116	77 kDa	0.67	0.52	15.46	1.0386	16.47	1.52618	16.29	1.41051	16.01	0	17.14	0.654286	16.58	1.48367
81	PREDICTED: guanine nucleotide-binding protein subunit beta-like protein A [Elaeis guineensis]	gi|743757826	36 kDa	0.33	0.52	0	0	14.73	0	15.01	0	0	0	0	0	15.4	0.829302
82	Cluster of PREDICTED: glutamine synthetase nodule isozyme [Elaeis guineensis] (gi|743883242)	gi|743883242 [2]	39 kDa	0.47	0.51	17.56	0	16.08	1.40823	15.87	2.41131	0	0	18.03	0	15.79	0.43911
82.1	PREDICTED: glutamine synthetase nodule isozyme [Elaeis guineensis]	gi|743883242	39 kDa	0.58	0.81	0	0	16.21	1.82647	14.84	2.29163	0	0	0	0	15.79	0
82.2	PREDICTED: glutamine synthetase cytosolic isozyme 2 [Elaeis guineensis]	gi|743800769	39 kDa	0.94	0.5	17.56	0	16.07	0.968491	18.02	0.572397	0	0	18.03	0	15.79	0
82.3	PREDICTED: glutamine synthetase nodule isozyme [Elaeis guineensis]	gi|743823535	39 kDa	1	0	0	0	0	0	0	0	0	0	0	0	0	0
83	PREDICTED: CBS domain-containing protein CBSX3, mitochondrial [Elaeis guineensis]	gi|743884428	22 kDa	1	0.51	0	0	16.53	0	16.27	0	16.91	2.46873	0	0	0	0
84	Cluster of PREDICTED: peroxidase 4-like [Elaeis guineensis] (gi|743788536)	gi|743788536	34 kDa	0.56	0.48	15.26	1.19003	15.46	0.756878	16.73	1.2096	15.96	0	16.36	0.62359	0	0
84.1	PREDICTED: peroxidase 4-like [Elaeis guineensis]	gi|743788536	34 kDa	0.56	0.48	15.26	1.19003	15.46	0.756878	16.73	1.2096	15.96	0	16.36	0.62359	0	0
84.2	PREDICTED: peroxidase 4-like [Elaeis guineensis]	gi|743782278	34 kDa	1	0	0	0	0	0	0	0	0	0	0	0	0	0
85	PREDICTED: dihydrolipoyl dehydrogenase, mitochondrial-like [Elaeis guineensis]	gi|743855576	57 kDa	1	0.44	0	0	0	0	15.38	1.43528	0	0	0	0	15.82	0
86	PREDICTED: cationic peroxidase SPC4-like [Elaeis guineensis]	gi|743817476	38 kDa	0.22	0.43	15.84	2.08289	15.57	2.06171	16.32	2.23057	17.51	1.31347	15.72	2.08949	15.63	1.76418
87	Cluster of PREDICTED: phosphoglucomutase, cytoplasmic 2 [Elaeis guineensis] (gi|743800771)	gi|743800771	64 kDa	0.43	0.41	16.64	0	16.04	1.3774	16.68	0.926386	0	0	17.07	0	16.85	0.924574
87.1	PREDICTED: phosphoglucomutase, cytoplasmic 2 [Elaeis guineensis]	gi|743800771	64 kDa	0.43	0.41	16.64	0	16.04	1.3774	16.68	0.926386	0	0	17.07	0	16.85	0.924574
87.2	PREDICTED: phosphoglucomutase, cytoplasmic 2-like [Elaeis guineensis]	gi|743774290	64 kDa	1	0	0	0	0	0	0	0	0	0	0	0	0	0
88	PREDICTED: patellin-3-like isoform X2 [Elaeis guineensis]	gi|743763008	63 kDa	0.68	0.41	15.7	1.10969	14.45	1.8465	16.08	1.6402	0	0	16.08	1.29457	16.12	1.36786
89	PREDICTED: probable aquaporin TIP1-1 [Elaeis guineensis]	gi|743890980	26 kDa	0.8	0.4	18.96	0.690307	17.22	0.646019	16.66	0	17.85	0	18.28	0	0	0
90	PREDICTED: proteasome subunit alpha type-1-like [Elaeis guineensis]	gi|743851298 (+2)	29 kDa	0.5	0.37	15.6	0	15.17	3.18026	0	0	0	0	15.76	0	0	0
91	PREDICTED: fructose-bisphosphate aldolase cytoplasmic isozyme [Elaeis guineensis]	gi|743806034	39 kDa	1	0.35	15.91	2.59262	16.08	2.57965	16.45	2.09331	17.28	2.58347	16.87	1.72921	15.68	2.49476
92	Cluster of PREDICTED: pathogenesis-related protein 1-like [Elaeis guineensis] (gi|743844417)	gi|743844417 [2]	17 kDa	0.97	0.35	16.71	1.89796	15.02	2.29036	16.75	0	17.77	2.43745	16.45	2.56876	16.78	2.40035
92.1	PREDICTED: pathogenesis-related protein 1-like [Elaeis guineensis]	gi|743844417	17 kDa	0.53	0.61	16.42	1.92105	15.02	2.29036	16.75	0	16.77	2.50394	16.6	1.8449	16.78	2.40035
92.2	PREDICTED: pathogenesis-related protein 1-like [Elaeis guineensis]	gi|743844421	17 kDa	1	0	0	0	0	0	0	0	0	0	0	0	0	0
92.3	PREDICTED: pathogenesis-related protein 1-like [Elaeis guineensis]	gi|743888609	17 kDa	1	0	0	0	0	0	0	0	0	0	0	0	0	0
92.4	PREDICTED: pathogenesis-related protein 1-like [Elaeis guineensis]	gi|743892418	17 kDa	0.65	-0.06	17.7	1.28066	0	0	0	0	18.97	0.880293	14.37	3.6522	0	0
93	PREDICTED: 18.1 kDa class I heat shock protein-like [Elaeis guineensis]	gi|743758147	18 kDa	0.86	0.34	18.08	0.604716	16.29	0	0	0	17.91	1.51875	18.18	0.846096	0	0
94	PREDICTED: obg-like ATPase 1 [Elaeis guineensis]	gi|743803507	45 kDa	0.33	0.32	15.45	0	15.62	0	0	0	0	0	15.86	0	0	0
95	PREDICTED: uncharacterized protein LOC105044905 [Elaeis guineensis]	gi|743782982	30 kDa	0.93	0.32	17.5	3.24308	15.21	1.05084	15.6	0	15.76	0.802615	15.52	0	15.68	2.13171
96	Cluster of PREDICTED: 60S ribosomal protein L9-like [Elaeis guineensis] (gi|743829089)	gi|743829089	22 kDa	0.9	0.32	0	0	15.95	0	16.87	0.961981	0	0	0	0	16.71	3.17687
96.1	PREDICTED: 60S ribosomal protein L9-like [Elaeis guineensis]	gi|743829089	22 kDa	0.9	0.32	0	0	15.95	0	16.87	0.961981	0	0	0	0	16.71	3.17687
96.2	ribosomal L9-like protein [Elaeis guineensis]	gi|192910768 (+1)	21 kDa	1	0	0	0	0	0	0	0	0	0	0	0	0	0
97	Cluster of PREDICTED: heat shock 70 kDa protein [Elaeis guineensis] (gi|743866246)	gi|743866246 [7]	72 kDa	1	0.32	17.05	1.05379	17.35	1.13914	15.65	2.5312	15.64	1.43209	17.06	1.79679	17.21	1.30783
97.1	PREDICTED: heat shock 70 kDa protein-like [Elaeis guineensis]	gi|743811473	71 kDa	0.95	0.95	17.24	2.31828	17.83	3.06149	15.66	1.17166	15.06	0.630654	17.27	3.73218	17.21	0.722952
97.2	PREDICTED: heat shock cognate 70 kDa protein 2-like [Elaeis guineensis]	gi|743775991	71 kDa	0.85	0.6	16.84	0.92509	17.21	0.969879	15.53	2.01268	15.7	2.21921	16.99	1.44167	17.24	1.22105
97.3	PREDICTED: probable mediator of RNA polymerase II transcription subunit 37c [Elaeis guineensis]	gi|743841902	71 kDa	0.45	0.6	16.84	0.92509	16.88	2.15694	14.93	2.9029	15.7	2.21921	16.99	1.44167	16.95	1.19459
97.4	PREDICTED: heat shock 70 kDa protein [Elaeis guineensis]	gi|743866246	72 kDa	0.78	0.11	17.51	0.410121	17.83	3.06149	14.6	3.27914	16.56	0	17.54	1.03589	18.96	1.93212
97.5	PREDICTED: probable mediator of RNA polymerase II transcription subunit 37c, partial [Elaeis guineensis]	gi|743893011	26 kDa	1	0	0	0	0	0	0	0	0	0	0	0	0	0
97.6	PREDICTED: luminal-binding protein 5-like [Elaeis guineensis]	gi|743800967	24 kDa	1	0	0	0	0	0	0	0	0	0	0	0	0	0
97.7	PREDICTED: heat shock cognate 70 kDa protein 2-like [Elaeis guineensis]	gi|743841867	71 kDa	0.41	-0.05	17.2	1.05534	17.41	0.864949	14.58	3.01887	15.7	2.21921	16.89	1.84135	17.54	1.47978
97.8	PREDICTED: heat shock cognate 70 kDa protein 2 [Elaeis guineensis]	gi|743787201	71 kDa	0.3	-0.07	17.2	1.05534	17.55	0.912411	17.11	1.39606	16.29	0.51704	17.24	1.43057	17.66	1.40101
97.9	PREDICTED: heat shock cognate 70 kDa protein 2-like [Elaeis guineensis]	gi|743818520	71 kDa	0.045	-1.83	16.95	1.78859	18.58	1.90313	18.27	3.23677	16.07	0	13.56	4.0231	16.67	3.60768
98	PREDICTED: caffeoyl-CoA O-methyltransferase-like [Elaeis guineensis]	gi|743813686	38 kDa	0.68	0.31	18.4	0	12.32	3.66767	17.52	0	17.65	0	18.25	0	15.31	0
99	Cluster of PREDICTED: protein DJ-1 homolog D-like [Elaeis guineensis] (gi|743834058)	gi|743834058 [2]	41 kDa	0.81	0.31	16.62	1.52712	17.94	0	17.3	0.468679	18.46	0	17.03	2.57131	17.52	2.05948
99.1	PREDICTED: protein DJ-1 homolog D-like [Elaeis guineensis]	gi|743834058	41 kDa	0.33	0.09	17.69	1.22473	17.94	0	17.39	0.449728	18.46	0	17.37	2.45317	17.52	2.05948
99.2	PREDICTED: protein DJ-1 homolog D-like [Elaeis guineensis]	gi|743883303	35 kDa	1	0	0	0	0	0	0	0	0	0	0	0	0	0
99.3	PREDICTED: protein DJ-1 homolog D-like [Elaeis guineensis]	gi|743883273	41 kDa	0.72	-0.82	16.33	2.28706	0	0	17.04	0	0	0	14.71	2.53585	17.52	2.05948
100	PREDICTED: 40S ribosomal protein SA-like [Elaeis guineensis]	gi|743850342	32 kDa	0.9	0.31	16.28	1.15178	11.68	0	16.26	1.82841	16	1.23918	16.68	2.24265	0	0
101	PREDICTED: pyruvate kinase, cytosolic isozyme-like isoform X1 [Elaeis guineensis]	gi|743878627	58 kDa	0.66	0.28	13.49	1.67269	14.91	1.86252	13.69	2.41646	13.64	2.09106	13.74	1.64339	15.21	2.53363
102	PREDICTED: 40S ribosomal protein S7 [Elaeis guineensis]	gi|743759319	22 kDa	0.43	0.28	0	0	16.01	0.856745	16.45	2.06744	0	0	16.56	0.604665	0	0
103	Cluster of PREDICTED: probable mitochondrial-processing peptidase subunit beta [Elaeis guineensis] (gi|743837205)	gi|743837205 [2]	58 kDa	0.73	0.26	15.14	0.462348	15.83	1.18141	15.89	2.41892	0	0	15.9	2.18881	0	0
103.1	PREDICTED: LOW QUALITY PROTEIN: probable mitochondrial-processing peptidase subunit beta [Elaeis guineensis]	gi|743847632	58 kDa	0.82	0.44	15.17	0	15.73	1.86525	16.21	2.53227	0	0	16.19	2.00804	0	0
103.2	PREDICTED: probable mitochondrial-processing peptidase subunit beta [Elaeis guineensis]	gi|743837205	58 kDa	0.36	-0.26	15.13	0.462808	15.96	1.21114	15.72	2.28429	0	0	15.31	2.21611	0	0
104	PREDICTED: mavicyanin-like [Elaeis guineensis]	gi|743859187	18 kDa	0.75	0.25	17.32	0	19.04	0	19.39	0	0	0	0	0	19.17	0
105	Cluster of PREDICTED: ruBisCO large subunit-binding protein subunit beta, chloroplastic-like [Elaeis guineensis] (gi|743883445)	gi|743883445 [2]	65 kDa	0.59	0.24	15.87	0.484335	15.58	0.452454	15.3	1.10218	16.66	0.436347	15.59	1.32325	15.69	0.441458
105.1	PREDICTED: ruBisCO large subunit-binding protein subunit beta, chloroplastic-like [Elaeis guineensis]	gi|743859387	65 kDa	0.19	1.34	0	0	15.58	0	14.75	3.20614	16.66	0	16.86	0	15.69	0
105.2	PREDICTED: ruBisCO large subunit-binding protein subunit beta, chloroplastic isoform X2 [Elaeis guineensis]	gi|743779172	64 kDa	1	0	0	0	0	0	0	0	0	0	0	0	0	0
105.3	PREDICTED: ruBisCO large subunit-binding protein subunit beta, chloroplastic-like [Elaeis guineensis]	gi|743883445	65 kDa	0.92	-0.1	15.87	0.484335	15.58	0	15.54	0.934914	16.66	0	15.4	1.45949	15.69	0
106	Cluster of PREDICTED: ATP synthase subunit beta, mitochondrial-like [Elaeis guineensis] (gi|743800698)	gi|743800698 [3]	60 kDa	0.96	0.22	16.45	1.43087	16.33	1.46218	16.21	2.82318	16.7	1.16778	16.27	1.92289	16.68	1.44565
106.1	PREDICTED: ATP synthase subunit beta, mitochondrial [Elaeis guineensis]	gi|743757915	60 kDa	0.98	0.63	16.39	2.27178	16.5	1.57404	15.56	2.57318	16.7	1.16778	16.73	1.3587	16.81	1.50046
106.2	PREDICTED: ATP synthase subunit beta, mitochondrial [Elaeis guineensis]	gi|743794377	60 kDa	0.76	0.12	16.71	0.909267	16.23	1.62248	16.73	3.12466	16.7	1.16778	16.44	1.64741	16.81	1.50046
106.3	PREDICTED: ATP synthase subunit beta, mitochondrial-like [Elaeis guineensis]	gi|743800698	60 kDa	0.54	-0.01	16.3	1.52319	16.28	1.18884	16.3	2.56024	16.7	1.16778	15.97	3.67433	16.42	1.35536
107	PREDICTED: fibrous sheath CABYR-binding protein-like [Elaeis guineensis]	gi|743878506	16 kDa	0.35	0.22	15.96	2.87521	0	0	15.31	2.95688	0	0	0	0	15.99	3.06718
108	PREDICTED: subtilisin-like protease [Elaeis guineensis]	gi|743778980	82 kDa	0.52	0.21	15.73	1.94958	0	0	15.54	1.52628	0	0	15.79	1.26988	0	0
109	Cluster of PREDICTED: malate dehydrogenase, mitochondrial-like [Elaeis guineensis] (gi|743770628)	gi|743770628	36 kDa	0.8	0.2	16	0.487911	0	0	0	0	15.96	0	16.39	0.717227	0	0
109.1	PREDICTED: malate dehydrogenase, mitochondrial-like [Elaeis guineensis]	gi|743770628	36 kDa	0.8	0.2	16	0.487911	0	0	0	0	15.96	0	16.39	0.717227	0	0
109.2	PREDICTED: malate dehydrogenase, mitochondrial [Elaeis guineensis]	gi|743755645	37 kDa	1	0	0	0	0	0	0	0	0	0	0	0	0	0
110	Cluster of PREDICTED: LOW QUALITY PROTEIN: sucrose synthase 4-like [Elaeis guineensis] (gi|743844527)	gi|743844527 [2]	93 kDa	0.29	0.19	15.08	0	15.69	1.80239	16.79	1.15277	0	0	16.63	1.38632	16.21	1.0703
110.1	PREDICTED: LOW QUALITY PROTEIN: sucrose synthase 4-like [Elaeis guineensis]	gi|743844527	93 kDa	0.25	0.61	0	0	16.05	1.81566	16.62	2.20667	0	0	17.15	0.523858	16.44	0.953715
110.2	PREDICTED: sucrose synthase 4 [Elaeis guineensis]	gi|743784278	93 kDa	0.72	-0.24	15.08	0	15.48	1.78483	16.93	0.797976	0	0	15.57	1.36197	16	1.23526
111	PREDICTED: EG45-like domain containing protein [Elaeis guineensis]	gi|743802277	14 kDa	0.69	0.18	18.51	2.31285	17.47	3.2424	19.64	1.0269	20.98	0.665816	15.94	2.74275	18.91	1.29875
112	PREDICTED: triosephosphate isomerase, cytosolic-like [Elaeis guineensis]	gi|743841772	27 kDa	0.84	0.15	15.67	2.43784	15.21	1.70743	17.61	2.34922	15.76	3.99678	13.95	3.56127	16.03	2.38469
113	Cluster of PREDICTED: glyceraldehyde-3-phosphate dehydrogenase, cytosolic [Elaeis guineensis] (gi|743887549)	gi|743887549 [6]	37 kDa	0.82	0.13	15.2	3.15806	16.67	2.59457	16.28	3.18912	15.88	1.65294	16.61	4.54735	16.48	2.93476
113.1	PREDICTED: glyceraldehyde-3-phosphate dehydrogenase, cytosolic-like [Elaeis guineensis]	gi|743887514 (+1)	32 kDa	0.99	0.72	15.41	3.27125	16.9	3.80784	16.66	4.83142	16.21	1.15207	18.68	4.54928	17.26	5.87478
113.2	PREDICTED: glyceraldehyde-3-phosphate dehydrogenase 2, cytosolic [Elaeis guineensis]	gi|743814513	37 kDa	0.75	0.36	15.97	3.90884	15.66	3.62725	16.26	3.47641	16.14	0.491007	15.94	4.82706	16.76	2.14243
113.3	PREDICTED: glyceraldehyde-3-phosphate dehydrogenase 2, cytosolic-like [Elaeis guineensis]	gi|743893211	37 kDa	0.9	0.31	15.09	2.57655	15.55	2.30665	16.04	2.53166	14.53	3.01252	16.31	3.61853	15.85	2.13659
113.4	PREDICTED: glyceraldehyde-3-phosphate dehydrogenase, cytosolic-like isoform X2 [Elaeis guineensis]	gi|743877056	37 kDa	0.77	0.17	16.1	3.97998	18.02	2.7826	16.22	4.54722	15.88	1.63188	18.35	5.34437	17.5	4.90368
113.5	PREDICTED: glyceraldehyde-3-phosphate dehydrogenase, cytosolic [Elaeis guineensis]	gi|743887549	37 kDa	0.94	-0.07	14.92	2.90556	16.9	1.64722	16.34	1.93725	15.88	1.63188	15.42	3.92224	16.52	2.03804
114	Cluster of PREDICTED: 40S ribosomal protein S20-1-like [Elaeis guineensis] (gi|743883811)	gi|743883811	14 kDa	0.64	0.12	0	0	15.65	0	16.47	4.17805	16.31	0	15.45	2.26773	16.05	0.504625
114.1	PREDICTED: 40S ribosomal protein S20-1-like [Elaeis guineensis]	gi|743883811	14 kDa	0.64	0.12	0	0	15.65	0	16.47	4.17805	16.31	0	15.45	2.26773	16.05	0.504625
114.2	PREDICTED: 40S ribosomal protein S20-1 [Elaeis guineensis]	gi|743831349	14 kDa	1	0	0	0	0	0	0	0	0	0	0	0	0	0
115	Cluster of PREDICTED: phosphoenolpyruvate carboxylase 2-like [Elaeis guineensis] (gi|743799873)	gi|743799873 [4]	110 kDa	0.51	0.11	14.53	2.59215	15.8	2.00856	15.99	2.47302	15.87	0.587879	14.37	2.40303	15.9	2.18554
115.1	PREDICTED: phosphoenolpyruvate carboxylase 2-like [Elaeis guineensis]	gi|743799873	110 kDa	0.73	0.27	14.57	2.60826	15.68	1.86193	16.7	1.61319	15.71	0.549205	16.63	0.994525	16.1	1.17436
115.2	PREDICTED: phosphoenolpyruvate carboxylase, housekeeping isozyme-like [Elaeis guineensis]	gi|743770464	110 kDa	0.98	0.23	14.58	1.92168	16.19	1.98582	14.89	2.96296	15.83	0.626047	15.08	2.32179	15.8	1.81033
115.3	PREDICTED: LOW QUALITY PROTEIN: phosphoenolpyruvate carboxylase, housekeeping isozyme-like [Elaeis guineensis]	gi|743757060	110 kDa	0.54	-0.9	14.02	3.3942	16.1	2.3043	15.05	3.37401	16.18	0.446829	13.99	2.11696	16.01	2.77994
115.4	PREDICTED: phosphoenolpyruvate carboxylase 2 [Elaeis guineensis]	gi|743795961	110 kDa	0.31	-1.06	14.51	2.89529	15.19	2.15672	15.08	2.39845	16.18	0.446829	13.78	1.30277	14.19	3.09884
116	Cluster of PREDICTED: peroxidase 5-like [Elaeis guineensis] (gi|743777211)	gi|743777211 [4]	35 kDa	0.5	0.1	15.69	0.9206	15.07	0	16.02	1.1647	15.58	0	16.24	1.74001	15.61	0.947784
116.1	PREDICTED: peroxidase 3-like [Elaeis guineensis]	gi|743820630	35 kDa	0.51	0.68	15.98	0.496523	0	0	15.97	0.784713	0	0	16.65	0	0	0
116.2	PREDICTED: peroxidase 5-like [Elaeis guineensis]	gi|743777211	35 kDa	0.58	0.43	15.69	1.03279	15.07	0	16.04	2.80687	0	0	16.53	2.15239	15.61	0.947784
116.3	PREDICTED: peroxidase 5-like [Elaeis guineensis]	gi|743783200	35 kDa	1	0	0	0	0	0	0	0	0	0	0	0	0	0
116.4	PREDICTED: peroxidase 5-like [Elaeis guineensis]	gi|743762080	34 kDa	1	0	0	0	0	0	0	0	0	0	0	0	0	0
116.5	PREDICTED: peroxidase 5-like [Elaeis guineensis]	gi|743892884	35 kDa	1	0	0	0	0	0	0	0	0	0	0	0	0	0
116.6	PREDICTED: peroxidase 3-like [Elaeis guineensis]	gi|743878625	35 kDa	0.38	-0.28	15.3	0.827555	0	0	17.92	0	15.58	0	14.98	1.19618	0	0
116.7	PREDICTED: peroxidase 5-like [Elaeis guineensis]	gi|743843830	35 kDa	1	-16.3	16.3	0	0	0	0	0	0	0	0	0	0	0
117	triose phosphate isomerase cytosolic isoform [Elaeis guineensis]	gi|192910674 (+1)	27 kDa	0.39	0.1	15.95	0.544926	15.35	1.10768	15.4	2.03026	14.97	0.997003	15.63	0.950133	15.86	0.883254
118	PREDICTED: serine carboxypeptidase-like [Elaeis guineensis]	gi|743780890	59 kDa	1	0.1	0	0	17.04	2.40613	14.68	0	0	0	0	0	15.04	0.552356
119	Cluster of PREDICTED: eukaryotic initiation factor 4A-8-like [Elaeis guineensis] (gi|743799304)	gi|743799304 [3]	47 kDa	0.61	0.09	15.53	1.90564	17.05	1.88744	15.87	2.70934	0	0	16.17	3.39372	16.2	1.71771
119.1	PREDICTED: eukaryotic initiation factor 4A-8-like [Elaeis guineensis]	gi|743799304	47 kDa	0.82	0.9	15.75	1.68973	17	1.59666	14.61	2.32505	0	0	16.17	3.39372	16.47	1.84401
119.2	PREDICTED: DEAD-box ATP-dependent RNA helicase 38-like [Elaeis guineensis]	gi|743823978	56 kDa	1	0	0	0	0	0	0	0	0	0	0	0	0	0
119.3	PREDICTED: eukaryotic initiation factor 4A-8-like [Elaeis guineensis]	gi|743769912	47 kDa	1	0	0	0	0	0	0	0	0	0	0	0	0	0
119.4	PREDICTED: DEAD-box ATP-dependent RNA helicase 38-like [Elaeis guineensis]	gi|743775260	55 kDa	1	0	0	0	0	0	0	0	0	0	0	0	0	0
119.5	PREDICTED: eukaryotic initiation factor 4A-2 [Elaeis guineensis]	gi|743812312	47 kDa	0.4	-0.32	15.75	1.68973	17.07	1.9187	16.58	2.8338	0	0	16.17	3.39372	16.04	1.67228
119.6	PREDICTED: eukaryotic initiation factor 4A-15-like [Elaeis guineensis]	gi|743804519	47 kDa	0.38	-0.34	14.52	1.84541	17.07	1.9187	17.17	2.46226	0	0	16.17	3.39372	16.04	1.67228
120	PREDICTED: peroxidase 5-like [Elaeis guineensis]	gi|743768886	36 kDa	0.92	0.09	16.5	1.61838	17.08	0.576255	18.81	1.1857	17.33	2.21586	17.71	0.704828	18.11	1.46049
121	PREDICTED: uncharacterized protein LOC105040159 [Elaeis guineensis]	gi|743769165	20 kDa	1	0.09	16.73	0	0	0	0	0	16.78	0	0	0	17.05	2.62182
122	Cluster of PREDICTED: probable nucleoredoxin 1-1 [Elaeis guineensis] (gi|743840630)	gi|743840630 [3]	69 kDa	0.54	0.08	15.16	1.75401	16.18	1.62273	16.01	1.0676	0	0	0	0	16.09	1.04929
122.1	PREDICTED: probable nucleoredoxin 1-2 [Elaeis guineensis]	gi|743840622	58 kDa	0.74	0.37	14.11	1.75386	16.09	0.954357	15.76	0.599361	0	0	0	0	16.25	0.915984
122.2	PREDICTED: probable nucleoredoxin 1-2 [Elaeis guineensis]	gi|743840628	58 kDa	0.84	0.25	14.11	1.75386	15.94	1.58762	15.79	1.02762	0	0	0	0	16.03	1.61091
122.3	PREDICTED: probable nucleoredoxin 1-1 [Elaeis guineensis]	gi|743840821	63 kDa	1	0	0	0	0	0	0	0	0	0	0	0	0	0
122.4	PREDICTED: probable nucleoredoxin 1-1 [Elaeis guineensis]	gi|743840630	69 kDa	0.91	-0.69	15.86	0	17.79	1.6867	16.39	1.11642	0	0	0	0	15.86	0.65732
123	PREDICTED: fructose-bisphosphate aldolase cytoplasmic isozyme-like [Elaeis guineensis]	gi|743822486	46 kDa	0.57	0.07	16.31	1.30225	13.63	3.24607	14.42	1.03936	14.5	1.66614	16.19	1.18982	14.93	2.50594
124	PREDICTED: germin-like protein 5-1 [Elaeis guineensis]	gi|743762743	24 kDa	0.8	0.06	16.77	2.89503	16.21	0	0	0	15.99	0	17.62	2.29088	0	0
125	PREDICTED: hypersensitive-induced response protein 1-like [Elaeis guineensis]	gi|743755079	32 kDa	0.38	0.05	17.66	0.481325	17.63	0.637006	12.61	4.40432	17.67	0.744687	18.08	0.561122	16.26	1.218
126	PREDICTED: betaine aldehyde dehydrogenase 2-like [Elaeis guineensis]	gi|743766392	55 kDa	0.92	0.03	16.03	1.16348	14.79	2.41654	16	2.18077	15.06	1.71056	15.56	1.2414	16.06	1.65304
127	PREDICTED: remorin-like [Elaeis guineensis]	gi|743866636	21 kDa	1	0.01	16.21	0.566365	0	0	15.97	0	0	0	16.14	0.451424	0	0
128	Cluster of PREDICTED: methylmalonate-semialdehyde dehydrogenase [acylating], mitochondrial isoform X1 [Elaeis guineensis] (gi|743759731)	gi|743759731	57 kDa	1	0	0	0	0	0	0	0	0	0	0	0	0	0
128.1	PREDICTED: methylmalonate-semialdehyde dehydrogenase [acylating], mitochondrial isoform X1 [Elaeis guineensis]	gi|743759731	57 kDa	1	0	0	0	0	0	0	0	0	0	0	0	0	0
128.2	PREDICTED: methylmalonate-semialdehyde dehydrogenase [acylating], mitochondrial isoform X2 [Elaeis guineensis]	gi|743759733	52 kDa	1	0	0	0	0	0	0	0	0	0	0	0	0	0
129	Cluster of PREDICTED: V-type proton ATPase subunit B 1-like isoform X2 [Elaeis guineensis] (gi|743769906)	gi|743769906	53 kDa	1	0	0	0	0	0	0	0	0	0	0	0	0	0
129.1	PREDICTED: V-type proton ATPase subunit B 1-like isoform X2 [Elaeis guineensis]	gi|743769906	53 kDa	1	0	0	0	0	0	0	0	0	0	0	0	0	0
129.2	PREDICTED: V-type proton ATPase subunit B 2-like isoform X2 [Elaeis guineensis]	gi|743797544	54 kDa	1	0	0	0	0	0	0	0	0	0	0	0	0	0
130	Cluster of PREDICTED: luminal-binding protein 4-like [Elaeis guineensis] (gi|743776201)	gi|743776201	73 kDa	1	0	0	0	0	0	0	0	0	0	0	0	0	0
130.1	PREDICTED: luminal-binding protein 4-like [Elaeis guineensis]	gi|743776201	73 kDa	1	0	0	0	0	0	0	0	0	0	0	0	0	0
130.2	PREDICTED: luminal-binding protein 4 [Elaeis guineensis]	gi|743831898	73 kDa	1	0	0	0	0	0	0	0	0	0	0	0	0	0
131	Cluster of PREDICTED: 60S ribosomal protein L6-like [Elaeis guineensis] (gi|743862614)	gi|743862614	22 kDa	1	0	0	0	0	0	0	0	0	0	0	0	0	0
131.1	PREDICTED: 60S ribosomal protein L6-like [Elaeis guineensis]	gi|743862614	22 kDa	1	0	0	0	0	0	0	0	0	0	0	0	0	0
131.2	PREDICTED: 60S ribosomal protein L6-like [Elaeis guineensis]	gi|743808912	26 kDa	1	0	0	0	0	0	0	0	0	0	0	0	0	0
132	PREDICTED: probable gamma-aminobutyrate transaminase 3, mitochondrial [Elaeis guineensis]	gi|743855891	56 kDa	1	0	0	0	0	0	0	0	0	0	0	0	0	0
133	PREDICTED: subtilisin-like protease SDD1 [Elaeis guineensis]	gi|743874008	82 kDa	1	0	0	0	0	0	0	0	0	0	0	0	0	0
134	Cluster of PREDICTED: ADP,ATP carrier protein 1, mitochondrial-like [Elaeis guineensis] (gi|743767378)	gi|743767378	43 kDa	1	0	0	0	0	0	0	0	0	0	0	0	0	0
134.1	PREDICTED: ADP,ATP carrier protein 1, mitochondrial-like [Elaeis guineensis]	gi|743767378 (+1)	43 kDa	1	0	0	0	0	0	0	0	0	0	0	0	0	0
134.2	PREDICTED: ADP,ATP carrier protein 1, mitochondrial-like [Elaeis guineensis]	gi|743864173	42 kDa	1	0	0	0	0	0	0	0	0	0	0	0	0	0
135	Cluster of PREDICTED: elongation factor 1-gamma 2-like [Elaeis guineensis] (gi|743874941)	gi|743874941	48 kDa	1	0	0	0	0	0	0	0	0	0	0	0	0	0
135.1	PREDICTED: elongation factor 1-gamma 2-like [Elaeis guineensis]	gi|743874941	48 kDa	1	0	0	0	0	0	0	0	0	0	0	0	0	0
135.2	PREDICTED: elongation factor 1-gamma 2 [Elaeis guineensis]	gi|743758797	48 kDa	1	0	0	0	0	0	0	0	0	0	0	0	0	0
136	Cluster of PREDICTED: phosphoglycerate kinase, cytosolic isoform X2 [Elaeis guineensis] (gi|743855887)	gi|743855887 [4]	42 kDa	0.49	0	16.78	1.60444	17.05	2.38444	17.07	2.49515	16.66	0.634919	17.14	0.873529	16.93	2.0139
136.1	PREDICTED: phosphoglycerate kinase, cytosolic-like [Elaeis guineensis]	gi|743760381	51 kDa	0.9	0.45	14.35	1.91911	17.75	0.526273	17.85	0.695192	16.91	0	17.01	0.520337	17.45	0.860696
136.2	PREDICTED: phosphoglycerate kinase, chloroplastic-like [Elaeis guineensis]	gi|743791533	51 kDa	0.89	0.15	16.71	0.520609	17.52	1.06657	15.44	3.63975	14.75	2.22062	16.84	0.552314	17.41	0.710434
136.3	PREDICTED: phosphoglycerate kinase, cytosolic [Elaeis guineensis]	gi|743760379	42 kDa	0.83	-0.01	17.12	0.879313	17.1	3.56304	16.37	2.56093	16.76	0.577829	17.42	0.984575	16.91	2.19894
136.4	PREDICTED: phosphoglycerate kinase, cytosolic isoform X2 [Elaeis guineensis]	gi|743855887	42 kDa	0.85	-0.22	16.92	1.43106	15.58	2.47631	17.4	2.04811	16.57	0.606728	17.08	0.886602	16.45	1.94895
137	PREDICTED: protein PHLOEM PROTEIN 2-LIKE A1 [Elaeis guineensis]	gi|743855843 (+1)	21 kDa	1	-0.01	17.43	0	0	0	0	0	0	0	17.43	0	0	0
138	PREDICTED: UTP--glucose-1-phosphate uridylyltransferase [Elaeis guineensis]	gi|743833726	52 kDa	0.61	-0.01	16.06	1.79747	16.04	2.15613	16.29	1.99653	16.32	1.34032	15.2	2.01733	16.54	1.42376
139	PREDICTED: probable aldo-keto reductase 2 [Elaeis guineensis]	gi|743814040	38 kDa	0.63	-0.02	15.75	2.01035	16.85	0	16.22	1.4426	16.34	0	16.27	1.22634	15.95	1.85645
140	PREDICTED: abscisic acid receptor PYR1 [Elaeis guineensis]	gi|743827047	23 kDa	1	-0.03	0	0	16.1	0	15.76	0	0	0	15.39	0	16.36	0
141	manganese superoxide dismutase [Elaeis guineensis]	gi|406870049 (+1)	27 kDa	1	-0.04	16.65	0.485728	0	0	0	0	16.61	0	0	0	0	0
142	PREDICTED: 2,3-bisphosphoglycerate-independent phosphoglycerate mutase-like [Elaeis guineensis]	gi|743819065	61 kDa	0.88	-0.07	0	0	15.85	1.0133	15.32	1.65411	0	0	0	0	15.51	0.568133
143	Cluster of PREDICTED: fructose-bisphosphate aldolase cytoplasmic isozyme [Elaeis guineensis] (gi|743764070)	gi|743764070 [2]	39 kDa	0.47	-0.07	15.52	1.24154	15.21	2.62759	15.43	1.86683	15.86	1.88482	15.36	1.48248	15.19	2.20441
143.1	PREDICTED: fructose-bisphosphate aldolase cytoplasmic isozyme [Elaeis guineensis]	gi|743764070	39 kDa	0.57	0.03	15.66	1.14759	15.02	2.52632	15.16	1.92086	15.74	1.64041	15.65	1.1706	15.04	2.14649
143.2	PREDICTED: fructose-bisphosphate aldolase cytoplasmic isozyme [Elaeis guineensis]	gi|743761082	39 kDa	0.35	-0.23	15.32	1.31138	15.51	2.75491	15.65	1.7747	16.18	2.33928	15.04	1.88823	15.39	2.20915
144	Cluster of PREDICTED: ubiquitin-60S ribosomal protein L40 [Elaeis guineensis] (gi|743863558)	gi|743863558	15 kDa	0.6	-0.08	0	0	15.98	0.451019	17.09	0	12.91	0	16.17	0	16.77	0
144.1	PREDICTED: ubiquitin-60S ribosomal protein L40 [Elaeis guineensis]	gi|743863558	15 kDa	1	0	0	0	0	0	0	0	0	0	0	0	0	0
144.2	PREDICTED: ubiquitin-NEDD8-like protein RUB2 isoform X1 [Elaeis guineensis]	gi|743857298 (+4)	17 kDa	1	0	0	0	0	0	0	0	0	0	0	0	0	0
144.3	PREDICTED: ubiquitin-NEDD8-like protein RUB2 isoform X1 [Elaeis guineensis]	gi|743867269	18 kDa	0.6	-0.08	0	0	15.98	0.451019	17.09	0	12.91	0	16.17	0	16.77	0
145	Cluster of PREDICTED: actin-2 [Elaeis guineensis] (gi|743854864)	gi|743854864 [6]	42 kDa	0.93	-0.08	15.47	4.12428	16.82	1.12956	17.05	1.27609	16.75	1.48125	16.29	2.36676	16.89	2.71113
145.1	PREDICTED: actin-2-like, partial [Elaeis guineensis]	gi|743888559	34 kDa	0.9	0.09	14.66	2.56924	16.41	1.09769	16.9	1.07715	16.65	0.451528	15.87	1.77129	16.6	2.64994
145.2	PREDICTED: actin-85C-like [Elaeis guineensis]	gi|743882864	42 kDa	1	0	0	0	0	0	0	0	0	0	0	0	0	0
145.3	PREDICTED: actin-100-like isoform X2 [Elaeis guineensis]	gi|743787448	37 kDa	0.48	-0.09	15.98	4.66196	17.36	1.2813	16.83	2.77892	16.2	3.05989	16.88	2.29963	17.25	3.22483
145.4	actin-3-like [Elaeis guineensis]	NP_001306835.1	?	1	-0.17	15.06	4.35177	16.41	1.0282	16.62	2.30674	16.01	2.42187	16.37	2.33394	16.16	3.8867
145.5	PREDICTED: actin-2 [Elaeis guineensis]	gi|743854864	42 kDa	0.6	-0.18	16.71	4.07785	17.13	1.05415	17.26	0.62442	17.64	1.17858	16.88	2.48801	16.76	2.15081
145.6	PREDICTED: actin-like [Elaeis guineensis]	gi|743882617	42 kDa	0.33	-0.19	17.33	2.95083	17.28	1.10279	17.31	0.875357	17.05	1.11285	16.59	3.3809	17.48	1.05528
145.7	PREDICTED: actin-2 [Elaeis guineensis]	gi|743805211	42 kDa	0.96	-0.26	15.15	3.89533	16.6	0.866212	17.01	1.30512	16.64	1.06881	15.83	1.79362	16.6	2.84383
146	PREDICTED: glutathione S-transferase F11-like [Elaeis guineensis]	gi|743775564	25 kDa	0.9	-0.09	15.43	3.87801	16.93	0	0	0	15.65	2.9313	17.78	0	14.56	0
147	PREDICTED: triosephosphate isomerase, cytosolic isoform X2 [Elaeis guineensis]	gi|743787029	23 kDa	0.72	-0.11	15.06	3.02876	15.61	0.606017	15.96	1.28169	15.19	1.50808	16.68	3.57324	15.35	1.19681
148	40S ribosomal protein S15 [Elaeis guineensis]	gi|192910788 (+2)	17 kDa	0.6	-0.11	0	0	16.64	0	15.41	0	0	0	16.28	3.48833	15.86	2.5915
149	aquaporin [Elaeis guineensis]	gi|171221245 (+2)	31 kDa	0.75	-0.13	16.26	0	0	0	0	0	0	0	16.92	3.17786	16.03	0
150	Cluster of PREDICTED: pyruvate kinase, cytosolic isozyme-like [Elaeis guineensis] (gi|743763988)	gi|743763988 [2]	58 kDa	0.38	-0.16	14.5	2.47522	16.74	0.980787	15.53	2.28207	14.08	1.65083	14.84	3.08	16.44	1.9158
150.1	PREDICTED: pyruvate kinase, cytosolic isozyme-like [Elaeis guineensis]	gi|743763988	58 kDa	0.3	0.23	13.69	2.79035	16.6	1.54121	15.24	3.02054	13.64	2.09106	14.8	3.17793	16.79	1.55106
150.2	PREDICTED: pyruvate kinase, cytosolic isozyme-like [Elaeis guineensis]	gi|743882283	48 kDa	0.12	-0.62	14.84	1.53729	16.86	0.598555	16.75	1.71639	14.38	0	15.73	3.29534	16.09	2.8528
151	PREDICTED: aspartate aminotransferase, cytoplasmic [Elaeis guineensis]	gi|743757121	51 kDa	1	-0.17	16.72	0	15.91	2.23653	0	0	0	0	15.77	1.10909	16.48	0
152	PREDICTED: 40S ribosomal protein S4-3-like [Elaeis guineensis]	gi|743877190	30 kDa	1	-0.17	0	0	0	0	16.61	0.832025	0	0	0	0	16.43	0
153	Cluster of PREDICTED: alcohol dehydrogenase 1 [Elaeis guineensis] (gi|743888171)	gi|743888171 [3]	41 kDa	0.78	-0.22	15.25	2.07769	15.01	1.33503	16.36	0.810123	13.84	2.06559	15.6	1.08574	15.25	0.696926
153.1	PREDICTED: alcohol dehydrogenase 2-like [Elaeis guineensis]	gi|743763224	41 kDa	1	0	0	0	0	0	0	0	0	0	0	0	0	0
153.2	PREDICTED: alcohol dehydrogenase 3-like [Elaeis guineensis]	gi|743764832	49 kDa	1	0	0	0	0	0	0	0	0	0	0	0	0	0
153.3	PREDICTED: alcohol dehydrogenase 1 [Elaeis guineensis]	gi|743888171	41 kDa	0.67	-0.37	15.25	2.07769	15.47	0.995067	16.46	0.661792	13.84	2.06559	15.6	1.08574	15.34	0.62456
153.4	PREDICTED: alcohol dehydrogenase 3-like isoform X1 [Elaeis guineensis]	gi|743764827 (+1)	48 kDa	0.75	-0.38	0	0	13.56	0.593647	14.71	0	0	0	0	0	13.44	0
154	PREDICTED: cationic peroxidase SPC4-like [Elaeis guineensis]	gi|743817481	24 kDa	0.75	-0.24	16.39	0	15.66	0	17.33	0	0	0	0	0	16.2	0
155	PREDICTED: uncharacterized protein LOC105032758 isoform X1 [Elaeis guineensis]	gi|743868584	24 kDa	1	-0.25	0	0	16.8	0	15.97	2.34186	0	0	0	0	16.21	0
156	Cluster of PREDICTED: elongation factor 1-delta 1-like [Elaeis guineensis] (gi|743859471)	gi|743859471 [2]	25 kDa	0.48	-0.26	13.56	0	13.68	0.875151	14.72	0.472325	13.55	0.587937	0	0	13.91	2.16859
156.1	PREDICTED: elongation factor 1-delta 1-like [Elaeis guineensis]	gi|743859469	25 kDa	0.6	-0.14	0	0	13.4	0.863945	14.72	0	13.55	0	0	0	13.91	2.16859
156.2	PREDICTED: elongation factor 1-delta 1-like [Elaeis guineensis]	gi|743859471	25 kDa	0.4	-0.33	13.56	0	14.17	0	14.72	0	13.55	0	0	0	13.91	2.16859
157	Cluster of PREDICTED: subtilisin-like protease SBT3.5 [Elaeis guineensis] (gi|743829002)	gi|743829002 [2]	73 kDa	0.67	-0.27	0	0	0	0	16.4	0.426566	0	0	0	0	16.13	1.49394
157.1	PREDICTED: subtilisin-like protease [Elaeis guineensis]	gi|743889675	78 kDa	1	0	0	0	0	0	0	0	0	0	0	0	0	0
157.2	PREDICTED: subtilisin-like protease SBT3.5 [Elaeis guineensis]	gi|743829002	73 kDa	0.77	-0.06	0	0	0	0	16.4	0	0	0	0	0	16.33	1.52611
157.3	PREDICTED: subtilisin-like protease SBT3.5 [Elaeis guineensis]	gi|743829007	73 kDa	0.53	-0.68	0	0	0	0	16.4	0	0	0	0	0	15.72	1.58533
158	Cluster of catalase isozyme 2 [Elaeis guineensis] (NP_001306842.1)	NP_001306842.1 [2]	?	0.15	-0.27	17.12	2.35151	17.92	1.43828	18.04	2.20495	17.74	2.2895	18.78	3.12805	16.83	2.27373
158.1	PREDICTED: catalase isozyme 1-like [Elaeis guineensis]	gi|743874493	57 kDa	1	0	0	0	0	0	0	0	0	0	0	0	0	0
158.2	PREDICTED: catalase isozyme B [Elaeis guineensis]	gi|743855451	57 kDa	0.77	-0.06	13.83	3.97425	19.2	2.8097	18.01	2.88719	0	0	18.5	3.83835	16.79	3.03735
158.3	catalase isozyme 2 [Elaeis guineensis]	NP_001306842.1	?	0.079	-0.24	17.23	1.6859	17.92	1.30191	18.06	2.20902	17.74	2.2895	18.82	1.59909	16.86	2.20014
159	Cluster of PREDICTED: 40S ribosomal protein S17-like [Elaeis guineensis] (gi|743829063)	gi|743829063 [2]	16 kDa	0.73	-0.28	14.88	0	16.33	0	16.49	3.00326	0	0	15.76	0.471145	16.47	0
159.1	PREDICTED: 40S ribosomal protein S17-like [Elaeis guineensis]	gi|743829063	16 kDa	0.73	-0.13	14.88	0	16.33	0	16.27	2.7897	0	0	15.87	0.463979	0	0
159.2	PREDICTED: 40S ribosomal protein S17-like [Elaeis guineensis]	gi|743777180	16 kDa	0.7	-0.83	0	0	0	0	16.79	3.14782	0	0	15.65	0.446954	16.47	0
160	PREDICTED: monodehydroascorbate reductase-like [Elaeis guineensis]	gi|743863108	47 kDa	0.96	-0.28	0	0	16.84	2.22088	17.52	1.67381	0	0	0	0	17.07	1.22779
161	Cluster of PREDICTED: malate dehydrogenase [Elaeis guineensis] (gi|743780317)	gi|743780317 [2]	36 kDa	0.46	-0.31	16.76	2.97424	15.97	3.0237	15.89	2.16753	15.79	1.46607	16.63	1.60252	15.81	1.00672
161.1	PREDICTED: malate dehydrogenase, cytoplasmic [Elaeis guineensis]	gi|743835732	35 kDa	0.59	0.23	17.17	3.22136	0	0	16.19	1.67611	0	0	17.17	0	16	0
161.2	PREDICTED: malate dehydrogenase [Elaeis guineensis]	gi|743780317	36 kDa	0.41	-0.41	16.61	1.62713	15.97	3.0237	15.74	3.36087	15.79	1.46607	16.19	1.97025	15.76	1.15322
162	Cluster of PREDICTED: 14-3-3-like protein isoform X1 [Elaeis guineensis] (gi|743823707)	gi|743823707 [6]	24 kDa	0.62	-0.32	17.58	1.0238	16.65	1.23207	16.49	2.47931	16.51	1.11963	15.96	1.59268	16.73	1.11482
162.1	PREDICTED: 14-3-3-like protein isoform X1 [Elaeis guineensis]	gi|743823707 (+3)	24 kDa	0.45	0.08	16.77	1.99267	16.69	1.02295	16.39	2.2411	16.59	1.19286	16.19	0.706992	17.08	0.74251
162.2	PREDICTED: 14-3-3-like protein [Elaeis guineensis]	gi|743880886 (+1)	29 kDa	1	0	0	0	0	0	0	0	0	0	0	0	0	0
162.3	PREDICTED: 14-3-3-like protein B [Elaeis guineensis]	gi|743840853	29 kDa	1	0	0	0	0	0	0	0	0	0	0	0	0	0
162.4	PREDICTED: 14-3-3-like protein [Elaeis guineensis]	gi|743771755	29 kDa	0.8	-0.3	18.28	0.626501	16.56	1.13431	16.05	1.87891	16.86	0.865605	15.52	2.25138	16.54	1.13356
162.5	14-3-3-like protein [Elaeis guineensis]	NP_001306841.1	?	0.95	-1.06	17.61	0	16.73	1.71015	17.32	4.25263	16.06	1.1495	15.52	2.25138	16.54	1.13356
163	PREDICTED: peroxidase 12-like, partial [Elaeis guineensis]	gi|743890051	23 kDa	0.73	-0.35	16.2	1.63985	17.51	4.04066	19.36	3.22694	13.92	4.54231	15.02	3.51622	17.99	3.57393
164	Cluster of PREDICTED: chaperonin CPN60-2, mitochondrial-like [Elaeis guineensis] (gi|743826168)	gi|743826168	61 kDa	0.67	-0.36	16.11	0	0	0	16.44	0	0	0	0	0	15.92	0
164.1	PREDICTED: chaperonin CPN60-2, mitochondrial [Elaeis guineensis]	gi|743776846	61 kDa	1	0	0	0	0	0	0	0	0	0	0	0	0	0
164.2	PREDICTED: chaperonin CPN60-2, mitochondrial-like [Elaeis guineensis]	gi|743826168	61 kDa	0.67	-0.36	16.11	0	0	0	16.44	0	0	0	0	0	15.92	0
165	PREDICTED: 2-alkenal reductase (NADP(+)-dependent)-like [Elaeis guineensis]	gi|743765064	76 kDa	1	-0.38	0	0	16.64	0	0	0	0	0	0	0	16.26	0
166	Cluster of PREDICTED: peroxidase 4-like [Elaeis guineensis] (gi|743818796)	gi|743818796	35 kDa	0.67	-0.4	16.64	0	0	0	17.14	0	15.96	0	16.95	0	0	0
166.1	PREDICTED: peroxidase P7-like [Elaeis guineensis]	gi|743782274	34 kDa	1	0	0	0	0	0	0	0	0	0	0	0	0	0
166.2	PREDICTED: peroxidase 4-like [Elaeis guineensis]	gi|743818796	35 kDa	0.67	-0.4	16.64	0	0	0	17.14	0	15.96	0	16.95	0	0	0
167	PREDICTED: patellin-3-like isoform X2 [Elaeis guineensis]	gi|743882426	65 kDa	0.6	-0.41	15.95	2.38465	16.9	1.77368	15.69	2.34032	17.54	0	15.6	2.19632	15.43	1.31174
168	PREDICTED: glutamate decarboxylase-like [Elaeis guineensis]	gi|743773834	56 kDa	1	-0.42	0	0	16.8	0	14.55	0	15.59	0	0	0	0	0
169	PREDICTED: glutathione S-transferase F10-like [Elaeis guineensis]	gi|743862283	25 kDa	0.95	-0.42	16.79	2.67046	16.93	0	0	0	16.19	2.14193	16.78	0.73413	14.56	0
170	PREDICTED: apolipoprotein D [Elaeis guineensis]	gi|743811329	22 kDa	0.29	-0.45	16.19	0.452881	0	0	15.51	1.48754	0	0	15.5	1.84253	0	0
171	PREDICTED: germin-like protein 2-4 [Elaeis guineensis]	gi|743874591	23 kDa	0.4	-0.46	17.17	0	0	0	0	0	0	0	16.58	0.653461	16.97	0
172	PREDICTED: fructose-bisphosphate aldolase, cytoplasmic isozyme 1-like [Elaeis guineensis]	gi|743859040	38 kDa	0.88	-0.48	15.02	0	16.92	2.20409	18.19	0	18.06	0	14.9	0	16.42	1.61125
173	PREDICTED: hypersensitive-induced response protein 1-like [Elaeis guineensis]	gi|743797758	32 kDa	0.74	-0.49	16.81	1.05302	15.02	1.01662	17.22	5.15867	16.55	0.462963	17.33	0	15.68	0.710382
174	Cluster of PREDICTED: glucan endo-1,3-beta-glucosidase-like [Elaeis guineensis] (gi|743785384)	gi|743785384	36 kDa	0.99	-0.51	18.33	1.18781	17.56	2.64859	15.56	2.8852	16.69	4.8827	16.1	2.21871	15.78	2.86719
174.1	PREDICTED: glucan endo-1,3-beta-glucosidase-like [Elaeis guineensis]	gi|743785380	37 kDa	1	0	0	0	0	0	0	0	0	0	0	0	0	0
174.2	PREDICTED: glucan endo-1,3-beta-glucosidase-like [Elaeis guineensis]	gi|743785384	36 kDa	0.99	-0.51	18.33	1.18781	17.56	2.64859	15.56	2.8852	16.69	4.8827	16.1	2.21871	15.78	2.86719
175	PREDICTED: subtilisin-like protease SDD1 [Elaeis guineensis]	gi|743861769	80 kDa	1	-0.52	0	0	0	0	16.49	2.20399	0	0	15.97	0.904647	0	0
176	putative enoyl-ACP-reductase protein, partial [Elaeis guineensis]	gi|374255957 (+1)	39 kDa	1	-0.52	15.5	0	0	0	0	0	0	0	14.98	0	0	0
177	PREDICTED: uncharacterized protein LOC105041023 isoform X2 [Elaeis guineensis]	gi|743771646	27 kDa	1	-0.53	0	0	17.04	0	0	0	16.5	0	0	0	0	0
178	PREDICTED: 10 kDa chaperonin-like isoform X1 [Elaeis guineensis]	gi|743785975	11 kDa	0.87	-0.56	13.99	1.9523	14.87	0	14.74	1.22126	0	0	14.09	1.53378	0	0
179	PREDICTED: glutaredoxin-like [Elaeis guineensis]	gi|743851568	13 kDa	0.67	-0.56	15.62	0	0	0	0	0	15.06	0.667681	0	0	0	0
180	Cluster of PREDICTED: enolase 2 [Elaeis guineensis] (gi|743825640)	gi|743825640 [3]	48 kDa	0.27	-0.56	17.89	3.08892	17.68	2.65874	17.35	3.27696	17.08	1.88473	17.1	2.25164	17.04	3.90033
180.1	PREDICTED: enolase 2 [Elaeis guineensis]	gi|743825640	48 kDa	0.46	-0.15	17.56	3.5652	16.97	2.44664	17.05	2.92863	16.95	2.41723	17.04	2.24396	17.13	2.04542
180.2	PREDICTED: enolase 2-like [Elaeis guineensis]	gi|743888539	22 kDa	0.5	-0.82	18.28	0.904854	18.94	2.50186	17.91	3.08041	17.27	0.986033	16.88	1.84905	18.41	2.32787
180.3	PREDICTED: enolase-like [Elaeis guineensis]	gi|743877540	48 kDa	0.12	-1	18.07	4.11275	17.88	2.36656	17.62	3.82885	16.96	2.804	17.3	4.11623	16.44	4.70173
181	PREDICTED: 40S ribosomal protein S18 [Elaeis guineensis]	gi|743893307	18 kDa	0.75	-0.59	0	0	17.42	0	18.26	0.416461	0	0	17.43	0	0	0
182	PREDICTED: 20 kDa chaperonin, chloroplastic-like [Elaeis guineensis]	gi|743822839	27 kDa	0.33	-0.6	0	0	15.89	0	16.27	0	0	0	15.24	0	15.71	0
183	PREDICTED: heme-binding protein 2-like [Elaeis guineensis]	gi|743771352	24 kDa	1	-0.62	15.72	0	0	0	0	0	15.1	0	0	0	0	0
184	PREDICTED: alcohol dehydrogenase 1-like [Elaeis guineensis]	gi|743764834	41 kDa	0.7	-0.62	16.8	1.66347	17.02	2.83141	15.93	3.83984	15.79	0.529624	17.81	0	13.67	2.98308
185	Cluster of PREDICTED: mitochondrial outer membrane protein porin 1-like [Elaeis guineensis] (gi|743755082)	gi|743755082 [2]	29 kDa	0.36	-0.65	15.75	2.96833	15.54	1.92108	17.95	2.06656	15.88	0.584588	14.36	2.50716	15.97	1.26436
185.1	PREDICTED: mitochondrial outer membrane protein porin 1-like [Elaeis guineensis]	gi|743797749	30 kDa	0.82	0.02	13.65	3.68798	14.63	1.08571	0	0	15.44	0	13.48	2.27566	17.26	0
185.2	PREDICTED: mitochondrial outer membrane protein porin 1-like [Elaeis guineensis]	gi|743755082	29 kDa	0.54	-0.57	15.8	1.06898	16.24	0.932461	17.95	2.06656	15.99	0.537929	14.72	2.36929	15.72	0.926396
186	Cluster of PREDICTED: carboxymethylenebutenolidase homolog [Elaeis guineensis] (gi|743757729)	gi|743757729	30 kDa	0.93	-0.71	17.54	0	15.55	2.35889	16.29	0.550897	15.54	0.47464	0	0	0	0
186.1	PREDICTED: carboxymethylenebutenolidase homolog [Elaeis guineensis]	gi|743794250	30 kDa	1	0	0	0	0	0	0	0	0	0	0	0	0	0
186.2	PREDICTED: carboxymethylenebutenolidase homolog [Elaeis guineensis]	gi|743757729	30 kDa	0.93	-0.71	17.54	0	15.55	2.35889	16.29	0.550897	15.54	0.47464	0	0	0	0
187	Cluster of PREDICTED: elongation factor 1-alpha-like [Elaeis guineensis] (gi|743842438)	gi|743842438 [4]	49 kDa	0.81	-0.71	16.67	3.28273	16.89	1.99451	17.42	2.06832	19.89	0.397693	17.26	3.7725	16.14	2.155
187.1	PREDICTED: elongation factor 1-alpha-like [Elaeis guineensis]	gi|743849431	49 kDa	0.46	0.26	16.67	3.28273	15.89	1.18551	15.85	2.10847	19.89	0	17.95	4.10403	15.97	1.15314
187.2	elongation factor 1-alpha [Elaeis guineensis]	gi|746816016	49 kDa	0.45	-0.23	16.67	3.28273	17.41	2.12095	17.94	2.93878	19.89	0	17.95	4.10403	17.15	1.94983
187.3	PREDICTED: elongation factor 1-alpha [Elaeis guineensis]	gi|743841397	49 kDa	0.75	-1.1	16.67	3.28273	17.41	2.12095	17.91	1.28442	19.89	0	16	1.61248	16.75	2.25755
187.4	PREDICTED: elongation factor 1-alpha-like [Elaeis guineensis]	gi|743842438	49 kDa	0.73	-1.69	16.67	3.28273	17.35	1.23972	17.28	1.55269	19.89	0	17.95	4.10403	15.19	2.59403
188	Cluster of PREDICTED: 60S ribosomal protein L12-3 [Elaeis guineensis] (gi|743812447)	gi|743812447 [3]	18 kDa	1	-0.71	16.9	1.80451	15.61	0	17.22	0	0	0	16.1	0	0	0
188.1	PREDICTED: 60S ribosomal protein L12-like [Elaeis guineensis]	gi|743830160	18 kDa	1	0	0	0	0	0	0	0	0	0	0	0	0	0
188.2	PREDICTED: 60S ribosomal protein L12-3 [Elaeis guineensis]	gi|743812447 (+2)	18 kDa	1	-0.71	16.9	1.80451	15.61	0	17.22	0	0	0	16.1	0	0	0
189	PREDICTED: peptidyl-prolyl cis-trans isomerase CYP19-1 [Elaeis guineensis]	gi|743855207	18 kDa	0.54	-0.74	16.85	0.949092	18.32	4.27337	18.21	1.21094	0	0	0	0	16.88	2.4996
190	Cluster of PREDICTED: DNA-damage-repair/toleration protein DRT102-like [Elaeis guineensis] (gi|743794098)	gi|743794098	34 kDa	0.33	-0.75	16.56	0.893985	17.6	0	17.1	0	15.98	1.261	16.83	0	0	0
190.1	PREDICTED: DNA-damage-repair/toleration protein DRT102-like [Elaeis guineensis]	gi|743757596	34 kDa	1	0	0	0	0	0	0	0	0	0	0	0	0	0
190.2	PREDICTED: DNA-damage-repair/toleration protein DRT102-like [Elaeis guineensis]	gi|743794098	34 kDa	0.33	-0.75	16.56	0.893985	17.6	0	17.1	0	15.98	1.261	16.83	0	0	0
191	PREDICTED: cationic peroxidase 1-like [Elaeis guineensis]	gi|743782272	34 kDa	1	-0.76	0	0	14.83	0	0	0	14.07	0	0	0	0	0
192	Cluster of PREDICTED: 60S ribosomal protein L4 [Elaeis guineensis] (gi|743791713)	gi|743791713 [2]	45 kDa	0.34	-0.8	0	0	15.38	0.848274	16.29	2.25793	0	0	15.12	2.14491	15.28	1.23677
192.1	PREDICTED: 60S ribosomal protein L4 [Elaeis guineensis]	gi|743791713	45 kDa	0.22	-0.65	0	0	15.38	0.958758	16.34	1.33025	0	0	15.11	1.95231	15.72	1.13019
192.2	PREDICTED: 60S ribosomal protein L4-like [Elaeis guineensis]	gi|743760241	45 kDa	0.34	-0.86	0	0	15.41	0	15.91	3.08274	0	0	15.14	2.58771	14.6	0.927664
193	PREDICTED: uncharacterized protein LOC105050582 [Elaeis guineensis]	gi|743810712	110 kDa	0.61	-0.81	17.94	1.34527	17.47	2.03551	18.61	3.34958	16.84	0.701026	14.55	5.13598	18.75	2.60358
194	Cluster of PREDICTED: 40S ribosomal protein S3-3-like isoform X1 [Elaeis guineensis] (gi|743823058)	gi|743823058 [3]	26 kDa	0.83	-0.84	16.72	0	14.7	1.1425	17.01	0.416737	0	0	15.23	0	0	0
194.1	PREDICTED: 40S ribosomal protein S3-3 isoform X1 [Elaeis guineensis]	gi|743854081 (+1)	26 kDa	1	0	0	0	0	0	0	0	0	0	0	0	0	0
194.2	PREDICTED: 40S ribosomal protein S3-3-like [Elaeis guineensis]	gi|743839300	26 kDa	1	-1.02	0	0	14.96	0	17.01	0	0	0	15.23	0	0	0
194.3	PREDICTED: 40S ribosomal protein S3-3-like isoform X1 [Elaeis guineensis]	gi|743823058 (+1)	26 kDa	0.0083	-16.04	16.72	0	14.56	1.38038	17.01	0	0	0	0	0	0	0
195	Cluster of PREDICTED: histone H2B.2-like [Elaeis guineensis] (gi|743776197)	gi|743776197	16 kDa	0.5	-0.86	15.8	0	0	0	17.37	0	0	0	15.8	1.13314	0	0
195.1	PREDICTED: histone H2B-like [Elaeis guineensis]	gi|743787390	20 kDa	1	0	0	0	0	0	0	0	0	0	0	0	0	0
195.2	PREDICTED: histone H2B.2-like [Elaeis guineensis]	gi|743776197	16 kDa	0.5	-0.86	15.8	0	0	0	17.37	0	0	0	15.8	1.13314	0	0
196	PREDICTED: formate dehydrogenase, mitochondrial [Elaeis guineensis]	gi|743838587	41 kDa	0.16	-0.86	17.04	1.25147	16.83	0	16.36	0.616885	15.22	1.68805	17.35	0	15.64	0.490112
197	Cluster of PREDICTED: uncharacterized oxidoreductase At4g09670-like [Elaeis guineensis] (gi|743773279)	gi|743773279	40 kDa	0.2	-0.87	16.77	0.741974	14.16	1.78015	16.92	0	16.06	0	14.27	3.33594	15.61	0.531049
197.1	PREDICTED: uncharacterized oxidoreductase At4g09670-like [Elaeis guineensis]	gi|743773283	40 kDa	1	0	0	0	0	0	0	0	0	0	0	0	0	0
197.2	PREDICTED: uncharacterized oxidoreductase At4g09670-like [Elaeis guineensis]	gi|743773279	40 kDa	0.2	-0.87	16.77	0.741974	14.16	1.78015	16.92	0	16.06	0	14.27	3.33594	15.61	0.531049
198	PREDICTED: glucan endo-1,3-beta-glucosidase 6-like [Elaeis guineensis]	gi|743809916	53 kDa	0.33	-0.92	0	0	0	0	15.67	0.472448	0	0	0	0	14.75	0
199	PREDICTED: uncharacterized oxidoreductase At4g09670-like [Elaeis guineensis]	gi|743773285	39 kDa	0.89	-0.93	12.87	4.53626	16.21	0	16.92	0	0	0	13.43	3.22013	16	0
200	PREDICTED: skin secretory protein xP2-like [Elaeis guineensis]	gi|743886010	17 kDa	0.5	-0.94	18.21	0.406985	0	0	18.61	4.46221	17.2	0	0	0	18.05	4.51279
201	PREDICTED: phospholipase D alpha 1-like [Elaeis guineensis]	gi|743798351	91 kDa	0.17	-0.95	0	0	0	0	15.78	0.80822	0	0	14.83	0	0	0
202	Cluster of PREDICTED: LOW QUALITY PROTEIN: protein IN2-1 homolog B-like [Elaeis guineensis] (gi|743892338)	gi|743892338	28 kDa	0.5	-0.97	16.71	2.5539	16.77	1.20857	17.48	1.65899	16.58	2.14014	16.88	1.74076	15.39	1.34133
202.1	glutathione S-transferase [Elaeis guineensis]	gi|192910866	28 kDa	1	0	0	0	0	0	0	0	0	0	0	0	0	0
202.2	PREDICTED: LOW QUALITY PROTEIN: protein IN2-1 homolog B-like [Elaeis guineensis]	gi|743892338	28 kDa	0.5	-0.97	16.71	2.5539	16.77	1.20857	17.48	1.65899	16.58	2.14014	16.88	1.74076	15.39	1.34133
203	PREDICTED: uncharacterized protein C1F8.04c-like [Elaeis guineensis]	gi|743812975	52 kDa	0.67	-1.03	15.94	0.586385	0	0	0	0	14.91	0	0	0	0	0
204	PREDICTED: fructose-bisphosphate aldolase 1, chloroplastic-like [Elaeis guineensis]	gi|743800712	42 kDa	0.5	-1.17	16.33	0.683806	0	0	0	0	15.61	0	14	2.04213	0	0
205	PREDICTED: guanine nucleotide-binding protein subunit beta-like protein A [Elaeis guineensis]	gi|743772066	35 kDa	0.67	-1.25	0	0	0	0	17.03	0	0	0	0	0	15.79	0.683091
206	PREDICTED: thaumatin-like protein 1b [Elaeis guineensis]	gi|743826113	25 kDa	0.2	-1.26	0	0	19.29	1.59195	17.76	0.481506	16.74	0	0	0	16.89	0
207	PREDICTED: oryzain alpha chain-like [Elaeis guineensis]	gi|743805669	51 kDa	0.33	-1.27	0	0	17.08	0	17.14	0	0	0	15.84	0	0	0
208	Cluster of PREDICTED: lipoxygenase homology domain-containing protein 1-like [Elaeis guineensis] (gi|743778359)	gi|743778359	19 kDa	0.74	-1.31	19.09	0.398282	18.1	3.76451	18.4	5.16941	17.39	1.36344	17.75	2.08887	16.33	0
208.1	PREDICTED: uncharacterized protein LOC105058403 [Elaeis guineensis]	gi|743849446	21 kDa	1	0	0	0	0	0	0	0	0	0	0	0	0	0
208.2	PREDICTED: uncharacterized protein LOC105056845 [Elaeis guineensis]	gi|743841284	21 kDa	1	0	0	0	0	0	0	0	0	0	0	0	0	0
208.3	PREDICTED: lipoxygenase homology domain-containing protein 1-like [Elaeis guineensis]	gi|743778359	19 kDa	0.74	-1.31	19.09	0.398282	18.1	3.76451	18.4	5.16941	17.39	1.36344	17.75	2.08887	16.33	0
209	PREDICTED: probable histone H2A.2 [Elaeis guineensis]	gi|743820714 (+1)	14 kDa	0.59	-1.36	18.13	0	14.36	0	15.91	2.83332	0	0	0	0	14.22	2.56749
210	PREDICTED: superoxide dismutase [Cu-Zn], chloroplastic [Elaeis guineensis]	gi|743852970	23 kDa	0.61	-1.38	15.04	3.1141	16.52	1.28789	13.35	3.32924	14.3	0.982699	15.84	2.74577	12.54	4.30935
211	PREDICTED: basic blue protein-like [Elaeis guineensis]	gi|743869516	13 kDa	0.9	-1.42	0	0	16.55	3.07175	19.07	0	0	0	0	0	15.63	1.40069
212	pathogenesis-related protein [Elaeis guineensis]	gi|192910872	18 kDa	0.6	-1.44	0	0	16.34	1.03317	0	0	0	0	14.9	0	0	0
213	PREDICTED: glucan endo-1,3-beta-glucosidase-like [Elaeis guineensis]	gi|743875101	36 kDa	0.78	-1.53	0	0	14.38	2.68016	16.44	3.43631	0	0	0	0	13.61	1.71161
214	PREDICTED: annexin D1-like [Elaeis guineensis]	gi|743849454	36 kDa	0.018	-1.75	16.29	0.689769	0	0	16.82	0.957696	0	0	14.2	0	15.36	0
215	Cluster of glutathione S-transferase [Elaeis guineensis] (gi|448872672)	gi|448872672 [3]	24 kDa	0.62	-1.85	0	0	0	0	17.32	4.83102	17.18	3.19912	0	0	15.27	0.487022
215.1	glutathione s-transferase [Elaeis guineensis]	gi|648174143	24 kDa	0.0083	16.91	0	0	0	0	0	0	18.52	1.78372	0	0	15.27	0.487022
215.2	glutathione S-transferase [Elaeis guineensis]	gi|448872672 (+1)	24 kDa	0.8	-2.26	0	0	0	0	17.32	4.83102	14.61	3.83242	0	0	15.27	0.487022
216	PREDICTED: universal stress protein A-like protein [Elaeis guineensis]	gi|743845102	24 kDa	0.33	-2.05	17.65	0	0	0	0	0	0	0	15.97	0	15.21	0
217	PREDICTED: membrane steroid-binding protein 2 [Elaeis guineensis]	gi|743776234	29 kDa	0.16	-2.22	14.8	0.833653	16.6	1.05755	16.08	0.818769	13.87	0	0	0	0	0
218	Cluster of PREDICTED: pyruvate kinase, cytosolic isozyme [Elaeis guineensis] (gi|743852444)	gi|743852444	55 kDa	0.4	-2.32	0	0	0	0	18.05	0	0	0	16.63	1.97914	15.59	2.04309
218.1	PREDICTED: pyruvate kinase, cytosolic isozyme [Elaeis guineensis]	gi|743775291	55 kDa	1	0	0	0	0	0	0	0	0	0	0	0	0	0
218.2	PREDICTED: pyruvate kinase, cytosolic isozyme [Elaeis guineensis]	gi|743852444	55 kDa	0.4	-2.32	0	0	0	0	18.05	0	0	0	16.63	1.97914	15.59	2.04309
219	PREDICTED: LOW QUALITY PROTEIN: aspartic proteinase oryzasin-1-like [Elaeis guineensis]	gi|743794899	59 kDa	0.83	-2.5	0	0	16.83	0	0	0	0	0	0	0	14.33	4.02174
220	PREDICTED: osmotin-like protein [Elaeis guineensis]	gi|743775988	28 kDa	0.8	-3.26	0	0	18.52	4.58391	17.08	2.32743	0	0	14.12	0	0	0
221	PREDICTED: probable histone H2A variant 3 isoform X2 [Elaeis guineensis]	gi|743824703	14 kDa	0.4	-6.51	18.13	0	0	0	20.03	0	0	0	0	0	12.64	1.63895
222	PREDICTED: transportin-1-like isoform X3 [Elaeis guineensis]	gi|743883626	96 kDa	1	-10.45	0	0	0	0	10.45	0	0	0	0	0	0	0
223	PREDICTED: leucine-rich repeat receptor-like protein kinase PXL2 [Elaeis guineensis]	gi|743836501	112 kDa	1	-11.36	0	0	0	0	11.36	0	0	0	0	0	0	0
224	PREDICTED: RWD domain-containing protein 1-like isoform X3 [Elaeis guineensis]	gi|743797257	29 kDa	1	-11.59	0	0	0	0	11.59	0	0	0	0	0	0	0
225	PREDICTED: 3-oxoacyl-[acyl-carrier-protein] reductase 4-like [Elaeis guineensis]	gi|743814521	33 kDa	0.042	-11.61	0	0	0	0	11.61	3.41118	0	0	0	0	0	0
226	PREDICTED: ribosomal RNA processing protein 36 homolog [Elaeis guineensis]	gi|743854409	29 kDa	1	-11.73	11.73	0	0	0	0	0	0	0	0	0	0	0
227	PREDICTED: probable linoleate 9S-lipoxygenase 4 [Elaeis guineensis]	gi|743867052	98 kDa	1	-11.82	0	0	11.82	0	0	0	0	0	0	0	0	0
228	PREDICTED: uric acid degradation bifunctional protein TTL isoform X3 [Elaeis guineensis]	gi|743778850	34 kDa	1	-12.07	0	0	0	0	12.07	0	0	0	0	0	0	0
229	PREDICTED: 40S ribosomal protein S13-like [Elaeis guineensis]	gi|743831353 (+2)	17 kDa	1	-12.96	0	0	12.96	0.636992	0	0	0	0	0	0	0	0
230	PREDICTED: F-box protein At2g17036-like [Elaeis guineensis]	gi|743869616	47 kDa	1	-13.41	0	0	0	0	13.41	0	0	0	0	0	0	0
231	PREDICTED: mitochondrial dicarboxylate/tricarboxylate transporter DTC-like [Elaeis guineensis]	gi|743770427	32 kDa	1	-13.53	0	0	0	0	13.53	0	0	0	0	0	0	0
232	Cluster of PREDICTED: citrate synthase, mitochondrial isoform X1 [Elaeis guineensis] (gi|743767268)	gi|743767268 [4]	52 kDa	1	-13.58	13.58	0	0	0	0	0	0	0	0	0	0	0
232.1	PREDICTED: citrate synthase, mitochondrial isoform X1 [Elaeis guineensis]	gi|743767268	52 kDa	1	0	0	0	0	0	0	0	0	0	0	0	0	0
232.2	PREDICTED: citrate synthase, mitochondrial [Elaeis guineensis]	gi|743810131 (+3)	52 kDa	1	-13.58	13.58	0	0	0	0	0	0	0	0	0	0	0
233	Cluster of profilin 2 [Elaeis guineensis] (gi|192910850)	gi|192910850 [2]	14 kDa	0.042	-13.61	15.98	2.71845	12.57	0	13.87	0	0	0	0	0	0	0
233.1	PREDICTED: profilin-1-like [Elaeis guineensis]	gi|743799591	19 kDa	1	0	0	0	0	0	0	0	0	0	0	0	0	0
233.2	profilin 2 [Elaeis guineensis]	gi|192910850 (+1)	14 kDa	0.042	-13.61	15.98	2.71845	12.57	0	13.87	0	0	0	0	0	0	0
234	PREDICTED: thiamine thiazole synthase, chloroplastic [Elaeis guineensis]	gi|743793501	38 kDa	1	-13.71	0	0	0	0	13.71	0.567904	0	0	0	0	0	0
235	Cluster of PREDICTED: pumilio homolog 23 isoform X2 [Elaeis guineensis] (gi|743840364)	gi|743840364	91 kDa	1	-13.72	0	0	0	0	13.72	0	0	0	0	0	0	0
235.1	PREDICTED: pumilio homolog 23 isoform X4 [Elaeis guineensis]	gi|743840374	89 kDa	1	0	0	0	0	0	0	0	0	0	0	0	0	0
235.2	PREDICTED: pumilio homolog 23 isoform X2 [Elaeis guineensis]	gi|743840364	91 kDa	1	-13.72	0	0	0	0	13.72	0	0	0	0	0	0	0
236	PREDICTED: uncharacterized protein At1g47420, mitochondrial-like isoform X1 [Elaeis guineensis]	gi|743765259 (+1)	26 kDa	1	-13.78	0	0	0	0	13.78	0	0	0	0	0	0	0
237	PREDICTED: transcription initiation factor TFIID subunit 1-like [Elaeis guineensis]	gi|743866007	208 kDa	1	-13.79	0	0	0	0	13.79	0	0	0	0	0	0	0
238	Cluster of PREDICTED: cell division cycle protein 48 homolog [Elaeis guineensis] (gi|743874272)	gi|743874272 [2]	90 kDa	0.17	-13.83	0	0	0	0	13.83	0.96926	0	0	0	0	0	0
238.1	PREDICTED: cell division cycle protein 48 homolog [Elaeis guineensis]	gi|743853332	90 kDa	1	0	0	0	0	0	0	0	0	0	0	0	0	0
238.2	PREDICTED: cell division cycle protein 48 homolog [Elaeis guineensis]	gi|743835093	90 kDa	0.17	-13.79	0	0	0	0	13.79	0.824448	0	0	0	0	0	0
238.3	PREDICTED: cell division cycle protein 48 homolog [Elaeis guineensis]	gi|743874272	90 kDa	1	-14	0	0	0	0	14	1.23873	0	0	0	0	0	0
239	PREDICTED: LOW QUALITY PROTEIN: subtilisin-like protease [Elaeis guineensis]	gi|743774266	81 kDa	0.0083	-13.88	0	0	14.95	2.063	13.68	2.51381	0	0	0	0	0	0
240	PREDICTED: uncharacterized protein LOC105045157 [Elaeis guineensis]	gi|743784309	45 kDa	1	-13.92	0	0	13.92	0.664953	0	0	0	0	0	0	0	0
241	PREDICTED: L-ascorbate oxidase homolog [Elaeis guineensis]	gi|743793209	61 kDa	1	-14.02	0	0	0	0	14.02	0	0	0	0	0	0	0
242	PREDICTED: aspartic proteinase-like [Elaeis guineensis]	gi|743762680	56 kDa	1	-14.08	0	0	14.08	0	0	0	0	0	0	0	0	0
243	PREDICTED: DNA damage-inducible protein 1 isoform X1 [Elaeis guineensis]	gi|743859012	46 kDa	1	-14.12	0	0	14.12	0	0	0	0	0	0	0	0	0
244	PREDICTED: peroxidase 17-like [Elaeis guineensis]	gi|743840871	39 kDa	1	-14.13	0	0	14.13	0	0	0	0	0	0	0	0	0
245	PREDICTED: anthocyanidin 5,3-O-glucosyltransferase-like [Elaeis guineensis]	gi|743756458	52 kDa	1	-14.19	0	0	0	0	14.19	0	0	0	0	0	0	0
246	PREDICTED: copper transport protein ATX1-like [Elaeis guineensis]	gi|743874727	9 kDa	1	-14.33	0	0	14.33	1.15987	0	0	0	0	0	0	0	0
247	PREDICTED: succinate-semialdehyde dehydrogenase, mitochondrial isoform X2 [Elaeis guineensis]	gi|743768016	54 kDa	1	-14.33	0	0	14.33	0	0	0	0	0	0	0	0	0
248	PREDICTED: methylthioribose kinase-like [Elaeis guineensis]	gi|743808703 (+1)	48 kDa	1	-14.4	0	0	14.4	0	0	0	0	0	0	0	0	0
249	PREDICTED: protein ASPARTIC PROTEASE IN GUARD CELL 1-like [Elaeis guineensis]	gi|743766057	48 kDa	0.0014	-14.42	0	0	15.52	1.97547	14.33	2.88728	0	0	0	0	0	0
250	PREDICTED: alcohol dehydrogenase class-3-like [Elaeis guineensis]	gi|743853663	41 kDa	0.042	-14.65	0	0	0	0	14.65	0.926617	0	0	0	0	0	0
251	PREDICTED: monodehydroascorbate reductase, chloroplastic isoform X2 [Elaeis guineensis]	gi|743854818	55 kDa	1	-14.79	0	0	14.79	0	0	0	0	0	0	0	0	0
252	Cluster of PREDICTED: probable L-ascorbate peroxidase 6, chloroplastic [Elaeis guineensis] (gi|743816733)	gi|743816733	39 kDa	1	-14.82	0	0	0	0	14.82	2.74339	0	0	0	0	0	0
252.1	PREDICTED: probable L-ascorbate peroxidase 6, chloroplastic [Elaeis guineensis]	gi|743816733	39 kDa	1	0	0	0	0	0	0	0	0	0	0	0	0	0
252.2	PREDICTED: LOW QUALITY PROTEIN: probable L-ascorbate peroxidase 6, chloroplastic [Elaeis guineensis]	gi|743764670	44 kDa	1	-14.82	0	0	0	0	14.82	2.74339	0	0	0	0	0	0
253	PREDICTED: peptidyl-prolyl cis-trans isomerase FKBP12 isoform X1 [Elaeis guineensis]	gi|743849924 (+1)	12 kDa	0.17	-14.89	14.29	0	0	0	15.22	0.684295	0	0	0	0	0	0
254	PREDICTED: 40S ribosomal protein S7-like isoform X2 [Elaeis guineensis]	gi|743889640	21 kDa	0.0014	-14.92	0	0	14.13	3.34994	15.15	1.33546	0	0	0	0	0	0
255	PREDICTED: NADP-dependent glyceraldehyde-3-phosphate dehydrogenase [Elaeis guineensis]	gi|743811355	53 kDa	1	-14.94	0	0	14.94	0	0	0	0	0	0	0	0	0
256	PREDICTED: uncharacterized protein LOC105033862 [Elaeis guineensis]	gi|743874603	39 kDa	1	-14.95	0	0	0	0	14.95	0	0	0	0	0	0	0
257	Cluster of PREDICTED: uncharacterized protein LOC105034060 [Elaeis guineensis] (gi|743875660)	gi|743875660	28 kDa	1	-14.97	0	0	0	0	14.97	0	0	0	0	0	0	0
257.1	PREDICTED: universal stress protein A-like protein [Elaeis guineensis]	gi|743820849	27 kDa	1	0	0	0	0	0	0	0	0	0	0	0	0	0
257.2	PREDICTED: uncharacterized protein LOC105034060 [Elaeis guineensis]	gi|743875660	28 kDa	1	-14.97	0	0	0	0	14.97	0	0	0	0	0	0	0
258	PREDICTED: ferredoxin, root R-B1-like [Elaeis guineensis]	gi|743881904 (+1)	16 kDa	1	-14.97	0	0	0	0	14.97	0	0	0	0	0	0	0
259	PREDICTED: basic blue protein-like [Elaeis guineensis]	gi|743771718	13 kDa	0.17	-15.01	0	0	15.01	2.21247	0	0	0	0	0	0	0	0
260	Cluster of PREDICTED: pyruvate dehydrogenase E1 component subunit beta-2, mitochondrial [Elaeis guineensis] (gi|743863226)	gi|743863226	41 kDa	1	-15.08	0	0	0	0	15.08	1.44957	0	0	0	0	0	0
260.1	PREDICTED: pyruvate dehydrogenase E1 component subunit beta-1, mitochondrial-like [Elaeis guineensis]	gi|743880374	41 kDa	1	0	0	0	0	0	0	0	0	0	0	0	0	0
260.2	PREDICTED: pyruvate dehydrogenase E1 component subunit beta-2, mitochondrial [Elaeis guineensis]	gi|743863226	41 kDa	1	-15.08	0	0	0	0	15.08	1.44957	0	0	0	0	0	0
261	PREDICTED: universal stress protein A-like protein [Elaeis guineensis]	gi|743773844	18 kDa	0.0014	-15.15	15.63	1.23376	0	0	14.82	1.08608	0	0	0	0	0	0
262	PREDICTED: fumarylacetoacetase [Elaeis guineensis]	gi|743767417	47 kDa	0.17	-15.19	15.46	0	0	0	14.99	0.678965	0	0	0	0	0	0
263	60S ribosomal protein L28 [Elaeis guineensis]	gi|192910792 (+1)	17 kDa	0.17	-15.34	15.28	0	0	0	15.75	1.94686	0	0	0	0	0	0
264	Cluster of PREDICTED: 60S ribosomal protein L10a-1-like [Elaeis guineensis] (gi|743845923)	gi|743845923 [3]	25 kDa	0.17	-15.36	0	0	0	0	15.35	1.59651	0	0	0	0	0	0
264.1	PREDICTED: 60S ribosomal protein L10a-1 [Elaeis guineensis]	gi|743877560 (+1)	25 kDa	1	0	0	0	0	0	0	0	0	0	0	0	0	0
264.2	PREDICTED: 60S ribosomal protein L10a-1-like [Elaeis guineensis]	gi|743845923 (+1)	25 kDa	0.17	-14.94	0	0	0	0	14.94	1.85153	0	0	0	0	0	0
264.3	PREDICTED: 60S ribosomal protein L10a-1-like [Elaeis guineensis]	gi|743784763	25 kDa	1	-15.61	0	0	0	0	15.61	0.44398	0	0	0	0	0	0
265	Cluster of PREDICTED: chitinase 1-like isoform X1 [Elaeis guineensis] (gi|743855412)	gi|743855412	36 kDa	0.042	-15.44	0	0	0	0	15.44	0.67831	0	0	0	0	0	0
265.1	PREDICTED: chitinase 1-like [Elaeis guineensis]	gi|743855418	33 kDa	1	0	0	0	0	0	0	0	0	0	0	0	0	0
265.2	PREDICTED: chitinase 1-like isoform X1 [Elaeis guineensis]	gi|743855412	36 kDa	0.042	-15.44	0	0	0	0	15.44	0.67831	0	0	0	0	0	0
266	Cluster of PREDICTED: serine hydroxymethyltransferase 4-like [Elaeis guineensis] (gi|743880092)	gi|743880092	52 kDa	0.17	-15.48	0	0	0	0	15.48	1.83373	0	0	0	0	0	0
266.1	PREDICTED: serine hydroxymethyltransferase 4 [Elaeis guineensis]	gi|743765734 (+1)	52 kDa	1	0	0	0	0	0	0	0	0	0	0	0	0	0
266.2	PREDICTED: serine hydroxymethyltransferase 4-like [Elaeis guineensis]	gi|743880092	52 kDa	0.17	-15.48	0	0	0	0	15.48	1.83373	0	0	0	0	0	0
267	PREDICTED: probable protein S-acyltransferase 7 [Elaeis guineensis]	gi|743813042	50 kDa	1	-15.51	0	0	0	0	15.51	0	0	0	0	0	0	0
268	PREDICTED: L-ascorbate peroxidase, cytosolic-like [Elaeis guineensis]	gi|743787774	28 kDa	0.042	-15.51	15.59	1.01873	0	0	15.3	0	0	0	0	0	0	0
269	PREDICTED: D-3-phosphoglycerate dehydrogenase 1, chloroplastic-like [Elaeis guineensis]	gi|743809510	65 kDa	1	-15.53	0	0	15.25	0	15.8	0	0	0	0	0	0	0
270	PREDICTED: proteasome subunit alpha type-6 [Elaeis guineensis]	gi|743840653 (+1)	27 kDa	1	-15.54	0	0	0	0	15.54	1.02664	0	0	0	0	0	0
271	stem-specific protein TSJT1-like [Elaeis guineensis]	NP_001306846.1	?	1	-15.56	15.56	0	0	0	0	0	0	0	0	0	0	0
272	PREDICTED: LOW QUALITY PROTEIN: 2,3-bisphosphoglycerate-independent phosphoglycerate mutase-like [Elaeis guineensis]	gi|743843487	61 kDa	1	-15.56	0	0	15.44	0	15.81	0	0	0	0	0	0	0
273	PREDICTED: 2-isopropylmalate synthase A-like [Elaeis guineensis]	gi|743821259	68 kDa	0.0083	-15.75	0	0	15.67	2.86351	15.84	0	0	0	0	0	0	0
274	PREDICTED: peroxidase 12-like, partial [Elaeis guineensis]	gi|743763659	22 kDa	1	-15.76	0	0	0	0	15.76	0.643311	0	0	0	0	0	0
275	PREDICTED: protein transport protein sec23-1 [Elaeis guineensis]	gi|743824781	87 kDa	1	-15.79	0	0	0	0	15.79	0	0	0	0	0	0	0
276	PREDICTED: 20 kDa chaperonin, chloroplastic-like [Elaeis guineensis]	gi|743774176	27 kDa	0.042	-15.79	0	0	15.84	0	15.75	0.717672	0	0	0	0	0	0
277	PREDICTED: 40S ribosomal protein S12-like [Elaeis guineensis]	gi|743803587 (+2)	15 kDa	1	-15.79	15.79	0	0	0	0	0	0	0	0	0	0	0
278	PREDICTED: alpha-mannosidase-like [Elaeis guineensis]	gi|743858508	115 kDa	1	-15.81	0	0	15.81	0.494111	0	0	0	0	0	0	0	0
279	40S ribosomal protein S5 [Elaeis guineensis]	gi|192910844 (+2)	22 kDa	0.17	-15.96	15.94	0	0	0	16.05	2.00122	0	0	0	0	0	0
280	PREDICTED: proteasome subunit alpha type-4-like [Elaeis guineensis]	gi|743805135 (+3)	27 kDa	1	-15.97	0	0	0	0	15.97	0	0	0	0	0	0	0
281	PREDICTED: polyphenol oxidase, chloroplastic-like [Elaeis guineensis]	gi|743889784	67 kDa	1	-16.05	0	0	16.05	0	0	0	0	0	0	0	0	0
282	PREDICTED: uncharacterized protein LOC105058230 isoform X2 [Elaeis guineensis]	gi|743848615	71 kDa	1	-16.17	0	0	16.17	0	0	0	0	0	0	0	0	0
283	PREDICTED: probable linoleate 9S-lipoxygenase 5 [Elaeis guineensis]	gi|743830998	99 kDa	0.042	-16.17	0	0	15.03	0	16.49	1.11273	0	0	0	0	0	0
284	PREDICTED: allene oxide cyclase 1, chloroplastic-like [Elaeis guineensis]	gi|743756470	27 kDa	1	-16.2	0	0	16.2	0	0	0	0	0	0	0	0	0
285	Cluster of PREDICTED: 18.1 kDa class I heat shock protein-like [Elaeis guineensis] (gi|743800549)	gi|743800549	18 kDa	0.17	-16.22	16.22	2.46935	0	0	0	0	0	0	0	0	0	0
285.1	PREDICTED: 18.1 kDa class I heat shock protein-like [Elaeis guineensis]	gi|743800549	18 kDa	1	0	0	0	0	0	0	0	0	0	0	0	0	0
285.2	PREDICTED: 16.9 kDa class I heat shock protein 2-like [Elaeis guineensis]	gi|743772279	18 kDa	0.17	-16.22	16.22	2.46935	0	0	0	0	0	0	0	0	0	0
286	PREDICTED: 40S ribosomal protein S19-like [Elaeis guineensis]	gi|743762342	16 kDa	0.17	-16.27	0	0	0	0	16.27	1.23213	0	0	0	0	0	0
287	PREDICTED: ferritin-4, chloroplastic-like [Elaeis guineensis]	gi|743873486	29 kDa	0.042	-16.39	17.31	0	0	0	14.62	2.53331	0	0	0	0	0	0
288	Cluster of PREDICTED: aldehyde dehydrogenase family 2 member B7, mitochondrial-like [Elaeis guineensis] (gi|743767790)	gi|743767790 [2]	62 kDa	0.001	-16.6	16.57	2.05034	16.7	0	16.34	1.38504	0	0	0	0	0	0
288.1	PREDICTED: aldehyde dehydrogenase family 2 member B7, mitochondrial-like [Elaeis guineensis]	gi|743766664	59 kDa	0.17	-16.43	16.43	1.86119	0	0	0	0	0	0	0	0	0	0
288.2	PREDICTED: aldehyde dehydrogenase family 2 member B7, mitochondrial-like [Elaeis guineensis]	gi|743767790	62 kDa	0.0014	-16.65	16.95	2.23313	16.7	0	16.34	1.38504	0	0	0	0	0	0
289	PREDICTED: mannose/glucose-specific lectin-like isoform X2 [Elaeis guineensis]	gi|743759608	21 kDa	0.0083	-16.62	0	0	17.43	1.66752	16.56	0.722933	0	0	0	0	0	0
290	PREDICTED: 11S globulin seed storage protein 2-like [Elaeis guineensis]	gi|743781027	39 kDa	1	-16.71	0	0	0	0	16.71	0	0	0	0	0	0	0
291	PREDICTED: universal stress protein A-like protein [Elaeis guineensis]	gi|743784546	19 kDa	1	-16.72	16.72	0	0	0	0	0	0	0	0	0	0	0
292	PREDICTED: pathogenesis-related protein PRB1-2-like [Elaeis guineensis]	gi|743761748	23 kDa	0.17	-16.74	15.85	0	0	0	17.27	0.819432	0	0	0	0	0	0
293	PREDICTED: superoxide dismutase [Cu-Zn] [Elaeis guineensis]	gi|743845883	15 kDa	0.17	-16.92	0	0	0	0	16.92	1.16458	0	0	0	0	0	0
294	PREDICTED: dihydroxy-acid dehydratase, chloroplastic [Elaeis guineensis]	gi|743852824	67 kDa	1	-16.94	0	0	0	0	16.94	0	0	0	0	0	0	0
295	PREDICTED: thaumatin-like protein 1 [Elaeis guineensis]	gi|743762044	25 kDa	1	-17.03	0	0	17.03	0	0	0	0	0	0	0	0	0
296	Cluster of PREDICTED: pathogenesis-related protein PRB1-3-like [Elaeis guineensis] (gi|743856849)	gi|743856849 [2]	18 kDa	1	-17.22	0	0	17.22	0.445265	0	0	0	0	0	0	0	0
296.1	PREDICTED: uncharacterized protein LOC105060136 [Elaeis guineensis]	gi|743857145	36 kDa	1	0	0	0	0	0	0	0	0	0	0	0	0	0
296.2	PREDICTED: pathogenesis-related protein PRB1-3-like [Elaeis guineensis]	gi|743856849 (+1)	18 kDa	1	-17.22	0	0	17.22	0.445265	0	0	0	0	0	0	0	0
297	PREDICTED: pathogenesis-related protein PR-4-like [Elaeis guineensis]	gi|743774487	15 kDa	0.001	-18.09	0	0	18.13	2.33582	17.99	2.08981	0	0	0	0	0	0
298	PREDICTED: mannose-specific lectin-like [Elaeis guineensis]	gi|743780364	18 kDa	1	-18.56	18.56	0.440272	0	0	0	0	0	0	0	0	0	0
299	PREDICTED: thaumatin-like protein 1b [Elaeis guineensis]	gi|743826109	25 kDa	1	-18.79	0	0	18.79	0	0	0	0	0	0	0	0	0
END OF FILE

## Sheet: Protein Report
Differential accumulation of proteins in oil palms affected by fatal yellowing disease
Sidney Vasconcelos do Nascimento, Marcelo Murad Magalhães, Roberto Lisboa Cunha, Paulo Henrique de Oliveira Costa, Ronnie Cley de Oliveira Alves, Guilherme Corrêa de Oliveira, Rafael Borges da Silva Valadares
S2B Table - Data from Marborges (Area I) plant proteomes.
B) Protein Report
af_MARBORGES_rep_tecnicas, Protein report created on 09/01/2017
Experiment: af_MARBORGES_rep_tecnicas
	Identification Criteria:
		Scaffold Version: Scaffold_4.5.1
		Quantification Type: Precursor Intensity
		Peak Quantitation Measurement: Centroided Peak Intensity
		Protein Thresholds: 95.0% minimum and 1 peptide minimum
		Peptide Thresholds: 90.0% minimum
	Purity Correction Set:
	Quantitation Preferences:
		Minimum Value Preference:
			Use Minimum Absolute Intensity: false
			Minimum Absolute Intensity: 0.0
			Minimum Value: 0.01
		Condenser Preference:
			Use Intensity Weighting: true
			Use Standard Deviation Estimation: true
			Use Non-Exclusive Peptides: true
		Normalization Preference:
			Calculation Type: Median
			Blocking Level: Unique Peptides
			Use Inter Experiment Normalization: true
			Use Intra Sample Normalization: false
			Use Peptide Normalization: false
			Use Protein Average As Reference: true
			Use Iterative Normalization: true
			Spectrum Quality Filter: No filter
		View Preference:
			View Type: Normalized
	Normalization Factors:
		Inter-Experiment Normalization Factors:
			Mudpit_Plate_AF_MARBORGES_5F_A1_20160403_AF1_R1_05F_F001: 0.545
			Mudpit_Plate_AF_MARBORGES_5F_B1_20160403_AF2_R2_05F_F001: -0.080
			Mudpit_Plate_AF_MARBORGES_5F_C1_20160403_AF3_R3_05F_F001: -0.208
			Mudpit_Plate_MARBORGES_CONTROLE_A1_20160403_S1_R1_05F_F001: -0.005
			Mudpit_Plate_MARBORGES_CONTROLE_B1_20160403_S2_R2_05F_F001: 0.087
			Mudpit_Plate_MARBORGES_CONTROLE_C1_20160403_S3_R3_05F_F001: -0.194
		Intra-Sample Normalization Factors:
			Mudpit_Plate_AF_MARBORGES_5F_A1_20160403_AF1_R1_05F_F001:
				Mudpit_Plate_AF_MARBORGES_5F_A1_20160403_AF1_R1_05F_F001: 0.000
			Mudpit_Plate_AF_MARBORGES_5F_B1_20160403_AF2_R2_05F_F001:
				Mudpit_Plate_AF_MARBORGES_5F_B1_20160403_AF2_R2_05F_F001: 0.000
			Mudpit_Plate_AF_MARBORGES_5F_C1_20160403_AF3_R3_05F_F001:
				Mudpit_Plate_AF_MARBORGES_5F_C1_20160403_AF3_R3_05F_F001: 0.000
			Mudpit_Plate_MARBORGES_CONTROLE_A1_20160403_S1_R1_05F_F001:
				Mudpit_Plate_MARBORGES_CONTROLE_A1_20160403_S1_R1_05F_F001: 0.000
			Mudpit_Plate_MARBORGES_CONTROLE_B1_20160403_S2_R2_05F_F001:
				Mudpit_Plate_MARBORGES_CONTROLE_B1_20160403_S2_R2_05F_F001: 0.000
			Mudpit_Plate_MARBORGES_CONTROLE_C1_20160403_S3_R3_05F_F001:
				Mudpit_Plate_MARBORGES_CONTROLE_C1_20160403_S3_R3_05F_F001: 0.000
	Quantitated Spectra:
		Total thresholded spectra: 6081
		Total quantitated spectra : 5603
	Analysis Settings:
		Analysis Type: Intensity-based
		Experimental design: Between-subjects (Independent Groups)
		Statistical Analysis:
			Statistical test: Permutation Test (p-value)
			Unadjusted Significance Level: p < 0.05
Experiment name	Biological sample category	Biological sample name	MS/MS sample name	Cluster	Protein name	Protein accession numbers	Database sources	Protein molecular weight (Da)	Protein identification probability	Exclusive unique peptide count	Exclusive unique spectrum count	Total spectrum count	Percentage of total spectra	Percentage sequence coverage
af_MARBORGES_rep_tecnicas	AF	AF1	Mudpit_Plate_AF_MARBORGES_5F_A1_20160403_AF1_R1_05F_F001	Cluster of PREDICTED: peroxidase 4-like [Elaeis guineensis] (gi|743818796)	PREDICTED: peroxidase 4-like [Elaeis guineensis]	gi|743818796	Elaeis guinensins protein.fasta	34590.6	0.095	0	0	1	7.47e-05	0.0282
af_MARBORGES_rep_tecnicas	AF	AF1	Mudpit_Plate_AF_MARBORGES_5F_A1_20160403_AF1_R1_05F_F001	Cluster of PREDICTED: pyruvate kinase, cytosolic isozyme-like [Elaeis guineensis] (gi|743763988)	PREDICTED: pyruvate kinase, cytosolic isozyme-like [Elaeis guineensis]	gi|743882283	Elaeis guinensins protein.fasta	47751.8	0.305	0	0	1	7.47e-05	0.0297
af_MARBORGES_rep_tecnicas	AF	AF1	Mudpit_Plate_AF_MARBORGES_5F_A1_20160403_AF1_R1_05F_F001	Cluster of PREDICTED: phosphoenolpyruvate carboxylase 2-like [Elaeis guineensis] (gi|743799873)	PREDICTED: phosphoenolpyruvate carboxylase 2-like [Elaeis guineensis]	gi|743799873	Elaeis guinensins protein.fasta	110055	1	1	1	4	0.000299	0.0591
af_MARBORGES_rep_tecnicas	AF	AF1	Mudpit_Plate_AF_MARBORGES_5F_A1_20160403_AF1_R1_05F_F001	Cluster of PREDICTED: ATP synthase subunit beta, mitochondrial-like [Elaeis guineensis] (gi|743800698)	PREDICTED: ATP synthase subunit beta, mitochondrial [Elaeis guineensis]	gi|743794377	Elaeis guinensins protein.fasta	59710	0.728	0	0	5	0.000373	0.147
af_MARBORGES_rep_tecnicas	AF	AF1	Mudpit_Plate_AF_MARBORGES_5F_A1_20160403_AF1_R1_05F_F001	Cluster of PREDICTED: pathogenesis-related protein PRB1-3-like [Elaeis guineensis] (gi|743856849)	PREDICTED: pathogenesis-related protein PRB1-3-like [Elaeis guineensis]	gi|743856849,gi|743856853	Elaeis guinensins protein.fasta	17669.3	0.13	0	0	0	0	0
af_MARBORGES_rep_tecnicas	AF	AF1	Mudpit_Plate_AF_MARBORGES_5F_A1_20160403_AF1_R1_05F_F001	Cluster of beta-1,3-glucanase [Elaeis guineensis] (gi|192910884)	beta-1,3-glucanase [Elaeis guineensis]	gi|192910884,gi|743875093	Elaeis guinensins protein.fasta	36217.4	1	1	2	5	0.000373	0.0855
af_MARBORGES_rep_tecnicas	AF	AF1	Mudpit_Plate_AF_MARBORGES_5F_A1_20160403_AF1_R1_05F_F001	Cluster of PREDICTED: malate dehydrogenase, mitochondrial-like [Elaeis guineensis] (gi|743770628)	PREDICTED: malate dehydrogenase, mitochondrial-like [Elaeis guineensis]	gi|743770628	Elaeis guinensins protein.fasta	36379.5	0.678	1	1	1	7.47e-05	0.046
af_MARBORGES_rep_tecnicas	AF	AF1	Mudpit_Plate_AF_MARBORGES_5F_A1_20160403_AF1_R1_05F_F001	Cluster of PREDICTED: protein P21-like [Elaeis guineensis] (gi|743891233)	PREDICTED: protein P21-like [Elaeis guineensis]	gi|743891233	Elaeis guinensins protein.fasta	24192.5	0.406	0	0	0	0	0
af_MARBORGES_rep_tecnicas	AF	AF1	Mudpit_Plate_AF_MARBORGES_5F_A1_20160403_AF1_R1_05F_F001	Cluster of PREDICTED: heat shock 70 kDa protein [Elaeis guineensis] (gi|743866246)	PREDICTED: heat shock 70 kDa protein-like [Elaeis guineensis]	gi|743811473	Elaeis guinensins protein.fasta	70866.6	0.775	1	1	2	0.000149	0.0417
af_MARBORGES_rep_tecnicas	AF	AF1	Mudpit_Plate_AF_MARBORGES_5F_A1_20160403_AF1_R1_05F_F001	Cluster of PREDICTED: mitochondrial outer membrane protein porin 1-like [Elaeis guineensis] (gi|743798954)	PREDICTED: mitochondrial outer membrane protein porin 1-like [Elaeis guineensis]	gi|743798954	Elaeis guinensins protein.fasta	29246.1	0.11	0	0	1	7.47e-05	0.0436
af_MARBORGES_rep_tecnicas	AF	AF1	Mudpit_Plate_AF_MARBORGES_5F_A1_20160403_AF1_R1_05F_F001	Cluster of PREDICTED: hypersensitive-induced response protein 1 isoform X2 [Elaeis guineensis] (gi|743798950)	PREDICTED: hypersensitive-induced response protein 1 isoform X2 [Elaeis guineensis]	gi|743798950	Elaeis guinensins protein.fasta	31420.1	0.923	0	0	1	7.47e-05	0.0421
af_MARBORGES_rep_tecnicas	AF	AF1	Mudpit_Plate_AF_MARBORGES_5F_A1_20160403_AF1_R1_05F_F001	Cluster of PREDICTED: glucan endo-1,3-beta-glucosidase-like [Elaeis guineensis] (gi|743785384)	PREDICTED: glucan endo-1,3-beta-glucosidase-like [Elaeis guineensis]	gi|743785384	Elaeis guinensins protein.fasta	36161.8	1	6	9	12	0.000896	0.357
af_MARBORGES_rep_tecnicas	AF	AF1	Mudpit_Plate_AF_MARBORGES_5F_A1_20160403_AF1_R1_05F_F001	Cluster of PREDICTED: ATP synthase subunit beta, mitochondrial-like [Elaeis guineensis] (gi|743800698)	PREDICTED: ATP synthase subunit beta, mitochondrial-like [Elaeis guineensis]	gi|743800698	Elaeis guinensins protein.fasta	59612.9	1	0	0	5	0.000373	0.147
af_MARBORGES_rep_tecnicas	AF	AF1	Mudpit_Plate_AF_MARBORGES_5F_A1_20160403_AF1_R1_05F_F001	Cluster of PREDICTED: chaperone protein ClpB1 [Elaeis guineensis] (gi|743756256)	PREDICTED: chaperone protein ClpB1 [Elaeis guineensis]	gi|743756256	Elaeis guinensins protein.fasta	101264	0.55	0	0	0	0	0
af_MARBORGES_rep_tecnicas	AF	AF1	Mudpit_Plate_AF_MARBORGES_5F_A1_20160403_AF1_R1_05F_F001	Cluster of PREDICTED: leucine aminopeptidase 2, chloroplastic-like [Elaeis guineensis] (gi|743857317)	PREDICTED: leucine aminopeptidase 1-like [Elaeis guineensis]	gi|743811443	Elaeis guinensins protein.fasta	63683.1	0.989	0	0	3	0.000224	0.0745
af_MARBORGES_rep_tecnicas	AF	AF1	Mudpit_Plate_AF_MARBORGES_5F_A1_20160403_AF1_R1_05F_F001	Cluster of PREDICTED: chaperone protein ClpB1 [Elaeis guineensis] (gi|743756256)	PREDICTED: chaperone protein ClpB1-like [Elaeis guineensis]	gi|743796117	Elaeis guinensins protein.fasta	101423	0.545	0	0	0	0	0
af_MARBORGES_rep_tecnicas	AF	AF1	Mudpit_Plate_AF_MARBORGES_5F_A1_20160403_AF1_R1_05F_F001	Cluster of catalase isozyme 2 [Elaeis guineensis] (NP_001306842.1)	catalase isozyme 2 [Elaeis guineensis]	NP_001306842.1		0	1	3	3	4	0.000299	0
af_MARBORGES_rep_tecnicas	AF	AF1	Mudpit_Plate_AF_MARBORGES_5F_A1_20160403_AF1_R1_05F_F001	Cluster of PREDICTED: Bowman-Birk type trypsin inhibitor-like [Elaeis guineensis] (gi|743761596)	PREDICTED: Bowman-Birk type trypsin inhibitor-like [Elaeis guineensis]	gi|743761596,gi|743761601,gi|743761603	Elaeis guinensins protein.fasta	12541.2	1	4	4	5	0.000373	0.357
af_MARBORGES_rep_tecnicas	AF	AF1	Mudpit_Plate_AF_MARBORGES_5F_A1_20160403_AF1_R1_05F_F001	Cluster of PREDICTED: hydroxyacylglutathione hydrolase cytoplasmic [Elaeis guineensis] (gi|743891582)	PREDICTED: hydroxyacylglutathione hydrolase cytoplasmic [Elaeis guineensis]	gi|743891582	Elaeis guinensins protein.fasta	28985.3	0.999	1	1	1	7.47e-05	0.0849
af_MARBORGES_rep_tecnicas	AF	AF1	Mudpit_Plate_AF_MARBORGES_5F_A1_20160403_AF1_R1_05F_F001	Cluster of PREDICTED: aspartate aminotransferase, cytoplasmic [Elaeis guineensis] (gi|743757121)	PREDICTED: aspartate aminotransferase, cytoplasmic [Elaeis guineensis]	gi|743757121	Elaeis guinensins protein.fasta	50500.6	0.998	0	0	0	0	0
af_MARBORGES_rep_tecnicas	AF	AF1	Mudpit_Plate_AF_MARBORGES_5F_A1_20160403_AF1_R1_05F_F001	Cluster of PREDICTED: guanine nucleotide-binding protein subunit beta-like protein A [Elaeis guineensis] (gi|743794305)	PREDICTED: guanine nucleotide-binding protein subunit beta-like protein A [Elaeis guineensis]	gi|743794305	Elaeis guinensins protein.fasta	35537.4	0.139	0	0	0	0	0
af_MARBORGES_rep_tecnicas	AF	AF1	Mudpit_Plate_AF_MARBORGES_5F_A1_20160403_AF1_R1_05F_F001	Cluster of PREDICTED: fructose-bisphosphate aldolase cytoplasmic isozyme [Elaeis guineensis] (gi|743806034)	PREDICTED: fructose-bisphosphate aldolase cytoplasmic isozyme [Elaeis guineensis]	gi|743806034	Elaeis guinensins protein.fasta	38601.8	1	4	4	13	0.000971	0.363
af_MARBORGES_rep_tecnicas	AF	AF1	Mudpit_Plate_AF_MARBORGES_5F_A1_20160403_AF1_R1_05F_F001	Cluster of putative enoyl-ACP-reductase protein, partial [Elaeis guineensis] (gi|374255957)	putative enoyl-ACP-reductase protein, partial [Elaeis guineensis]	gi|374255957,gi|743808818	Elaeis guinensins protein.fasta	38774.7	0.828	0	0	0	0	0
af_MARBORGES_rep_tecnicas	AF	AF1	Mudpit_Plate_AF_MARBORGES_5F_A1_20160403_AF1_R1_05F_F001	Cluster of PREDICTED: uncharacterized protein LOC105040159 [Elaeis guineensis] (gi|743769165)	PREDICTED: uncharacterized protein LOC105040159 [Elaeis guineensis]	gi|743769165	Elaeis guinensins protein.fasta	20213.6	0.998	1	1	1	7.47e-05	0.0615
af_MARBORGES_rep_tecnicas	AF	AF1	Mudpit_Plate_AF_MARBORGES_5F_A1_20160403_AF1_R1_05F_F001	Cluster of PREDICTED: succinate dehydrogenase [ubiquinone] flavoprotein subunit, mitochondrial-like [Elaeis guineensis] (gi|743857064)	PREDICTED: succinate dehydrogenase [ubiquinone] flavoprotein subunit, mitochondrial-like [Elaeis guineensis]	gi|743857064	Elaeis guinensins protein.fasta	69767	0.1	0	0	0	0	0
af_MARBORGES_rep_tecnicas	AF	AF1	Mudpit_Plate_AF_MARBORGES_5F_A1_20160403_AF1_R1_05F_F001	Cluster of PREDICTED: lactoylglutathione lyase [Elaeis guineensis] (gi|743820740)	PREDICTED: lactoylglutathione lyase [Elaeis guineensis]	gi|743820740	Elaeis guinensins protein.fasta	32896.9	1	2	2	2	0.000149	0.0959
af_MARBORGES_rep_tecnicas	AF	AF1	Mudpit_Plate_AF_MARBORGES_5F_A1_20160403_AF1_R1_05F_F001	Cluster of PREDICTED: proteasome subunit alpha type-7 [Elaeis guineensis] (gi|743855249)	PREDICTED: proteasome subunit alpha type-7 [Elaeis guineensis]	gi|743855249	Elaeis guinensins protein.fasta	27142.3	0.952	1	1	1	7.47e-05	0.0562
af_MARBORGES_rep_tecnicas	AF	AF1	Mudpit_Plate_AF_MARBORGES_5F_A1_20160403_AF1_R1_05F_F001	Cluster of PREDICTED: uncharacterized protein LOC105044905 [Elaeis guineensis] (gi|743782982)	PREDICTED: uncharacterized protein LOC105044905 [Elaeis guineensis]	gi|743782982	Elaeis guinensins protein.fasta	30019.7	1	4	4	4	0.000299	0.243
af_MARBORGES_rep_tecnicas	AF	AF1	Mudpit_Plate_AF_MARBORGES_5F_A1_20160403_AF1_R1_05F_F001	Cluster of PREDICTED: triosephosphate isomerase, cytosolic-like [Elaeis guineensis] (gi|743841772)	PREDICTED: triosephosphate isomerase, cytosolic-like [Elaeis guineensis]	gi|743841772	Elaeis guinensins protein.fasta	27219.4	1	3	3	5	0.000373	0.287
af_MARBORGES_rep_tecnicas	AF	AF1	Mudpit_Plate_AF_MARBORGES_5F_A1_20160403_AF1_R1_05F_F001	Cluster of PREDICTED: pathogenesis-related protein 1-like [Elaeis guineensis] (gi|743844417)	PREDICTED: pathogenesis-related protein 1-like [Elaeis guineensis]	gi|743892418	Elaeis guinensins protein.fasta	17060.6	0.239	0	0	2	0.000149	0.228
af_MARBORGES_rep_tecnicas	AF	AF1	Mudpit_Plate_AF_MARBORGES_5F_A1_20160403_AF1_R1_05F_F001	Cluster of PREDICTED: ruBisCO large subunit-binding protein subunit beta, chloroplastic-like [Elaeis guineensis] (gi|743883445)	PREDICTED: ruBisCO large subunit-binding protein subunit beta, chloroplastic-like [Elaeis guineensis]	gi|743883445	Elaeis guinensins protein.fasta	64765.7	0.991	0	0	1	7.47e-05	0.0214
af_MARBORGES_rep_tecnicas	AF	AF1	Mudpit_Plate_AF_MARBORGES_5F_A1_20160403_AF1_R1_05F_F001	Cluster of PREDICTED: probable phospholipid hydroperoxide glutathione peroxidase [Elaeis guineensis] (gi|743776302)	PREDICTED: probable phospholipid hydroperoxide glutathione peroxidase [Elaeis guineensis]	gi|743776302	Elaeis guinensins protein.fasta	27187.9	1	2	2	2	0.000149	0.0605
af_MARBORGES_rep_tecnicas	AF	AF1	Mudpit_Plate_AF_MARBORGES_5F_A1_20160403_AF1_R1_05F_F001	Cluster of PREDICTED: thaumatin-like protein 1b [Elaeis guineensis] (gi|743826113)	PREDICTED: thaumatin-like protein 1b [Elaeis guineensis]	gi|743826113	Elaeis guinensins protein.fasta	25246.3	0.932	1	1	1	7.47e-05	0.0871
af_MARBORGES_rep_tecnicas	AF	AF1	Mudpit_Plate_AF_MARBORGES_5F_A1_20160403_AF1_R1_05F_F001	Cluster of PREDICTED: LOW QUALITY PROTEIN: aspartic proteinase oryzasin-1-like [Elaeis guineensis] (gi|743794899)	PREDICTED: LOW QUALITY PROTEIN: aspartic proteinase oryzasin-1-like [Elaeis guineensis]	gi|743794899	Elaeis guinensins protein.fasta	58817.9	0.06	0	0	0	0	0
af_MARBORGES_rep_tecnicas	AF	AF1	Mudpit_Plate_AF_MARBORGES_5F_A1_20160403_AF1_R1_05F_F001	Cluster of PREDICTED: actin-2 [Elaeis guineensis] (gi|743854864)	PREDICTED: actin-100-like isoform X2 [Elaeis guineensis]	gi|743787448	Elaeis guinensins protein.fasta	37029.4	0.997	1	1	7	0.000523	0.232
af_MARBORGES_rep_tecnicas	AF	AF1	Mudpit_Plate_AF_MARBORGES_5F_A1_20160403_AF1_R1_05F_F001	Cluster of PREDICTED: ubiquitin-60S ribosomal protein L40 [Elaeis guineensis] (gi|743863558)	PREDICTED: ubiquitin-NEDD8-like protein RUB2 isoform X1 [Elaeis guineensis]	gi|743867269	Elaeis guinensins protein.fasta	18334.1	0.116	0	0	1	7.47e-05	0.0812
af_MARBORGES_rep_tecnicas	AF	AF1	Mudpit_Plate_AF_MARBORGES_5F_A1_20160403_AF1_R1_05F_F001	Cluster of PREDICTED: adenosylhomocysteinase [Elaeis guineensis] (gi|743880094)	PREDICTED: adenosylhomocysteinase [Elaeis guineensis]	gi|743880094	Elaeis guinensins protein.fasta	53199.9	0.265	0	0	1	7.47e-05	0.0289
af_MARBORGES_rep_tecnicas	AF	AF1	Mudpit_Plate_AF_MARBORGES_5F_A1_20160403_AF1_R1_05F_F001	Cluster of PREDICTED: phosphoglycerate kinase, cytosolic isoform X2 [Elaeis guineensis] (gi|743855887)	PREDICTED: phosphoglycerate kinase, cytosolic-like [Elaeis guineensis]	gi|743760381	Elaeis guinensins protein.fasta	50915.7	0.782	0	0	1	7.47e-05	0.0265
af_MARBORGES_rep_tecnicas	AF	AF1	Mudpit_Plate_AF_MARBORGES_5F_A1_20160403_AF1_R1_05F_F001	Cluster of PREDICTED: phosphoglycerate kinase, cytosolic isoform X2 [Elaeis guineensis] (gi|743855887)	PREDICTED: phosphoglycerate kinase, cytosolic [Elaeis guineensis]	gi|743760379	Elaeis guinensins protein.fasta	42427.4	1	1	1	6	0.000448	0.177
af_MARBORGES_rep_tecnicas	AF	AF1	Mudpit_Plate_AF_MARBORGES_5F_A1_20160403_AF1_R1_05F_F001	Cluster of PREDICTED: membrane steroid-binding protein 2 [Elaeis guineensis] (gi|743776234)	PREDICTED: membrane steroid-binding protein 2 [Elaeis guineensis]	gi|743776234	Elaeis guinensins protein.fasta	29130.3	1	1	1	1	7.47e-05	0.0657
af_MARBORGES_rep_tecnicas	AF	AF1	Mudpit_Plate_AF_MARBORGES_5F_A1_20160403_AF1_R1_05F_F001	Cluster of glutathione S-transferase [Elaeis guineensis] (gi|448872672)	glutathione S-transferase [Elaeis guineensis]	gi|448872672,gi|743865392	Elaeis guinensins protein.fasta	23718.3	0.995	1	1	4	0.000299	0.264
af_MARBORGES_rep_tecnicas	AF	AF1	Mudpit_Plate_AF_MARBORGES_5F_A1_20160403_AF1_R1_05F_F001	Cluster of PREDICTED: ras-related protein RABB1c-like [Elaeis guineensis] (gi|743807216)	PREDICTED: ras-related protein RABB1c-like [Elaeis guineensis]	gi|743807216	Elaeis guinensins protein.fasta	23168	0.974	1	1	1	7.47e-05	0.0616
af_MARBORGES_rep_tecnicas	AF	AF1	Mudpit_Plate_AF_MARBORGES_5F_A1_20160403_AF1_R1_05F_F001	Cluster of PREDICTED: cationic peroxidase SPC4-like [Elaeis guineensis] (gi|743817476)	PREDICTED: cationic peroxidase SPC4-like [Elaeis guineensis]	gi|743817476	Elaeis guinensins protein.fasta	37833.9	1	4	4	8	0.000598	0.285
af_MARBORGES_rep_tecnicas	AF	AF1	Mudpit_Plate_AF_MARBORGES_5F_A1_20160403_AF1_R1_05F_F001	Cluster of PREDICTED: polyphenol oxidase, chloroplastic-like [Elaeis guineensis] (gi|743784146)	PREDICTED: polyphenol oxidase, chloroplastic-like [Elaeis guineensis]	gi|743886465	Elaeis guinensins protein.fasta	66037	0.972	0	0	2	0.000149	0.0494
af_MARBORGES_rep_tecnicas	AF	AF1	Mudpit_Plate_AF_MARBORGES_5F_A1_20160403_AF1_R1_05F_F001	Cluster of PREDICTED: probable mitochondrial-processing peptidase subunit beta [Elaeis guineensis] (gi|743837205)	PREDICTED: probable mitochondrial-processing peptidase subunit beta [Elaeis guineensis]	gi|743837205	Elaeis guinensins protein.fasta	58174.2	0.701	0	0	0	0	0
af_MARBORGES_rep_tecnicas	AF	AF1	Mudpit_Plate_AF_MARBORGES_5F_A1_20160403_AF1_R1_05F_F001	Cluster of PREDICTED: cationic peroxidase 1-like [Elaeis guineensis] (gi|743782272)	PREDICTED: cationic peroxidase 1-like [Elaeis guineensis]	gi|743782272	Elaeis guinensins protein.fasta	33920.7	0.865	1	1	1	7.47e-05	0.0313
af_MARBORGES_rep_tecnicas	AF	AF1	Mudpit_Plate_AF_MARBORGES_5F_A1_20160403_AF1_R1_05F_F001	Cluster of PREDICTED: 14-3-3-like protein isoform X1 [Elaeis guineensis] (gi|743823707)	PREDICTED: 14-3-3-like protein isoform X1 [Elaeis guineensis]	gi|743823707,gi|743823711,gi|743823715,gi|743823719	Elaeis guinensins protein.fasta	23566.8	1	2	2	7	0.000523	0.404
af_MARBORGES_rep_tecnicas	AF	AF1	Mudpit_Plate_AF_MARBORGES_5F_A1_20160403_AF1_R1_05F_F001	Cluster of PREDICTED: leucine aminopeptidase 2, chloroplastic-like [Elaeis guineensis] (gi|743857317)	PREDICTED: leucine aminopeptidase 2, chloroplastic-like [Elaeis guineensis]	gi|743857317	Elaeis guinensins protein.fasta	55535.4	1	1	1	4	0.000299	0.115
af_MARBORGES_rep_tecnicas	AF	AF1	Mudpit_Plate_AF_MARBORGES_5F_A1_20160403_AF1_R1_05F_F001	Cluster of PREDICTED: uncharacterized oxidoreductase At4g09670-like [Elaeis guineensis] (gi|743773285)	PREDICTED: uncharacterized oxidoreductase At4g09670-like [Elaeis guineensis]	gi|743773285	Elaeis guinensins protein.fasta	39478.5	0.074	0	0	0	0	0
af_MARBORGES_rep_tecnicas	AF	AF1	Mudpit_Plate_AF_MARBORGES_5F_A1_20160403_AF1_R1_05F_F001	Cluster of PREDICTED: patellin-3-like isoform X2 [Elaeis guineensis] (gi|743763008)	PREDICTED: patellin-3-like isoform X2 [Elaeis guineensis]	gi|743763008	Elaeis guinensins protein.fasta	62712.8	0.845	0	0	0	0	0
af_MARBORGES_rep_tecnicas	AF	AF1	Mudpit_Plate_AF_MARBORGES_5F_A1_20160403_AF1_R1_05F_F001	Cluster of manganese superoxide dismutase [Elaeis guineensis] (gi|406870049)	manganese superoxide dismutase [Elaeis guineensis]	NP_001306839.1,gi|406870049	Elaeis guinensins protein.fasta	0	0.998	1	1	1	7.47e-05	0.0533
af_MARBORGES_rep_tecnicas	AF	AF1	Mudpit_Plate_AF_MARBORGES_5F_A1_20160403_AF1_R1_05F_F001	Cluster of PREDICTED: uncharacterized oxidoreductase At4g09670-like [Elaeis guineensis] (gi|743773279)	PREDICTED: uncharacterized oxidoreductase At4g09670-like [Elaeis guineensis]	gi|743773279	Elaeis guinensins protein.fasta	39549.8	0.998	1	1	1	7.47e-05	0.0579
af_MARBORGES_rep_tecnicas	AF	AF1	Mudpit_Plate_AF_MARBORGES_5F_A1_20160403_AF1_R1_05F_F001	Cluster of PREDICTED: carboxymethylenebutenolidase homolog [Elaeis guineensis] (gi|743757729)	PREDICTED: carboxymethylenebutenolidase homolog [Elaeis guineensis]	gi|743757729	Elaeis guinensins protein.fasta	30473.8	0.973	0	0	2	0.000149	0.0532
af_MARBORGES_rep_tecnicas	AF	AF1	Mudpit_Plate_AF_MARBORGES_5F_A1_20160403_AF1_R1_05F_F001	Cluster of PREDICTED: 18.1 kDa class I heat shock protein [Elaeis guineensis] (gi|743810653)	PREDICTED: 18.1 kDa class I heat shock protein [Elaeis guineensis]	gi|743810653	Elaeis guinensins protein.fasta	17649.2	1	2	2	3	0.000224	0.29
af_MARBORGES_rep_tecnicas	AF	AF1	Mudpit_Plate_AF_MARBORGES_5F_A1_20160403_AF1_R1_05F_F001	Cluster of PREDICTED: acidic endochitinase-like [Elaeis guineensis] (gi|743796702)	PREDICTED: acidic endochitinase-like [Elaeis guineensis]	gi|743796702	Elaeis guinensins protein.fasta	30871.4	0.974	1	1	1	7.47e-05	0.0444
af_MARBORGES_rep_tecnicas	AF	AF1	Mudpit_Plate_AF_MARBORGES_5F_A1_20160403_AF1_R1_05F_F001	Cluster of PREDICTED: peroxidase 5-like [Elaeis guineensis] (gi|743768886)	PREDICTED: peroxidase 5-like [Elaeis guineensis]	gi|743768886	Elaeis guinensins protein.fasta	35950.6	1	6	6	7	0.000523	0.258
af_MARBORGES_rep_tecnicas	AF	AF1	Mudpit_Plate_AF_MARBORGES_5F_A1_20160403_AF1_R1_05F_F001	Cluster of PREDICTED: uncharacterized protein C1F8.04c-like [Elaeis guineensis] (gi|743812975)	PREDICTED: uncharacterized protein C1F8.04c-like [Elaeis guineensis]	gi|743812975	Elaeis guinensins protein.fasta	52096.4	0.988	1	1	1	7.47e-05	0.0589
af_MARBORGES_rep_tecnicas	AF	AF1	Mudpit_Plate_AF_MARBORGES_5F_A1_20160403_AF1_R1_05F_F001	Cluster of PREDICTED: phosphoglycerate kinase, cytosolic isoform X2 [Elaeis guineensis] (gi|743855887)	PREDICTED: phosphoglycerate kinase, cytosolic isoform X2 [Elaeis guineensis]	gi|743855887	Elaeis guinensins protein.fasta	42329.4	0.999	0	0	5	0.000373	0.147
af_MARBORGES_rep_tecnicas	AF	AF1	Mudpit_Plate_AF_MARBORGES_5F_A1_20160403_AF1_R1_05F_F001	Cluster of PREDICTED: elongation factor 1-delta 1-like [Elaeis guineensis] (gi|743859471)	PREDICTED: elongation factor 1-delta 1-like [Elaeis guineensis]	gi|743859471	Elaeis guinensins protein.fasta	25354.8	0.78	0	0	1	7.47e-05	0.0385
af_MARBORGES_rep_tecnicas	AF	AF1	Mudpit_Plate_AF_MARBORGES_5F_A1_20160403_AF1_R1_05F_F001	Cluster of PREDICTED: malate dehydrogenase [Elaeis guineensis] (gi|743780317)	PREDICTED: malate dehydrogenase, cytoplasmic [Elaeis guineensis]	gi|743835732	Elaeis guinensins protein.fasta	35459.4	0.079	0	0	0	0	0
af_MARBORGES_rep_tecnicas	AF	AF1	Mudpit_Plate_AF_MARBORGES_5F_A1_20160403_AF1_R1_05F_F001	Cluster of PREDICTED: elongation factor 1-delta 1-like [Elaeis guineensis] (gi|743859471)	PREDICTED: elongation factor 1-delta 1-like [Elaeis guineensis]	gi|743859469	Elaeis guinensins protein.fasta	25029.8	0.279	0	0	1	7.47e-05	0.039
af_MARBORGES_rep_tecnicas	AF	AF1	Mudpit_Plate_AF_MARBORGES_5F_A1_20160403_AF1_R1_05F_F001	Cluster of PREDICTED: remorin-like [Elaeis guineensis] (gi|743866636)	PREDICTED: remorin-like [Elaeis guineensis]	gi|743866636	Elaeis guinensins protein.fasta	21023.4	0.744	0	0	0	0	0
af_MARBORGES_rep_tecnicas	AF	AF1	Mudpit_Plate_AF_MARBORGES_5F_A1_20160403_AF1_R1_05F_F001	Cluster of PREDICTED: probable pyruvate kinase, cytosolic isozyme [Elaeis guineensis] (gi|743816338)	PREDICTED: probable pyruvate kinase, cytosolic isozyme [Elaeis guineensis]	gi|743816338	Elaeis guinensins protein.fasta	57053.8	1	2	2	4	0.000299	0.143
af_MARBORGES_rep_tecnicas	AF	AF1	Mudpit_Plate_AF_MARBORGES_5F_A1_20160403_AF1_R1_05F_F001	Cluster of PREDICTED: actin-2 [Elaeis guineensis] (gi|743854864)	PREDICTED: actin-2-like, partial [Elaeis guineensis]	gi|743888559	Elaeis guinensins protein.fasta	33846.1	0.171	0	0	2	0.000149	0.0719
af_MARBORGES_rep_tecnicas	AF	AF1	Mudpit_Plate_AF_MARBORGES_5F_A1_20160403_AF1_R1_05F_F001	Cluster of PREDICTED: uncharacterized protein PHLOEM PROTEIN 2-LIKE A4-like [Elaeis guineensis] (gi|743855845)	PREDICTED: uncharacterized protein PHLOEM PROTEIN 2-LIKE A4-like [Elaeis guineensis]	gi|743855845	Elaeis guinensins protein.fasta	19955.7	0.873	1	1	1	7.47e-05	0.0773
af_MARBORGES_rep_tecnicas	AF	AF1	Mudpit_Plate_AF_MARBORGES_5F_A1_20160403_AF1_R1_05F_F001	Cluster of PREDICTED: 40S ribosomal protein SA-like [Elaeis guineensis] (gi|743850342)	PREDICTED: 40S ribosomal protein SA-like [Elaeis guineensis]	gi|743850342	Elaeis guinensins protein.fasta	31552.7	1	3	3	3	0.000224	0.149
af_MARBORGES_rep_tecnicas	AF	AF1	Mudpit_Plate_AF_MARBORGES_5F_A1_20160403_AF1_R1_05F_F001	Cluster of PREDICTED: phosphoenolpyruvate carboxylase 2-like [Elaeis guineensis] (gi|743799873)	PREDICTED: LOW QUALITY PROTEIN: phosphoenolpyruvate carboxylase, housekeeping isozyme-like [Elaeis guineensis]	gi|743757060	Elaeis guinensins protein.fasta	110318	0.252	0	0	2	0.000149	0.0311
af_MARBORGES_rep_tecnicas	AF	AF1	Mudpit_Plate_AF_MARBORGES_5F_A1_20160403_AF1_R1_05F_F001	Cluster of PREDICTED: cell division cycle protein 48 homolog [Elaeis guineensis] (gi|743874272)	PREDICTED: cell division cycle protein 48 homolog [Elaeis guineensis]	gi|743835093	Elaeis guinensins protein.fasta	89966.6	0.27	0	0	0	0	0
af_MARBORGES_rep_tecnicas	AF	AF1	Mudpit_Plate_AF_MARBORGES_5F_A1_20160403_AF1_R1_05F_F001	Cluster of PREDICTED: enolase 2 [Elaeis guineensis] (gi|743825640)	PREDICTED: enolase 2-like [Elaeis guineensis]	gi|743888539	Elaeis guinensins protein.fasta	21810.6	1	1	1	15	0.00112	0.619
af_MARBORGES_rep_tecnicas	AF	AF1	Mudpit_Plate_AF_MARBORGES_5F_A1_20160403_AF1_R1_05F_F001	Cluster of PREDICTED: probable aldo-keto reductase 2 [Elaeis guineensis] (gi|743814040)	PREDICTED: probable aldo-keto reductase 2 [Elaeis guineensis]	gi|743814040	Elaeis guinensins protein.fasta	37708.8	0.999	1	1	1	7.47e-05	0.0439
af_MARBORGES_rep_tecnicas	AF	AF1	Mudpit_Plate_AF_MARBORGES_5F_A1_20160403_AF1_R1_05F_F001	Cluster of PREDICTED: phosphoglycerate kinase, cytosolic isoform X2 [Elaeis guineensis] (gi|743855887)	PREDICTED: phosphoglycerate kinase, chloroplastic-like [Elaeis guineensis]	gi|743791533	Elaeis guinensins protein.fasta	51009.5	0.175	0	0	2	0.000149	0.061
af_MARBORGES_rep_tecnicas	AF	AF1	Mudpit_Plate_AF_MARBORGES_5F_A1_20160403_AF1_R1_05F_F001	Cluster of PREDICTED: L-ascorbate peroxidase, cytosolic [Elaeis guineensis] (gi|743781660)	PREDICTED: L-ascorbate peroxidase, cytosolic [Elaeis guineensis]	gi|743781660	Elaeis guinensins protein.fasta	27322	0.999	1	1	6	0.000448	0.349
af_MARBORGES_rep_tecnicas	AF	AF1	Mudpit_Plate_AF_MARBORGES_5F_A1_20160403_AF1_R1_05F_F001	Cluster of PREDICTED: 14-3-3-like protein isoform X1 [Elaeis guineensis] (gi|743823707)	14-3-3-like protein [Elaeis guineensis]	NP_001306841.1		0	1	2	2	9	0.000672	0
af_MARBORGES_rep_tecnicas	AF	AF1	Mudpit_Plate_AF_MARBORGES_5F_A1_20160403_AF1_R1_05F_F001	Cluster of PREDICTED: betaine aldehyde dehydrogenase 2-like [Elaeis guineensis] (gi|743766392)	PREDICTED: betaine aldehyde dehydrogenase 2-like [Elaeis guineensis]	gi|743766392	Elaeis guinensins protein.fasta	55126.3	1	4	4	4	0.000299	0.103
af_MARBORGES_rep_tecnicas	AF	AF1	Mudpit_Plate_AF_MARBORGES_5F_A1_20160403_AF1_R1_05F_F001	Cluster of PREDICTED: fructose-bisphosphate aldolase cytoplasmic isozyme-like [Elaeis guineensis] (gi|743822486)	PREDICTED: fructose-bisphosphate aldolase cytoplasmic isozyme-like [Elaeis guineensis]	gi|743822486	Elaeis guinensins protein.fasta	46057.8	1	1	1	6	0.000448	0.174
af_MARBORGES_rep_tecnicas	AF	AF1	Mudpit_Plate_AF_MARBORGES_5F_A1_20160403_AF1_R1_05F_F001	Cluster of PREDICTED: pyruvate kinase, cytosolic isozyme-like isoform X1 [Elaeis guineensis] (gi|743878627)	PREDICTED: pyruvate kinase, cytosolic isozyme-like isoform X1 [Elaeis guineensis]	gi|743878627	Elaeis guinensins protein.fasta	57606.9	0.689	0	0	2	0.000149	0.0398
af_MARBORGES_rep_tecnicas	AF	AF1	Mudpit_Plate_AF_MARBORGES_5F_A1_20160403_AF1_R1_05F_F001	Cluster of PREDICTED: uncharacterized protein LOC105058230 isoform X2 [Elaeis guineensis] (gi|743848615)	PREDICTED: uncharacterized protein LOC105058230 isoform X2 [Elaeis guineensis]	gi|743848615	Elaeis guinensins protein.fasta	71128.6	0.651	0	0	0	0	0
af_MARBORGES_rep_tecnicas	AF	AF1	Mudpit_Plate_AF_MARBORGES_5F_A1_20160403_AF1_R1_05F_F001	Cluster of PREDICTED: triosephosphate isomerase, cytosolic isoform X2 [Elaeis guineensis] (gi|743787029)	PREDICTED: triosephosphate isomerase, cytosolic isoform X2 [Elaeis guineensis]	gi|743787029	Elaeis guinensins protein.fasta	23040.9	1	2	2	3	0.000224	0.263
af_MARBORGES_rep_tecnicas	AF	AF1	Mudpit_Plate_AF_MARBORGES_5F_A1_20160403_AF1_R1_05F_F001	Cluster of PREDICTED: LOW QUALITY PROTEIN: MFP1 attachment factor 1-like [Elaeis guineensis] (gi|743837848)	PREDICTED: LOW QUALITY PROTEIN: MFP1 attachment factor 1-like [Elaeis guineensis]	gi|743837848	Elaeis guinensins protein.fasta	17330.8	0.985	1	1	1	7.47e-05	0.233
af_MARBORGES_rep_tecnicas	AF	AF1	Mudpit_Plate_AF_MARBORGES_5F_A1_20160403_AF1_R1_05F_F001	Cluster of PREDICTED: IAA-amino acid hydrolase ILR1-like 1 [Elaeis guineensis] (gi|743797299)	PREDICTED: IAA-amino acid hydrolase ILR1-like 1 [Elaeis guineensis]	gi|743797299	Elaeis guinensins protein.fasta	47328.9	0.284	0	0	0	0	0
af_MARBORGES_rep_tecnicas	AF	AF1	Mudpit_Plate_AF_MARBORGES_5F_A1_20160403_AF1_R1_05F_F001	Cluster of PREDICTED: 14-3-3-like protein isoform X1 [Elaeis guineensis] (gi|743823707)	PREDICTED: 14-3-3-like protein [Elaeis guineensis]	gi|743771755	Elaeis guinensins protein.fasta	29437.4	1	1	1	8	0.000598	0.356
af_MARBORGES_rep_tecnicas	AF	AF1	Mudpit_Plate_AF_MARBORGES_5F_A1_20160403_AF1_R1_05F_F001	Cluster of PREDICTED: peroxidase 5-like [Elaeis guineensis] (gi|743777211)	PREDICTED: peroxidase 3-like [Elaeis guineensis]	gi|743878625	Elaeis guinensins protein.fasta	35378.5	0.855	0	0	1	7.47e-05	0.0276
af_MARBORGES_rep_tecnicas	AF	AF1	Mudpit_Plate_AF_MARBORGES_5F_A1_20160403_AF1_R1_05F_F001	Cluster of PREDICTED: ras-related protein RIC1-like [Elaeis guineensis] (gi|743797275)	PREDICTED: ras-related protein RIC1-like [Elaeis guineensis]	gi|743797275	Elaeis guinensins protein.fasta	22589.1	0.994	1	1	1	7.47e-05	0.0891
af_MARBORGES_rep_tecnicas	AF	AF1	Mudpit_Plate_AF_MARBORGES_5F_A1_20160403_AF1_R1_05F_F001	Cluster of PREDICTED: glutaredoxin-like [Elaeis guineensis] (gi|743851568)	PREDICTED: glutaredoxin-like [Elaeis guineensis]	gi|743851568	Elaeis guinensins protein.fasta	13144.7	1	2	2	2	0.000149	0.272
af_MARBORGES_rep_tecnicas	AF	AF1	Mudpit_Plate_AF_MARBORGES_5F_A1_20160403_AF1_R1_05F_F001	Cluster of triose phosphate isomerase cytosolic isoform [Elaeis guineensis] (gi|192910674)	triose phosphate isomerase cytosolic isoform [Elaeis guineensis]	gi|192910674,gi|743780701	Elaeis guinensins protein.fasta	27264.2	0.999	2	2	4	0.000299	0.161
af_MARBORGES_rep_tecnicas	AF	AF1	Mudpit_Plate_AF_MARBORGES_5F_A1_20160403_AF1_R1_05F_F001	Cluster of PREDICTED: LOW QUALITY PROTEIN: protein IN2-1 homolog B-like [Elaeis guineensis] (gi|743892338)	PREDICTED: LOW QUALITY PROTEIN: protein IN2-1 homolog B-like [Elaeis guineensis]	gi|743892338	Elaeis guinensins protein.fasta	27511	1	1	1	6	0.000448	0.303
af_MARBORGES_rep_tecnicas	AF	AF1	Mudpit_Plate_AF_MARBORGES_5F_A1_20160403_AF1_R1_05F_F001	Cluster of PREDICTED: pyruvate kinase, cytosolic isozyme [Elaeis guineensis] (gi|743852444)	PREDICTED: pyruvate kinase, cytosolic isozyme [Elaeis guineensis]	gi|743852444	Elaeis guinensins protein.fasta	55463.9	0.156	0	0	0	0	0
af_MARBORGES_rep_tecnicas	AF	AF1	Mudpit_Plate_AF_MARBORGES_5F_A1_20160403_AF1_R1_05F_F001	Cluster of PREDICTED: mitochondrial outer membrane protein porin 1-like [Elaeis guineensis] (gi|743755082)	PREDICTED: mitochondrial outer membrane protein porin 1-like [Elaeis guineensis]	gi|743755082	Elaeis guinensins protein.fasta	29382.9	0.924	1	1	2	0.000149	0.124
af_MARBORGES_rep_tecnicas	AF	AF1	Mudpit_Plate_AF_MARBORGES_5F_A1_20160403_AF1_R1_05F_F001	Cluster of PREDICTED: glyceraldehyde-3-phosphate dehydrogenase, cytosolic [Elaeis guineensis] (gi|743887549)	PREDICTED: glyceraldehyde-3-phosphate dehydrogenase 2, cytosolic-like [Elaeis guineensis]	gi|743893211	Elaeis guinensins protein.fasta	36699.2	0.996	1	1	8	0.000598	0.279
af_MARBORGES_rep_tecnicas	AF	AF1	Mudpit_Plate_AF_MARBORGES_5F_A1_20160403_AF1_R1_05F_F001	Cluster of PREDICTED: L-ascorbate peroxidase, cytosolic [Elaeis guineensis] (gi|743781660)	PREDICTED: L-ascorbate peroxidase, cytosolic-like [Elaeis guineensis]	gi|743876166	Elaeis guinensins protein.fasta	27386.1	0.918	0	0	5	0.000373	0.305
af_MARBORGES_rep_tecnicas	AF	AF1	Mudpit_Plate_AF_MARBORGES_5F_A1_20160403_AF1_R1_05F_F001	Cluster of PREDICTED: glyceraldehyde-3-phosphate dehydrogenase, cytosolic [Elaeis guineensis] (gi|743887549)	PREDICTED: glyceraldehyde-3-phosphate dehydrogenase, cytosolic-like isoform X2 [Elaeis guineensis]	gi|743877056	Elaeis guinensins protein.fasta	37026	0.889	0	0	11	0.000822	0.397
af_MARBORGES_rep_tecnicas	AF	AF1	Mudpit_Plate_AF_MARBORGES_5F_A1_20160403_AF1_R1_05F_F001	Cluster of PREDICTED: probable quinone oxidoreductase [Elaeis guineensis] (gi|743778380)	PREDICTED: probable quinone oxidoreductase [Elaeis guineensis]	gi|743778380	Elaeis guinensins protein.fasta	41824.5	1	2	2	2	0.000149	0.0668
af_MARBORGES_rep_tecnicas	AF	AF1	Mudpit_Plate_AF_MARBORGES_5F_A1_20160403_AF1_R1_05F_F001	Cluster of PREDICTED: patellin-3-like isoform X2 [Elaeis guineensis] (gi|743882426)	PREDICTED: patellin-3-like isoform X2 [Elaeis guineensis]	gi|743882426	Elaeis guinensins protein.fasta	64537.2	1	1	1	1	7.47e-05	0.0255
af_MARBORGES_rep_tecnicas	AF	AF1	Mudpit_Plate_AF_MARBORGES_5F_A1_20160403_AF1_R1_05F_F001	Cluster of PREDICTED: skin secretory protein xP2-like [Elaeis guineensis] (gi|743886010)	PREDICTED: skin secretory protein xP2-like [Elaeis guineensis]	gi|743886010	Elaeis guinensins protein.fasta	17108.4	0.896	1	1	1	7.47e-05	0.281
af_MARBORGES_rep_tecnicas	AF	AF1	Mudpit_Plate_AF_MARBORGES_5F_A1_20160403_AF1_R1_05F_F001	Cluster of PREDICTED: actin-2 [Elaeis guineensis] (gi|743854864)	actin-3-like [Elaeis guineensis]	NP_001306835.1		0	1	1	1	7	0.000523	0
af_MARBORGES_rep_tecnicas	AF	AF1	Mudpit_Plate_AF_MARBORGES_5F_A1_20160403_AF1_R1_05F_F001	Cluster of PREDICTED: alpha carbonic anhydrase 7-like [Elaeis guineensis] (gi|743864471)	PREDICTED: alpha carbonic anhydrase 7-like [Elaeis guineensis]	gi|743864471	Elaeis guinensins protein.fasta	33416	0.997	1	1	1	7.47e-05	0.0374
af_MARBORGES_rep_tecnicas	AF	AF1	Mudpit_Plate_AF_MARBORGES_5F_A1_20160403_AF1_R1_05F_F001	Cluster of PREDICTED: chemocyanin-like [Elaeis guineensis] (gi|743800853)	PREDICTED: chemocyanin-like [Elaeis guineensis]	gi|743800853	Elaeis guinensins protein.fasta	13181.1	1	2	3	4	0.000299	0.398
af_MARBORGES_rep_tecnicas	AF	AF1	Mudpit_Plate_AF_MARBORGES_5F_A1_20160403_AF1_R1_05F_F001	Cluster of GTP-binding nuclear protein Ran-A1 [Elaeis guineensis] (gi|192913008)	GTP-binding nuclear protein Ran-A1 [Elaeis guineensis]	gi|192913008,gi|743798104	Elaeis guinensins protein.fasta	24948.7	1	2	2	2	0.000149	0.113
af_MARBORGES_rep_tecnicas	AF	AF1	Mudpit_Plate_AF_MARBORGES_5F_A1_20160403_AF1_R1_05F_F001	Cluster of PREDICTED: Bowman-Birk type trypsin inhibitor-like [Elaeis guineensis] (gi|743761598)	PREDICTED: Bowman-Birk type trypsin inhibitor-like [Elaeis guineensis]	gi|743761598,gi|743891779	Elaeis guinensins protein.fasta	12556.3	1	2	2	2	0.000149	0.107
af_MARBORGES_rep_tecnicas	AF	AF1	Mudpit_Plate_AF_MARBORGES_5F_A1_20160403_AF1_R1_05F_F001	Cluster of PREDICTED: uncharacterized protein LOC105050582 [Elaeis guineensis] (gi|743810712)	PREDICTED: uncharacterized protein LOC105050582 [Elaeis guineensis]	gi|743810712	Elaeis guinensins protein.fasta	110085	1	4	4	4	0.000299	0.046
af_MARBORGES_rep_tecnicas	AF	AF1	Mudpit_Plate_AF_MARBORGES_5F_A1_20160403_AF1_R1_05F_F001	Cluster of PREDICTED: lipoxygenase homology domain-containing protein 1-like [Elaeis guineensis] (gi|743778359)	PREDICTED: lipoxygenase homology domain-containing protein 1-like [Elaeis guineensis]	gi|743778359	Elaeis guinensins protein.fasta	19495.6	1	2	2	3	0.000224	0.213
af_MARBORGES_rep_tecnicas	AF	AF1	Mudpit_Plate_AF_MARBORGES_5F_A1_20160403_AF1_R1_05F_F001	Cluster of PREDICTED: pyruvate kinase, cytosolic isozyme-like [Elaeis guineensis] (gi|743763988)	PREDICTED: pyruvate kinase, cytosolic isozyme-like [Elaeis guineensis]	gi|743763988	Elaeis guinensins protein.fasta	57562.1	0.943	0	0	2	0.000149	0.0398
af_MARBORGES_rep_tecnicas	AF	AF1	Mudpit_Plate_AF_MARBORGES_5F_A1_20160403_AF1_R1_05F_F001	Cluster of PREDICTED: heat shock 70 kDa protein [Elaeis guineensis] (gi|743866246)	PREDICTED: heat shock 70 kDa protein [Elaeis guineensis]	gi|743866246	Elaeis guinensins protein.fasta	71500.6	0.051	0	0	1	7.47e-05	0.0168
af_MARBORGES_rep_tecnicas	AF	AF1	Mudpit_Plate_AF_MARBORGES_5F_A1_20160403_AF1_R1_05F_F001	Cluster of PREDICTED: glutamate decarboxylase-like [Elaeis guineensis] (gi|743773834)	PREDICTED: glutamate decarboxylase-like [Elaeis guineensis]	gi|743773834	Elaeis guinensins protein.fasta	56027.3	0.997	1	1	1	7.47e-05	0.0222
af_MARBORGES_rep_tecnicas	AF	AF1	Mudpit_Plate_AF_MARBORGES_5F_A1_20160403_AF1_R1_05F_F001	Cluster of PREDICTED: fructose-bisphosphate aldolase, cytoplasmic isozyme 1-like [Elaeis guineensis] (gi|743859040)	PREDICTED: fructose-bisphosphate aldolase, cytoplasmic isozyme 1-like [Elaeis guineensis]	gi|743859040	Elaeis guinensins protein.fasta	38454.6	0.405	0	0	1	7.47e-05	0.042
af_MARBORGES_rep_tecnicas	AF	AF1	Mudpit_Plate_AF_MARBORGES_5F_A1_20160403_AF1_R1_05F_F001	Cluster of PREDICTED: alcohol dehydrogenase 1-like [Elaeis guineensis] (gi|743764834)	PREDICTED: alcohol dehydrogenase 1-like [Elaeis guineensis]	gi|743764834	Elaeis guinensins protein.fasta	41095.2	0.981	1	1	2	0.000149	0.0974
af_MARBORGES_rep_tecnicas	AF	AF1	Mudpit_Plate_AF_MARBORGES_5F_A1_20160403_AF1_R1_05F_F001	Cluster of PREDICTED: desiccation-related protein PCC13-62-like [Elaeis guineensis] (gi|743812850)	PREDICTED: desiccation-related protein PCC13-62-like [Elaeis guineensis]	gi|743812850	Elaeis guinensins protein.fasta	32429	0.956	1	1	1	7.47e-05	0.0266
af_MARBORGES_rep_tecnicas	AF	AF1	Mudpit_Plate_AF_MARBORGES_5F_A1_20160403_AF1_R1_05F_F001	Cluster of PREDICTED: heat shock 70 kDa protein [Elaeis guineensis] (gi|743866246)	PREDICTED: heat shock cognate 70 kDa protein 2-like [Elaeis guineensis]	gi|743775991	Elaeis guinensins protein.fasta	71447	0.797	0	0	3	0.000224	0.0832
af_MARBORGES_rep_tecnicas	AF	AF1	Mudpit_Plate_AF_MARBORGES_5F_A1_20160403_AF1_R1_05F_F001	Cluster of tetraspanin-3 [Elaeis guineensis] (NP_001306838.1)	tetraspanin-3 [Elaeis guineensis]	NP_001306838.1		0	0.966	1	1	1	7.47e-05	0
af_MARBORGES_rep_tecnicas	AF	AF1	Mudpit_Plate_AF_MARBORGES_5F_A1_20160403_AF1_R1_05F_F001	Cluster of PREDICTED: 5-methyltetrahydropteroyltriglutamate--homocysteine methyltransferase 1-like isoform X2 [Elaeis guineensis] (gi|743882710)	PREDICTED: 5-methyltetrahydropteroyltriglutamate--homocysteine methyltransferase 1-like isoform X2 [Elaeis guineensis]	gi|743882710	Elaeis guinensins protein.fasta	84666.7	0.126	0	0	0	0	0
af_MARBORGES_rep_tecnicas	AF	AF1	Mudpit_Plate_AF_MARBORGES_5F_A1_20160403_AF1_R1_05F_F001	Cluster of PREDICTED: peroxidase 4-like [Elaeis guineensis] (gi|743788536)	PREDICTED: peroxidase 4-like [Elaeis guineensis]	gi|743788536	Elaeis guinensins protein.fasta	34133.2	0.665	0	0	1	7.47e-05	0.0281
af_MARBORGES_rep_tecnicas	AF	AF1	Mudpit_Plate_AF_MARBORGES_5F_A1_20160403_AF1_R1_05F_F001	Cluster of PREDICTED: alcohol dehydrogenase 1 [Elaeis guineensis] (gi|743888171)	PREDICTED: alcohol dehydrogenase 1 [Elaeis guineensis]	gi|743888171	Elaeis guinensins protein.fasta	41058.6	0.982	0	0	2	0.000149	0.0974
af_MARBORGES_rep_tecnicas	AF	AF1	Mudpit_Plate_AF_MARBORGES_5F_A1_20160403_AF1_R1_05F_F001	Cluster of PREDICTED: phosphoenolpyruvate carboxylase 2-like [Elaeis guineensis] (gi|743799873)	PREDICTED: phosphoenolpyruvate carboxylase, housekeeping isozyme-like [Elaeis guineensis]	gi|743770464	Elaeis guinensins protein.fasta	110167	1	0	0	3	0.000224	0.0456
af_MARBORGES_rep_tecnicas	AF	AF1	Mudpit_Plate_AF_MARBORGES_5F_A1_20160403_AF1_R1_05F_F001	Cluster of PREDICTED: ruBisCO large subunit-binding protein subunit beta, chloroplastic-like [Elaeis guineensis] (gi|743883445)	PREDICTED: ruBisCO large subunit-binding protein subunit beta, chloroplastic-like [Elaeis guineensis]	gi|743859387	Elaeis guinensins protein.fasta	64579.4	0.843	0	0	1	7.47e-05	0.0214
af_MARBORGES_rep_tecnicas	AF	AF1	Mudpit_Plate_AF_MARBORGES_5F_A1_20160403_AF1_R1_05F_F001	Cluster of PREDICTED: heme-binding protein 2-like [Elaeis guineensis] (gi|743771352)	PREDICTED: heme-binding protein 2-like [Elaeis guineensis]	gi|743771352	Elaeis guinensins protein.fasta	24358.9	0.967	1	1	1	7.47e-05	0.0731
af_MARBORGES_rep_tecnicas	AF	AF1	Mudpit_Plate_AF_MARBORGES_5F_A1_20160403_AF1_R1_05F_F001	Cluster of PREDICTED: heat shock 70 kDa protein [Elaeis guineensis] (gi|743866246)	PREDICTED: probable mediator of RNA polymerase II transcription subunit 37c [Elaeis guineensis]	gi|743841902	Elaeis guinensins protein.fasta	71040.8	0.927	0	0	3	0.000224	0.0835
af_MARBORGES_rep_tecnicas	AF	AF1	Mudpit_Plate_AF_MARBORGES_5F_A1_20160403_AF1_R1_05F_F001	Cluster of PREDICTED: germin-like protein 5-1 [Elaeis guineensis] (gi|743762743)	PREDICTED: germin-like protein 5-1 [Elaeis guineensis]	gi|743762743	Elaeis guinensins protein.fasta	23965.3	0.984	1	1	1	7.47e-05	0.0711
af_MARBORGES_rep_tecnicas	AF	AF1	Mudpit_Plate_AF_MARBORGES_5F_A1_20160403_AF1_R1_05F_F001	Cluster of PREDICTED: actin-2 [Elaeis guineensis] (gi|743854864)	PREDICTED: actin-2 [Elaeis guineensis]	gi|743854864	Elaeis guinensins protein.fasta	41646.7	1	1	1	7	0.000523	0.212
af_MARBORGES_rep_tecnicas	AF	AF1	Mudpit_Plate_AF_MARBORGES_5F_A1_20160403_AF1_R1_05F_F001	Cluster of PREDICTED: putative phosphatidylglycerol/phosphatidylinositol transfer protein DDB_G0282179 [Elaeis guineensis] (gi|743877681)	PREDICTED: putative phosphatidylglycerol/phosphatidylinositol transfer protein DDB_G0282179 [Elaeis guineensis]	gi|743877681	Elaeis guinensins protein.fasta	17029.5	0.817	1	1	1	7.47e-05	0.0828
af_MARBORGES_rep_tecnicas	AF	AF1	Mudpit_Plate_AF_MARBORGES_5F_A1_20160403_AF1_R1_05F_F001	Cluster of PREDICTED: V-type proton ATPase catalytic subunit A-like [Elaeis guineensis] (gi|743767020)	PREDICTED: V-type proton ATPase catalytic subunit A-like [Elaeis guineensis]	gi|743767020	Elaeis guinensins protein.fasta	68365.8	0.999	0	0	3	0.000224	0.0628
af_MARBORGES_rep_tecnicas	AF	AF1	Mudpit_Plate_AF_MARBORGES_5F_A1_20160403_AF1_R1_05F_F001	Cluster of PREDICTED: glyceraldehyde-3-phosphate dehydrogenase, cytosolic [Elaeis guineensis] (gi|743887549)	PREDICTED: glyceraldehyde-3-phosphate dehydrogenase, cytosolic [Elaeis guineensis]	gi|743887549	Elaeis guinensins protein.fasta	36947.9	0.997	0	0	11	0.000822	0.397
af_MARBORGES_rep_tecnicas	AF	AF1	Mudpit_Plate_AF_MARBORGES_5F_A1_20160403_AF1_R1_05F_F001	Cluster of PREDICTED: annexin D1-like [Elaeis guineensis] (gi|743849454)	PREDICTED: annexin D1-like [Elaeis guineensis]	gi|743849454	Elaeis guinensins protein.fasta	35510.8	0.77	0	0	0	0	0
af_MARBORGES_rep_tecnicas	AF	AF1	Mudpit_Plate_AF_MARBORGES_5F_A1_20160403_AF1_R1_05F_F001	Cluster of PREDICTED: EG45-like domain containing protein [Elaeis guineensis] (gi|743802277)	PREDICTED: EG45-like domain containing protein [Elaeis guineensis]	gi|743802277	Elaeis guinensins protein.fasta	13908.9	1	2	2	2	0.000149	0.246
af_MARBORGES_rep_tecnicas	AF	AF1	Mudpit_Plate_AF_MARBORGES_5F_A1_20160403_AF1_R1_05F_F001	Cluster of PREDICTED: 22.0 kDa class IV heat shock protein-like [Elaeis guineensis] (gi|743765011)	PREDICTED: 22.0 kDa class IV heat shock protein-like [Elaeis guineensis]	gi|743765011	Elaeis guinensins protein.fasta	21509.8	0.912	1	1	1	7.47e-05	0.0725
af_MARBORGES_rep_tecnicas	AF	AF1	Mudpit_Plate_AF_MARBORGES_5F_A1_20160403_AF1_R1_05F_F001	Cluster of PREDICTED: glutathione S-transferase F10-like [Elaeis guineensis] (gi|743862283)	PREDICTED: glutathione S-transferase F10-like [Elaeis guineensis]	gi|743862283	Elaeis guinensins protein.fasta	25478.4	1	7	7	12	0.000896	0.43
af_MARBORGES_rep_tecnicas	AF	AF1	Mudpit_Plate_AF_MARBORGES_5F_A1_20160403_AF1_R1_05F_F001	Cluster of PREDICTED: glyceraldehyde-3-phosphate dehydrogenase, cytosolic [Elaeis guineensis] (gi|743887549)	PREDICTED: glyceraldehyde-3-phosphate dehydrogenase, cytosolic-like [Elaeis guineensis]	gi|743887514,gi|82400215	Elaeis guinensins protein.fasta	32156.1	0.806	0	0	10	0.000747	0.363
af_MARBORGES_rep_tecnicas	AF	AF1	Mudpit_Plate_AF_MARBORGES_5F_A1_20160403_AF1_R1_05F_F001	Cluster of PREDICTED: probable mitochondrial-processing peptidase subunit beta [Elaeis guineensis] (gi|743837205)	PREDICTED: LOW QUALITY PROTEIN: probable mitochondrial-processing peptidase subunit beta [Elaeis guineensis]	gi|743847632	Elaeis guinensins protein.fasta	57945.4	0.54	0	0	0	0	0
af_MARBORGES_rep_tecnicas	AF	AF1	Mudpit_Plate_AF_MARBORGES_5F_A1_20160403_AF1_R1_05F_F001	Cluster of PREDICTED: protein DJ-1 homolog D-like [Elaeis guineensis] (gi|743834058)	PREDICTED: protein DJ-1 homolog D-like [Elaeis guineensis]	gi|743834058	Elaeis guinensins protein.fasta	41270.4	0.999	1	1	1	7.47e-05	0.0438
af_MARBORGES_rep_tecnicas	AF	AF1	Mudpit_Plate_AF_MARBORGES_5F_A1_20160403_AF1_R1_05F_F001	Cluster of PREDICTED: ruBisCO large subunit-binding protein subunit alpha-like isoform X2 [Elaeis guineensis] (gi|743853299)	PREDICTED: ruBisCO large subunit-binding protein subunit alpha-like isoform X2 [Elaeis guineensis]	gi|743853299	Elaeis guinensins protein.fasta	61166.7	0.683	0	0	0	0	0
af_MARBORGES_rep_tecnicas	AF	AF1	Mudpit_Plate_AF_MARBORGES_5F_A1_20160403_AF1_R1_05F_F001	Cluster of PREDICTED: ATP synthase subunit beta, mitochondrial-like [Elaeis guineensis] (gi|743800698)	PREDICTED: ATP synthase subunit beta, mitochondrial [Elaeis guineensis]	gi|743757915	Elaeis guinensins protein.fasta	60064.3	0.87	0	0	5	0.000373	0.146
af_MARBORGES_rep_tecnicas	AF	AF1	Mudpit_Plate_AF_MARBORGES_5F_A1_20160403_AF1_R1_05F_F001	Cluster of PREDICTED: uncharacterized protein LOC105041023 isoform X2 [Elaeis guineensis] (gi|743771646)	PREDICTED: uncharacterized protein LOC105041023 isoform X2 [Elaeis guineensis]	gi|743771646	Elaeis guinensins protein.fasta	26866.3	0.999	1	1	1	7.47e-05	0.163
af_MARBORGES_rep_tecnicas	AF	AF1	Mudpit_Plate_AF_MARBORGES_5F_A1_20160403_AF1_R1_05F_F001	Cluster of PREDICTED: protein DJ-1 homolog D-like [Elaeis guineensis] (gi|743834058)	PREDICTED: protein DJ-1 homolog D-like [Elaeis guineensis]	gi|743883273	Elaeis guinensins protein.fasta	41293.9	0.299	0	0	0	0	0
af_MARBORGES_rep_tecnicas	AF	AF1	Mudpit_Plate_AF_MARBORGES_5F_A1_20160403_AF1_R1_05F_F001	Cluster of PREDICTED: probable aquaporin TIP1-1 [Elaeis guineensis] (gi|743890980)	PREDICTED: probable aquaporin TIP1-1 [Elaeis guineensis]	gi|743890980	Elaeis guinensins protein.fasta	25784.4	0.974	1	1	1	7.47e-05	0.064
af_MARBORGES_rep_tecnicas	AF	AF1	Mudpit_Plate_AF_MARBORGES_5F_A1_20160403_AF1_R1_05F_F001	Cluster of PREDICTED: alpha-mannosidase-like [Elaeis guineensis] (gi|743858508)	PREDICTED: alpha-mannosidase-like [Elaeis guineensis]	gi|743858508	Elaeis guinensins protein.fasta	115076	0.843	0	0	0	0	0
af_MARBORGES_rep_tecnicas	AF	AF1	Mudpit_Plate_AF_MARBORGES_5F_A1_20160403_AF1_R1_05F_F001	Cluster of peroxiredoxin [Elaeis guineensis] (gi|192910922)	peroxiredoxin [Elaeis guineensis]	gi|192910922,gi|448872680,gi|743757176	Elaeis guinensins protein.fasta	17312.3	0.693	1	1	1	7.47e-05	0.0556
af_MARBORGES_rep_tecnicas	AF	AF1	Mudpit_Plate_AF_MARBORGES_5F_A1_20160403_AF1_R1_05F_F001	Cluster of PREDICTED: phospholipase D alpha 1 [Elaeis guineensis] (gi|743875176)	PREDICTED: phospholipase D alpha 1 [Elaeis guineensis]	gi|743875176	Elaeis guinensins protein.fasta	92355.6	0.279	0	0	0	0	0
af_MARBORGES_rep_tecnicas	AF	AF1	Mudpit_Plate_AF_MARBORGES_5F_A1_20160403_AF1_R1_05F_F001	Cluster of PREDICTED: cell division cycle protein 48 homolog [Elaeis guineensis] (gi|743874272)	PREDICTED: cell division cycle protein 48 homolog [Elaeis guineensis]	gi|743874272	Elaeis guinensins protein.fasta	89993	0.206	0	0	0	0	0
af_MARBORGES_rep_tecnicas	AF	AF1	Mudpit_Plate_AF_MARBORGES_5F_A1_20160403_AF1_R1_05F_F001	Cluster of PREDICTED: induced stolen tip protein TUB8-like [Elaeis guineensis] (gi|743802572)	PREDICTED: induced stolen tip protein TUB8-like [Elaeis guineensis]	gi|743802572	Elaeis guinensins protein.fasta	15222	1	2	2	2	0.000149	0.233
af_MARBORGES_rep_tecnicas	AF	AF1	Mudpit_Plate_AF_MARBORGES_5F_A1_20160403_AF1_R1_05F_F001	Cluster of PREDICTED: 18.1 kDa class I heat shock protein-like [Elaeis guineensis] (gi|743758147)	PREDICTED: 18.1 kDa class I heat shock protein-like [Elaeis guineensis]	gi|743758147	Elaeis guinensins protein.fasta	17678.2	1	2	2	4	0.000299	0.342
af_MARBORGES_rep_tecnicas	AF	AF1	Mudpit_Plate_AF_MARBORGES_5F_A1_20160403_AF1_R1_05F_F001	Cluster of PREDICTED: universal stress protein A-like protein [Elaeis guineensis] (gi|743784546)	PREDICTED: universal stress protein A-like protein [Elaeis guineensis]	gi|743784546	Elaeis guinensins protein.fasta	18754.7	0.458	0	0	0	0	0
af_MARBORGES_rep_tecnicas	AF	AF1	Mudpit_Plate_AF_MARBORGES_5F_A1_20160403_AF1_R1_05F_F001	Cluster of glutathione S-transferase [Elaeis guineensis] (gi|448872672)	glutathione s-transferase [Elaeis guineensis]	gi|648174143	Elaeis guinensins protein.fasta	23684.3	0.999	1	1	4	0.000299	0.245
af_MARBORGES_rep_tecnicas	AF	AF1	Mudpit_Plate_AF_MARBORGES_5F_A1_20160403_AF1_R1_05F_F001	Cluster of PREDICTED: glutathione S-transferase F11-like [Elaeis guineensis] (gi|743775564)	PREDICTED: glutathione S-transferase F11-like [Elaeis guineensis]	gi|743775564	Elaeis guinensins protein.fasta	25254.2	1	3	3	7	0.000523	0.33
af_MARBORGES_rep_tecnicas	AF	AF1	Mudpit_Plate_AF_MARBORGES_5F_A1_20160403_AF1_R1_05F_F001	Cluster of PREDICTED: thiamine thiazole synthase, chloroplastic [Elaeis guineensis] (gi|743793501)	PREDICTED: thiamine thiazole synthase, chloroplastic [Elaeis guineensis]	gi|743793501	Elaeis guinensins protein.fasta	38008.4	0.27	0	0	0	0	0
af_MARBORGES_rep_tecnicas	AF	AF1	Mudpit_Plate_AF_MARBORGES_5F_A1_20160403_AF1_R1_05F_F001	Cluster of PREDICTED: probable linoleate 9S-lipoxygenase 4 [Elaeis guineensis] (gi|743867052)	PREDICTED: probable linoleate 9S-lipoxygenase 4 [Elaeis guineensis]	gi|743867052	Elaeis guinensins protein.fasta	98186.3	0.761	0	0	0	0	0
af_MARBORGES_rep_tecnicas	AF	AF1	Mudpit_Plate_AF_MARBORGES_5F_A1_20160403_AF1_R1_05F_F001	Cluster of PREDICTED: fructose-bisphosphate aldolase cytoplasmic isozyme [Elaeis guineensis] (gi|743764070)	PREDICTED: fructose-bisphosphate aldolase cytoplasmic isozyme [Elaeis guineensis]	gi|743761082	Elaeis guinensins protein.fasta	38513.5	0.905	0	0	6	0.000448	0.19
af_MARBORGES_rep_tecnicas	AF	AF1	Mudpit_Plate_AF_MARBORGES_5F_A1_20160403_AF1_R1_05F_F001	Cluster of PREDICTED: ricin-like [Elaeis guineensis] (gi|743787211)	PREDICTED: ricin-like [Elaeis guineensis]	gi|743787211	Elaeis guinensins protein.fasta	63103.5	1	7	7	7	0.000523	0.181
af_MARBORGES_rep_tecnicas	AF	AF1	Mudpit_Plate_AF_MARBORGES_5F_A1_20160403_AF1_R1_05F_F001	Cluster of PREDICTED: heat shock 70 kDa protein [Elaeis guineensis] (gi|743866246)	PREDICTED: heat shock cognate 70 kDa protein 2 [Elaeis guineensis]	gi|743787201	Elaeis guinensins protein.fasta	71183.3	0.572	0	0	2	0.000149	0.0401
af_MARBORGES_rep_tecnicas	AF	AF1	Mudpit_Plate_AF_MARBORGES_5F_A1_20160403_AF1_R1_05F_F001	Cluster of PREDICTED: actin-2 [Elaeis guineensis] (gi|743854864)	PREDICTED: actin-2 [Elaeis guineensis]	gi|743805211	Elaeis guinensins protein.fasta	41677.5	0.973	0	0	6	0.000448	0.204
af_MARBORGES_rep_tecnicas	AF	AF1	Mudpit_Plate_AF_MARBORGES_5F_A1_20160403_AF1_R1_05F_F001	Cluster of PREDICTED: caffeoyl-CoA O-methyltransferase-like [Elaeis guineensis] (gi|743813686)	PREDICTED: caffeoyl-CoA O-methyltransferase-like [Elaeis guineensis]	gi|743813686	Elaeis guinensins protein.fasta	38012.1	0.893	0	0	1	7.47e-05	0.0294
af_MARBORGES_rep_tecnicas	AF	AF1	Mudpit_Plate_AF_MARBORGES_5F_A1_20160403_AF1_R1_05F_F001	Cluster of PREDICTED: fructose-bisphosphate aldolase 1, chloroplastic-like [Elaeis guineensis] (gi|743800712)	PREDICTED: fructose-bisphosphate aldolase 1, chloroplastic-like [Elaeis guineensis]	gi|743800712	Elaeis guinensins protein.fasta	42439.1	0.965	1	1	1	7.47e-05	0.0718
af_MARBORGES_rep_tecnicas	AF	AF1	Mudpit_Plate_AF_MARBORGES_5F_A1_20160403_AF1_R1_05F_F001	Cluster of PREDICTED: nucleoside diphosphate kinase B [Elaeis guineensis] (gi|743778585)	PREDICTED: nucleoside diphosphate kinase B [Elaeis guineensis]	gi|743778585	Elaeis guinensins protein.fasta	16465.6	1	2	2	2	0.000149	0.115
af_MARBORGES_rep_tecnicas	AF	AF1	Mudpit_Plate_AF_MARBORGES_5F_A1_20160403_AF1_R1_05F_F001	Cluster of PREDICTED: elongation factor 1-alpha-like [Elaeis guineensis] (gi|743842438)	PREDICTED: elongation factor 1-alpha-like [Elaeis guineensis]	gi|743842438	Elaeis guinensins protein.fasta	49267.3	0.834	0	0	1	7.47e-05	0.0246
af_MARBORGES_rep_tecnicas	AF	AF1	Mudpit_Plate_AF_MARBORGES_5F_A1_20160403_AF1_R1_05F_F001	Cluster of PREDICTED: pathogenesis-related protein 1-like [Elaeis guineensis] (gi|743844417)	PREDICTED: pathogenesis-related protein 1-like [Elaeis guineensis]	gi|743844417	Elaeis guinensins protein.fasta	16989.7	1	3	3	7	0.000523	0.443
af_MARBORGES_rep_tecnicas	AF	AF1	Mudpit_Plate_AF_MARBORGES_5F_A1_20160403_AF1_R1_05F_F001	Cluster of PREDICTED: flavonoid 3',5'-methyltransferase-like [Elaeis guineensis] (gi|743813658)	PREDICTED: flavonoid 3',5'-methyltransferase-like [Elaeis guineensis]	gi|743813658	Elaeis guinensins protein.fasta	26896.5	0.254	0	0	0	0	0
af_MARBORGES_rep_tecnicas	AF	AF1	Mudpit_Plate_AF_MARBORGES_5F_A1_20160403_AF1_R1_05F_F001	Cluster of PREDICTED: heat shock 70 kDa protein [Elaeis guineensis] (gi|743866246)	PREDICTED: heat shock cognate 70 kDa protein 2-like [Elaeis guineensis]	gi|743841867	Elaeis guinensins protein.fasta	71028	0.812	0	0	3	0.000224	0.0833
af_MARBORGES_rep_tecnicas	AF	AF1	Mudpit_Plate_AF_MARBORGES_5F_A1_20160403_AF1_R1_05F_F001	Cluster of PREDICTED: universal stress protein A-like protein [Elaeis guineensis] (gi|743845102)	PREDICTED: universal stress protein A-like protein [Elaeis guineensis]	gi|743845102	Elaeis guinensins protein.fasta	24423.2	0.084	0	0	0	0	0
af_MARBORGES_rep_tecnicas	AF	AF1	Mudpit_Plate_AF_MARBORGES_5F_A1_20160403_AF1_R1_05F_F001	Cluster of PREDICTED: CBS domain-containing protein CBSX3, mitochondrial [Elaeis guineensis] (gi|743884428)	PREDICTED: CBS domain-containing protein CBSX3, mitochondrial [Elaeis guineensis]	gi|743884428	Elaeis guinensins protein.fasta	22434.9	1	2	2	2	0.000149	0.132
af_MARBORGES_rep_tecnicas	AF	AF1	Mudpit_Plate_AF_MARBORGES_5F_A1_20160403_AF1_R1_05F_F001	Cluster of PREDICTED: actin-2 [Elaeis guineensis] (gi|743854864)	PREDICTED: actin-like [Elaeis guineensis]	gi|743882617	Elaeis guinensins protein.fasta	41636.5	0.815	0	0	7	0.000523	0.212
af_MARBORGES_rep_tecnicas	AF	AF1	Mudpit_Plate_AF_MARBORGES_5F_A1_20160403_AF1_R1_05F_F001	Cluster of PREDICTED: putative formamidase C869.04 [Elaeis guineensis] (gi|743761007)	PREDICTED: putative formamidase C869.04 [Elaeis guineensis]	gi|743761007	Elaeis guinensins protein.fasta	50228.1	0.956	1	1	1	7.47e-05	0.0174
af_MARBORGES_rep_tecnicas	AF	AF1	Mudpit_Plate_AF_MARBORGES_5F_A1_20160403_AF1_R1_05F_F001	Cluster of PREDICTED: blue copper protein-like [Elaeis guineensis] (gi|743778568)	PREDICTED: blue copper protein-like [Elaeis guineensis]	gi|743778568	Elaeis guinensins protein.fasta	19144.5	0.559	1	1	1	7.47e-05	0.129
af_MARBORGES_rep_tecnicas	AF	AF1	Mudpit_Plate_AF_MARBORGES_5F_A1_20160403_AF1_R1_05F_F001	Cluster of PREDICTED: glyceraldehyde-3-phosphate dehydrogenase, cytosolic [Elaeis guineensis] (gi|743887549)	PREDICTED: glyceraldehyde-3-phosphate dehydrogenase 2, cytosolic [Elaeis guineensis]	gi|743814513	Elaeis guinensins protein.fasta	36624.9	0.124	0	0	2	0.000149	0.0861
af_MARBORGES_rep_tecnicas	AF	AF1	Mudpit_Plate_AF_MARBORGES_5F_A1_20160403_AF1_R1_05F_F001	Cluster of PREDICTED: 5-methyltetrahydropteroyltriglutamate--homocysteine methyltransferase 1-like isoform X2 [Elaeis guineensis] (gi|743882710)	PREDICTED: 5-methyltetrahydropteroyltriglutamate--homocysteine methyltransferase 1-like [Elaeis guineensis]	gi|743774958	Elaeis guinensins protein.fasta	89197.4	0.278	0	0	0	0	0
af_MARBORGES_rep_tecnicas	AF	AF1	Mudpit_Plate_AF_MARBORGES_5F_A1_20160403_AF1_R1_05F_F001	Cluster of PREDICTED: DNA-damage-repair/toleration protein DRT102-like [Elaeis guineensis] (gi|743794098)	PREDICTED: DNA-damage-repair/toleration protein DRT102-like [Elaeis guineensis]	gi|743794098	Elaeis guinensins protein.fasta	33688.3	1	4	4	5	0.000373	0.27
af_MARBORGES_rep_tecnicas	AF	AF1	Mudpit_Plate_AF_MARBORGES_5F_A1_20160403_AF1_R1_05F_F001	Cluster of ribosomal protein L10 [Elaeis guineensis] (gi|192910684)	ribosomal protein L10 [Elaeis guineensis]	gi|192910684,gi|743855682	Elaeis guinensins protein.fasta	34631.8	0.963	0	0	0	0	0
af_MARBORGES_rep_tecnicas	AF	AF1	Mudpit_Plate_AF_MARBORGES_5F_A1_20160403_AF1_R1_05F_F001	Cluster of PREDICTED: fructose-bisphosphate aldolase cytoplasmic isozyme [Elaeis guineensis] (gi|743764070)	PREDICTED: fructose-bisphosphate aldolase cytoplasmic isozyme [Elaeis guineensis]	gi|743764070	Elaeis guinensins protein.fasta	38562.6	1	2	2	8	0.000598	0.226
af_MARBORGES_rep_tecnicas	AF	AF1	Mudpit_Plate_AF_MARBORGES_5F_A1_20160403_AF1_R1_05F_F001	Cluster of PREDICTED: superoxide dismutase [Cu-Zn], chloroplastic [Elaeis guineensis] (gi|743852970)	PREDICTED: superoxide dismutase [Cu-Zn], chloroplastic [Elaeis guineensis]	gi|743852970	Elaeis guinensins protein.fasta	22553.7	1	2	2	2	0.000149	0.241
af_MARBORGES_rep_tecnicas	AF	AF1	Mudpit_Plate_AF_MARBORGES_5F_A1_20160403_AF1_R1_05F_F001	Cluster of PREDICTED: peroxidase 12-like, partial [Elaeis guineensis] (gi|743890051)	PREDICTED: peroxidase 12-like, partial [Elaeis guineensis]	gi|743890051	Elaeis guinensins protein.fasta	23142.8	0.987	1	1	4	0.000299	0.312
af_MARBORGES_rep_tecnicas	AF	AF1	Mudpit_Plate_AF_MARBORGES_5F_A1_20160403_AF1_R1_05F_F001	Cluster of PREDICTED: UTP--glucose-1-phosphate uridylyltransferase [Elaeis guineensis] (gi|743833726)	PREDICTED: UTP--glucose-1-phosphate uridylyltransferase [Elaeis guineensis]	gi|743833726	Elaeis guinensins protein.fasta	51892.5	1	8	8	8	0.000598	0.244
af_MARBORGES_rep_tecnicas	AF	AF1	Mudpit_Plate_AF_MARBORGES_5F_A1_20160403_AF1_R1_05F_F001	Cluster of PREDICTED: enolase 2 [Elaeis guineensis] (gi|743825640)	PREDICTED: enolase 2 [Elaeis guineensis]	gi|743825640	Elaeis guinensins protein.fasta	47787.2	1	0	0	15	0.00112	0.375
af_MARBORGES_rep_tecnicas	AF	AF1	Mudpit_Plate_AF_MARBORGES_5F_A1_20160403_AF1_R1_05F_F001	Cluster of PREDICTED: phosphoenolpyruvate carboxylase 2-like [Elaeis guineensis] (gi|743799873)	PREDICTED: phosphoenolpyruvate carboxylase 2 [Elaeis guineensis]	gi|743795961	Elaeis guinensins protein.fasta	110274	0.737	0	0	2	0.000149	0.0311
af_MARBORGES_rep_tecnicas	AF	AF1	Mudpit_Plate_AF_MARBORGES_5F_A1_20160403_AF1_R1_05F_F001	Cluster of PREDICTED: hypersensitive-induced response protein 1-like [Elaeis guineensis] (gi|743797758)	PREDICTED: hypersensitive-induced response protein 1-like [Elaeis guineensis]	gi|743797758	Elaeis guinensins protein.fasta	31599.1	0.999	1	1	2	0.000149	0.0909
af_MARBORGES_rep_tecnicas	AF	AF1	Mudpit_Plate_AF_MARBORGES_5F_A1_20160403_AF1_R1_05F_F001	Cluster of PREDICTED: hypersensitive-induced response protein 1-like [Elaeis guineensis] (gi|743755079)	PREDICTED: hypersensitive-induced response protein 1-like [Elaeis guineensis]	gi|743755079	Elaeis guinensins protein.fasta	31544	0.994	1	1	2	0.000149	0.0909
af_MARBORGES_rep_tecnicas	AF	AF1	Mudpit_Plate_AF_MARBORGES_5F_A1_20160403_AF1_R1_05F_F001	Cluster of PREDICTED: mitochondrial outer membrane protein porin 1-like [Elaeis guineensis] (gi|743755082)	PREDICTED: mitochondrial outer membrane protein porin 1-like [Elaeis guineensis]	gi|743797749	Elaeis guinensins protein.fasta	29520.2	0.051	0	0	1	7.47e-05	0.0436
af_MARBORGES_rep_tecnicas	AF	AF1	Mudpit_Plate_AF_MARBORGES_5F_A1_20160403_AF1_R1_05F_F001	Cluster of PREDICTED: formate dehydrogenase, mitochondrial [Elaeis guineensis] (gi|743838587)	PREDICTED: formate dehydrogenase, mitochondrial [Elaeis guineensis]	gi|743838587	Elaeis guinensins protein.fasta	41171.9	1	2	2	2	0.000149	0.0804
af_MARBORGES_rep_tecnicas	AF	AF1	Mudpit_Plate_AF_MARBORGES_5F_A1_20160403_AF1_R1_05F_F001	Cluster of PREDICTED: S-formylglutathione hydrolase [Elaeis guineensis] (gi|743845757)	PREDICTED: S-formylglutathione hydrolase [Elaeis guineensis]	gi|743845757	Elaeis guinensins protein.fasta	31630.2	0.93	1	1	1	7.47e-05	0.0605
af_MARBORGES_rep_tecnicas	AF	AF1	Mudpit_Plate_AF_MARBORGES_5F_A1_20160403_AF1_R1_05F_F001	Cluster of PREDICTED: malate dehydrogenase [Elaeis guineensis] (gi|743780317)	PREDICTED: malate dehydrogenase [Elaeis guineensis]	gi|743780317	Elaeis guinensins protein.fasta	35590.1	1	3	3	3	0.000224	0.178
af_MARBORGES_rep_tecnicas	AF	AF1	Mudpit_Plate_AF_MARBORGES_5F_A1_20160403_AF1_R1_05F_F001	Cluster of PREDICTED: nucleoside diphosphate kinase B-like [Elaeis guineensis] (gi|743827402)	PREDICTED: nucleoside diphosphate kinase B-like [Elaeis guineensis]	gi|743827402	Elaeis guinensins protein.fasta	16516.5	1	2	3	3	0.000224	0.115
af_MARBORGES_rep_tecnicas	AF	AF1	Mudpit_Plate_AF_MARBORGES_5F_A1_20160403_AF1_R1_05F_F001	Cluster of PREDICTED: uncharacterized protein LOC105037336 [Elaeis guineensis] (gi|743763116)	PREDICTED: uncharacterized protein LOC105037336 [Elaeis guineensis]	gi|743763116	Elaeis guinensins protein.fasta	76586.3	1	1	1	1	7.47e-05	0.0258
af_MARBORGES_rep_tecnicas	AF	AF1	Mudpit_Plate_AF_MARBORGES_5F_A1_20160403_AF1_R1_05F_F001	Cluster of PREDICTED: enolase 2 [Elaeis guineensis] (gi|743825640)	PREDICTED: enolase-like [Elaeis guineensis]	gi|743877540	Elaeis guinensins protein.fasta	48092.4	1	2	2	23	0.00172	0.555
af_MARBORGES_rep_tecnicas	AF	AF1	Mudpit_Plate_AF_MARBORGES_5F_A1_20160403_AF1_R1_05F_F001	Cluster of PREDICTED: polyphenol oxidase, chloroplastic-like [Elaeis guineensis] (gi|743784146)	PREDICTED: polyphenol oxidase, chloroplastic-like [Elaeis guineensis]	gi|743784146	Elaeis guinensins protein.fasta	65992.2	1	2	2	4	0.000299	0.0988
af_MARBORGES_rep_tecnicas	AF	AF1	Mudpit_Plate_AF_MARBORGES_5F_A1_20160403_AF1_R1_05F_F001	Cluster of PREDICTED: 40S ribosomal protein S20-1-like [Elaeis guineensis] (gi|743883811)	PREDICTED: 40S ribosomal protein S20-1-like [Elaeis guineensis]	gi|743883811	Elaeis guinensins protein.fasta	14079.5	0.974	1	1	1	7.47e-05	0.0945
af_MARBORGES_rep_tecnicas	AF	AF1	Mudpit_Plate_AF_MARBORGES_5F_A1_20160403_AF1_R1_05F_F001	Cluster of PREDICTED: putative formamidase C869.04 [Elaeis guineensis] (gi|743761007)	PREDICTED: putative formamidase C869.04 isoform X3 [Elaeis guineensis]	gi|743875734	Elaeis guinensins protein.fasta	46646.7	0.768	0	0	1	7.47e-05	0.0371
af_MARBORGES_rep_tecnicas	AF	AF2	Mudpit_Plate_AF_MARBORGES_5F_B1_20160403_AF2_R2_05F_F001	Cluster of aquaporin [Elaeis guineensis] (gi|171221245)	aquaporin [Elaeis guineensis]	gi|171221245,gi|192910928,gi|746815989	Elaeis guinensins protein.fasta	30651.6	1	2	2	2	8.15e-05	0.188
af_MARBORGES_rep_tecnicas	AF	AF2	Mudpit_Plate_AF_MARBORGES_5F_B1_20160403_AF2_R2_05F_F001	Cluster of PREDICTED: peroxidase 4-like [Elaeis guineensis] (gi|743818796)	PREDICTED: peroxidase 4-like [Elaeis guineensis]	gi|743818796	Elaeis guinensins protein.fasta	34590.6	0.801	0	0	1	4.08e-05	0.0282
af_MARBORGES_rep_tecnicas	AF	AF2	Mudpit_Plate_AF_MARBORGES_5F_B1_20160403_AF2_R2_05F_F001	Cluster of PREDICTED: proteasome subunit alpha type-1-like [Elaeis guineensis] (gi|743851298)	PREDICTED: proteasome subunit alpha type-1-like [Elaeis guineensis]	gi|743851298,gi|743851302,gi|743851306	Elaeis guinensins protein.fasta	28909.5	0.908	1	1	1	4.08e-05	0.0458
af_MARBORGES_rep_tecnicas	AF	AF2	Mudpit_Plate_AF_MARBORGES_5F_B1_20160403_AF2_R2_05F_F001	Cluster of PREDICTED: pyruvate kinase, cytosolic isozyme-like [Elaeis guineensis] (gi|743763988)	PREDICTED: pyruvate kinase, cytosolic isozyme-like [Elaeis guineensis]	gi|743882283	Elaeis guinensins protein.fasta	47751.8	0.998	1	1	6	0.000245	0.228
af_MARBORGES_rep_tecnicas	AF	AF2	Mudpit_Plate_AF_MARBORGES_5F_B1_20160403_AF2_R2_05F_F001	Cluster of PREDICTED: phosphoenolpyruvate carboxylase 2-like [Elaeis guineensis] (gi|743799873)	PREDICTED: phosphoenolpyruvate carboxylase 2-like [Elaeis guineensis]	gi|743799873	Elaeis guinensins protein.fasta	110055	1	2	2	9	0.000367	0.136
af_MARBORGES_rep_tecnicas	AF	AF2	Mudpit_Plate_AF_MARBORGES_5F_B1_20160403_AF2_R2_05F_F001	Cluster of PREDICTED: superoxide dismutase [Cu-Zn], chloroplastic [Elaeis guineensis] (gi|743852970)	PREDICTED: superoxide dismutase [Cu-Zn], chloroplastic [Elaeis guineensis]	gi|743852970	Elaeis guinensins protein.fasta	22553.7	1	2	2	2	8.15e-05	0.277
af_MARBORGES_rep_tecnicas	AF	AF2	Mudpit_Plate_AF_MARBORGES_5F_B1_20160403_AF2_R2_05F_F001	Cluster of PREDICTED: ATP synthase subunit beta, mitochondrial-like [Elaeis guineensis] (gi|743800698)	PREDICTED: ATP synthase subunit beta, mitochondrial [Elaeis guineensis]	gi|743794377	Elaeis guinensins protein.fasta	59710	0.969	0	0	9	0.000367	0.288
af_MARBORGES_rep_tecnicas	AF	AF2	Mudpit_Plate_AF_MARBORGES_5F_B1_20160403_AF2_R2_05F_F001	Cluster of PREDICTED: malate dehydrogenase, mitochondrial-like [Elaeis guineensis] (gi|743770628)	PREDICTED: malate dehydrogenase, mitochondrial-like [Elaeis guineensis]	gi|743770628	Elaeis guinensins protein.fasta	36379.5	1	1	1	2	8.15e-05	0.0805
af_MARBORGES_rep_tecnicas	AF	AF2	Mudpit_Plate_AF_MARBORGES_5F_B1_20160403_AF2_R2_05F_F001	Cluster of PREDICTED: heat shock 70 kDa protein [Elaeis guineensis] (gi|743866246)	PREDICTED: heat shock 70 kDa protein-like [Elaeis guineensis]	gi|743811473	Elaeis guinensins protein.fasta	70866.6	0.726	0	0	5	0.000204	0.0989
af_MARBORGES_rep_tecnicas	AF	AF2	Mudpit_Plate_AF_MARBORGES_5F_B1_20160403_AF2_R2_05F_F001	Cluster of PREDICTED: mitochondrial outer membrane protein porin 1-like [Elaeis guineensis] (gi|743798954)	PREDICTED: mitochondrial outer membrane protein porin 1-like [Elaeis guineensis]	gi|743798954	Elaeis guinensins protein.fasta	29246.1	0.979	1	1	2	8.15e-05	0.0873
af_MARBORGES_rep_tecnicas	AF	AF2	Mudpit_Plate_AF_MARBORGES_5F_B1_20160403_AF2_R2_05F_F001	Cluster of PREDICTED: hypersensitive-induced response protein 1 isoform X2 [Elaeis guineensis] (gi|743798950)	PREDICTED: hypersensitive-induced response protein 1 isoform X2 [Elaeis guineensis]	gi|743798950	Elaeis guinensins protein.fasta	31420.1	0.486	0	0	1	4.08e-05	0.0421
af_MARBORGES_rep_tecnicas	AF	AF2	Mudpit_Plate_AF_MARBORGES_5F_B1_20160403_AF2_R2_05F_F001	Cluster of PREDICTED: histone H3.3 [Elaeis guineensis] (gi|743884057)	PREDICTED: histone H3.3 [Elaeis guineensis]	gi|743884057	Elaeis guinensins protein.fasta	15406.8	1	3	3	3	0.000122	0.184
af_MARBORGES_rep_tecnicas	AF	AF2	Mudpit_Plate_AF_MARBORGES_5F_B1_20160403_AF2_R2_05F_F001	Cluster of PREDICTED: ATP synthase subunit beta, mitochondrial-like [Elaeis guineensis] (gi|743800698)	PREDICTED: ATP synthase subunit beta, mitochondrial-like [Elaeis guineensis]	gi|743800698	Elaeis guinensins protein.fasta	59612.9	1	2	2	10	0.000408	0.279
af_MARBORGES_rep_tecnicas	AF	AF2	Mudpit_Plate_AF_MARBORGES_5F_B1_20160403_AF2_R2_05F_F001	Cluster of PREDICTED: chaperone protein ClpB1 [Elaeis guineensis] (gi|743756256)	PREDICTED: chaperone protein ClpB1 [Elaeis guineensis]	gi|743756256	Elaeis guinensins protein.fasta	101264	0.986	0	0	0	0	0
af_MARBORGES_rep_tecnicas	AF	AF2	Mudpit_Plate_AF_MARBORGES_5F_B1_20160403_AF2_R2_05F_F001	Cluster of PREDICTED: glyceraldehyde-3-phosphate dehydrogenase GAPCP1, chloroplastic-like [Elaeis guineensis] (gi|743855918)	PREDICTED: glyceraldehyde-3-phosphate dehydrogenase GAPCP1, chloroplastic-like [Elaeis guineensis]	gi|743855918	Elaeis guinensins protein.fasta	45571.4	0.98	0	0	1	4.08e-05	0.0163
af_MARBORGES_rep_tecnicas	AF	AF2	Mudpit_Plate_AF_MARBORGES_5F_B1_20160403_AF2_R2_05F_F001	Cluster of PREDICTED: chaperone protein ClpB1 [Elaeis guineensis] (gi|743756256)	PREDICTED: chaperone protein ClpB1-like [Elaeis guineensis]	gi|743796117	Elaeis guinensins protein.fasta	101423	0.839	0	0	0	0	0
af_MARBORGES_rep_tecnicas	AF	AF2	Mudpit_Plate_AF_MARBORGES_5F_B1_20160403_AF2_R2_05F_F001	Cluster of catalase isozyme 2 [Elaeis guineensis] (NP_001306842.1)	catalase isozyme 2 [Elaeis guineensis]	NP_001306842.1		0	1	4	4	7	0.000285	0
af_MARBORGES_rep_tecnicas	AF	AF2	Mudpit_Plate_AF_MARBORGES_5F_B1_20160403_AF2_R2_05F_F001	Cluster of PREDICTED: glutamate decarboxylase-like [Elaeis guineensis] (gi|743773834)	PREDICTED: glutamate decarboxylase-like [Elaeis guineensis]	gi|743773834	Elaeis guinensins protein.fasta	56027.3	0.577	0	0	0	0	0
af_MARBORGES_rep_tecnicas	AF	AF2	Mudpit_Plate_AF_MARBORGES_5F_B1_20160403_AF2_R2_05F_F001	Cluster of PREDICTED: aspartate aminotransferase, cytoplasmic [Elaeis guineensis] (gi|743757121)	PREDICTED: aspartate aminotransferase, cytoplasmic [Elaeis guineensis]	gi|743757121	Elaeis guinensins protein.fasta	50500.6	1	2	2	2	8.15e-05	0.0496
af_MARBORGES_rep_tecnicas	AF	AF2	Mudpit_Plate_AF_MARBORGES_5F_B1_20160403_AF2_R2_05F_F001	Cluster of PREDICTED: eukaryotic initiation factor 4A-8-like [Elaeis guineensis] (gi|743799304)	PREDICTED: eukaryotic initiation factor 4A-2 [Elaeis guineensis]	gi|743812312	Elaeis guinensins protein.fasta	46920.4	0.929	0	0	3	0.000122	0.0872
af_MARBORGES_rep_tecnicas	AF	AF2	Mudpit_Plate_AF_MARBORGES_5F_B1_20160403_AF2_R2_05F_F001	Cluster of PREDICTED: fructose-bisphosphate aldolase cytoplasmic isozyme [Elaeis guineensis] (gi|743806034)	PREDICTED: fructose-bisphosphate aldolase cytoplasmic isozyme [Elaeis guineensis]	gi|743806034	Elaeis guinensins protein.fasta	38601.8	1	5	5	11	0.000448	0.377
af_MARBORGES_rep_tecnicas	AF	AF2	Mudpit_Plate_AF_MARBORGES_5F_B1_20160403_AF2_R2_05F_F001	Cluster of PREDICTED: abscisic acid receptor PYR1 [Elaeis guineensis] (gi|743827047)	PREDICTED: abscisic acid receptor PYR1 [Elaeis guineensis]	gi|743827047	Elaeis guinensins protein.fasta	23058.3	0.79	1	1	1	4.08e-05	0.127
af_MARBORGES_rep_tecnicas	AF	AF2	Mudpit_Plate_AF_MARBORGES_5F_B1_20160403_AF2_R2_05F_F001	Cluster of PREDICTED: eukaryotic initiation factor 4A-8-like [Elaeis guineensis] (gi|743799304)	PREDICTED: eukaryotic initiation factor 4A-15-like [Elaeis guineensis]	gi|743804519	Elaeis guinensins protein.fasta	47095.4	0.459	0	0	3	0.000122	0.0872
af_MARBORGES_rep_tecnicas	AF	AF2	Mudpit_Plate_AF_MARBORGES_5F_B1_20160403_AF2_R2_05F_F001	Cluster of PREDICTED: lactoylglutathione lyase [Elaeis guineensis] (gi|743820740)	PREDICTED: lactoylglutathione lyase [Elaeis guineensis]	gi|743820740	Elaeis guinensins protein.fasta	32896.9	1	4	4	4	0.000163	0.305
af_MARBORGES_rep_tecnicas	AF	AF2	Mudpit_Plate_AF_MARBORGES_5F_B1_20160403_AF2_R2_05F_F001	Cluster of PREDICTED: uncharacterized protein LOC105044905 [Elaeis guineensis] (gi|743782982)	PREDICTED: uncharacterized protein LOC105044905 [Elaeis guineensis]	gi|743782982	Elaeis guinensins protein.fasta	30019.7	0.927	1	1	1	4.08e-05	0.0858
af_MARBORGES_rep_tecnicas	AF	AF2	Mudpit_Plate_AF_MARBORGES_5F_B1_20160403_AF2_R2_05F_F001	Cluster of PREDICTED: triosephosphate isomerase, cytosolic-like [Elaeis guineensis] (gi|743841772)	PREDICTED: triosephosphate isomerase, cytosolic-like [Elaeis guineensis]	gi|743841772	Elaeis guinensins protein.fasta	27219.4	1	4	4	7	0.000285	0.311
af_MARBORGES_rep_tecnicas	AF	AF2	Mudpit_Plate_AF_MARBORGES_5F_B1_20160403_AF2_R2_05F_F001	Cluster of PREDICTED: 5-methyltetrahydropteroyltriglutamate--homocysteine methyltransferase 1-like isoform X2 [Elaeis guineensis] (gi|743882710)	PREDICTED: 5-methyltetrahydropteroyltriglutamate--homocysteine methyltransferase 1 [Elaeis guineensis]	gi|743880751	Elaeis guinensins protein.fasta	84769.3	0.888	0	0	1	4.08e-05	0.0157
af_MARBORGES_rep_tecnicas	AF	AF2	Mudpit_Plate_AF_MARBORGES_5F_B1_20160403_AF2_R2_05F_F001	Cluster of PREDICTED: pathogenesis-related protein 1-like [Elaeis guineensis] (gi|743844417)	PREDICTED: pathogenesis-related protein 1-like [Elaeis guineensis]	gi|743892418	Elaeis guinensins protein.fasta	17060.6	1	2	2	4	0.000163	0.38
af_MARBORGES_rep_tecnicas	AF	AF2	Mudpit_Plate_AF_MARBORGES_5F_B1_20160403_AF2_R2_05F_F001	Cluster of PREDICTED: ruBisCO large subunit-binding protein subunit beta, chloroplastic-like [Elaeis guineensis] (gi|743883445)	PREDICTED: ruBisCO large subunit-binding protein subunit beta, chloroplastic-like [Elaeis guineensis]	gi|743883445	Elaeis guinensins protein.fasta	64765.7	1	1	1	4	0.000163	0.074
af_MARBORGES_rep_tecnicas	AF	AF2	Mudpit_Plate_AF_MARBORGES_5F_B1_20160403_AF2_R2_05F_F001	Cluster of putative enoyl-ACP-reductase protein, partial [Elaeis guineensis] (gi|374255957)	putative enoyl-ACP-reductase protein, partial [Elaeis guineensis]	gi|374255957,gi|743808818	Elaeis guinensins protein.fasta	38774.7	0.889	1	1	1	4.08e-05	0.0354
af_MARBORGES_rep_tecnicas	AF	AF2	Mudpit_Plate_AF_MARBORGES_5F_B1_20160403_AF2_R2_05F_F001	Cluster of PREDICTED: probable apyrase 2 [Elaeis guineensis] (gi|743789264)	PREDICTED: probable apyrase 2 [Elaeis guineensis]	gi|743789264	Elaeis guinensins protein.fasta	50097.4	0.999	2	2	2	8.15e-05	0.15
af_MARBORGES_rep_tecnicas	AF	AF2	Mudpit_Plate_AF_MARBORGES_5F_B1_20160403_AF2_R2_05F_F001	Cluster of PREDICTED: 40S ribosomal protein S18 [Elaeis guineensis] (gi|743893307)	PREDICTED: 40S ribosomal protein S18 [Elaeis guineensis]	gi|743893307	Elaeis guinensins protein.fasta	17608.2	1	1	1	1	4.08e-05	0.0592
af_MARBORGES_rep_tecnicas	AF	AF2	Mudpit_Plate_AF_MARBORGES_5F_B1_20160403_AF2_R2_05F_F001	Cluster of PREDICTED: uncharacterized protein LOC105033862 [Elaeis guineensis] (gi|743874603)	PREDICTED: uncharacterized protein LOC105033862 [Elaeis guineensis]	gi|743874603	Elaeis guinensins protein.fasta	39076.4	0.534	0	0	0	0	0
af_MARBORGES_rep_tecnicas	AF	AF2	Mudpit_Plate_AF_MARBORGES_5F_B1_20160403_AF2_R2_05F_F001	Cluster of PREDICTED: actin-2 [Elaeis guineensis] (gi|743854864)	PREDICTED: actin-100-like isoform X2 [Elaeis guineensis]	gi|743787448	Elaeis guinensins protein.fasta	37029.4	0.892	0	0	10	0.000408	0.325
af_MARBORGES_rep_tecnicas	AF	AF2	Mudpit_Plate_AF_MARBORGES_5F_B1_20160403_AF2_R2_05F_F001	Cluster of PREDICTED: thaumatin-like protein 1b [Elaeis guineensis] (gi|743826113)	PREDICTED: thaumatin-like protein 1b [Elaeis guineensis]	gi|743826113	Elaeis guinensins protein.fasta	25246.3	0.459	0	0	0	0	0
af_MARBORGES_rep_tecnicas	AF	AF2	Mudpit_Plate_AF_MARBORGES_5F_B1_20160403_AF2_R2_05F_F001	Cluster of PREDICTED: ubiquitin-60S ribosomal protein L40 [Elaeis guineensis] (gi|743863558)	PREDICTED: ubiquitin-NEDD8-like protein RUB2 isoform X1 [Elaeis guineensis]	gi|743867269	Elaeis guinensins protein.fasta	18334.1	0.875	0	0	1	4.08e-05	0.0562
af_MARBORGES_rep_tecnicas	AF	AF2	Mudpit_Plate_AF_MARBORGES_5F_B1_20160403_AF2_R2_05F_F001	Cluster of PREDICTED: pathogenesis-related protein 1-like [Elaeis guineensis] (gi|743844417)	PREDICTED: pathogenesis-related protein 1-like [Elaeis guineensis]	gi|743844417	Elaeis guinensins protein.fasta	16989.7	1	4	5	12	0.000489	0.652
af_MARBORGES_rep_tecnicas	AF	AF2	Mudpit_Plate_AF_MARBORGES_5F_B1_20160403_AF2_R2_05F_F001	Cluster of PREDICTED: phosphoglycerate kinase, cytosolic isoform X2 [Elaeis guineensis] (gi|743855887)	PREDICTED: phosphoglycerate kinase, cytosolic-like [Elaeis guineensis]	gi|743760381	Elaeis guinensins protein.fasta	50915.7	0.79	0	0	3	0.000122	0.049
af_MARBORGES_rep_tecnicas	AF	AF2	Mudpit_Plate_AF_MARBORGES_5F_B1_20160403_AF2_R2_05F_F001	Cluster of PREDICTED: alpha carbonic anhydrase 7-like [Elaeis guineensis] (gi|743864471)	PREDICTED: alpha carbonic anhydrase 7-like [Elaeis guineensis]	gi|743864471	Elaeis guinensins protein.fasta	33416	0.059	0	0	0	0	0
af_MARBORGES_rep_tecnicas	AF	AF2	Mudpit_Plate_AF_MARBORGES_5F_B1_20160403_AF2_R2_05F_F001	Cluster of PREDICTED: phosphoglycerate kinase, cytosolic isoform X2 [Elaeis guineensis] (gi|743855887)	PREDICTED: phosphoglycerate kinase, cytosolic [Elaeis guineensis]	gi|743760379	Elaeis guinensins protein.fasta	42427.4	1	1	1	9	0.000367	0.242
af_MARBORGES_rep_tecnicas	AF	AF2	Mudpit_Plate_AF_MARBORGES_5F_B1_20160403_AF2_R2_05F_F001	Cluster of PREDICTED: transcription initiation factor TFIID subunit 1-like [Elaeis guineensis] (gi|743866007)	PREDICTED: transcription initiation factor TFIID subunit 1-like [Elaeis guineensis]	gi|743866007	Elaeis guinensins protein.fasta	207868	0.087	0	0	0	0	0
af_MARBORGES_rep_tecnicas	AF	AF2	Mudpit_Plate_AF_MARBORGES_5F_B1_20160403_AF2_R2_05F_F001	Cluster of PREDICTED: remorin-like [Elaeis guineensis] (gi|743866636)	PREDICTED: remorin-like [Elaeis guineensis]	gi|743866636	Elaeis guinensins protein.fasta	21023.4	1	2	2	2	8.15e-05	0.198
af_MARBORGES_rep_tecnicas	AF	AF2	Mudpit_Plate_AF_MARBORGES_5F_B1_20160403_AF2_R2_05F_F001	Cluster of PREDICTED: cationic peroxidase SPC4-like [Elaeis guineensis] (gi|743817476)	PREDICTED: cationic peroxidase SPC4-like [Elaeis guineensis]	gi|743817476	Elaeis guinensins protein.fasta	37833.9	1	3	3	8	0.000326	0.225
af_MARBORGES_rep_tecnicas	AF	AF2	Mudpit_Plate_AF_MARBORGES_5F_B1_20160403_AF2_R2_05F_F001	Cluster of PREDICTED: polyphenol oxidase, chloroplastic-like [Elaeis guineensis] (gi|743784146)	PREDICTED: polyphenol oxidase, chloroplastic-like [Elaeis guineensis]	gi|743886465	Elaeis guinensins protein.fasta	66037	1	1	1	3	0.000122	0.0647
af_MARBORGES_rep_tecnicas	AF	AF2	Mudpit_Plate_AF_MARBORGES_5F_B1_20160403_AF2_R2_05F_F001	Cluster of PREDICTED: uncharacterized protein C1F8.04c-like [Elaeis guineensis] (gi|743812975)	PREDICTED: uncharacterized protein C1F8.04c-like [Elaeis guineensis]	gi|743812975	Elaeis guinensins protein.fasta	52096.4	0.966	0	0	0	0	0
af_MARBORGES_rep_tecnicas	AF	AF2	Mudpit_Plate_AF_MARBORGES_5F_B1_20160403_AF2_R2_05F_F001	Cluster of PREDICTED: probable mitochondrial-processing peptidase subunit beta [Elaeis guineensis] (gi|743837205)	PREDICTED: probable mitochondrial-processing peptidase subunit beta [Elaeis guineensis]	gi|743837205	Elaeis guinensins protein.fasta	58174.2	0.981	0	0	4	0.000163	0.0686
af_MARBORGES_rep_tecnicas	AF	AF2	Mudpit_Plate_AF_MARBORGES_5F_B1_20160403_AF2_R2_05F_F001	Cluster of PREDICTED: 20 kDa chaperonin, chloroplastic-like [Elaeis guineensis] (gi|743822839)	PREDICTED: 20 kDa chaperonin, chloroplastic-like [Elaeis guineensis]	gi|743822839	Elaeis guinensins protein.fasta	26962.5	0.979	1	1	1	4.08e-05	0.105
af_MARBORGES_rep_tecnicas	AF	AF2	Mudpit_Plate_AF_MARBORGES_5F_B1_20160403_AF2_R2_05F_F001	Cluster of PREDICTED: L-ascorbate peroxidase, cytosolic-like [Elaeis guineensis] (gi|743787774)	PREDICTED: L-ascorbate peroxidase, cytosolic-like [Elaeis guineensis]	gi|743787774	Elaeis guinensins protein.fasta	27638.1	0.871	0	0	0	0	0
af_MARBORGES_rep_tecnicas	AF	AF2	Mudpit_Plate_AF_MARBORGES_5F_B1_20160403_AF2_R2_05F_F001	Cluster of PREDICTED: 10 kDa chaperonin-like isoform X1 [Elaeis guineensis] (gi|743785975)	PREDICTED: 10 kDa chaperonin-like isoform X1 [Elaeis guineensis]	gi|743785975	Elaeis guinensins protein.fasta	10531.3	1	3	3	3	0.000122	0.381
af_MARBORGES_rep_tecnicas	AF	AF2	Mudpit_Plate_AF_MARBORGES_5F_B1_20160403_AF2_R2_05F_F001	Cluster of PREDICTED: 14-3-3-like protein isoform X1 [Elaeis guineensis] (gi|743823707)	PREDICTED: 14-3-3-like protein isoform X1 [Elaeis guineensis]	gi|743823707,gi|743823711,gi|743823715,gi|743823719	Elaeis guinensins protein.fasta	23374.3	0.996	1	1	3	0.000122	0.197
af_MARBORGES_rep_tecnicas	AF	AF2	Mudpit_Plate_AF_MARBORGES_5F_B1_20160403_AF2_R2_05F_F001	Cluster of PREDICTED: uncharacterized protein LOC105034060 [Elaeis guineensis] (gi|743875660)	PREDICTED: uncharacterized protein LOC105034060 [Elaeis guineensis]	gi|743875660	Elaeis guinensins protein.fasta	27906.8	0.292	0	0	0	0	0
af_MARBORGES_rep_tecnicas	AF	AF2	Mudpit_Plate_AF_MARBORGES_5F_B1_20160403_AF2_R2_05F_F001	Cluster of PREDICTED: leucine aminopeptidase 2, chloroplastic-like [Elaeis guineensis] (gi|743857317)	PREDICTED: leucine aminopeptidase 2, chloroplastic-like [Elaeis guineensis]	gi|743857317	Elaeis guinensins protein.fasta	55535.4	0.117	0	0	1	4.08e-05	0.0226
af_MARBORGES_rep_tecnicas	AF	AF2	Mudpit_Plate_AF_MARBORGES_5F_B1_20160403_AF2_R2_05F_F001	Cluster of pathogenesis-related protein [Elaeis guineensis] (gi|192910872)	pathogenesis-related protein [Elaeis guineensis]	gi|192910872	Elaeis guinensins protein.fasta	17597.9	0.85	1	1	1	4.08e-05	0.154
af_MARBORGES_rep_tecnicas	AF	AF2	Mudpit_Plate_AF_MARBORGES_5F_B1_20160403_AF2_R2_05F_F001	Cluster of PREDICTED: patellin-3-like isoform X2 [Elaeis guineensis] (gi|743763008)	PREDICTED: patellin-3-like isoform X2 [Elaeis guineensis]	gi|743763008	Elaeis guinensins protein.fasta	62712.8	1	9	9	11	0.000448	0.303
af_MARBORGES_rep_tecnicas	AF	AF2	Mudpit_Plate_AF_MARBORGES_5F_B1_20160403_AF2_R2_05F_F001	Cluster of PREDICTED: uncharacterized oxidoreductase At4g09670-like [Elaeis guineensis] (gi|743773279)	PREDICTED: uncharacterized oxidoreductase At4g09670-like [Elaeis guineensis]	gi|743773279	Elaeis guinensins protein.fasta	39549.8	1	4	4	5	0.000204	0.27
af_MARBORGES_rep_tecnicas	AF	AF2	Mudpit_Plate_AF_MARBORGES_5F_B1_20160403_AF2_R2_05F_F001	Cluster of PREDICTED: carboxymethylenebutenolidase homolog [Elaeis guineensis] (gi|743757729)	PREDICTED: carboxymethylenebutenolidase homolog [Elaeis guineensis]	gi|743757729	Elaeis guinensins protein.fasta	30473.8	0.533	0	0	0	0	0
af_MARBORGES_rep_tecnicas	AF	AF2	Mudpit_Plate_AF_MARBORGES_5F_B1_20160403_AF2_R2_05F_F001	Cluster of PREDICTED: peroxidase 5-like [Elaeis guineensis] (gi|743768886)	PREDICTED: peroxidase 5-like [Elaeis guineensis]	gi|743768886	Elaeis guinensins protein.fasta	35950.6	1	4	4	5	0.000204	0.136
af_MARBORGES_rep_tecnicas	AF	AF2	Mudpit_Plate_AF_MARBORGES_5F_B1_20160403_AF2_R2_05F_F001	Cluster of PREDICTED: phosphoglycerate kinase, cytosolic isoform X2 [Elaeis guineensis] (gi|743855887)	PREDICTED: phosphoglycerate kinase, cytosolic isoform X2 [Elaeis guineensis]	gi|743855887	Elaeis guinensins protein.fasta	42329.4	0.999	0	0	8	0.000326	0.212
af_MARBORGES_rep_tecnicas	AF	AF2	Mudpit_Plate_AF_MARBORGES_5F_B1_20160403_AF2_R2_05F_F001	Cluster of PREDICTED: caffeoyl-CoA O-methyltransferase-like [Elaeis guineensis] (gi|743813686)	PREDICTED: caffeoyl-CoA O-methyltransferase-like [Elaeis guineensis]	gi|743813686	Elaeis guinensins protein.fasta	38012.1	0.184	0	0	1	4.08e-05	0.0294
af_MARBORGES_rep_tecnicas	AF	AF2	Mudpit_Plate_AF_MARBORGES_5F_B1_20160403_AF2_R2_05F_F001	Cluster of PREDICTED: malate dehydrogenase [Elaeis guineensis] (gi|743780317)	PREDICTED: malate dehydrogenase, cytoplasmic [Elaeis guineensis]	gi|743835732	Elaeis guinensins protein.fasta	35459.4	0.609	1	1	1	4.08e-05	0.0663
af_MARBORGES_rep_tecnicas	AF	AF2	Mudpit_Plate_AF_MARBORGES_5F_B1_20160403_AF2_R2_05F_F001	Cluster of PREDICTED: malate dehydrogenase [Elaeis guineensis] (gi|743780317)	PREDICTED: malate dehydrogenase [Elaeis guineensis]	gi|743780317	Elaeis guinensins protein.fasta	35590.1	1	4	4	4	0.000163	0.22
af_MARBORGES_rep_tecnicas	AF	AF2	Mudpit_Plate_AF_MARBORGES_5F_B1_20160403_AF2_R2_05F_F001	Cluster of PREDICTED: 40S ribosomal protein S3-3-like isoform X1 [Elaeis guineensis] (gi|743823058)	PREDICTED: 40S ribosomal protein S3-3-like isoform X1 [Elaeis guineensis]	gi|743823058,gi|743823062	Elaeis guinensins protein.fasta	26315.9	0.926	0	0	0	0	0
af_MARBORGES_rep_tecnicas	AF	AF2	Mudpit_Plate_AF_MARBORGES_5F_B1_20160403_AF2_R2_05F_F001	Cluster of PREDICTED: probable pyruvate kinase, cytosolic isozyme [Elaeis guineensis] (gi|743816338)	PREDICTED: probable pyruvate kinase, cytosolic isozyme [Elaeis guineensis]	gi|743816338	Elaeis guinensins protein.fasta	57053.8	0.999	1	1	3	0.000122	0.0875
af_MARBORGES_rep_tecnicas	AF	AF2	Mudpit_Plate_AF_MARBORGES_5F_B1_20160403_AF2_R2_05F_F001	Cluster of PREDICTED: elongation factor 1-alpha-like [Elaeis guineensis] (gi|743842438)	PREDICTED: elongation factor 1-alpha [Elaeis guineensis]	gi|743841397	Elaeis guinensins protein.fasta	49295.1	0.348	0	0	5	0.000204	0.0984
af_MARBORGES_rep_tecnicas	AF	AF2	Mudpit_Plate_AF_MARBORGES_5F_B1_20160403_AF2_R2_05F_F001	Cluster of PREDICTED: uncharacterized oxidoreductase At4g09670-like [Elaeis guineensis] (gi|743773285)	PREDICTED: uncharacterized oxidoreductase At4g09670-like [Elaeis guineensis]	gi|743773285	Elaeis guinensins protein.fasta	39478.5	0.987	1	1	2	8.15e-05	0.133
af_MARBORGES_rep_tecnicas	AF	AF2	Mudpit_Plate_AF_MARBORGES_5F_B1_20160403_AF2_R2_05F_F001	Cluster of PREDICTED: elongation factor 2-like [Elaeis guineensis] (gi|743796220)	PREDICTED: elongation factor 2-like isoform X2 [Elaeis guineensis]	gi|743866613	Elaeis guinensins protein.fasta	94133.3	0.226	0	0	2	8.15e-05	0.032
af_MARBORGES_rep_tecnicas	AF	AF2	Mudpit_Plate_AF_MARBORGES_5F_B1_20160403_AF2_R2_05F_F001	Cluster of PREDICTED: uncharacterized protein PHLOEM PROTEIN 2-LIKE A4-like [Elaeis guineensis] (gi|743855845)	PREDICTED: uncharacterized protein PHLOEM PROTEIN 2-LIKE A4-like [Elaeis guineensis]	gi|743855845	Elaeis guinensins protein.fasta	19955.7	1	3	3	3	0.000122	0.188
af_MARBORGES_rep_tecnicas	AF	AF2	Mudpit_Plate_AF_MARBORGES_5F_B1_20160403_AF2_R2_05F_F001	Cluster of PREDICTED: 40S ribosomal protein SA-like [Elaeis guineensis] (gi|743850342)	PREDICTED: 40S ribosomal protein SA-like [Elaeis guineensis]	gi|743850342	Elaeis guinensins protein.fasta	31552.7	1	3	3	3	0.000122	0.201
af_MARBORGES_rep_tecnicas	AF	AF2	Mudpit_Plate_AF_MARBORGES_5F_B1_20160403_AF2_R2_05F_F001	Cluster of PREDICTED: phosphoenolpyruvate carboxylase 2-like [Elaeis guineensis] (gi|743799873)	PREDICTED: LOW QUALITY PROTEIN: phosphoenolpyruvate carboxylase, housekeeping isozyme-like [Elaeis guineensis]	gi|743757060	Elaeis guinensins protein.fasta	110318	1	3	3	12	0.000489	0.167
af_MARBORGES_rep_tecnicas	AF	AF2	Mudpit_Plate_AF_MARBORGES_5F_B1_20160403_AF2_R2_05F_F001	Cluster of PREDICTED: sucrose synthase 1 [Elaeis guineensis] (gi|743850338)	PREDICTED: sucrose synthase 1 [Elaeis guineensis]	gi|743850338	Elaeis guinensins protein.fasta	92687.1	0.088	0	0	1	4.08e-05	0.0135
af_MARBORGES_rep_tecnicas	AF	AF2	Mudpit_Plate_AF_MARBORGES_5F_B1_20160403_AF2_R2_05F_F001	Cluster of PREDICTED: enolase 2 [Elaeis guineensis] (gi|743825640)	PREDICTED: enolase 2-like [Elaeis guineensis]	gi|743888539	Elaeis guinensins protein.fasta	21810.6	1	2	2	9	0.000367	0.467
af_MARBORGES_rep_tecnicas	AF	AF2	Mudpit_Plate_AF_MARBORGES_5F_B1_20160403_AF2_R2_05F_F001	Cluster of PREDICTED: probable aldo-keto reductase 2 [Elaeis guineensis] (gi|743814040)	PREDICTED: probable aldo-keto reductase 2 [Elaeis guineensis]	gi|743814040	Elaeis guinensins protein.fasta	37708.8	1	4	4	4	0.000163	0.135
af_MARBORGES_rep_tecnicas	AF	AF2	Mudpit_Plate_AF_MARBORGES_5F_B1_20160403_AF2_R2_05F_F001	Cluster of PREDICTED: phosphoglycerate kinase, cytosolic isoform X2 [Elaeis guineensis] (gi|743855887)	PREDICTED: phosphoglycerate kinase, chloroplastic-like [Elaeis guineensis]	gi|743791533	Elaeis guinensins protein.fasta	51009.5	0.424	0	0	4	0.000163	0.0833
af_MARBORGES_rep_tecnicas	AF	AF2	Mudpit_Plate_AF_MARBORGES_5F_B1_20160403_AF2_R2_05F_F001	Cluster of PREDICTED: L-ascorbate peroxidase, cytosolic [Elaeis guineensis] (gi|743781660)	PREDICTED: L-ascorbate peroxidase, cytosolic [Elaeis guineensis]	gi|743781660	Elaeis guinensins protein.fasta	27322	0.8	0	0	2	8.15e-05	0.108
af_MARBORGES_rep_tecnicas	AF	AF2	Mudpit_Plate_AF_MARBORGES_5F_B1_20160403_AF2_R2_05F_F001	Cluster of PREDICTED: 40S ribosomal protein S17-like [Elaeis guineensis] (gi|743829063)	PREDICTED: 40S ribosomal protein S17-like [Elaeis guineensis]	gi|743777180	Elaeis guinensins protein.fasta	16124.3	0.988	1	1	2	8.15e-05	0.22
af_MARBORGES_rep_tecnicas	AF	AF2	Mudpit_Plate_AF_MARBORGES_5F_B1_20160403_AF2_R2_05F_F001	Cluster of PREDICTED: 14-3-3-like protein isoform X1 [Elaeis guineensis] (gi|743823707)	14-3-3-like protein [Elaeis guineensis]	NP_001306841.1		0	0.64	0	0	3	0.000122	0
af_MARBORGES_rep_tecnicas	AF	AF2	Mudpit_Plate_AF_MARBORGES_5F_B1_20160403_AF2_R2_05F_F001	Cluster of PREDICTED: apolipoprotein D [Elaeis guineensis] (gi|743811329)	PREDICTED: apolipoprotein D [Elaeis guineensis]	gi|743811329	Elaeis guinensins protein.fasta	21629.2	1	4	4	4	0.000163	0.234
af_MARBORGES_rep_tecnicas	AF	AF2	Mudpit_Plate_AF_MARBORGES_5F_B1_20160403_AF2_R2_05F_F001	Cluster of PREDICTED: germin-like protein 2-4 [Elaeis guineensis] (gi|743874591)	PREDICTED: germin-like protein 2-4 [Elaeis guineensis]	gi|743874591	Elaeis guinensins protein.fasta	23242.3	1	3	3	3	0.000122	0.178
af_MARBORGES_rep_tecnicas	AF	AF2	Mudpit_Plate_AF_MARBORGES_5F_B1_20160403_AF2_R2_05F_F001	Cluster of PREDICTED: betaine aldehyde dehydrogenase 2-like [Elaeis guineensis] (gi|743766392)	PREDICTED: betaine aldehyde dehydrogenase 2-like [Elaeis guineensis]	gi|743766392	Elaeis guinensins protein.fasta	55126.3	1	6	6	6	0.000245	0.157
af_MARBORGES_rep_tecnicas	AF	AF2	Mudpit_Plate_AF_MARBORGES_5F_B1_20160403_AF2_R2_05F_F001	Cluster of PREDICTED: fructose-bisphosphate aldolase cytoplasmic isozyme-like [Elaeis guineensis] (gi|743822486)	PREDICTED: fructose-bisphosphate aldolase cytoplasmic isozyme-like [Elaeis guineensis]	gi|743822486	Elaeis guinensins protein.fasta	46057.8	1	0	0	4	0.000163	0.0988
af_MARBORGES_rep_tecnicas	AF	AF2	Mudpit_Plate_AF_MARBORGES_5F_B1_20160403_AF2_R2_05F_F001	Cluster of PREDICTED: pyruvate kinase, cytosolic isozyme-like isoform X1 [Elaeis guineensis] (gi|743878627)	PREDICTED: pyruvate kinase, cytosolic isozyme-like isoform X1 [Elaeis guineensis]	gi|743878627	Elaeis guinensins protein.fasta	57606.9	0.937	0	0	4	0.000163	0.106
af_MARBORGES_rep_tecnicas	AF	AF2	Mudpit_Plate_AF_MARBORGES_5F_B1_20160403_AF2_R2_05F_F001	Cluster of PREDICTED: peroxidase 5-like [Elaeis guineensis] (gi|743777211)	PREDICTED: peroxidase 3-like [Elaeis guineensis]	gi|743878625	Elaeis guinensins protein.fasta	35378.5	1	2	2	3	0.000122	0.117
af_MARBORGES_rep_tecnicas	AF	AF2	Mudpit_Plate_AF_MARBORGES_5F_B1_20160403_AF2_R2_05F_F001	Cluster of PREDICTED: IAA-amino acid hydrolase ILR1-like 1 [Elaeis guineensis] (gi|743797299)	PREDICTED: IAA-amino acid hydrolase ILR1-like 1 [Elaeis guineensis]	gi|743797299	Elaeis guinensins protein.fasta	47328.9	0.983	1	1	1	4.08e-05	0.0275
af_MARBORGES_rep_tecnicas	AF	AF2	Mudpit_Plate_AF_MARBORGES_5F_B1_20160403_AF2_R2_05F_F001	Cluster of PREDICTED: 14-3-3-like protein isoform X1 [Elaeis guineensis] (gi|743823707)	PREDICTED: 14-3-3-like protein [Elaeis guineensis]	gi|743771755	Elaeis guinensins protein.fasta	29437.4	0.293	0	0	3	0.000122	0.153
af_MARBORGES_rep_tecnicas	AF	AF2	Mudpit_Plate_AF_MARBORGES_5F_B1_20160403_AF2_R2_05F_F001	Cluster of PREDICTED: enolase 2 [Elaeis guineensis] (gi|743825640)	PREDICTED: enolase-like [Elaeis guineensis]	gi|743877540	Elaeis guinensins protein.fasta	48092.4	1	3	4	22	0.000897	0.476
af_MARBORGES_rep_tecnicas	AF	AF2	Mudpit_Plate_AF_MARBORGES_5F_B1_20160403_AF2_R2_05F_F001	Cluster of PREDICTED: ras-related protein RIC1-like [Elaeis guineensis] (gi|743797275)	PREDICTED: ras-related protein RIC1-like [Elaeis guineensis]	gi|743797275	Elaeis guinensins protein.fasta	22589.1	0.833	1	1	1	4.08e-05	0.0891
af_MARBORGES_rep_tecnicas	AF	AF2	Mudpit_Plate_AF_MARBORGES_5F_B1_20160403_AF2_R2_05F_F001	Cluster of PREDICTED: mitochondrial outer membrane protein porin 1-like [Elaeis guineensis] (gi|743755082)	PREDICTED: mitochondrial outer membrane protein porin 1-like [Elaeis guineensis]	gi|743797749	Elaeis guinensins protein.fasta	29520.2	1	3	3	5	0.000204	0.287
af_MARBORGES_rep_tecnicas	AF	AF2	Mudpit_Plate_AF_MARBORGES_5F_B1_20160403_AF2_R2_05F_F001	Cluster of triose phosphate isomerase cytosolic isoform [Elaeis guineensis] (gi|192910674)	triose phosphate isomerase cytosolic isoform [Elaeis guineensis]	gi|192910674,gi|743780701	Elaeis guinensins protein.fasta	27264.2	1	2	2	5	0.000204	0.228
af_MARBORGES_rep_tecnicas	AF	AF2	Mudpit_Plate_AF_MARBORGES_5F_B1_20160403_AF2_R2_05F_F001	Cluster of PREDICTED: LOW QUALITY PROTEIN: protein IN2-1 homolog B-like [Elaeis guineensis] (gi|743892338)	PREDICTED: LOW QUALITY PROTEIN: protein IN2-1 homolog B-like [Elaeis guineensis]	gi|743892338	Elaeis guinensins protein.fasta	27511	0.933	0	0	2	8.15e-05	0.17
af_MARBORGES_rep_tecnicas	AF	AF2	Mudpit_Plate_AF_MARBORGES_5F_B1_20160403_AF2_R2_05F_F001	Cluster of PREDICTED: hypersensitive-induced response protein 1-like [Elaeis guineensis] (gi|743797758)	PREDICTED: hypersensitive-induced response protein 1-like [Elaeis guineensis]	gi|743797758	Elaeis guinensins protein.fasta	31599.1	0.054	0	0	1	4.08e-05	0.042
af_MARBORGES_rep_tecnicas	AF	AF2	Mudpit_Plate_AF_MARBORGES_5F_B1_20160403_AF2_R2_05F_F001	Cluster of PREDICTED: pyruvate kinase, cytosolic isozyme [Elaeis guineensis] (gi|743852444)	PREDICTED: pyruvate kinase, cytosolic isozyme [Elaeis guineensis]	gi|743852444	Elaeis guinensins protein.fasta	55463.9	0.999	2	2	2	8.15e-05	0.0667
af_MARBORGES_rep_tecnicas	AF	AF2	Mudpit_Plate_AF_MARBORGES_5F_B1_20160403_AF2_R2_05F_F001	Cluster of PREDICTED: germin-like protein 5-1 [Elaeis guineensis] (gi|743762743)	PREDICTED: germin-like protein 5-1 [Elaeis guineensis]	gi|743762743	Elaeis guinensins protein.fasta	23965.3	0.998	1	1	2	8.15e-05	0.102
af_MARBORGES_rep_tecnicas	AF	AF2	Mudpit_Plate_AF_MARBORGES_5F_B1_20160403_AF2_R2_05F_F001	Cluster of PREDICTED: peroxidase 5-like [Elaeis guineensis] (gi|743777211)	PREDICTED: peroxidase 3-like [Elaeis guineensis]	gi|743820630	Elaeis guinensins protein.fasta	35366.7	0.108	0	0	1	4.08e-05	0.0278
af_MARBORGES_rep_tecnicas	AF	AF2	Mudpit_Plate_AF_MARBORGES_5F_B1_20160403_AF2_R2_05F_F001	Cluster of PREDICTED: germin-like protein 5-1 [Elaeis guineensis] (gi|743855137)	PREDICTED: germin-like protein 5-1 [Elaeis guineensis]	gi|743855137	Elaeis guinensins protein.fasta	30553.9	0.08	0	0	1	4.08e-05	0.0246
af_MARBORGES_rep_tecnicas	AF	AF2	Mudpit_Plate_AF_MARBORGES_5F_B1_20160403_AF2_R2_05F_F001	Cluster of PREDICTED: hypersensitive-induced response protein 1 [Elaeis guineensis] (gi|743755084)	PREDICTED: hypersensitive-induced response protein 1 [Elaeis guineensis]	gi|743755084,gi|743755086,gi|743755088	Elaeis guinensins protein.fasta	31460.9	1	1	1	1	4.08e-05	0.0491
af_MARBORGES_rep_tecnicas	AF	AF2	Mudpit_Plate_AF_MARBORGES_5F_B1_20160403_AF2_R2_05F_F001	Cluster of PREDICTED: glyceraldehyde-3-phosphate dehydrogenase, cytosolic [Elaeis guineensis] (gi|743887549)	PREDICTED: glyceraldehyde-3-phosphate dehydrogenase 2, cytosolic-like [Elaeis guineensis]	gi|743893211	Elaeis guinensins protein.fasta	36699.2	1	3	3	14	0.000571	0.395
af_MARBORGES_rep_tecnicas	AF	AF2	Mudpit_Plate_AF_MARBORGES_5F_B1_20160403_AF2_R2_05F_F001	Cluster of PREDICTED: L-ascorbate peroxidase, cytosolic [Elaeis guineensis] (gi|743781660)	PREDICTED: L-ascorbate peroxidase, cytosolic-like [Elaeis guineensis]	gi|743876166	Elaeis guinensins protein.fasta	27386.1	0.932	0	0	2	8.15e-05	0.108
af_MARBORGES_rep_tecnicas	AF	AF2	Mudpit_Plate_AF_MARBORGES_5F_B1_20160403_AF2_R2_05F_F001	Cluster of PREDICTED: probable NAD(P)H dehydrogenase (quinone) FQR1-like 1 [Elaeis guineensis] (gi|743820818)	PREDICTED: probable NAD(P)H dehydrogenase (quinone) FQR1-like 1 [Elaeis guineensis]	gi|743820818	Elaeis guinensins protein.fasta	21684.2	0.997	1	1	1	4.08e-05	0.128
af_MARBORGES_rep_tecnicas	AF	AF2	Mudpit_Plate_AF_MARBORGES_5F_B1_20160403_AF2_R2_05F_F001	Cluster of PREDICTED: glyceraldehyde-3-phosphate dehydrogenase, cytosolic [Elaeis guineensis] (gi|743887549)	PREDICTED: glyceraldehyde-3-phosphate dehydrogenase, cytosolic-like isoform X2 [Elaeis guineensis]	gi|743877056	Elaeis guinensins protein.fasta	37026	0.996	1	1	17	0.000693	0.388
af_MARBORGES_rep_tecnicas	AF	AF2	Mudpit_Plate_AF_MARBORGES_5F_B1_20160403_AF2_R2_05F_F001	Cluster of PREDICTED: patellin-3-like isoform X2 [Elaeis guineensis] (gi|743882426)	PREDICTED: patellin-3-like isoform X2 [Elaeis guineensis]	gi|743882426	Elaeis guinensins protein.fasta	64537.2	1	12	12	14	0.000571	0.398
af_MARBORGES_rep_tecnicas	AF	AF2	Mudpit_Plate_AF_MARBORGES_5F_B1_20160403_AF2_R2_05F_F001	Cluster of PREDICTED: elongation factor 1-alpha-like [Elaeis guineensis] (gi|743842438)	elongation factor 1-alpha [Elaeis guineensis]	gi|746816016	Elaeis guinensins protein.fasta	49325.1	0.804	0	0	4	0.000163	0.0694
af_MARBORGES_rep_tecnicas	AF	AF2	Mudpit_Plate_AF_MARBORGES_5F_B1_20160403_AF2_R2_05F_F001	Cluster of 40S ribosomal protein S15 [Elaeis guineensis] (gi|192910788)	40S ribosomal protein S15 [Elaeis guineensis]	gi|192910788,gi|743805568,gi|743821972	Elaeis guinensins protein.fasta	17364.2	1	2	2	2	8.15e-05	0.288
af_MARBORGES_rep_tecnicas	AF	AF2	Mudpit_Plate_AF_MARBORGES_5F_B1_20160403_AF2_R2_05F_F001	Cluster of PREDICTED: actin-2 [Elaeis guineensis] (gi|743854864)	actin-3-like [Elaeis guineensis]	NP_001306835.1		0	0.973	0	0	10	0.000408	0
af_MARBORGES_rep_tecnicas	AF	AF2	Mudpit_Plate_AF_MARBORGES_5F_B1_20160403_AF2_R2_05F_F001	Cluster of PREDICTED: chemocyanin-like [Elaeis guineensis] (gi|743800853)	PREDICTED: chemocyanin-like [Elaeis guineensis]	gi|743800853	Elaeis guinensins protein.fasta	13181.1	1	1	1	2	8.15e-05	0.211
af_MARBORGES_rep_tecnicas	AF	AF2	Mudpit_Plate_AF_MARBORGES_5F_B1_20160403_AF2_R2_05F_F001	Cluster of PREDICTED: subtilisin-like protease SDD1 [Elaeis guineensis] (gi|743861769)	PREDICTED: subtilisin-like protease SDD1 [Elaeis guineensis]	gi|743861769	Elaeis guinensins protein.fasta	79934	1	3	3	3	0.000122	0.0575
af_MARBORGES_rep_tecnicas	AF	AF2	Mudpit_Plate_AF_MARBORGES_5F_B1_20160403_AF2_R2_05F_F001	Cluster of PREDICTED: uncharacterized protein LOC105050582 [Elaeis guineensis] (gi|743810712)	PREDICTED: uncharacterized protein LOC105050582 [Elaeis guineensis]	gi|743810712	Elaeis guinensins protein.fasta	110085	1	8	8	8	0.000326	0.106
af_MARBORGES_rep_tecnicas	AF	AF2	Mudpit_Plate_AF_MARBORGES_5F_B1_20160403_AF2_R2_05F_F001	Cluster of PREDICTED: lipoxygenase homology domain-containing protein 1-like [Elaeis guineensis] (gi|743778359)	PREDICTED: lipoxygenase homology domain-containing protein 1-like [Elaeis guineensis]	gi|743778359	Elaeis guinensins protein.fasta	19495.6	1	2	2	3	0.000122	0.213
af_MARBORGES_rep_tecnicas	AF	AF2	Mudpit_Plate_AF_MARBORGES_5F_B1_20160403_AF2_R2_05F_F001	Cluster of PREDICTED: pyruvate kinase, cytosolic isozyme-like [Elaeis guineensis] (gi|743763988)	PREDICTED: pyruvate kinase, cytosolic isozyme-like [Elaeis guineensis]	gi|743763988	Elaeis guinensins protein.fasta	57562.1	1	2	2	8	0.000326	0.241
af_MARBORGES_rep_tecnicas	AF	AF2	Mudpit_Plate_AF_MARBORGES_5F_B1_20160403_AF2_R2_05F_F001	Cluster of PREDICTED: tubulin alpha-3 chain [Elaeis guineensis] (gi|743791194)	PREDICTED: tubulin alpha-3 chain [Elaeis guineensis]	gi|743791194	Elaeis guinensins protein.fasta	49651.2	0.999	1	1	1	4.08e-05	0.0333
af_MARBORGES_rep_tecnicas	AF	AF2	Mudpit_Plate_AF_MARBORGES_5F_B1_20160403_AF2_R2_05F_F001	Cluster of PREDICTED: 40S ribosomal protein S17-like [Elaeis guineensis] (gi|743829063)	PREDICTED: 40S ribosomal protein S17-like [Elaeis guineensis]	gi|743829063	Elaeis guinensins protein.fasta	16154.3	0.997	1	1	2	8.15e-05	0.22
af_MARBORGES_rep_tecnicas	AF	AF2	Mudpit_Plate_AF_MARBORGES_5F_B1_20160403_AF2_R2_05F_F001	Cluster of PREDICTED: peroxidase 5-like [Elaeis guineensis] (gi|743777211)	PREDICTED: peroxidase 5-like [Elaeis guineensis]	gi|743777211	Elaeis guinensins protein.fasta	34539.8	1	7	8	9	0.000367	0.417
af_MARBORGES_rep_tecnicas	AF	AF2	Mudpit_Plate_AF_MARBORGES_5F_B1_20160403_AF2_R2_05F_F001	Cluster of PREDICTED: heat shock 70 kDa protein [Elaeis guineensis] (gi|743866246)	PREDICTED: heat shock 70 kDa protein [Elaeis guineensis]	gi|743866246	Elaeis guinensins protein.fasta	71500.6	0.996	0	0	4	0.000163	0.0735
af_MARBORGES_rep_tecnicas	AF	AF2	Mudpit_Plate_AF_MARBORGES_5F_B1_20160403_AF2_R2_05F_F001	Cluster of PREDICTED: heat shock 70 kDa protein, mitochondrial [Elaeis guineensis] (gi|743828155)	PREDICTED: heat shock 70 kDa protein, mitochondrial [Elaeis guineensis]	gi|743828155	Elaeis guinensins protein.fasta	72275	0.998	0	0	2	8.15e-05	0.0313
af_MARBORGES_rep_tecnicas	AF	AF2	Mudpit_Plate_AF_MARBORGES_5F_B1_20160403_AF2_R2_05F_F001	Cluster of PREDICTED: alcohol dehydrogenase 1 [Elaeis guineensis] (gi|743888171)	PREDICTED: alcohol dehydrogenase 1 [Elaeis guineensis]	gi|743888171	Elaeis guinensins protein.fasta	41058.6	1	2	2	4	0.000163	0.161
af_MARBORGES_rep_tecnicas	AF	AF2	Mudpit_Plate_AF_MARBORGES_5F_B1_20160403_AF2_R2_05F_F001	Cluster of PREDICTED: fructose-bisphosphate aldolase, cytoplasmic isozyme 1-like [Elaeis guineensis] (gi|743859040)	PREDICTED: fructose-bisphosphate aldolase, cytoplasmic isozyme 1-like [Elaeis guineensis]	gi|743859040	Elaeis guinensins protein.fasta	38454.6	0.102	0	0	1	4.08e-05	0.0392
af_MARBORGES_rep_tecnicas	AF	AF2	Mudpit_Plate_AF_MARBORGES_5F_B1_20160403_AF2_R2_05F_F001	Cluster of PREDICTED: 60S ribosomal protein L4 [Elaeis guineensis] (gi|743791713)	PREDICTED: 60S ribosomal protein L4-like [Elaeis guineensis]	gi|743760241	Elaeis guinensins protein.fasta	45238.4	0.473	0	0	4	0.000163	0.127
af_MARBORGES_rep_tecnicas	AF	AF2	Mudpit_Plate_AF_MARBORGES_5F_B1_20160403_AF2_R2_05F_F001	Cluster of PREDICTED: adenosylhomocysteinase [Elaeis guineensis] (gi|743880094)	PREDICTED: adenosylhomocysteinase [Elaeis guineensis]	gi|743880094	Elaeis guinensins protein.fasta	53199.9	1	0	0	1	4.08e-05	0.0206
af_MARBORGES_rep_tecnicas	AF	AF2	Mudpit_Plate_AF_MARBORGES_5F_B1_20160403_AF2_R2_05F_F001	Cluster of PREDICTED: alcohol dehydrogenase 1-like [Elaeis guineensis] (gi|743764834)	PREDICTED: alcohol dehydrogenase 1-like [Elaeis guineensis]	gi|743764834	Elaeis guinensins protein.fasta	41095.2	0.101	0	0	1	4.08e-05	0.0711
af_MARBORGES_rep_tecnicas	AF	AF2	Mudpit_Plate_AF_MARBORGES_5F_B1_20160403_AF2_R2_05F_F001	Cluster of PREDICTED: heat shock 70 kDa protein [Elaeis guineensis] (gi|743866246)	PREDICTED: heat shock cognate 70 kDa protein 2-like [Elaeis guineensis]	gi|743775991	Elaeis guinensins protein.fasta	71447	0.985	0	0	11	0.000448	0.234
af_MARBORGES_rep_tecnicas	AF	AF2	Mudpit_Plate_AF_MARBORGES_5F_B1_20160403_AF2_R2_05F_F001	Cluster of PREDICTED: subtilisin-like protease SBT3.5 [Elaeis guineensis] (gi|743829002)	PREDICTED: subtilisin-like protease SBT3.5 [Elaeis guineensis]	gi|743829007	Elaeis guinensins protein.fasta	73343.3	0.32	0	0	0	0	0
af_MARBORGES_rep_tecnicas	AF	AF2	Mudpit_Plate_AF_MARBORGES_5F_B1_20160403_AF2_R2_05F_F001	Cluster of PREDICTED: oryzain alpha chain-like [Elaeis guineensis] (gi|743805669)	PREDICTED: oryzain alpha chain-like [Elaeis guineensis]	gi|743805669	Elaeis guinensins protein.fasta	51378.4	0.981	1	1	1	4.08e-05	0.0342
af_MARBORGES_rep_tecnicas	AF	AF2	Mudpit_Plate_AF_MARBORGES_5F_B1_20160403_AF2_R2_05F_F001	Cluster of PREDICTED: osmotin-like protein [Elaeis guineensis] (gi|743775988)	PREDICTED: osmotin-like protein [Elaeis guineensis]	gi|743775988	Elaeis guinensins protein.fasta	27666.6	0.522	1	1	1	4.08e-05	0.0423
af_MARBORGES_rep_tecnicas	AF	AF2	Mudpit_Plate_AF_MARBORGES_5F_B1_20160403_AF2_R2_05F_F001	Cluster of ribosomal protein S14 [Elaeis guineensis] (gi|192913024)	ribosomal protein S14 [Elaeis guineensis]	gi|192913024,gi|743764212,gi|743818080,gi|743830177	Elaeis guinensins protein.fasta	16381.1	1	3	3	3	0.000122	0.18
af_MARBORGES_rep_tecnicas	AF	AF2	Mudpit_Plate_AF_MARBORGES_5F_B1_20160403_AF2_R2_05F_F001	Cluster of PREDICTED: 5-methyltetrahydropteroyltriglutamate--homocysteine methyltransferase 1-like isoform X2 [Elaeis guineensis] (gi|743882710)	PREDICTED: 5-methyltetrahydropteroyltriglutamate--homocysteine methyltransferase 1-like isoform X2 [Elaeis guineensis]	gi|743882710	Elaeis guinensins protein.fasta	84666.7	0.985	0	0	1	4.08e-05	0.0157
af_MARBORGES_rep_tecnicas	AF	AF2	Mudpit_Plate_AF_MARBORGES_5F_B1_20160403_AF2_R2_05F_F001	Cluster of PREDICTED: uncharacterized protein LOC105046447 [Elaeis guineensis] (gi|743791111)	PREDICTED: uncharacterized protein LOC105046447 [Elaeis guineensis]	gi|743791111	Elaeis guinensins protein.fasta	18267.5	0.994	1	1	1	4.08e-05	0.0585
af_MARBORGES_rep_tecnicas	AF	AF2	Mudpit_Plate_AF_MARBORGES_5F_B1_20160403_AF2_R2_05F_F001	Cluster of PREDICTED: eukaryotic initiation factor 4A-8-like [Elaeis guineensis] (gi|743799304)	PREDICTED: eukaryotic initiation factor 4A-8-like [Elaeis guineensis]	gi|743799304	Elaeis guinensins protein.fasta	46960.4	0.935	0	0	3	0.000122	0.0872
af_MARBORGES_rep_tecnicas	AF	AF2	Mudpit_Plate_AF_MARBORGES_5F_B1_20160403_AF2_R2_05F_F001	Cluster of PREDICTED: peroxidase 4-like [Elaeis guineensis] (gi|743788536)	PREDICTED: peroxidase 4-like [Elaeis guineensis]	gi|743788536	Elaeis guinensins protein.fasta	34133.2	0.999	1	1	2	8.15e-05	0.075
af_MARBORGES_rep_tecnicas	AF	AF2	Mudpit_Plate_AF_MARBORGES_5F_B1_20160403_AF2_R2_05F_F001	Cluster of PREDICTED: actin-2 [Elaeis guineensis] (gi|743854864)	PREDICTED: actin-2-like, partial [Elaeis guineensis]	gi|743888559	Elaeis guinensins protein.fasta	33846.1	0.38	0	0	5	0.000204	0.17
af_MARBORGES_rep_tecnicas	AF	AF2	Mudpit_Plate_AF_MARBORGES_5F_B1_20160403_AF2_R2_05F_F001	Cluster of PREDICTED: phosphoenolpyruvate carboxylase 2-like [Elaeis guineensis] (gi|743799873)	PREDICTED: phosphoenolpyruvate carboxylase, housekeeping isozyme-like [Elaeis guineensis]	gi|743770464	Elaeis guinensins protein.fasta	110167	0.998	0	0	8	0.000326	0.116
af_MARBORGES_rep_tecnicas	AF	AF2	Mudpit_Plate_AF_MARBORGES_5F_B1_20160403_AF2_R2_05F_F001	Cluster of PREDICTED: ruBisCO large subunit-binding protein subunit beta, chloroplastic-like [Elaeis guineensis] (gi|743883445)	PREDICTED: ruBisCO large subunit-binding protein subunit beta, chloroplastic-like [Elaeis guineensis]	gi|743859387	Elaeis guinensins protein.fasta	64579.4	0.975	0	0	1	4.08e-05	0.0214
af_MARBORGES_rep_tecnicas	AF	AF2	Mudpit_Plate_AF_MARBORGES_5F_B1_20160403_AF2_R2_05F_F001	Cluster of PREDICTED: heat shock 70 kDa protein [Elaeis guineensis] (gi|743866246)	PREDICTED: probable mediator of RNA polymerase II transcription subunit 37c [Elaeis guineensis]	gi|743841902	Elaeis guinensins protein.fasta	71040.8	0.998	0	0	11	0.000448	0.235
af_MARBORGES_rep_tecnicas	AF	AF2	Mudpit_Plate_AF_MARBORGES_5F_B1_20160403_AF2_R2_05F_F001	Cluster of PREDICTED: actin-2 [Elaeis guineensis] (gi|743854864)	PREDICTED: actin-2 [Elaeis guineensis]	gi|743854864	Elaeis guinensins protein.fasta	41646.7	1	2	2	12	0.000489	0.347
af_MARBORGES_rep_tecnicas	AF	AF2	Mudpit_Plate_AF_MARBORGES_5F_B1_20160403_AF2_R2_05F_F001	Cluster of PREDICTED: putative phosphatidylglycerol/phosphatidylinositol transfer protein DDB_G0282179 [Elaeis guineensis] (gi|743877681)	PREDICTED: putative phosphatidylglycerol/phosphatidylinositol transfer protein DDB_G0282179 [Elaeis guineensis]	gi|743877681	Elaeis guinensins protein.fasta	17029.5	0.866	0	0	0	0	0
af_MARBORGES_rep_tecnicas	AF	AF2	Mudpit_Plate_AF_MARBORGES_5F_B1_20160403_AF2_R2_05F_F001	Cluster of PREDICTED: 5-methyltetrahydropteroyltriglutamate--homocysteine methyltransferase 1-like isoform X2 [Elaeis guineensis] (gi|743882710)	PREDICTED: 5-methyltetrahydropteroyltriglutamate--homocysteine methyltransferase 2-like [Elaeis guineensis]	gi|743823936	Elaeis guinensins protein.fasta	84595.6	0.091	0	0	0	0	0
af_MARBORGES_rep_tecnicas	AF	AF2	Mudpit_Plate_AF_MARBORGES_5F_B1_20160403_AF2_R2_05F_F001	Cluster of PREDICTED: V-type proton ATPase catalytic subunit A-like [Elaeis guineensis] (gi|743767020)	PREDICTED: V-type proton ATPase catalytic subunit A-like [Elaeis guineensis]	gi|743767020	Elaeis guinensins protein.fasta	68365.8	0.76	0	0	1	4.08e-05	0.0242
af_MARBORGES_rep_tecnicas	AF	AF2	Mudpit_Plate_AF_MARBORGES_5F_B1_20160403_AF2_R2_05F_F001	Cluster of PREDICTED: glyceraldehyde-3-phosphate dehydrogenase, cytosolic [Elaeis guineensis] (gi|743887549)	PREDICTED: glyceraldehyde-3-phosphate dehydrogenase, cytosolic [Elaeis guineensis]	gi|743887549	Elaeis guinensins protein.fasta	36947.9	1	3	3	20	0.000815	0.585
af_MARBORGES_rep_tecnicas	AF	AF2	Mudpit_Plate_AF_MARBORGES_5F_B1_20160403_AF2_R2_05F_F001	Cluster of PREDICTED: LOW QUALITY PROTEIN: sucrose synthase 4-like [Elaeis guineensis] (gi|743844527)	PREDICTED: sucrose synthase 4 [Elaeis guineensis]	gi|743784278	Elaeis guinensins protein.fasta	92769.5	1	2	2	5	0.000204	0.0728
af_MARBORGES_rep_tecnicas	AF	AF2	Mudpit_Plate_AF_MARBORGES_5F_B1_20160403_AF2_R2_05F_F001	Cluster of PREDICTED: annexin D1-like [Elaeis guineensis] (gi|743849454)	PREDICTED: annexin D1-like [Elaeis guineensis]	gi|743849454	Elaeis guinensins protein.fasta	35510.8	0.999	1	1	1	4.08e-05	0.0286
af_MARBORGES_rep_tecnicas	AF	AF2	Mudpit_Plate_AF_MARBORGES_5F_B1_20160403_AF2_R2_05F_F001	Cluster of PREDICTED: histone H2B.2-like [Elaeis guineensis] (gi|743776197)	PREDICTED: histone H2B.2-like [Elaeis guineensis]	gi|743776197	Elaeis guinensins protein.fasta	15589	0.999	0	0	3	0.000122	0.163
af_MARBORGES_rep_tecnicas	AF	AF2	Mudpit_Plate_AF_MARBORGES_5F_B1_20160403_AF2_R2_05F_F001	Cluster of PREDICTED: EG45-like domain containing protein [Elaeis guineensis] (gi|743802277)	PREDICTED: EG45-like domain containing protein [Elaeis guineensis]	gi|743802277	Elaeis guinensins protein.fasta	13908.9	1	4	4	4	0.000163	0.408
af_MARBORGES_rep_tecnicas	AF	AF2	Mudpit_Plate_AF_MARBORGES_5F_B1_20160403_AF2_R2_05F_F001	Cluster of PREDICTED: subtilisin-like protease [Elaeis guineensis] (gi|743778980)	PREDICTED: subtilisin-like protease [Elaeis guineensis]	gi|743778980	Elaeis guinensins protein.fasta	82392	1	6	6	7	0.000285	0.171
af_MARBORGES_rep_tecnicas	AF	AF2	Mudpit_Plate_AF_MARBORGES_5F_B1_20160403_AF2_R2_05F_F001	Cluster of PREDICTED: 22.0 kDa class IV heat shock protein-like [Elaeis guineensis] (gi|743765011)	PREDICTED: 22.0 kDa class IV heat shock protein-like [Elaeis guineensis]	gi|743765011	Elaeis guinensins protein.fasta	21509.8	1	2	2	2	8.15e-05	0.124
af_MARBORGES_rep_tecnicas	AF	AF2	Mudpit_Plate_AF_MARBORGES_5F_B1_20160403_AF2_R2_05F_F001	Cluster of PREDICTED: glutathione S-transferase F10-like [Elaeis guineensis] (gi|743862283)	PREDICTED: glutathione S-transferase F10-like [Elaeis guineensis]	gi|743862283	Elaeis guinensins protein.fasta	25478.4	1	2	2	3	0.000122	0.167
af_MARBORGES_rep_tecnicas	AF	AF2	Mudpit_Plate_AF_MARBORGES_5F_B1_20160403_AF2_R2_05F_F001	Cluster of PREDICTED: elongation factor 1-alpha-like [Elaeis guineensis] (gi|743842438)	PREDICTED: elongation factor 1-alpha-like [Elaeis guineensis]	gi|743849431	Elaeis guinensins protein.fasta	49401.3	0.199	0	0	4	0.000163	0.0694
af_MARBORGES_rep_tecnicas	AF	AF2	Mudpit_Plate_AF_MARBORGES_5F_B1_20160403_AF2_R2_05F_F001	Cluster of PREDICTED: glyceraldehyde-3-phosphate dehydrogenase, cytosolic [Elaeis guineensis] (gi|743887549)	PREDICTED: glyceraldehyde-3-phosphate dehydrogenase, cytosolic-like [Elaeis guineensis]	gi|743887514,gi|82400215	Elaeis guinensins protein.fasta	32156.1	0.955	0	0	17	0.000693	0.471
af_MARBORGES_rep_tecnicas	AF	AF2	Mudpit_Plate_AF_MARBORGES_5F_B1_20160403_AF2_R2_05F_F001	Cluster of PREDICTED: heat shock 70 kDa protein [Elaeis guineensis] (gi|743866246)	PREDICTED: heat shock cognate 70 kDa protein 2-like [Elaeis guineensis]	gi|743818520	Elaeis guinensins protein.fasta	70925.4	0.496	0	0	5	0.000204	0.122
af_MARBORGES_rep_tecnicas	AF	AF2	Mudpit_Plate_AF_MARBORGES_5F_B1_20160403_AF2_R2_05F_F001	Cluster of PREDICTED: probable mitochondrial-processing peptidase subunit beta [Elaeis guineensis] (gi|743837205)	PREDICTED: LOW QUALITY PROTEIN: probable mitochondrial-processing peptidase subunit beta [Elaeis guineensis]	gi|743847632	Elaeis guinensins protein.fasta	57945.4	1	1	1	5	0.000204	0.109
af_MARBORGES_rep_tecnicas	AF	AF2	Mudpit_Plate_AF_MARBORGES_5F_B1_20160403_AF2_R2_05F_F001	Cluster of PREDICTED: protein DJ-1 homolog D-like [Elaeis guineensis] (gi|743834058)	PREDICTED: protein DJ-1 homolog D-like [Elaeis guineensis]	gi|743834058	Elaeis guinensins protein.fasta	41270.4	1	1	1	5	0.000204	0.17
af_MARBORGES_rep_tecnicas	AF	AF2	Mudpit_Plate_AF_MARBORGES_5F_B1_20160403_AF2_R2_05F_F001	Cluster of PREDICTED: ruBisCO large subunit-binding protein subunit alpha-like isoform X2 [Elaeis guineensis] (gi|743853299)	PREDICTED: ruBisCO large subunit-binding protein subunit alpha-like isoform X2 [Elaeis guineensis]	gi|743853299	Elaeis guinensins protein.fasta	61166.7	0.903	0	0	1	4.08e-05	0.0173
af_MARBORGES_rep_tecnicas	AF	AF2	Mudpit_Plate_AF_MARBORGES_5F_B1_20160403_AF2_R2_05F_F001	Cluster of PREDICTED: formate dehydrogenase, mitochondrial [Elaeis guineensis] (gi|743838587)	PREDICTED: formate dehydrogenase, mitochondrial [Elaeis guineensis]	gi|743838587	Elaeis guinensins protein.fasta	41171.9	0.995	1	1	1	4.08e-05	0.0724
af_MARBORGES_rep_tecnicas	AF	AF2	Mudpit_Plate_AF_MARBORGES_5F_B1_20160403_AF2_R2_05F_F001	Cluster of PREDICTED: ATP synthase subunit beta, mitochondrial-like [Elaeis guineensis] (gi|743800698)	PREDICTED: ATP synthase subunit beta, mitochondrial [Elaeis guineensis]	gi|743757915	Elaeis guinensins protein.fasta	60064.3	0.982	0	0	8	0.000326	0.243
af_MARBORGES_rep_tecnicas	AF	AF2	Mudpit_Plate_AF_MARBORGES_5F_B1_20160403_AF2_R2_05F_F001	Cluster of PREDICTED: subtilisin-like protease [Elaeis guineensis] (gi|743798098)	PREDICTED: subtilisin-like protease [Elaeis guineensis]	gi|743798098	Elaeis guinensins protein.fasta	83469.7	1	2	2	2	8.15e-05	0.0551
af_MARBORGES_rep_tecnicas	AF	AF2	Mudpit_Plate_AF_MARBORGES_5F_B1_20160403_AF2_R2_05F_F001	Cluster of PREDICTED: 40S ribosomal protein S3-3-like isoform X1 [Elaeis guineensis] (gi|743823058)	PREDICTED: 40S ribosomal protein S3-3-like [Elaeis guineensis]	gi|743839300	Elaeis guinensins protein.fasta	26359	0.993	1	1	1	4.08e-05	0.162
af_MARBORGES_rep_tecnicas	AF	AF2	Mudpit_Plate_AF_MARBORGES_5F_B1_20160403_AF2_R2_05F_F001	Cluster of PREDICTED: D-3-phosphoglycerate dehydrogenase 1, chloroplastic-like [Elaeis guineensis] (gi|743809510)	PREDICTED: D-3-phosphoglycerate dehydrogenase 1, chloroplastic-like [Elaeis guineensis]	gi|743809510	Elaeis guinensins protein.fasta	65421	0.648	0	0	0	0	0
af_MARBORGES_rep_tecnicas	AF	AF2	Mudpit_Plate_AF_MARBORGES_5F_B1_20160403_AF2_R2_05F_F001	Cluster of PREDICTED: obg-like ATPase 1 [Elaeis guineensis] (gi|743803507)	PREDICTED: obg-like ATPase 1 [Elaeis guineensis]	gi|743803507	Elaeis guinensins protein.fasta	44526.4	0.954	1	1	1	4.08e-05	0.0711
af_MARBORGES_rep_tecnicas	AF	AF2	Mudpit_Plate_AF_MARBORGES_5F_B1_20160403_AF2_R2_05F_F001	Cluster of PREDICTED: protein DJ-1 homolog D-like [Elaeis guineensis] (gi|743834058)	PREDICTED: protein DJ-1 homolog D-like [Elaeis guineensis]	gi|743883273	Elaeis guinensins protein.fasta	41293.9	0.625	0	0	3	0.000122	0.126
af_MARBORGES_rep_tecnicas	AF	AF2	Mudpit_Plate_AF_MARBORGES_5F_B1_20160403_AF2_R2_05F_F001	Cluster of PREDICTED: probable aquaporin TIP1-1 [Elaeis guineensis] (gi|743890980)	PREDICTED: probable aquaporin TIP1-1 [Elaeis guineensis]	gi|743890980	Elaeis guinensins protein.fasta	25784.4	0.973	1	1	1	4.08e-05	0.064
af_MARBORGES_rep_tecnicas	AF	AF2	Mudpit_Plate_AF_MARBORGES_5F_B1_20160403_AF2_R2_05F_F001	Cluster of PREDICTED: alpha-mannosidase-like [Elaeis guineensis] (gi|743858508)	PREDICTED: alpha-mannosidase-like [Elaeis guineensis]	gi|743858508	Elaeis guinensins protein.fasta	115076	0.88	0	0	0	0	0
af_MARBORGES_rep_tecnicas	AF	AF2	Mudpit_Plate_AF_MARBORGES_5F_B1_20160403_AF2_R2_05F_F001	Cluster of PREDICTED: protein PHLOEM PROTEIN 2-LIKE A1 [Elaeis guineensis] (gi|743855843)	PREDICTED: protein PHLOEM PROTEIN 2-LIKE A1 [Elaeis guineensis]	gi|743855843,gi|743887857	Elaeis guinensins protein.fasta	21010.6	0.998	1	1	1	4.08e-05	0.0753
af_MARBORGES_rep_tecnicas	AF	AF2	Mudpit_Plate_AF_MARBORGES_5F_B1_20160403_AF2_R2_05F_F001	Cluster of PREDICTED: phospholipase D alpha 1 [Elaeis guineensis] (gi|743875176)	PREDICTED: phospholipase D alpha 1 [Elaeis guineensis]	gi|743875176	Elaeis guinensins protein.fasta	92355.6	0.981	1	1	2	8.15e-05	0.0369
af_MARBORGES_rep_tecnicas	AF	AF2	Mudpit_Plate_AF_MARBORGES_5F_B1_20160403_AF2_R2_05F_F001	Cluster of PREDICTED: isocitrate dehydrogenase [NADP]-like isoform X2 [Elaeis guineensis] (gi|743770704)	PREDICTED: isocitrate dehydrogenase [NADP]-like isoform X2 [Elaeis guineensis]	gi|743770704	Elaeis guinensins protein.fasta	46596	0.989	1	1	1	4.08e-05	0.0434
af_MARBORGES_rep_tecnicas	AF	AF2	Mudpit_Plate_AF_MARBORGES_5F_B1_20160403_AF2_R2_05F_F001	Cluster of beta-1,3-glucanase [Elaeis guineensis] (gi|192910884)	beta-1,3-glucanase [Elaeis guineensis]	gi|192910884,gi|743875093	Elaeis guinensins protein.fasta	36217.4	0.625	0	0	1	4.08e-05	0.0472
af_MARBORGES_rep_tecnicas	AF	AF2	Mudpit_Plate_AF_MARBORGES_5F_B1_20160403_AF2_R2_05F_F001	Cluster of PREDICTED: 60S ribosomal protein L12-3 [Elaeis guineensis] (gi|743812447)	PREDICTED: 60S ribosomal protein L12-3 [Elaeis guineensis]	gi|743780046,gi|743804361,gi|743812447	Elaeis guinensins protein.fasta	17807.5	0.997	1	1	1	4.08e-05	0.0964
af_MARBORGES_rep_tecnicas	AF	AF2	Mudpit_Plate_AF_MARBORGES_5F_B1_20160403_AF2_R2_05F_F001	Cluster of PREDICTED: induced stolen tip protein TUB8-like [Elaeis guineensis] (gi|743802572)	PREDICTED: induced stolen tip protein TUB8-like [Elaeis guineensis]	gi|743802572	Elaeis guinensins protein.fasta	15222	0.594	0	0	0	0	0
af_MARBORGES_rep_tecnicas	AF	AF2	Mudpit_Plate_AF_MARBORGES_5F_B1_20160403_AF2_R2_05F_F001	Cluster of PREDICTED: 18.1 kDa class I heat shock protein-like [Elaeis guineensis] (gi|743758147)	PREDICTED: 18.1 kDa class I heat shock protein-like [Elaeis guineensis]	gi|743758147	Elaeis guinensins protein.fasta	17678.2	1	2	2	4	0.000163	0.348
af_MARBORGES_rep_tecnicas	AF	AF2	Mudpit_Plate_AF_MARBORGES_5F_B1_20160403_AF2_R2_05F_F001	Cluster of PREDICTED: phosphoglucomutase, cytoplasmic 2 [Elaeis guineensis] (gi|743800771)	PREDICTED: phosphoglucomutase, cytoplasmic 2 [Elaeis guineensis]	gi|743800771	Elaeis guinensins protein.fasta	63627.9	0.999	1	1	1	4.08e-05	0.0463
af_MARBORGES_rep_tecnicas	AF	AF2	Mudpit_Plate_AF_MARBORGES_5F_B1_20160403_AF2_R2_05F_F001	Cluster of PREDICTED: elongation factor 2-like [Elaeis guineensis] (gi|743796220)	PREDICTED: elongation factor 2-like [Elaeis guineensis]	gi|743796220	Elaeis guinensins protein.fasta	94123.9	1	0	0	3	0.000122	0.0558
af_MARBORGES_rep_tecnicas	AF	AF2	Mudpit_Plate_AF_MARBORGES_5F_B1_20160403_AF2_R2_05F_F001	Cluster of PREDICTED: blue copper protein-like [Elaeis guineensis] (gi|743778568)	PREDICTED: blue copper protein-like [Elaeis guineensis]	gi|743778568	Elaeis guinensins protein.fasta	19144.5	0.998	1	1	1	4.08e-05	0.0806
af_MARBORGES_rep_tecnicas	AF	AF2	Mudpit_Plate_AF_MARBORGES_5F_B1_20160403_AF2_R2_05F_F001	Cluster of PREDICTED: glutamine synthetase nodule isozyme [Elaeis guineensis] (gi|743883242)	PREDICTED: glutamine synthetase cytosolic isozyme 2 [Elaeis guineensis]	gi|743800769	Elaeis guinensins protein.fasta	39322.3	0.105	0	0	1	4.08e-05	0.07
af_MARBORGES_rep_tecnicas	AF	AF2	Mudpit_Plate_AF_MARBORGES_5F_B1_20160403_AF2_R2_05F_F001	Cluster of PREDICTED: elongation factor 1-alpha-like [Elaeis guineensis] (gi|743842438)	PREDICTED: elongation factor 1-alpha-like [Elaeis guineensis]	gi|743842438	Elaeis guinensins protein.fasta	49267.3	0.991	0	0	4	0.000163	0.0694
af_MARBORGES_rep_tecnicas	AF	AF2	Mudpit_Plate_AF_MARBORGES_5F_B1_20160403_AF2_R2_05F_F001	Cluster of PREDICTED: 60S ribosomal protein L4 [Elaeis guineensis] (gi|743791713)	PREDICTED: 60S ribosomal protein L4 [Elaeis guineensis]	gi|743791713	Elaeis guinensins protein.fasta	45241.7	1	4	4	8	0.000326	0.248
af_MARBORGES_rep_tecnicas	AF	AF2	Mudpit_Plate_AF_MARBORGES_5F_B1_20160403_AF2_R2_05F_F001	Cluster of PREDICTED: fructose-bisphosphate aldolase cytoplasmic isozyme [Elaeis guineensis] (gi|743764070)	PREDICTED: fructose-bisphosphate aldolase cytoplasmic isozyme [Elaeis guineensis]	gi|743761082	Elaeis guinensins protein.fasta	38513.5	1	2	2	11	0.000448	0.492
af_MARBORGES_rep_tecnicas	AF	AF2	Mudpit_Plate_AF_MARBORGES_5F_B1_20160403_AF2_R2_05F_F001	Cluster of PREDICTED: 5-methyltetrahydropteroyltriglutamate--homocysteine methyltransferase 1-like isoform X2 [Elaeis guineensis] (gi|743882710)	PREDICTED: 5-methyltetrahydropteroyltriglutamate--homocysteine methyltransferase 1-like [Elaeis guineensis]	gi|743774958	Elaeis guinensins protein.fasta	89197.4	0.86	0	0	1	4.08e-05	0.0149
af_MARBORGES_rep_tecnicas	AF	AF2	Mudpit_Plate_AF_MARBORGES_5F_B1_20160403_AF2_R2_05F_F001	Cluster of PREDICTED: universal stress protein A-like protein [Elaeis guineensis] (gi|743845102)	PREDICTED: universal stress protein A-like protein [Elaeis guineensis]	gi|743845102	Elaeis guinensins protein.fasta	24423.2	0.771	1	1	1	4.08e-05	0.0622
af_MARBORGES_rep_tecnicas	AF	AF2	Mudpit_Plate_AF_MARBORGES_5F_B1_20160403_AF2_R2_05F_F001	Cluster of PREDICTED: glutathione S-transferase F11-like [Elaeis guineensis] (gi|743775564)	PREDICTED: glutathione S-transferase F11-like [Elaeis guineensis]	gi|743775564	Elaeis guinensins protein.fasta	25254.2	0.179	0	0	1	4.08e-05	0.0769
af_MARBORGES_rep_tecnicas	AF	AF2	Mudpit_Plate_AF_MARBORGES_5F_B1_20160403_AF2_R2_05F_F001	Cluster of PREDICTED: heat shock 70 kDa protein [Elaeis guineensis] (gi|743866246)	PREDICTED: heat shock cognate 70 kDa protein 2 [Elaeis guineensis]	gi|743787201	Elaeis guinensins protein.fasta	71183.3	1	0	0	9	0.000367	0.184
af_MARBORGES_rep_tecnicas	AF	AF2	Mudpit_Plate_AF_MARBORGES_5F_B1_20160403_AF2_R2_05F_F001	Cluster of PREDICTED: actin-2 [Elaeis guineensis] (gi|743854864)	PREDICTED: actin-2 [Elaeis guineensis]	gi|743805211	Elaeis guinensins protein.fasta	41677.5	0.997	1	1	11	0.000448	0.313
af_MARBORGES_rep_tecnicas	AF	AF2	Mudpit_Plate_AF_MARBORGES_5F_B1_20160403_AF2_R2_05F_F001	Cluster of PREDICTED: fructose-bisphosphate aldolase 1, chloroplastic-like [Elaeis guineensis] (gi|743800712)	PREDICTED: fructose-bisphosphate aldolase 1, chloroplastic-like [Elaeis guineensis]	gi|743800712	Elaeis guinensins protein.fasta	42439.1	0.999	2	3	3	0.000122	0.1
af_MARBORGES_rep_tecnicas	AF	AF2	Mudpit_Plate_AF_MARBORGES_5F_B1_20160403_AF2_R2_05F_F001	Cluster of PREDICTED: pumilio homolog 23 isoform X2 [Elaeis guineensis] (gi|743840364)	PREDICTED: pumilio homolog 23 isoform X2 [Elaeis guineensis]	gi|743840364	Elaeis guinensins protein.fasta	91108.4	0.055	0	0	0	0	0
af_MARBORGES_rep_tecnicas	AF	AF2	Mudpit_Plate_AF_MARBORGES_5F_B1_20160403_AF2_R2_05F_F001	Cluster of PREDICTED: phospholipase D alpha 1-like [Elaeis guineensis] (gi|743798351)	PREDICTED: phospholipase D alpha 1-like [Elaeis guineensis]	gi|743798351	Elaeis guinensins protein.fasta	91485	1	1	1	1	4.08e-05	0.0136
af_MARBORGES_rep_tecnicas	AF	AF2	Mudpit_Plate_AF_MARBORGES_5F_B1_20160403_AF2_R2_05F_F001	Cluster of PREDICTED: flavonoid 3',5'-methyltransferase-like [Elaeis guineensis] (gi|743813658)	PREDICTED: flavonoid 3',5'-methyltransferase-like [Elaeis guineensis]	gi|743813658	Elaeis guinensins protein.fasta	26896.5	0.893	1	1	1	4.08e-05	0.0596
af_MARBORGES_rep_tecnicas	AF	AF2	Mudpit_Plate_AF_MARBORGES_5F_B1_20160403_AF2_R2_05F_F001	Cluster of PREDICTED: 20 kDa chaperonin, chloroplastic-like [Elaeis guineensis] (gi|743774176)	PREDICTED: 20 kDa chaperonin, chloroplastic-like [Elaeis guineensis]	gi|743774176	Elaeis guinensins protein.fasta	27114.5	0.338	0	0	0	0	0
af_MARBORGES_rep_tecnicas	AF	AF2	Mudpit_Plate_AF_MARBORGES_5F_B1_20160403_AF2_R2_05F_F001	Cluster of PREDICTED: heat shock 70 kDa protein [Elaeis guineensis] (gi|743866246)	PREDICTED: heat shock cognate 70 kDa protein 2-like [Elaeis guineensis]	gi|743841867	Elaeis guinensins protein.fasta	71028	0.961	0	0	10	0.000408	0.208
af_MARBORGES_rep_tecnicas	AF	AF2	Mudpit_Plate_AF_MARBORGES_5F_B1_20160403_AF2_R2_05F_F001	Cluster of PREDICTED: nucleoside diphosphate kinase B [Elaeis guineensis] (gi|743778585)	PREDICTED: nucleoside diphosphate kinase B [Elaeis guineensis]	gi|743778585	Elaeis guinensins protein.fasta	16465.6	0.089	0	0	1	4.08e-05	0.0608
af_MARBORGES_rep_tecnicas	AF	AF2	Mudpit_Plate_AF_MARBORGES_5F_B1_20160403_AF2_R2_05F_F001	Cluster of PREDICTED: actin-2 [Elaeis guineensis] (gi|743854864)	PREDICTED: actin-like [Elaeis guineensis]	gi|743882617	Elaeis guinensins protein.fasta	41636.5	0.997	1	1	12	0.000489	0.387
af_MARBORGES_rep_tecnicas	AF	AF2	Mudpit_Plate_AF_MARBORGES_5F_B1_20160403_AF2_R2_05F_F001	Cluster of PREDICTED: putative formamidase C869.04 [Elaeis guineensis] (gi|743761007)	PREDICTED: putative formamidase C869.04 [Elaeis guineensis]	gi|743761007	Elaeis guinensins protein.fasta	50228.1	0.665	0	0	0	0	0
af_MARBORGES_rep_tecnicas	AF	AF2	Mudpit_Plate_AF_MARBORGES_5F_B1_20160403_AF2_R2_05F_F001	Cluster of PREDICTED: LOW QUALITY PROTEIN: sucrose synthase 4-like [Elaeis guineensis] (gi|743844527)	PREDICTED: LOW QUALITY PROTEIN: sucrose synthase 4-like [Elaeis guineensis]	gi|743844527	Elaeis guinensins protein.fasta	92739.5	1	1	1	4	0.000163	0.0568
af_MARBORGES_rep_tecnicas	AF	AF2	Mudpit_Plate_AF_MARBORGES_5F_B1_20160403_AF2_R2_05F_F001	Cluster of PREDICTED: glyceraldehyde-3-phosphate dehydrogenase, cytosolic [Elaeis guineensis] (gi|743887549)	PREDICTED: glyceraldehyde-3-phosphate dehydrogenase 2, cytosolic [Elaeis guineensis]	gi|743814513	Elaeis guinensins protein.fasta	36624.9	0.427	0	0	7	0.000285	0.237
af_MARBORGES_rep_tecnicas	AF	AF2	Mudpit_Plate_AF_MARBORGES_5F_B1_20160403_AF2_R2_05F_F001	Cluster of PREDICTED: 40S ribosomal protein S7 [Elaeis guineensis] (gi|743759319)	PREDICTED: 40S ribosomal protein S7 [Elaeis guineensis]	gi|743759319	Elaeis guinensins protein.fasta	22183.6	1	2	2	2	8.15e-05	0.147
af_MARBORGES_rep_tecnicas	AF	AF2	Mudpit_Plate_AF_MARBORGES_5F_B1_20160403_AF2_R2_05F_F001	Cluster of PREDICTED: DNA-damage-repair/toleration protein DRT102-like [Elaeis guineensis] (gi|743794098)	PREDICTED: DNA-damage-repair/toleration protein DRT102-like [Elaeis guineensis]	gi|743794098	Elaeis guinensins protein.fasta	33688.3	0.999	1	1	1	4.08e-05	0.0409
af_MARBORGES_rep_tecnicas	AF	AF2	Mudpit_Plate_AF_MARBORGES_5F_B1_20160403_AF2_R2_05F_F001	Cluster of PREDICTED: fructose-bisphosphate aldolase cytoplasmic isozyme [Elaeis guineensis] (gi|743764070)	PREDICTED: fructose-bisphosphate aldolase cytoplasmic isozyme [Elaeis guineensis]	gi|743764070	Elaeis guinensins protein.fasta	38562.6	1	2	2	11	0.000448	0.453
af_MARBORGES_rep_tecnicas	AF	AF2	Mudpit_Plate_AF_MARBORGES_5F_B1_20160403_AF2_R2_05F_F001	Cluster of PREDICTED: peroxidase 12-like, partial [Elaeis guineensis] (gi|743890051)	PREDICTED: peroxidase 12-like, partial [Elaeis guineensis]	gi|743890051	Elaeis guinensins protein.fasta	23142.8	1	2	2	7	0.000285	0.284
af_MARBORGES_rep_tecnicas	AF	AF2	Mudpit_Plate_AF_MARBORGES_5F_B1_20160403_AF2_R2_05F_F001	Cluster of PREDICTED: UTP--glucose-1-phosphate uridylyltransferase [Elaeis guineensis] (gi|743833726)	PREDICTED: UTP--glucose-1-phosphate uridylyltransferase [Elaeis guineensis]	gi|743833726	Elaeis guinensins protein.fasta	51892.5	1	6	6	6	0.000245	0.236
af_MARBORGES_rep_tecnicas	AF	AF2	Mudpit_Plate_AF_MARBORGES_5F_B1_20160403_AF2_R2_05F_F001	Cluster of PREDICTED: enolase 2 [Elaeis guineensis] (gi|743825640)	PREDICTED: enolase 2 [Elaeis guineensis]	gi|743825640	Elaeis guinensins protein.fasta	47787.2	1	5	5	22	0.000897	0.515
af_MARBORGES_rep_tecnicas	AF	AF2	Mudpit_Plate_AF_MARBORGES_5F_B1_20160403_AF2_R2_05F_F001	Cluster of PREDICTED: phosphoenolpyruvate carboxylase 2-like [Elaeis guineensis] (gi|743799873)	PREDICTED: phosphoenolpyruvate carboxylase 2 [Elaeis guineensis]	gi|743795961	Elaeis guinensins protein.fasta	110274	1	2	2	11	0.000448	0.16
af_MARBORGES_rep_tecnicas	AF	AF2	Mudpit_Plate_AF_MARBORGES_5F_B1_20160403_AF2_R2_05F_F001	Cluster of PREDICTED: mitochondrial outer membrane protein porin 1-like [Elaeis guineensis] (gi|743755082)	PREDICTED: mitochondrial outer membrane protein porin 1-like [Elaeis guineensis]	gi|743755082	Elaeis guinensins protein.fasta	29382.9	1	3	3	5	0.000204	0.244
af_MARBORGES_rep_tecnicas	AF	AF2	Mudpit_Plate_AF_MARBORGES_5F_B1_20160403_AF2_R2_05F_F001	Cluster of PREDICTED: S-formylglutathione hydrolase [Elaeis guineensis] (gi|743845757)	PREDICTED: S-formylglutathione hydrolase [Elaeis guineensis]	gi|743845757	Elaeis guinensins protein.fasta	31630.2	0.937	1	1	1	4.08e-05	0.0605
af_MARBORGES_rep_tecnicas	AF	AF2	Mudpit_Plate_AF_MARBORGES_5F_B1_20160403_AF2_R2_05F_F001	Cluster of PREDICTED: nucleoside diphosphate kinase B-like [Elaeis guineensis] (gi|743827402)	PREDICTED: nucleoside diphosphate kinase B-like [Elaeis guineensis]	gi|743827402	Elaeis guinensins protein.fasta	16516.5	0.092	0	0	1	4.08e-05	0.0608
af_MARBORGES_rep_tecnicas	AF	AF2	Mudpit_Plate_AF_MARBORGES_5F_B1_20160403_AF2_R2_05F_F001	Cluster of PREDICTED: uncharacterized protein LOC105037336 [Elaeis guineensis] (gi|743763116)	PREDICTED: uncharacterized protein LOC105037336 [Elaeis guineensis]	gi|743763116	Elaeis guinensins protein.fasta	76586.3	1	4	4	4	0.000163	0.0788
af_MARBORGES_rep_tecnicas	AF	AF2	Mudpit_Plate_AF_MARBORGES_5F_B1_20160403_AF2_R2_05F_F001	Cluster of PREDICTED: polyphenol oxidase, chloroplastic-like [Elaeis guineensis] (gi|743784146)	PREDICTED: polyphenol oxidase, chloroplastic-like [Elaeis guineensis]	gi|743784146	Elaeis guinensins protein.fasta	65992.2	0.996	0	0	2	8.15e-05	0.0409
af_MARBORGES_rep_tecnicas	AF	AF2	Mudpit_Plate_AF_MARBORGES_5F_B1_20160403_AF2_R2_05F_F001	Cluster of PREDICTED: 40S ribosomal protein S20-1-like [Elaeis guineensis] (gi|743883811)	PREDICTED: 40S ribosomal protein S20-1-like [Elaeis guineensis]	gi|743883811	Elaeis guinensins protein.fasta	14079.5	0.999	1	1	2	8.15e-05	0.15
af_MARBORGES_rep_tecnicas	AF	AF2	Mudpit_Plate_AF_MARBORGES_5F_B1_20160403_AF2_R2_05F_F001	Cluster of PREDICTED: hypersensitive-induced response protein 1-like [Elaeis guineensis] (gi|743755079)	PREDICTED: hypersensitive-induced response protein 1-like [Elaeis guineensis]	gi|743755079	Elaeis guinensins protein.fasta	31544	1	1	1	2	8.15e-05	0.0909
af_MARBORGES_rep_tecnicas	AF	AF2	Mudpit_Plate_AF_MARBORGES_5F_B1_20160403_AF2_R2_05F_F001	Cluster of PREDICTED: putative formamidase C869.04 [Elaeis guineensis] (gi|743761007)	PREDICTED: putative formamidase C869.04 isoform X3 [Elaeis guineensis]	gi|743875734	Elaeis guinensins protein.fasta	46646.7	0.705	0	0	0	0	0
af_MARBORGES_rep_tecnicas	AF	AF2	Mudpit_Plate_AF_MARBORGES_5F_B1_20160403_AF2_R2_05F_F001	Cluster of PREDICTED: glucan endo-1,3-beta-glucosidase-like [Elaeis guineensis] (gi|743785384)	PREDICTED: glucan endo-1,3-beta-glucosidase-like [Elaeis guineensis]	gi|743785384	Elaeis guinensins protein.fasta	36161.8	1	7	7	8	0.000326	0.389
af_MARBORGES_rep_tecnicas	AF	AF2	Mudpit_Plate_AF_MARBORGES_5F_B1_20160403_AF2_R2_05F_F001	Cluster of PREDICTED: adenosylhomocysteinase [Elaeis guineensis] (gi|743880094)	PREDICTED: adenosylhomocysteinase-like [Elaeis guineensis]	gi|743866755	Elaeis guinensins protein.fasta	53256.1	0.412	0	0	1	4.08e-05	0.0206
af_MARBORGES_rep_tecnicas	AF	AF2	Mudpit_Plate_AF_MARBORGES_5F_B1_20160403_AF2_R2_05F_F001	Cluster of PREDICTED: triosephosphate isomerase, cytosolic isoform X2 [Elaeis guineensis] (gi|743787029)	PREDICTED: triosephosphate isomerase, cytosolic isoform X2 [Elaeis guineensis]	gi|743787029	Elaeis guinensins protein.fasta	23040.9	1	2	2	4	0.000163	0.258
af_MARBORGES_rep_tecnicas	AF	AF3	Mudpit_Plate_AF_MARBORGES_5F_C1_20160403_AF3_R3_05F_F001	Cluster of PREDICTED: eukaryotic initiation factor 4A-8-like [Elaeis guineensis] (gi|743799304)	PREDICTED: eukaryotic initiation factor 4A-15-like [Elaeis guineensis]	gi|743804519	Elaeis guinensins protein.fasta	47095.4	0.975	0	0	11	0.000335	0.363
af_MARBORGES_rep_tecnicas	AF	AF3	Mudpit_Plate_AF_MARBORGES_5F_C1_20160403_AF3_R3_05F_F001	Cluster of PREDICTED: glyceraldehyde-3-phosphate dehydrogenase, cytosolic [Elaeis guineensis] (gi|743887549)	PREDICTED: glyceraldehyde-3-phosphate dehydrogenase, cytosolic-like isoform X2 [Elaeis guineensis]	gi|743877056	Elaeis guinensins protein.fasta	37026	1	1	1	34	0.00103	0.606
af_MARBORGES_rep_tecnicas	AF	AF3	Mudpit_Plate_AF_MARBORGES_5F_C1_20160403_AF3_R3_05F_F001	Cluster of PREDICTED: heat shock 70 kDa protein [Elaeis guineensis] (gi|743866246)	PREDICTED: probable mediator of RNA polymerase II transcription subunit 37c [Elaeis guineensis]	gi|743841902	Elaeis guinensins protein.fasta	71040.8	1	2	2	14	0.000426	0.243
af_MARBORGES_rep_tecnicas	AF	AF3	Mudpit_Plate_AF_MARBORGES_5F_C1_20160403_AF3_R3_05F_F001	Cluster of PREDICTED: 40S ribosomal protein S7-like isoform X2 [Elaeis guineensis] (gi|743889640)	PREDICTED: 40S ribosomal protein S7-like isoform X2 [Elaeis guineensis]	gi|743889640	Elaeis guinensins protein.fasta	20570.6	0.12	0	0	0	0	0
af_MARBORGES_rep_tecnicas	AF	AF3	Mudpit_Plate_AF_MARBORGES_5F_C1_20160403_AF3_R3_05F_F001	Cluster of PREDICTED: glutathione S-transferase F11-like [Elaeis guineensis] (gi|743775564)	PREDICTED: glutathione S-transferase F11-like [Elaeis guineensis]	gi|743775564	Elaeis guinensins protein.fasta	25254.2	0.115	0	0	1	3.04e-05	0.0317
af_MARBORGES_rep_tecnicas	AF	AF3	Mudpit_Plate_AF_MARBORGES_5F_C1_20160403_AF3_R3_05F_F001	Cluster of ribosomal protein L10 [Elaeis guineensis] (gi|192910684)	ribosomal protein L10 [Elaeis guineensis]	gi|192910684,gi|743855682	Elaeis guinensins protein.fasta	34631.8	1	1	1	2	6.09e-05	0.146
af_MARBORGES_rep_tecnicas	AF	AF3	Mudpit_Plate_AF_MARBORGES_5F_C1_20160403_AF3_R3_05F_F001	Cluster of PREDICTED: membrane steroid-binding protein 2 [Elaeis guineensis] (gi|743776234)	PREDICTED: membrane steroid-binding protein 2 [Elaeis guineensis]	gi|743776234	Elaeis guinensins protein.fasta	29130.3	0.503	0	0	0	0	0
af_MARBORGES_rep_tecnicas	AF	AF3	Mudpit_Plate_AF_MARBORGES_5F_C1_20160403_AF3_R3_05F_F001	Cluster of PREDICTED: mitochondrial outer membrane protein porin 1-like [Elaeis guineensis] (gi|743798954)	PREDICTED: mitochondrial outer membrane protein porin 1-like [Elaeis guineensis]	gi|743798954	Elaeis guinensins protein.fasta	29246.1	0.157	0	0	1	3.04e-05	0.0436
af_MARBORGES_rep_tecnicas	AF	AF3	Mudpit_Plate_AF_MARBORGES_5F_C1_20160403_AF3_R3_05F_F001	Cluster of PREDICTED: hypersensitive-induced response protein 1 isoform X2 [Elaeis guineensis] (gi|743798950)	PREDICTED: hypersensitive-induced response protein 1 isoform X2 [Elaeis guineensis]	gi|743798950	Elaeis guinensins protein.fasta	31420.1	0.057	0	0	1	3.04e-05	0.0421
af_MARBORGES_rep_tecnicas	AF	AF3	Mudpit_Plate_AF_MARBORGES_5F_C1_20160403_AF3_R3_05F_F001	Cluster of PREDICTED: probable histone H2A variant 3 isoform X2 [Elaeis guineensis] (gi|743824703)	PREDICTED: probable histone H2A variant 3 isoform X2 [Elaeis guineensis]	gi|743824703	Elaeis guinensins protein.fasta	14187.3	1	2	2	3	9.13e-05	0.231
af_MARBORGES_rep_tecnicas	AF	AF3	Mudpit_Plate_AF_MARBORGES_5F_C1_20160403_AF3_R3_05F_F001	Cluster of PREDICTED: probable mitochondrial-processing peptidase subunit beta [Elaeis guineensis] (gi|743837205)	PREDICTED: probable mitochondrial-processing peptidase subunit beta [Elaeis guineensis]	gi|743837205	Elaeis guinensins protein.fasta	58174.2	0.656	0	0	0	0	0
af_MARBORGES_rep_tecnicas	AF	AF3	Mudpit_Plate_AF_MARBORGES_5F_C1_20160403_AF3_R3_05F_F001	Cluster of aquaporin [Elaeis guineensis] (gi|171221245)	aquaporin [Elaeis guineensis]	gi|171221245,gi|192910928,gi|746815989	Elaeis guinensins protein.fasta	30651.6	0.522	1	1	1	3.04e-05	0.101
af_MARBORGES_rep_tecnicas	AF	AF3	Mudpit_Plate_AF_MARBORGES_5F_C1_20160403_AF3_R3_05F_F001	Cluster of PREDICTED: probable nucleoredoxin 1-1 [Elaeis guineensis] (gi|743840630)	PREDICTED: probable nucleoredoxin 1-2 [Elaeis guineensis]	gi|743840622	Elaeis guinensins protein.fasta	58008.1	1	1	1	11	0.000335	0.304
af_MARBORGES_rep_tecnicas	AF	AF3	Mudpit_Plate_AF_MARBORGES_5F_C1_20160403_AF3_R3_05F_F001	Cluster of PREDICTED: pyruvate kinase, cytosolic isozyme-like [Elaeis guineensis] (gi|743763988)	PREDICTED: pyruvate kinase, cytosolic isozyme-like [Elaeis guineensis]	gi|743882283	Elaeis guinensins protein.fasta	47751.8	1	2	2	6	0.000183	0.249
af_MARBORGES_rep_tecnicas	AF	AF3	Mudpit_Plate_AF_MARBORGES_5F_C1_20160403_AF3_R3_05F_F001	Cluster of 60S ribosomal protein L17 [Elaeis guineensis] (gi|192910706)	60S ribosomal protein L17 [Elaeis guineensis]	gi|192910706,gi|192910886,gi|743805839,gi|743822301,gi|743836238,gi|743836242,gi|743853688,gi|743857438	Elaeis guinensins protein.fasta	13456.2	0.954	1	1	1	3.04e-05	0.0571
af_MARBORGES_rep_tecnicas	AF	AF3	Mudpit_Plate_AF_MARBORGES_5F_C1_20160403_AF3_R3_05F_F001	Cluster of PREDICTED: uncharacterized protein LOC105040159 [Elaeis guineensis] (gi|743769165)	PREDICTED: uncharacterized protein LOC105040159 [Elaeis guineensis]	gi|743769165	Elaeis guinensins protein.fasta	20213.6	1	2	2	2	6.09e-05	0.106
af_MARBORGES_rep_tecnicas	AF	AF3	Mudpit_Plate_AF_MARBORGES_5F_C1_20160403_AF3_R3_05F_F001	Cluster of PREDICTED: probable nucleoredoxin 1-1 [Elaeis guineensis] (gi|743840630)	PREDICTED: probable nucleoredoxin 1-1 [Elaeis guineensis]	gi|743840630	Elaeis guinensins protein.fasta	69153.2	1	1	1	4	0.000122	0.0896
af_MARBORGES_rep_tecnicas	AF	AF3	Mudpit_Plate_AF_MARBORGES_5F_C1_20160403_AF3_R3_05F_F001	Cluster of PREDICTED: chemocyanin-like [Elaeis guineensis] (gi|743800853)	PREDICTED: chemocyanin-like [Elaeis guineensis]	gi|743800853	Elaeis guinensins protein.fasta	13181.1	0.996	1	1	1	3.04e-05	0.146
af_MARBORGES_rep_tecnicas	AF	AF3	Mudpit_Plate_AF_MARBORGES_5F_C1_20160403_AF3_R3_05F_F001	Cluster of PREDICTED: probable nucleoredoxin 1-1 [Elaeis guineensis] (gi|743840630)	PREDICTED: probable nucleoredoxin 1-2 [Elaeis guineensis]	gi|743840628	Elaeis guinensins protein.fasta	57956	1	1	1	11	0.000335	0.304
af_MARBORGES_rep_tecnicas	AF	AF3	Mudpit_Plate_AF_MARBORGES_5F_C1_20160403_AF3_R3_05F_F001	Cluster of PREDICTED: patellin-3-like isoform X2 [Elaeis guineensis] (gi|743763008)	PREDICTED: patellin-3-like isoform X2 [Elaeis guineensis]	gi|743763008	Elaeis guinensins protein.fasta	62712.8	1	17	17	20	0.000609	0.506
af_MARBORGES_rep_tecnicas	AF	AF3	Mudpit_Plate_AF_MARBORGES_5F_C1_20160403_AF3_R3_05F_F001	Cluster of PREDICTED: histone H3.3 [Elaeis guineensis] (gi|743884057)	PREDICTED: histone H3.3 [Elaeis guineensis]	gi|743884057	Elaeis guinensins protein.fasta	15406.8	0.998	2	2	2	6.09e-05	0.132
af_MARBORGES_rep_tecnicas	AF	AF3	Mudpit_Plate_AF_MARBORGES_5F_C1_20160403_AF3_R3_05F_F001	Cluster of PREDICTED: elongation factor 1-alpha-like [Elaeis guineensis] (gi|743842438)	PREDICTED: elongation factor 1-alpha-like [Elaeis guineensis]	gi|743842438	Elaeis guinensins protein.fasta	49267.3	1	4	4	16	0.000487	0.535
af_MARBORGES_rep_tecnicas	AF	AF3	Mudpit_Plate_AF_MARBORGES_5F_C1_20160403_AF3_R3_05F_F001	Cluster of PREDICTED: LOW QUALITY PROTEIN: protein IN2-1 homolog B-like [Elaeis guineensis] (gi|743892338)	PREDICTED: LOW QUALITY PROTEIN: protein IN2-1 homolog B-like [Elaeis guineensis]	gi|743892338	Elaeis guinensins protein.fasta	27511	0.997	0	0	3	9.13e-05	0.158
af_MARBORGES_rep_tecnicas	AF	AF3	Mudpit_Plate_AF_MARBORGES_5F_C1_20160403_AF3_R3_05F_F001	Cluster of PREDICTED: actin-2 [Elaeis guineensis] (gi|743854864)	PREDICTED: actin-2 [Elaeis guineensis]	gi|743854864	Elaeis guinensins protein.fasta	41646.7	1	3	3	11	0.000335	0.416
af_MARBORGES_rep_tecnicas	AF	AF3	Mudpit_Plate_AF_MARBORGES_5F_C1_20160403_AF3_R3_05F_F001	Cluster of PREDICTED: phospholipase D alpha 1 [Elaeis guineensis] (gi|743875176)	PREDICTED: phospholipase D alpha 1 [Elaeis guineensis]	gi|743875176	Elaeis guinensins protein.fasta	92355.6	1	2	2	2	6.09e-05	0.0406
af_MARBORGES_rep_tecnicas	AF	AF3	Mudpit_Plate_AF_MARBORGES_5F_C1_20160403_AF3_R3_05F_F001	Cluster of PREDICTED: heat shock 70 kDa protein [Elaeis guineensis] (gi|743866246)	PREDICTED: heat shock cognate 70 kDa protein 2-like [Elaeis guineensis]	gi|743841867	Elaeis guinensins protein.fasta	71028	0.993	0	0	11	0.000335	0.182
af_MARBORGES_rep_tecnicas	AF	AF3	Mudpit_Plate_AF_MARBORGES_5F_C1_20160403_AF3_R3_05F_F001	Cluster of PREDICTED: ruBisCO large subunit-binding protein subunit beta, chloroplastic-like [Elaeis guineensis] (gi|743883445)	PREDICTED: ruBisCO large subunit-binding protein subunit beta, chloroplastic-like [Elaeis guineensis]	gi|743883445	Elaeis guinensins protein.fasta	64765.7	0.998	0	0	1	3.04e-05	0.0214
af_MARBORGES_rep_tecnicas	AF	AF3	Mudpit_Plate_AF_MARBORGES_5F_C1_20160403_AF3_R3_05F_F001	Cluster of PREDICTED: abscisic acid receptor PYR1 [Elaeis guineensis] (gi|743827047)	PREDICTED: abscisic acid receptor PYR1 [Elaeis guineensis]	gi|743827047	Elaeis guinensins protein.fasta	23058.3	0.714	1	1	1	3.04e-05	0.127
af_MARBORGES_rep_tecnicas	AF	AF3	Mudpit_Plate_AF_MARBORGES_5F_C1_20160403_AF3_R3_05F_F001	Cluster of PREDICTED: guanine nucleotide-binding protein subunit beta-like protein A [Elaeis guineensis] (gi|743757826)	PREDICTED: guanine nucleotide-binding protein subunit beta-like protein A [Elaeis guineensis]	gi|743757826	Elaeis guinensins protein.fasta	35514.2	0.999	1	1	2	6.09e-05	0.0991
af_MARBORGES_rep_tecnicas	AF	AF3	Mudpit_Plate_AF_MARBORGES_5F_C1_20160403_AF3_R3_05F_F001	Cluster of PREDICTED: 20 kDa chaperonin, chloroplastic-like [Elaeis guineensis] (gi|743822839)	PREDICTED: 20 kDa chaperonin, chloroplastic-like [Elaeis guineensis]	gi|743822839	Elaeis guinensins protein.fasta	26962.5	0.999	1	1	1	3.04e-05	0.105
af_MARBORGES_rep_tecnicas	AF	AF3	Mudpit_Plate_AF_MARBORGES_5F_C1_20160403_AF3_R3_05F_F001	Cluster of PREDICTED: germin-like protein 2-4 [Elaeis guineensis] (gi|743874591)	PREDICTED: germin-like protein 2-4 [Elaeis guineensis]	gi|743874591	Elaeis guinensins protein.fasta	23242.3	0.998	1	1	1	3.04e-05	0.0502
af_MARBORGES_rep_tecnicas	AF	AF3	Mudpit_Plate_AF_MARBORGES_5F_C1_20160403_AF3_R3_05F_F001	Cluster of PREDICTED: glucan endo-1,3-beta-glucosidase-like [Elaeis guineensis] (gi|743875101)	PREDICTED: glucan endo-1,3-beta-glucosidase-like [Elaeis guineensis]	gi|743875101	Elaeis guinensins protein.fasta	36055.6	1	2	2	3	9.13e-05	0.195
af_MARBORGES_rep_tecnicas	AF	AF3	Mudpit_Plate_AF_MARBORGES_5F_C1_20160403_AF3_R3_05F_F001	Cluster of PREDICTED: 3-oxoacyl-[acyl-carrier-protein] reductase 4-like [Elaeis guineensis] (gi|743814521)	PREDICTED: 3-oxoacyl-[acyl-carrier-protein] reductase 4-like [Elaeis guineensis]	gi|743814521	Elaeis guinensins protein.fasta	33445	0.159	0	0	0	0	0
af_MARBORGES_rep_tecnicas	AF	AF3	Mudpit_Plate_AF_MARBORGES_5F_C1_20160403_AF3_R3_05F_F001	Cluster of PREDICTED: glyceraldehyde-3-phosphate dehydrogenase, cytosolic [Elaeis guineensis] (gi|743887549)	PREDICTED: glyceraldehyde-3-phosphate dehydrogenase 2, cytosolic [Elaeis guineensis]	gi|743814513	Elaeis guinensins protein.fasta	36624.9	1	1	1	18	0.000548	0.315
af_MARBORGES_rep_tecnicas	AF	AF3	Mudpit_Plate_AF_MARBORGES_5F_C1_20160403_AF3_R3_05F_F001	Cluster of PREDICTED: probable pyruvate kinase, cytosolic isozyme [Elaeis guineensis] (gi|743816338)	PREDICTED: probable pyruvate kinase, cytosolic isozyme [Elaeis guineensis]	gi|743816338	Elaeis guinensins protein.fasta	57053.8	0.137	0	0	2	6.09e-05	0.0399
af_MARBORGES_rep_tecnicas	AF	AF3	Mudpit_Plate_AF_MARBORGES_5F_C1_20160403_AF3_R3_05F_F001	Cluster of peroxiredoxin [Elaeis guineensis] (gi|192910922)	peroxiredoxin [Elaeis guineensis]	gi|192910922,gi|448872680,gi|743757176	Elaeis guinensins protein.fasta	17312.3	0.815	1	1	1	3.04e-05	0.148
af_MARBORGES_rep_tecnicas	AF	AF3	Mudpit_Plate_AF_MARBORGES_5F_C1_20160403_AF3_R3_05F_F001	Cluster of PREDICTED: heat shock 70 kDa protein [Elaeis guineensis] (gi|743866246)	PREDICTED: heat shock 70 kDa protein [Elaeis guineensis]	gi|743866246	Elaeis guinensins protein.fasta	71500.6	0.992	0	0	4	0.000122	0.0582
af_MARBORGES_rep_tecnicas	AF	AF3	Mudpit_Plate_AF_MARBORGES_5F_C1_20160403_AF3_R3_05F_F001	Cluster of PREDICTED: dihydrolipoyl dehydrogenase, mitochondrial-like [Elaeis guineensis] (gi|743855576)	PREDICTED: dihydrolipoyl dehydrogenase, mitochondrial-like [Elaeis guineensis]	gi|743855576	Elaeis guinensins protein.fasta	57413.4	1	1	1	1	3.04e-05	0.0222
af_MARBORGES_rep_tecnicas	AF	AF3	Mudpit_Plate_AF_MARBORGES_5F_C1_20160403_AF3_R3_05F_F001	Cluster of PREDICTED: mannose/glucose-specific lectin-like isoform X2 [Elaeis guineensis] (gi|743759608)	PREDICTED: mannose/glucose-specific lectin-like isoform X2 [Elaeis guineensis]	gi|743759608	Elaeis guinensins protein.fasta	21445.8	0.722	0	0	0	0	0
af_MARBORGES_rep_tecnicas	AF	AF3	Mudpit_Plate_AF_MARBORGES_5F_C1_20160403_AF3_R3_05F_F001	Cluster of PREDICTED: glucan endo-1,3-beta-glucosidase 6-like [Elaeis guineensis] (gi|743809916)	PREDICTED: glucan endo-1,3-beta-glucosidase 6-like [Elaeis guineensis]	gi|743809916	Elaeis guinensins protein.fasta	52630.8	0.962	1	1	1	3.04e-05	0.0227
af_MARBORGES_rep_tecnicas	AF	AF3	Mudpit_Plate_AF_MARBORGES_5F_C1_20160403_AF3_R3_05F_F001	Cluster of beta-1,3-glucanase [Elaeis guineensis] (gi|192910884)	beta-1,3-glucanase [Elaeis guineensis]	gi|192910884,gi|743875093	Elaeis guinensins protein.fasta	36217.4	0.957	0	0	2	6.09e-05	0.0944
af_MARBORGES_rep_tecnicas	AF	AF3	Mudpit_Plate_AF_MARBORGES_5F_C1_20160403_AF3_R3_05F_F001	Cluster of PREDICTED: uncharacterized protein LOC105034060 [Elaeis guineensis] (gi|743875660)	PREDICTED: uncharacterized protein LOC105034060 [Elaeis guineensis]	gi|743875660	Elaeis guinensins protein.fasta	27906.8	0.22	0	0	0	0	0
af_MARBORGES_rep_tecnicas	AF	AF3	Mudpit_Plate_AF_MARBORGES_5F_C1_20160403_AF3_R3_05F_F001	Cluster of PREDICTED: aspartate aminotransferase, cytoplasmic [Elaeis guineensis] (gi|743757121)	PREDICTED: aspartate aminotransferase, cytoplasmic [Elaeis guineensis]	gi|743757121	Elaeis guinensins protein.fasta	50500.6	1	1	1	1	3.04e-05	0.0323
af_MARBORGES_rep_tecnicas	AF	AF3	Mudpit_Plate_AF_MARBORGES_5F_C1_20160403_AF3_R3_05F_F001	Cluster of PREDICTED: heat shock 70 kDa protein [Elaeis guineensis] (gi|743866246)	PREDICTED: heat shock 70 kDa protein-like [Elaeis guineensis]	gi|743811473	Elaeis guinensins protein.fasta	70866.6	1	1	1	5	0.000152	0.0819
af_MARBORGES_rep_tecnicas	AF	AF3	Mudpit_Plate_AF_MARBORGES_5F_C1_20160403_AF3_R3_05F_F001	Cluster of PREDICTED: pyruvate kinase, cytosolic isozyme-like isoform X1 [Elaeis guineensis] (gi|743878627)	PREDICTED: pyruvate kinase, cytosolic isozyme-like isoform X1 [Elaeis guineensis]	gi|743878627	Elaeis guinensins protein.fasta	57606.9	1	2	2	5	0.000152	0.163
af_MARBORGES_rep_tecnicas	AF	AF3	Mudpit_Plate_AF_MARBORGES_5F_C1_20160403_AF3_R3_05F_F001	Cluster of PREDICTED: polyphenol oxidase, chloroplastic-like [Elaeis guineensis] (gi|743784146)	PREDICTED: polyphenol oxidase, chloroplastic-like [Elaeis guineensis]	gi|743886465	Elaeis guinensins protein.fasta	66037	1	0	0	7	0.000213	0.128
af_MARBORGES_rep_tecnicas	AF	AF3	Mudpit_Plate_AF_MARBORGES_5F_C1_20160403_AF3_R3_05F_F001	Cluster of PREDICTED: mavicyanin-like [Elaeis guineensis] (gi|743859187)	PREDICTED: mavicyanin-like [Elaeis guineensis]	gi|743859187	Elaeis guinensins protein.fasta	17947.1	0.962	1	1	1	3.04e-05	0.0843
af_MARBORGES_rep_tecnicas	AF	AF3	Mudpit_Plate_AF_MARBORGES_5F_C1_20160403_AF3_R3_05F_F001	Cluster of PREDICTED: leucine aminopeptidase 2, chloroplastic-like [Elaeis guineensis] (gi|743857317)	PREDICTED: leucine aminopeptidase 1-like [Elaeis guineensis]	gi|743811443	Elaeis guinensins protein.fasta	63683.1	0.543	0	0	0	0	0
af_MARBORGES_rep_tecnicas	AF	AF3	Mudpit_Plate_AF_MARBORGES_5F_C1_20160403_AF3_R3_05F_F001	Cluster of PREDICTED: phosphoglucomutase, cytoplasmic 2 [Elaeis guineensis] (gi|743800771)	PREDICTED: phosphoglucomutase, cytoplasmic 2 [Elaeis guineensis]	gi|743800771	Elaeis guinensins protein.fasta	63627.9	1	3	3	3	9.13e-05	0.117
af_MARBORGES_rep_tecnicas	AF	AF3	Mudpit_Plate_AF_MARBORGES_5F_C1_20160403_AF3_R3_05F_F001	Cluster of PREDICTED: flavonoid 3',5'-methyltransferase-like [Elaeis guineensis] (gi|743813658)	PREDICTED: flavonoid 3',5'-methyltransferase-like [Elaeis guineensis]	gi|743813658	Elaeis guinensins protein.fasta	26896.5	0.635	0	0	0	0	0
af_MARBORGES_rep_tecnicas	AF	AF3	Mudpit_Plate_AF_MARBORGES_5F_C1_20160403_AF3_R3_05F_F001	Cluster of PREDICTED: leucine aminopeptidase 2, chloroplastic-like [Elaeis guineensis] (gi|743857317)	PREDICTED: leucine aminopeptidase 2, chloroplastic-like [Elaeis guineensis]	gi|743857317	Elaeis guinensins protein.fasta	55535.4	0.17	0	0	0	0	0
af_MARBORGES_rep_tecnicas	AF	AF3	Mudpit_Plate_AF_MARBORGES_5F_C1_20160403_AF3_R3_05F_F001	Cluster of PREDICTED: protein DJ-1 homolog D-like [Elaeis guineensis] (gi|743834058)	PREDICTED: protein DJ-1 homolog D-like [Elaeis guineensis]	gi|743834058	Elaeis guinensins protein.fasta	41270.4	0.896	0	0	3	9.13e-05	0.0954
af_MARBORGES_rep_tecnicas	AF	AF3	Mudpit_Plate_AF_MARBORGES_5F_C1_20160403_AF3_R3_05F_F001	Cluster of catalase isozyme 2 [Elaeis guineensis] (NP_001306842.1)	catalase isozyme 2 [Elaeis guineensis]	NP_001306842.1		0	1	11	11	14	0.000426	0
af_MARBORGES_rep_tecnicas	AF	AF3	Mudpit_Plate_AF_MARBORGES_5F_C1_20160403_AF3_R3_05F_F001	Cluster of PREDICTED: alcohol dehydrogenase 1-like [Elaeis guineensis] (gi|743764834)	PREDICTED: alcohol dehydrogenase 1-like [Elaeis guineensis]	gi|743764834	Elaeis guinensins protein.fasta	41095.2	1	3	3	5	0.000152	0.197
af_MARBORGES_rep_tecnicas	AF	AF3	Mudpit_Plate_AF_MARBORGES_5F_C1_20160403_AF3_R3_05F_F001	Cluster of PREDICTED: patellin-3-like isoform X2 [Elaeis guineensis] (gi|743882426)	PREDICTED: patellin-3-like isoform X2 [Elaeis guineensis]	gi|743882426	Elaeis guinensins protein.fasta	64537.2	1	10	10	13	0.000396	0.344
af_MARBORGES_rep_tecnicas	AF	AF3	Mudpit_Plate_AF_MARBORGES_5F_C1_20160403_AF3_R3_05F_F001	Cluster of PREDICTED: induced stolen tip protein TUB8-like [Elaeis guineensis] (gi|743802572)	PREDICTED: induced stolen tip protein TUB8-like [Elaeis guineensis]	gi|743802572	Elaeis guinensins protein.fasta	15222	0.989	1	1	1	3.04e-05	0.1
af_MARBORGES_rep_tecnicas	AF	AF3	Mudpit_Plate_AF_MARBORGES_5F_C1_20160403_AF3_R3_05F_F001	Cluster of glutathione S-transferase [Elaeis guineensis] (gi|448872672)	glutathione s-transferase [Elaeis guineensis]	gi|648174143	Elaeis guinensins protein.fasta	23684.3	0.2	0	0	2	6.09e-05	0.0926
af_MARBORGES_rep_tecnicas	AF	AF3	Mudpit_Plate_AF_MARBORGES_5F_C1_20160403_AF3_R3_05F_F001	Cluster of PREDICTED: enolase 2 [Elaeis guineensis] (gi|743825640)	PREDICTED: enolase 2-like [Elaeis guineensis]	gi|743888539	Elaeis guinensins protein.fasta	21810.6	1	1	1	14	0.000426	0.65
af_MARBORGES_rep_tecnicas	AF	AF3	Mudpit_Plate_AF_MARBORGES_5F_C1_20160403_AF3_R3_05F_F001	Cluster of PREDICTED: 5-methyltetrahydropteroyltriglutamate--homocysteine methyltransferase 1-like isoform X2 [Elaeis guineensis] (gi|743882710)	PREDICTED: 5-methyltetrahydropteroyltriglutamate--homocysteine methyltransferase 1-like [Elaeis guineensis]	gi|743774958	Elaeis guinensins protein.fasta	89197.4	0.996	1	1	2	6.09e-05	0.0299
af_MARBORGES_rep_tecnicas	AF	AF3	Mudpit_Plate_AF_MARBORGES_5F_C1_20160403_AF3_R3_05F_F001	Cluster of PREDICTED: actin-2 [Elaeis guineensis] (gi|743854864)	PREDICTED: actin-100-like isoform X2 [Elaeis guineensis]	gi|743787448	Elaeis guinensins protein.fasta	37029.4	0.935	0	0	9	0.000274	0.337
af_MARBORGES_rep_tecnicas	AF	AF3	Mudpit_Plate_AF_MARBORGES_5F_C1_20160403_AF3_R3_05F_F001	Cluster of PREDICTED: enolase 2 [Elaeis guineensis] (gi|743825640)	PREDICTED: enolase-like [Elaeis guineensis]	gi|743877540	Elaeis guinensins protein.fasta	48092.4	1	5	6	33	0.001	0.703
af_MARBORGES_rep_tecnicas	AF	AF3	Mudpit_Plate_AF_MARBORGES_5F_C1_20160403_AF3_R3_05F_F001	Cluster of PREDICTED: monodehydroascorbate reductase-like [Elaeis guineensis] (gi|743863108)	PREDICTED: monodehydroascorbate reductase-like [Elaeis guineensis]	gi|743863108	Elaeis guinensins protein.fasta	46578.8	1	5	5	5	0.000152	0.161
af_MARBORGES_rep_tecnicas	AF	AF3	Mudpit_Plate_AF_MARBORGES_5F_C1_20160403_AF3_R3_05F_F001	Cluster of PREDICTED: pyruvate kinase, cytosolic isozyme [Elaeis guineensis] (gi|743852444)	PREDICTED: pyruvate kinase, cytosolic isozyme [Elaeis guineensis]	gi|743852444	Elaeis guinensins protein.fasta	55463.9	1	1	1	2	6.09e-05	0.0549
af_MARBORGES_rep_tecnicas	AF	AF3	Mudpit_Plate_AF_MARBORGES_5F_C1_20160403_AF3_R3_05F_F001	Cluster of PREDICTED: triosephosphate isomerase, cytosolic-like [Elaeis guineensis] (gi|743841772)	PREDICTED: triosephosphate isomerase, cytosolic-like [Elaeis guineensis]	gi|743841772	Elaeis guinensins protein.fasta	27219.4	1	2	2	5	0.000152	0.228
af_MARBORGES_rep_tecnicas	AF	AF3	Mudpit_Plate_AF_MARBORGES_5F_C1_20160403_AF3_R3_05F_F001	Cluster of PREDICTED: blue copper protein-like [Elaeis guineensis] (gi|743778568)	PREDICTED: blue copper protein-like [Elaeis guineensis]	gi|743778568	Elaeis guinensins protein.fasta	19144.5	1	1	1	1	3.04e-05	0.129
af_MARBORGES_rep_tecnicas	AF	AF3	Mudpit_Plate_AF_MARBORGES_5F_C1_20160403_AF3_R3_05F_F001	Cluster of PREDICTED: glyceraldehyde-3-phosphate dehydrogenase, cytosolic [Elaeis guineensis] (gi|743887549)	PREDICTED: glyceraldehyde-3-phosphate dehydrogenase 2, cytosolic-like [Elaeis guineensis]	gi|743893211	Elaeis guinensins protein.fasta	36699.2	1	5	6	30	0.000913	0.605
af_MARBORGES_rep_tecnicas	AF	AF3	Mudpit_Plate_AF_MARBORGES_5F_C1_20160403_AF3_R3_05F_F001	Cluster of PREDICTED: LOW QUALITY PROTEIN: subtilisin-like protease [Elaeis guineensis] (gi|743774266)	PREDICTED: LOW QUALITY PROTEIN: subtilisin-like protease [Elaeis guineensis]	gi|743774266	Elaeis guinensins protein.fasta	81426.3	0.599	0	0	0	0	0
af_MARBORGES_rep_tecnicas	AF	AF3	Mudpit_Plate_AF_MARBORGES_5F_C1_20160403_AF3_R3_05F_F001	Cluster of PREDICTED: carboxymethylenebutenolidase homolog [Elaeis guineensis] (gi|743757729)	PREDICTED: carboxymethylenebutenolidase homolog [Elaeis guineensis]	gi|743757729	Elaeis guinensins protein.fasta	30473.8	0.168	0	0	0	0	0
af_MARBORGES_rep_tecnicas	AF	AF3	Mudpit_Plate_AF_MARBORGES_5F_C1_20160403_AF3_R3_05F_F001	Cluster of triose phosphate isomerase cytosolic isoform [Elaeis guineensis] (gi|192910674)	triose phosphate isomerase cytosolic isoform [Elaeis guineensis]	gi|192910674,gi|743780701	Elaeis guinensins protein.fasta	27264.2	1	2	2	5	0.000152	0.201
af_MARBORGES_rep_tecnicas	AF	AF3	Mudpit_Plate_AF_MARBORGES_5F_C1_20160403_AF3_R3_05F_F001	Cluster of PREDICTED: eukaryotic initiation factor 4A-8-like [Elaeis guineensis] (gi|743799304)	PREDICTED: eukaryotic initiation factor 4A-8-like [Elaeis guineensis]	gi|743799304	Elaeis guinensins protein.fasta	46960.4	0.999	0	0	10	0.000304	0.324
af_MARBORGES_rep_tecnicas	AF	AF3	Mudpit_Plate_AF_MARBORGES_5F_C1_20160403_AF3_R3_05F_F001	Cluster of PREDICTED: probable inactive purple acid phosphatase 29 [Elaeis guineensis] (gi|743830385)	PREDICTED: probable inactive purple acid phosphatase 29 [Elaeis guineensis]	gi|743830385	Elaeis guinensins protein.fasta	47395.4	0.987	1	1	1	3.04e-05	0.0301
af_MARBORGES_rep_tecnicas	AF	AF3	Mudpit_Plate_AF_MARBORGES_5F_C1_20160403_AF3_R3_05F_F001	Cluster of PREDICTED: phosphoenolpyruvate carboxylase 2-like [Elaeis guineensis] (gi|743799873)	PREDICTED: LOW QUALITY PROTEIN: phosphoenolpyruvate carboxylase, housekeeping isozyme-like [Elaeis guineensis]	gi|743757060	Elaeis guinensins protein.fasta	110318	0.947	0	0	16	0.000487	0.188
af_MARBORGES_rep_tecnicas	AF	AF3	Mudpit_Plate_AF_MARBORGES_5F_C1_20160403_AF3_R3_05F_F001	Cluster of PREDICTED: 14-3-3-like protein D isoform X1 [Elaeis guineensis] (gi|743757050)	PREDICTED: 14-3-3-like protein D isoform X1 [Elaeis guineensis]	gi|743757050	Elaeis guinensins protein.fasta	29527.9	0.998	1	1	1	3.04e-05	0.0766
af_MARBORGES_rep_tecnicas	AF	AF3	Mudpit_Plate_AF_MARBORGES_5F_C1_20160403_AF3_R3_05F_F001	Cluster of PREDICTED: 5-methyltetrahydropteroyltriglutamate--homocysteine methyltransferase 1-like isoform X2 [Elaeis guineensis] (gi|743882710)	PREDICTED: 5-methyltetrahydropteroyltriglutamate--homocysteine methyltransferase 1-like isoform X2 [Elaeis guineensis]	gi|743882710	Elaeis guinensins protein.fasta	84666.7	1	1	1	2	6.09e-05	0.0379
af_MARBORGES_rep_tecnicas	AF	AF3	Mudpit_Plate_AF_MARBORGES_5F_C1_20160403_AF3_R3_05F_F001	Cluster of PREDICTED: heat shock 70 kDa protein, mitochondrial [Elaeis guineensis] (gi|743828155)	PREDICTED: heat shock 70 kDa protein, mitochondrial [Elaeis guineensis]	gi|743828155	Elaeis guinensins protein.fasta	72275	0.081	0	0	0	0	0
af_MARBORGES_rep_tecnicas	AF	AF3	Mudpit_Plate_AF_MARBORGES_5F_C1_20160403_AF3_R3_05F_F001	Cluster of 60S ribosomal protein L11 [Elaeis guineensis] (gi|192910756)	60S ribosomal protein L11 [Elaeis guineensis]	gi|192910756,gi|192910758,gi|743770380,gi|743799813,gi|743838511,gi|743851138	Elaeis guinensins protein.fasta	20732.2	0.998	1	1	1	3.04e-05	0.0769
af_MARBORGES_rep_tecnicas	AF	AF3	Mudpit_Plate_AF_MARBORGES_5F_C1_20160403_AF3_R3_05F_F001	Cluster of PREDICTED: cationic peroxidase SPC4-like [Elaeis guineensis] (gi|743817481)	PREDICTED: cationic peroxidase SPC4-like [Elaeis guineensis]	gi|743817481	Elaeis guinensins protein.fasta	23793.4	0.97	0	0	2	6.09e-05	0.1
af_MARBORGES_rep_tecnicas	AF	AF3	Mudpit_Plate_AF_MARBORGES_5F_C1_20160403_AF3_R3_05F_F001	Cluster of PREDICTED: ATP synthase subunit beta, mitochondrial-like [Elaeis guineensis] (gi|743800698)	PREDICTED: ATP synthase subunit beta, mitochondrial-like [Elaeis guineensis]	gi|743800698	Elaeis guinensins protein.fasta	59612.9	1	1	1	13	0.000396	0.297
af_MARBORGES_rep_tecnicas	AF	AF3	Mudpit_Plate_AF_MARBORGES_5F_C1_20160403_AF3_R3_05F_F001	Cluster of PREDICTED: NADP-dependent glyceraldehyde-3-phosphate dehydrogenase [Elaeis guineensis] (gi|743811355)	PREDICTED: NADP-dependent glyceraldehyde-3-phosphate dehydrogenase [Elaeis guineensis]	gi|743811355	Elaeis guinensins protein.fasta	53296.3	0.288	0	0	0	0	0
af_MARBORGES_rep_tecnicas	AF	AF3	Mudpit_Plate_AF_MARBORGES_5F_C1_20160403_AF3_R3_05F_F001	Cluster of PREDICTED: alcohol dehydrogenase 1 [Elaeis guineensis] (gi|743888171)	PREDICTED: alcohol dehydrogenase 1 [Elaeis guineensis]	gi|743888171	Elaeis guinensins protein.fasta	41058.6	1	2	2	4	0.000122	0.171
af_MARBORGES_rep_tecnicas	AF	AF3	Mudpit_Plate_AF_MARBORGES_5F_C1_20160403_AF3_R3_05F_F001	Cluster of PREDICTED: elongation factor 2-like [Elaeis guineensis] (gi|743796220)	PREDICTED: elongation factor 2-like [Elaeis guineensis]	gi|743796220	Elaeis guinensins protein.fasta	94123.9	1	0	0	3	9.13e-05	0.0664
af_MARBORGES_rep_tecnicas	AF	AF3	Mudpit_Plate_AF_MARBORGES_5F_C1_20160403_AF3_R3_05F_F001	Cluster of PREDICTED: 14-3-3-like protein isoform X1 [Elaeis guineensis] (gi|743823707)	14-3-3-like protein [Elaeis guineensis]	NP_001306841.1		0	0.995	0	0	7	0.000213	0
af_MARBORGES_rep_tecnicas	AF	AF3	Mudpit_Plate_AF_MARBORGES_5F_C1_20160403_AF3_R3_05F_F001	Cluster of PREDICTED: peroxidase 5-like [Elaeis guineensis] (gi|743777211)	PREDICTED: peroxidase 5-like [Elaeis guineensis]	gi|743777211	Elaeis guinensins protein.fasta	34539.8	1	5	5	5	0.000152	0.272
af_MARBORGES_rep_tecnicas	AF	AF3	Mudpit_Plate_AF_MARBORGES_5F_C1_20160403_AF3_R3_05F_F001	Cluster of PREDICTED: monodehydroascorbate reductase, chloroplastic isoform X2 [Elaeis guineensis] (gi|743854818)	PREDICTED: monodehydroascorbate reductase, chloroplastic isoform X2 [Elaeis guineensis]	gi|743854818	Elaeis guinensins protein.fasta	54660	0.576	0	0	0	0	0
af_MARBORGES_rep_tecnicas	AF	AF3	Mudpit_Plate_AF_MARBORGES_5F_C1_20160403_AF3_R3_05F_F001	Cluster of PREDICTED: patellin-3-like [Elaeis guineensis] (gi|743816880)	PREDICTED: patellin-3-like [Elaeis guineensis]	gi|743816880	Elaeis guinensins protein.fasta	54433.2	0.252	0	0	1	3.04e-05	0.0329
af_MARBORGES_rep_tecnicas	AF	AF3	Mudpit_Plate_AF_MARBORGES_5F_C1_20160403_AF3_R3_05F_F001	Cluster of 40S ribosomal protein S5 [Elaeis guineensis] (gi|192910844)	40S ribosomal protein S5 [Elaeis guineensis]	gi|192910844,gi|743878805,gi|743887587	Elaeis guinensins protein.fasta	21802.6	0.849	0	0	0	0	0
af_MARBORGES_rep_tecnicas	AF	AF3	Mudpit_Plate_AF_MARBORGES_5F_C1_20160403_AF3_R3_05F_F001	Cluster of PREDICTED: fructose-bisphosphate aldolase cytoplasmic isozyme [Elaeis guineensis] (gi|743764070)	PREDICTED: fructose-bisphosphate aldolase cytoplasmic isozyme [Elaeis guineensis]	gi|743764070	Elaeis guinensins protein.fasta	38562.6	1	1	1	10	0.000304	0.408
af_MARBORGES_rep_tecnicas	AF	AF3	Mudpit_Plate_AF_MARBORGES_5F_C1_20160403_AF3_R3_05F_F001	Cluster of PREDICTED: uncharacterized protein LOC105050582 [Elaeis guineensis] (gi|743810712)	PREDICTED: uncharacterized protein LOC105050582 [Elaeis guineensis]	gi|743810712	Elaeis guinensins protein.fasta	110085	1	8	10	10	0.000304	0.0528
af_MARBORGES_rep_tecnicas	AF	AF3	Mudpit_Plate_AF_MARBORGES_5F_C1_20160403_AF3_R3_05F_F001	Cluster of PREDICTED: adenosylhomocysteinase [Elaeis guineensis] (gi|743880094)	PREDICTED: adenosylhomocysteinase-like [Elaeis guineensis]	gi|743866755	Elaeis guinensins protein.fasta	53256.1	0.918	0	0	3	9.13e-05	0.109
af_MARBORGES_rep_tecnicas	AF	AF3	Mudpit_Plate_AF_MARBORGES_5F_C1_20160403_AF3_R3_05F_F001	Cluster of PREDICTED: protein DJ-1 homolog D-like [Elaeis guineensis] (gi|743834058)	PREDICTED: protein DJ-1 homolog D-like [Elaeis guineensis]	gi|743883273	Elaeis guinensins protein.fasta	41293.9	0.842	0	0	3	9.13e-05	0.0954
af_MARBORGES_rep_tecnicas	AF	AF3	Mudpit_Plate_AF_MARBORGES_5F_C1_20160403_AF3_R3_05F_F001	Cluster of PREDICTED: actin-2 [Elaeis guineensis] (gi|743854864)	actin-3-like [Elaeis guineensis]	NP_001306835.1		0	1	1	1	11	0.000335	0
af_MARBORGES_rep_tecnicas	AF	AF3	Mudpit_Plate_AF_MARBORGES_5F_C1_20160403_AF3_R3_05F_F001	Cluster of PREDICTED: uncharacterized protein LOC105032758 isoform X1 [Elaeis guineensis] (gi|743868584)	PREDICTED: uncharacterized protein LOC105032758 isoform X1 [Elaeis guineensis]	gi|743868584	Elaeis guinensins protein.fasta	24453.8	0.936	1	1	1	3.04e-05	0.0944
af_MARBORGES_rep_tecnicas	AF	AF3	Mudpit_Plate_AF_MARBORGES_5F_C1_20160403_AF3_R3_05F_F001	Cluster of PREDICTED: glyceraldehyde-3-phosphate dehydrogenase, cytosolic [Elaeis guineensis] (gi|743887549)	PREDICTED: glyceraldehyde-3-phosphate dehydrogenase, cytosolic [Elaeis guineensis]	gi|743887549	Elaeis guinensins protein.fasta	36947.9	1	8	11	49	0.00149	0.803
af_MARBORGES_rep_tecnicas	AF	AF3	Mudpit_Plate_AF_MARBORGES_5F_C1_20160403_AF3_R3_05F_F001	Cluster of PREDICTED: LOW QUALITY PROTEIN: 2,3-bisphosphoglycerate-independent phosphoglycerate mutase-like [Elaeis guineensis] (gi|743843487)	PREDICTED: LOW QUALITY PROTEIN: 2,3-bisphosphoglycerate-independent phosphoglycerate mutase-like [Elaeis guineensis]	gi|743843487	Elaeis guinensins protein.fasta	61325.2	0.095	0	0	0	0	0
af_MARBORGES_rep_tecnicas	AF	AF3	Mudpit_Plate_AF_MARBORGES_5F_C1_20160403_AF3_R3_05F_F001	Cluster of PREDICTED: glutamine synthetase nodule isozyme [Elaeis guineensis] (gi|743883242)	PREDICTED: glutamine synthetase nodule isozyme [Elaeis guineensis]	gi|743883242	Elaeis guinensins protein.fasta	39266.5	0.06	0	0	1	3.04e-05	0.0449
af_MARBORGES_rep_tecnicas	AF	AF3	Mudpit_Plate_AF_MARBORGES_5F_C1_20160403_AF3_R3_05F_F001	Cluster of PREDICTED: glyceraldehyde-3-phosphate dehydrogenase, cytosolic [Elaeis guineensis] (gi|743887549)	PREDICTED: glyceraldehyde-3-phosphate dehydrogenase, cytosolic-like [Elaeis guineensis]	gi|743887514,gi|82400215	Elaeis guinensins protein.fasta	32156.1	1	2	2	28	0.000852	0.631
af_MARBORGES_rep_tecnicas	AF	AF3	Mudpit_Plate_AF_MARBORGES_5F_C1_20160403_AF3_R3_05F_F001	Cluster of PREDICTED: fructose-bisphosphate aldolase cytoplasmic isozyme [Elaeis guineensis] (gi|743806034)	PREDICTED: fructose-bisphosphate aldolase cytoplasmic isozyme [Elaeis guineensis]	gi|743806034	Elaeis guinensins protein.fasta	38601.8	1	5	6	14	0.000426	0.455
af_MARBORGES_rep_tecnicas	AF	AF3	Mudpit_Plate_AF_MARBORGES_5F_C1_20160403_AF3_R3_05F_F001	Cluster of PREDICTED: LOW QUALITY PROTEIN: sucrose synthase 4-like [Elaeis guineensis] (gi|743844527)	PREDICTED: sucrose synthase 4 [Elaeis guineensis]	gi|743784278	Elaeis guinensins protein.fasta	92769.5	0.997	1	1	6	0.000183	0.106
af_MARBORGES_rep_tecnicas	AF	AF3	Mudpit_Plate_AF_MARBORGES_5F_C1_20160403_AF3_R3_05F_F001	Cluster of PREDICTED: 14-3-3-like protein isoform X1 [Elaeis guineensis] (gi|743823707)	PREDICTED: 14-3-3-like protein [Elaeis guineensis]	gi|743771755	Elaeis guinensins protein.fasta	29437.4	0.926	0	0	7	0.000213	0.299
af_MARBORGES_rep_tecnicas	AF	AF3	Mudpit_Plate_AF_MARBORGES_5F_C1_20160403_AF3_R3_05F_F001	Cluster of PREDICTED: ATP synthase subunit beta, mitochondrial-like [Elaeis guineensis] (gi|743800698)	PREDICTED: ATP synthase subunit beta, mitochondrial [Elaeis guineensis]	gi|743794377	Elaeis guinensins protein.fasta	59710	0.939	0	0	11	0.000335	0.259
af_MARBORGES_rep_tecnicas	AF	AF3	Mudpit_Plate_AF_MARBORGES_5F_C1_20160403_AF3_R3_05F_F001	Cluster of PREDICTED: L-ascorbate peroxidase, cytosolic [Elaeis guineensis] (gi|743781660)	PREDICTED: L-ascorbate peroxidase, cytosolic-like [Elaeis guineensis]	gi|743876166	Elaeis guinensins protein.fasta	27386.1	1	1	1	6	0.000183	0.329
af_MARBORGES_rep_tecnicas	AF	AF3	Mudpit_Plate_AF_MARBORGES_5F_C1_20160403_AF3_R3_05F_F001	Cluster of PREDICTED: actin-2 [Elaeis guineensis] (gi|743854864)	PREDICTED: actin-like [Elaeis guineensis]	gi|743882617	Elaeis guinensins protein.fasta	41636.5	0.923	0	0	9	0.000274	0.326
af_MARBORGES_rep_tecnicas	AF	AF3	Mudpit_Plate_AF_MARBORGES_5F_C1_20160403_AF3_R3_05F_F001	Cluster of PREDICTED: uncharacterized protein At4g28440-like [Elaeis guineensis] (gi|743838589)	PREDICTED: uncharacterized protein At4g28440-like [Elaeis guineensis]	gi|743838589,gi|743851056	Elaeis guinensins protein.fasta	15304.3	0.999	1	1	1	3.04e-05	0.117
af_MARBORGES_rep_tecnicas	AF	AF3	Mudpit_Plate_AF_MARBORGES_5F_C1_20160403_AF3_R3_05F_F001	Cluster of PREDICTED: superoxide dismutase [Cu-Zn], chloroplastic [Elaeis guineensis] (gi|743852970)	PREDICTED: superoxide dismutase [Cu-Zn], chloroplastic [Elaeis guineensis]	gi|743852970	Elaeis guinensins protein.fasta	22553.7	1	3	3	3	9.13e-05	0.355
af_MARBORGES_rep_tecnicas	AF	AF3	Mudpit_Plate_AF_MARBORGES_5F_C1_20160403_AF3_R3_05F_F001	Cluster of PREDICTED: 40S ribosomal protein S17-like [Elaeis guineensis] (gi|743829063)	PREDICTED: 40S ribosomal protein S17-like [Elaeis guineensis]	gi|743777180	Elaeis guinensins protein.fasta	16124.3	0.966	1	1	1	3.04e-05	0.142
af_MARBORGES_rep_tecnicas	AF	AF3	Mudpit_Plate_AF_MARBORGES_5F_C1_20160403_AF3_R3_05F_F001	Cluster of PREDICTED: guanine nucleotide-binding protein subunit beta-like protein A [Elaeis guineensis] (gi|743794305)	PREDICTED: guanine nucleotide-binding protein subunit beta-like protein A [Elaeis guineensis]	gi|743794305	Elaeis guinensins protein.fasta	35537.4	0.622	0	0	1	3.04e-05	0.0433
af_MARBORGES_rep_tecnicas	AF	AF3	Mudpit_Plate_AF_MARBORGES_5F_C1_20160403_AF3_R3_05F_F001	Cluster of PREDICTED: phosphoglycerate kinase, cytosolic isoform X2 [Elaeis guineensis] (gi|743855887)	PREDICTED: phosphoglycerate kinase, cytosolic-like [Elaeis guineensis]	gi|743760381	Elaeis guinensins protein.fasta	50915.7	0.999	0	0	6	0.000183	0.0878
af_MARBORGES_rep_tecnicas	AF	AF3	Mudpit_Plate_AF_MARBORGES_5F_C1_20160403_AF3_R3_05F_F001	Cluster of PREDICTED: V-type proton ATPase catalytic subunit A-like [Elaeis guineensis] (gi|743767020)	PREDICTED: V-type proton ATPase catalytic subunit A-like [Elaeis guineensis]	gi|743767020	Elaeis guinensins protein.fasta	68365.8	0.174	0	0	0	0	0
af_MARBORGES_rep_tecnicas	AF	AF3	Mudpit_Plate_AF_MARBORGES_5F_C1_20160403_AF3_R3_05F_F001	Cluster of PREDICTED: ubiquitin-60S ribosomal protein L40 [Elaeis guineensis] (gi|743863558)	PREDICTED: ubiquitin-NEDD8-like protein RUB2 isoform X1 [Elaeis guineensis]	gi|743867269	Elaeis guinensins protein.fasta	18334.1	0.935	0	0	1	3.04e-05	0.0562
af_MARBORGES_rep_tecnicas	AF	AF3	Mudpit_Plate_AF_MARBORGES_5F_C1_20160403_AF3_R3_05F_F001	Cluster of PREDICTED: chaperone protein ClpB1 [Elaeis guineensis] (gi|743756256)	PREDICTED: chaperone protein ClpB1-like [Elaeis guineensis]	gi|743796117	Elaeis guinensins protein.fasta	101423	0.988	0	0	2	6.09e-05	0.0274
af_MARBORGES_rep_tecnicas	AF	AF3	Mudpit_Plate_AF_MARBORGES_5F_C1_20160403_AF3_R3_05F_F001	Cluster of PREDICTED: enolase 2 [Elaeis guineensis] (gi|743825640)	PREDICTED: enolase 2 [Elaeis guineensis]	gi|743825640	Elaeis guinensins protein.fasta	47787.2	1	2	2	26	0.000791	0.485
af_MARBORGES_rep_tecnicas	AF	AF3	Mudpit_Plate_AF_MARBORGES_5F_C1_20160403_AF3_R3_05F_F001	Cluster of PREDICTED: phosphoenolpyruvate carboxylase 2-like [Elaeis guineensis] (gi|743799873)	PREDICTED: phosphoenolpyruvate carboxylase 2-like [Elaeis guineensis]	gi|743799873	Elaeis guinensins protein.fasta	110055	1	12	14	33	0.001	0.412
af_MARBORGES_rep_tecnicas	AF	AF3	Mudpit_Plate_AF_MARBORGES_5F_C1_20160403_AF3_R3_05F_F001	Cluster of PREDICTED: 40S ribosomal protein S20-1-like [Elaeis guineensis] (gi|743883811)	PREDICTED: 40S ribosomal protein S20-1-like [Elaeis guineensis]	gi|743883811	Elaeis guinensins protein.fasta	14079.5	1	2	2	2	6.09e-05	0.189
af_MARBORGES_rep_tecnicas	AF	AF3	Mudpit_Plate_AF_MARBORGES_5F_C1_20160403_AF3_R3_05F_F001	Cluster of PREDICTED: histone H2A-like [Elaeis guineensis] (gi|743787293)	PREDICTED: histone H2A-like [Elaeis guineensis]	gi|743787293,gi|743869048	Elaeis guinensins protein.fasta	15536.8	0.998	2	2	4	0.000122	0.442
af_MARBORGES_rep_tecnicas	AF	AF3	Mudpit_Plate_AF_MARBORGES_5F_C1_20160403_AF3_R3_05F_F001	Cluster of PREDICTED: malate dehydrogenase [Elaeis guineensis] (gi|743780317)	PREDICTED: malate dehydrogenase, cytoplasmic [Elaeis guineensis]	gi|743835732	Elaeis guinensins protein.fasta	35459.4	0.418	0	0	1	3.04e-05	0.0482
af_MARBORGES_rep_tecnicas	AF	AF3	Mudpit_Plate_AF_MARBORGES_5F_C1_20160403_AF3_R3_05F_F001	Cluster of PREDICTED: fructose-bisphosphate aldolase, cytoplasmic isozyme 1-like [Elaeis guineensis] (gi|743859040)	PREDICTED: fructose-bisphosphate aldolase, cytoplasmic isozyme 1-like [Elaeis guineensis]	gi|743859040	Elaeis guinensins protein.fasta	38454.6	0.976	0	0	2	6.09e-05	0.042
af_MARBORGES_rep_tecnicas	AF	AF3	Mudpit_Plate_AF_MARBORGES_5F_C1_20160403_AF3_R3_05F_F001	Cluster of PREDICTED: heat shock 70 kDa protein [Elaeis guineensis] (gi|743866246)	PREDICTED: heat shock cognate 70 kDa protein 2 [Elaeis guineensis]	gi|743787201	Elaeis guinensins protein.fasta	71183.3	0.871	0	0	9	0.000274	0.164
af_MARBORGES_rep_tecnicas	AF	AF3	Mudpit_Plate_AF_MARBORGES_5F_C1_20160403_AF3_R3_05F_F001	Cluster of PREDICTED: cell division cycle protein 48 homolog [Elaeis guineensis] (gi|743874272)	PREDICTED: cell division cycle protein 48 homolog [Elaeis guineensis]	gi|743835093	Elaeis guinensins protein.fasta	89966.6	0.752	0	0	0	0	0
af_MARBORGES_rep_tecnicas	AF	AF3	Mudpit_Plate_AF_MARBORGES_5F_C1_20160403_AF3_R3_05F_F001	Cluster of PREDICTED: 60S ribosomal protein L12-3 [Elaeis guineensis] (gi|743812447)	PREDICTED: 60S ribosomal protein L12-3 [Elaeis guineensis]	gi|743780046,gi|743804361,gi|743812447	Elaeis guinensins protein.fasta	17807.5	0.142	0	0	0	0	0
af_MARBORGES_rep_tecnicas	AF	AF3	Mudpit_Plate_AF_MARBORGES_5F_C1_20160403_AF3_R3_05F_F001	Cluster of PREDICTED: sucrose synthase 1 [Elaeis guineensis] (gi|743850338)	PREDICTED: sucrose synthase 1-like [Elaeis guineensis]	gi|743774091	Elaeis guinensins protein.fasta	92838.2	0.143	0	0	1	3.04e-05	0.0135
af_MARBORGES_rep_tecnicas	AF	AF3	Mudpit_Plate_AF_MARBORGES_5F_C1_20160403_AF3_R3_05F_F001	Cluster of PREDICTED: lipoxygenase homology domain-containing protein 1-like [Elaeis guineensis] (gi|743778359)	PREDICTED: lipoxygenase homology domain-containing protein 1-like [Elaeis guineensis]	gi|743778359	Elaeis guinensins protein.fasta	19495.6	0.946	1	1	1	3.04e-05	0.101
af_MARBORGES_rep_tecnicas	AF	AF3	Mudpit_Plate_AF_MARBORGES_5F_C1_20160403_AF3_R3_05F_F001	Cluster of PREDICTED: heat shock 70 kDa protein [Elaeis guineensis] (gi|743866246)	PREDICTED: heat shock cognate 70 kDa protein 2-like [Elaeis guineensis]	gi|743775991	Elaeis guinensins protein.fasta	71447	0.999	0	0	12	0.000365	0.186
af_MARBORGES_rep_tecnicas	AF	AF3	Mudpit_Plate_AF_MARBORGES_5F_C1_20160403_AF3_R3_05F_F001	Cluster of PREDICTED: mitochondrial outer membrane protein porin 1-like [Elaeis guineensis] (gi|743755082)	PREDICTED: mitochondrial outer membrane protein porin 1-like [Elaeis guineensis]	gi|743755082	Elaeis guinensins protein.fasta	29382.9	0.998	1	1	2	6.09e-05	0.124
af_MARBORGES_rep_tecnicas	AF	AF3	Mudpit_Plate_AF_MARBORGES_5F_C1_20160403_AF3_R3_05F_F001	Cluster of PREDICTED: heat shock 70 kDa protein [Elaeis guineensis] (gi|743866246)	PREDICTED: heat shock cognate 70 kDa protein 2-like [Elaeis guineensis]	gi|743818520	Elaeis guinensins protein.fasta	70925.4	0.103	0	0	4	0.000122	0.0833
af_MARBORGES_rep_tecnicas	AF	AF3	Mudpit_Plate_AF_MARBORGES_5F_C1_20160403_AF3_R3_05F_F001	Cluster of PREDICTED: probable histone H2A.2 [Elaeis guineensis] (gi|743820714)	PREDICTED: probable histone H2A.2 [Elaeis guineensis]	gi|743820714,gi|743893250	Elaeis guinensins protein.fasta	14093.9	0.995	2	2	3	9.13e-05	0.333
af_MARBORGES_rep_tecnicas	AF	AF3	Mudpit_Plate_AF_MARBORGES_5F_C1_20160403_AF3_R3_05F_F001	Cluster of PREDICTED: annexin D1-like [Elaeis guineensis] (gi|743849454)	PREDICTED: annexin D1-like [Elaeis guineensis]	gi|743849454	Elaeis guinensins protein.fasta	35510.8	0.98	1	1	1	3.04e-05	0.0603
af_MARBORGES_rep_tecnicas	AF	AF3	Mudpit_Plate_AF_MARBORGES_5F_C1_20160403_AF3_R3_05F_F001	Cluster of PREDICTED: caffeoyl-CoA O-methyltransferase-like [Elaeis guineensis] (gi|743813686)	PREDICTED: caffeoyl-CoA O-methyltransferase-like [Elaeis guineensis]	gi|743813686	Elaeis guinensins protein.fasta	38012.1	0.18	0	0	1	3.04e-05	0.0294
af_MARBORGES_rep_tecnicas	AF	AF3	Mudpit_Plate_AF_MARBORGES_5F_C1_20160403_AF3_R3_05F_F001	Cluster of PREDICTED: elongation factor 1-alpha-like [Elaeis guineensis] (gi|743842438)	PREDICTED: elongation factor 1-alpha-like [Elaeis guineensis]	gi|743849431	Elaeis guinensins protein.fasta	49401.3	0.997	1	1	11	0.000335	0.311
af_MARBORGES_rep_tecnicas	AF	AF3	Mudpit_Plate_AF_MARBORGES_5F_C1_20160403_AF3_R3_05F_F001	Cluster of PREDICTED: polyphenol oxidase, chloroplastic-like [Elaeis guineensis] (gi|743784146)	PREDICTED: polyphenol oxidase, chloroplastic-like [Elaeis guineensis]	gi|743784146	Elaeis guinensins protein.fasta	65992.2	1	3	3	10	0.000304	0.262
af_MARBORGES_rep_tecnicas	AF	AF3	Mudpit_Plate_AF_MARBORGES_5F_C1_20160403_AF3_R3_05F_F001	Cluster of 40S ribosomal protein S15 [Elaeis guineensis] (gi|192910788)	40S ribosomal protein S15 [Elaeis guineensis]	gi|192910788,gi|743805568,gi|743821972	Elaeis guinensins protein.fasta	17364.2	1	3	3	3	9.13e-05	0.451
af_MARBORGES_rep_tecnicas	AF	AF3	Mudpit_Plate_AF_MARBORGES_5F_C1_20160403_AF3_R3_05F_F001	Cluster of PREDICTED: chaperonin CPN60-2, mitochondrial-like [Elaeis guineensis] (gi|743826168)	PREDICTED: chaperonin CPN60-2, mitochondrial-like [Elaeis guineensis]	gi|743826168	Elaeis guinensins protein.fasta	61191.9	0.998	1	1	1	3.04e-05	0.04
af_MARBORGES_rep_tecnicas	AF	AF3	Mudpit_Plate_AF_MARBORGES_5F_C1_20160403_AF3_R3_05F_F001	Cluster of PREDICTED: adenosylhomocysteinase [Elaeis guineensis] (gi|743880094)	PREDICTED: adenosylhomocysteinase [Elaeis guineensis]	gi|743880094	Elaeis guinensins protein.fasta	53199.9	1	2	2	5	0.000152	0.159
af_MARBORGES_rep_tecnicas	AF	AF3	Mudpit_Plate_AF_MARBORGES_5F_C1_20160403_AF3_R3_05F_F001	Cluster of stem-specific protein TSJT1-like [Elaeis guineensis] (NP_001306846.1)	stem-specific protein TSJT1-like [Elaeis guineensis]	NP_001306846.1		0	0.577	0	0	0	0	0
af_MARBORGES_rep_tecnicas	AF	AF3	Mudpit_Plate_AF_MARBORGES_5F_C1_20160403_AF3_R3_05F_F001	Cluster of PREDICTED: universal stress protein A-like protein [Elaeis guineensis] (gi|743845102)	PREDICTED: universal stress protein A-like protein [Elaeis guineensis]	gi|743845102	Elaeis guinensins protein.fasta	24423.2	0.601	1	1	1	3.04e-05	0.0622
af_MARBORGES_rep_tecnicas	AF	AF3	Mudpit_Plate_AF_MARBORGES_5F_C1_20160403_AF3_R3_05F_F001	Cluster of glutathione S-transferase [Elaeis guineensis] (gi|448872672)	glutathione S-transferase [Elaeis guineensis]	gi|448872672,gi|743865392	Elaeis guinensins protein.fasta	23718.3	0.963	0	0	2	6.09e-05	0.0926
af_MARBORGES_rep_tecnicas	AF	AF3	Mudpit_Plate_AF_MARBORGES_5F_C1_20160403_AF3_R3_05F_F001	Cluster of PREDICTED: peroxidase 5-like [Elaeis guineensis] (gi|743768886)	PREDICTED: peroxidase 5-like [Elaeis guineensis]	gi|743768886	Elaeis guinensins protein.fasta	35950.6	1	6	6	7	0.000213	0.267
af_MARBORGES_rep_tecnicas	AF	AF3	Mudpit_Plate_AF_MARBORGES_5F_C1_20160403_AF3_R3_05F_F001	Cluster of PREDICTED: succinate dehydrogenase [ubiquinone] flavoprotein subunit, mitochondrial-like [Elaeis guineensis] (gi|743857064)	PREDICTED: succinate dehydrogenase [ubiquinone] flavoprotein subunit, mitochondrial-like [Elaeis guineensis]	gi|743857064	Elaeis guinensins protein.fasta	69767	0.998	1	1	1	3.04e-05	0.0205
af_MARBORGES_rep_tecnicas	AF	AF3	Mudpit_Plate_AF_MARBORGES_5F_C1_20160403_AF3_R3_05F_F001	Cluster of PREDICTED: peptidyl-prolyl cis-trans isomerase CYP19-1 [Elaeis guineensis] (gi|743855207)	PREDICTED: peptidyl-prolyl cis-trans isomerase CYP19-1 [Elaeis guineensis]	gi|743855207	Elaeis guinensins protein.fasta	18170.2	1	5	6	8	0.000243	0.514
af_MARBORGES_rep_tecnicas	AF	AF3	Mudpit_Plate_AF_MARBORGES_5F_C1_20160403_AF3_R3_05F_F001	Cluster of PREDICTED: glucan endo-1,3-beta-glucosidase-like [Elaeis guineensis] (gi|743785384)	PREDICTED: glucan endo-1,3-beta-glucosidase-like [Elaeis guineensis]	gi|743785384	Elaeis guinensins protein.fasta	36161.8	1	8	8	10	0.000304	0.431
af_MARBORGES_rep_tecnicas	AF	AF3	Mudpit_Plate_AF_MARBORGES_5F_C1_20160403_AF3_R3_05F_F001	Cluster of PREDICTED: LOW QUALITY PROTEIN: sucrose synthase 4-like [Elaeis guineensis] (gi|743844527)	PREDICTED: LOW QUALITY PROTEIN: sucrose synthase 4-like [Elaeis guineensis]	gi|743844527	Elaeis guinensins protein.fasta	92739.5	1	0	0	5	0.000152	0.0926
af_MARBORGES_rep_tecnicas	AF	AF3	Mudpit_Plate_AF_MARBORGES_5F_C1_20160403_AF3_R3_05F_F001	Cluster of PREDICTED: 14-3-3-like protein isoform X1 [Elaeis guineensis] (gi|743823707)	PREDICTED: 14-3-3-like protein isoform X1 [Elaeis guineensis]	gi|743823707,gi|743823711,gi|743823715,gi|743823719	Elaeis guinensins protein.fasta	23374.3	1	1	1	4	0.000122	0.197
af_MARBORGES_rep_tecnicas	AF	AF3	Mudpit_Plate_AF_MARBORGES_5F_C1_20160403_AF3_R3_05F_F001	Cluster of PREDICTED: chaperone protein ClpB1 [Elaeis guineensis] (gi|743756256)	PREDICTED: chaperone protein ClpB1 [Elaeis guineensis]	gi|743756256	Elaeis guinensins protein.fasta	101264	1	1	1	3	9.13e-05	0.0416
af_MARBORGES_rep_tecnicas	AF	AF3	Mudpit_Plate_AF_MARBORGES_5F_C1_20160403_AF3_R3_05F_F001	Cluster of PREDICTED: betaine aldehyde dehydrogenase 2-like [Elaeis guineensis] (gi|743766392)	PREDICTED: betaine aldehyde dehydrogenase 2-like [Elaeis guineensis]	gi|743766392	Elaeis guinensins protein.fasta	55126.3	1	4	4	4	0.000122	0.131
af_MARBORGES_rep_tecnicas	AF	AF3	Mudpit_Plate_AF_MARBORGES_5F_C1_20160403_AF3_R3_05F_F001	Cluster of glycine-rich RNA-binding protein [Elaeis guineensis] (gi|648174145)	glycine-rich RNA-binding protein [Elaeis guineensis]	gi|648174145,gi|743848196	Elaeis guinensins protein.fasta	15594.8	1	1	2	2	6.09e-05	0.0933
af_MARBORGES_rep_tecnicas	AF	AF3	Mudpit_Plate_AF_MARBORGES_5F_C1_20160403_AF3_R3_05F_F001	Cluster of PREDICTED: uncharacterized oxidoreductase At4g09670-like [Elaeis guineensis] (gi|743773279)	PREDICTED: uncharacterized oxidoreductase At4g09670-like [Elaeis guineensis]	gi|743773279	Elaeis guinensins protein.fasta	39549.8	0.942	1	1	2	6.09e-05	0.135
af_MARBORGES_rep_tecnicas	AF	AF3	Mudpit_Plate_AF_MARBORGES_5F_C1_20160403_AF3_R3_05F_F001	Cluster of PREDICTED: 2,3-bisphosphoglycerate-independent phosphoglycerate mutase-like [Elaeis guineensis] (gi|743819065)	PREDICTED: 2,3-bisphosphoglycerate-independent phosphoglycerate mutase-like [Elaeis guineensis]	gi|743819065	Elaeis guinensins protein.fasta	60848.2	1	2	2	2	6.09e-05	0.0984
af_MARBORGES_rep_tecnicas	AF	AF3	Mudpit_Plate_AF_MARBORGES_5F_C1_20160403_AF3_R3_05F_F001	Cluster of PREDICTED: EG45-like domain containing protein [Elaeis guineensis] (gi|743802277)	PREDICTED: EG45-like domain containing protein [Elaeis guineensis]	gi|743802277	Elaeis guinensins protein.fasta	13908.9	1	3	3	4	0.000122	0.462
af_MARBORGES_rep_tecnicas	AF	AF3	Mudpit_Plate_AF_MARBORGES_5F_C1_20160403_AF3_R3_05F_F001	Cluster of PREDICTED: 60S ribosomal protein L4 [Elaeis guineensis] (gi|743791713)	PREDICTED: 60S ribosomal protein L4-like [Elaeis guineensis]	gi|743760241	Elaeis guinensins protein.fasta	45238.4	0.247	0	0	3	9.13e-05	0.0686
af_MARBORGES_rep_tecnicas	AF	AF3	Mudpit_Plate_AF_MARBORGES_5F_C1_20160403_AF3_R3_05F_F001	Cluster of PREDICTED: tubulin alpha-3 chain [Elaeis guineensis] (gi|743791194)	PREDICTED: tubulin alpha-3 chain [Elaeis guineensis]	gi|743791194	Elaeis guinensins protein.fasta	49651.2	0.962	1	1	1	3.04e-05	0.0333
af_MARBORGES_rep_tecnicas	AF	AF3	Mudpit_Plate_AF_MARBORGES_5F_C1_20160403_AF3_R3_05F_F001	Cluster of PREDICTED: sucrose synthase 1 [Elaeis guineensis] (gi|743850338)	PREDICTED: sucrose synthase 1 [Elaeis guineensis]	gi|743850338	Elaeis guinensins protein.fasta	92687.1	0.215	0	0	1	3.04e-05	0.0135
af_MARBORGES_rep_tecnicas	AF	AF3	Mudpit_Plate_AF_MARBORGES_5F_C1_20160403_AF3_R3_05F_F001	Cluster of PREDICTED: 40S ribosomal protein S3-3-like isoform X1 [Elaeis guineensis] (gi|743823058)	PREDICTED: 40S ribosomal protein S3-3-like isoform X1 [Elaeis guineensis]	gi|743823058,gi|743823062	Elaeis guinensins protein.fasta	21342	0.083	0	0	0	0	0
af_MARBORGES_rep_tecnicas	AF	AF3	Mudpit_Plate_AF_MARBORGES_5F_C1_20160403_AF3_R3_05F_F001	Cluster of PREDICTED: pyruvate kinase, cytosolic isozyme-like [Elaeis guineensis] (gi|743763988)	PREDICTED: pyruvate kinase, cytosolic isozyme-like [Elaeis guineensis]	gi|743763988	Elaeis guinensins protein.fasta	57562.1	1	2	2	7	0.000213	0.23
af_MARBORGES_rep_tecnicas	AF	AF3	Mudpit_Plate_AF_MARBORGES_5F_C1_20160403_AF3_R3_05F_F001	Cluster of PREDICTED: glutathione S-transferase F10-like [Elaeis guineensis] (gi|743862283)	PREDICTED: glutathione S-transferase F10-like [Elaeis guineensis]	gi|743862283	Elaeis guinensins protein.fasta	25478.4	0.963	0	0	1	3.04e-05	0.0317
af_MARBORGES_rep_tecnicas	AF	AF3	Mudpit_Plate_AF_MARBORGES_5F_C1_20160403_AF3_R3_05F_F001	Cluster of PREDICTED: S-formylglutathione hydrolase [Elaeis guineensis] (gi|743845757)	PREDICTED: S-formylglutathione hydrolase [Elaeis guineensis]	gi|743845757	Elaeis guinensins protein.fasta	31630.2	0.99	1	1	1	3.04e-05	0.0605
af_MARBORGES_rep_tecnicas	AF	AF3	Mudpit_Plate_AF_MARBORGES_5F_C1_20160403_AF3_R3_05F_F001	Cluster of PREDICTED: hypersensitive-induced response protein 1-like [Elaeis guineensis] (gi|743755079)	PREDICTED: hypersensitive-induced response protein 1-like [Elaeis guineensis]	gi|743755079	Elaeis guinensins protein.fasta	31544	0.999	1	1	4	0.000122	0.206
af_MARBORGES_rep_tecnicas	AF	AF3	Mudpit_Plate_AF_MARBORGES_5F_C1_20160403_AF3_R3_05F_F001	Cluster of PREDICTED: ATP synthase subunit beta, mitochondrial-like [Elaeis guineensis] (gi|743800698)	PREDICTED: ATP synthase subunit beta, mitochondrial [Elaeis guineensis]	gi|743757915	Elaeis guinensins protein.fasta	60064.3	0.982	0	0	11	0.000335	0.258
af_MARBORGES_rep_tecnicas	AF	AF3	Mudpit_Plate_AF_MARBORGES_5F_C1_20160403_AF3_R3_05F_F001	Cluster of PREDICTED: LOW QUALITY PROTEIN: aspartic proteinase oryzasin-1-like [Elaeis guineensis] (gi|743794899)	PREDICTED: LOW QUALITY PROTEIN: aspartic proteinase oryzasin-1-like [Elaeis guineensis]	gi|743794899	Elaeis guinensins protein.fasta	58817.9	1	5	5	5	0.000152	0.196
af_MARBORGES_rep_tecnicas	AF	AF3	Mudpit_Plate_AF_MARBORGES_5F_C1_20160403_AF3_R3_05F_F001	Cluster of PREDICTED: phosphoglycerate kinase, cytosolic isoform X2 [Elaeis guineensis] (gi|743855887)	PREDICTED: phosphoglycerate kinase, cytosolic isoform X2 [Elaeis guineensis]	gi|743855887	Elaeis guinensins protein.fasta	42329.4	1	2	2	19	0.000578	0.444
af_MARBORGES_rep_tecnicas	AF	AF3	Mudpit_Plate_AF_MARBORGES_5F_C1_20160403_AF3_R3_05F_F001	Cluster of PREDICTED: fructose-bisphosphate aldolase cytoplasmic isozyme-like [Elaeis guineensis] (gi|743822486)	PREDICTED: fructose-bisphosphate aldolase cytoplasmic isozyme-like [Elaeis guineensis]	gi|743822486	Elaeis guinensins protein.fasta	46057.8	1	1	1	8	0.000243	0.191
af_MARBORGES_rep_tecnicas	AF	AF3	Mudpit_Plate_AF_MARBORGES_5F_C1_20160403_AF3_R3_05F_F001	Cluster of PREDICTED: cationic peroxidase 1-like [Elaeis guineensis] (gi|743782272)	PREDICTED: cationic peroxidase 1-like [Elaeis guineensis]	gi|743782272	Elaeis guinensins protein.fasta	33920.7	0.213	0	0	0	0	0
af_MARBORGES_rep_tecnicas	AF	AF3	Mudpit_Plate_AF_MARBORGES_5F_C1_20160403_AF3_R3_05F_F001	Cluster of PREDICTED: eukaryotic initiation factor 4A-8-like [Elaeis guineensis] (gi|743799304)	PREDICTED: eukaryotic initiation factor 4A-2 [Elaeis guineensis]	gi|743812312	Elaeis guinensins protein.fasta	46920.4	1	0	0	11	0.000335	0.363
af_MARBORGES_rep_tecnicas	AF	AF3	Mudpit_Plate_AF_MARBORGES_5F_C1_20160403_AF3_R3_05F_F001	Cluster of PREDICTED: protein PHLOEM PROTEIN 2-LIKE A9-like [Elaeis guineensis] (gi|743855837)	PREDICTED: protein PHLOEM PROTEIN 2-LIKE A9-like [Elaeis guineensis]	gi|743855837	Elaeis guinensins protein.fasta	19329.3	0.948	1	1	1	3.04e-05	0.124
af_MARBORGES_rep_tecnicas	AF	AF3	Mudpit_Plate_AF_MARBORGES_5F_C1_20160403_AF3_R3_05F_F001	Cluster of PREDICTED: phosphoglycerate kinase, cytosolic isoform X2 [Elaeis guineensis] (gi|743855887)	PREDICTED: phosphoglycerate kinase, cytosolic [Elaeis guineensis]	gi|743760379	Elaeis guinensins protein.fasta	42427.4	1	3	4	21	0.000639	0.484
af_MARBORGES_rep_tecnicas	AF	AF3	Mudpit_Plate_AF_MARBORGES_5F_C1_20160403_AF3_R3_05F_F001	Cluster of PREDICTED: fructose-bisphosphate aldolase cytoplasmic isozyme [Elaeis guineensis] (gi|743764070)	PREDICTED: fructose-bisphosphate aldolase cytoplasmic isozyme [Elaeis guineensis]	gi|743761082	Elaeis guinensins protein.fasta	38513.5	0.997	0	0	9	0.000274	0.374
af_MARBORGES_rep_tecnicas	AF	AF3	Mudpit_Plate_AF_MARBORGES_5F_C1_20160403_AF3_R3_05F_F001	Cluster of PREDICTED: germin-like protein 5-1 [Elaeis guineensis] (gi|743762743)	PREDICTED: germin-like protein 5-1 [Elaeis guineensis]	gi|743762743	Elaeis guinensins protein.fasta	23965.3	0.711	0	0	0	0	0
af_MARBORGES_rep_tecnicas	AF	AF3	Mudpit_Plate_AF_MARBORGES_5F_C1_20160403_AF3_R3_05F_F001	Cluster of PREDICTED: patellin-3-like [Elaeis guineensis] (gi|743764635)	PREDICTED: patellin-3-like [Elaeis guineensis]	gi|743764635	Elaeis guinensins protein.fasta	61349.6	0.1	0	0	1	3.04e-05	0.0287
af_MARBORGES_rep_tecnicas	AF	AF3	Mudpit_Plate_AF_MARBORGES_5F_C1_20160403_AF3_R3_05F_F001	Cluster of PREDICTED: fibrous sheath CABYR-binding protein-like [Elaeis guineensis] (gi|743878506)	PREDICTED: fibrous sheath CABYR-binding protein-like [Elaeis guineensis]	gi|743878506	Elaeis guinensins protein.fasta	15934.8	1	4	4	4	0.000122	0.639
af_MARBORGES_rep_tecnicas	AF	AF3	Mudpit_Plate_AF_MARBORGES_5F_C1_20160403_AF3_R3_05F_F001	Cluster of PREDICTED: elongation factor 1-delta 1-like [Elaeis guineensis] (gi|743859471)	PREDICTED: elongation factor 1-delta 1-like [Elaeis guineensis]	gi|743859471	Elaeis guinensins protein.fasta	25354.8	0.957	0	0	2	6.09e-05	0.0427
af_MARBORGES_rep_tecnicas	AF	AF3	Mudpit_Plate_AF_MARBORGES_5F_C1_20160403_AF3_R3_05F_F001	Cluster of PREDICTED: elongation factor 1-delta 1-like [Elaeis guineensis] (gi|743859471)	PREDICTED: elongation factor 1-delta 1-like [Elaeis guineensis]	gi|743859469	Elaeis guinensins protein.fasta	25029.8	0.365	0	0	2	6.09e-05	0.0433
af_MARBORGES_rep_tecnicas	AF	AF3	Mudpit_Plate_AF_MARBORGES_5F_C1_20160403_AF3_R3_05F_F001	Cluster of PREDICTED: 2-alkenal reductase (NADP(+)-dependent)-like [Elaeis guineensis] (gi|743765064)	PREDICTED: 2-alkenal reductase (NADP(+)-dependent)-like [Elaeis guineensis]	gi|743765064	Elaeis guinensins protein.fasta	76078.7	0.997	1	1	1	3.04e-05	0.019
af_MARBORGES_rep_tecnicas	AF	AF3	Mudpit_Plate_AF_MARBORGES_5F_C1_20160403_AF3_R3_05F_F001	Cluster of PREDICTED: L-ascorbate peroxidase, cytosolic [Elaeis guineensis] (gi|743781660)	PREDICTED: L-ascorbate peroxidase, cytosolic [Elaeis guineensis]	gi|743781660	Elaeis guinensins protein.fasta	27322	1	3	3	7	0.000213	0.329
af_MARBORGES_rep_tecnicas	AF	AF3	Mudpit_Plate_AF_MARBORGES_5F_C1_20160403_AF3_R3_05F_F001	Cluster of PREDICTED: actin-2 [Elaeis guineensis] (gi|743854864)	PREDICTED: actin-2-like, partial [Elaeis guineensis]	gi|743888559	Elaeis guinensins protein.fasta	33846.1	0.974	0	0	5	0.000152	0.222
af_MARBORGES_rep_tecnicas	AF	AF3	Mudpit_Plate_AF_MARBORGES_5F_C1_20160403_AF3_R3_05F_F001	Cluster of PREDICTED: elongation factor 1-alpha-like [Elaeis guineensis] (gi|743842438)	elongation factor 1-alpha [Elaeis guineensis]	gi|746816016	Elaeis guinensins protein.fasta	49325.1	1	1	1	13	0.000396	0.391
af_MARBORGES_rep_tecnicas	AF	AF3	Mudpit_Plate_AF_MARBORGES_5F_C1_20160403_AF3_R3_05F_F001	Cluster of PREDICTED: L-ascorbate peroxidase, cytosolic-like [Elaeis guineensis] (gi|743787774)	PREDICTED: L-ascorbate peroxidase, cytosolic-like [Elaeis guineensis]	gi|743787774	Elaeis guinensins protein.fasta	27638.1	0.294	0	0	0	0	0
af_MARBORGES_rep_tecnicas	AF	AF3	Mudpit_Plate_AF_MARBORGES_5F_C1_20160403_AF3_R3_05F_F001	Cluster of PREDICTED: HMG-Y-related protein A-like [Elaeis guineensis] (gi|743823679)	PREDICTED: HMG-Y-related protein A-like [Elaeis guineensis]	gi|743823679	Elaeis guinensins protein.fasta	18867.8	0.057	0	0	1	3.04e-05	0.128
af_MARBORGES_rep_tecnicas	AF	AF3	Mudpit_Plate_AF_MARBORGES_5F_C1_20160403_AF3_R3_05F_F001	Cluster of PREDICTED: actin-2 [Elaeis guineensis] (gi|743854864)	PREDICTED: actin-2 [Elaeis guineensis]	gi|743805211	Elaeis guinensins protein.fasta	41677.5	0.964	0	0	10	0.000304	0.324
af_MARBORGES_rep_tecnicas	AF	AF3	Mudpit_Plate_AF_MARBORGES_5F_C1_20160403_AF3_R3_05F_F001	Cluster of PREDICTED: phosphoenolpyruvate carboxylase 2-like [Elaeis guineensis] (gi|743799873)	PREDICTED: phosphoenolpyruvate carboxylase, housekeeping isozyme-like [Elaeis guineensis]	gi|743770464	Elaeis guinensins protein.fasta	110167	1	4	4	24	0.00073	0.308
af_MARBORGES_rep_tecnicas	AF	AF3	Mudpit_Plate_AF_MARBORGES_5F_C1_20160403_AF3_R3_05F_F001	Cluster of PREDICTED: alcohol dehydrogenase 1 [Elaeis guineensis] (gi|743888171)	PREDICTED: alcohol dehydrogenase 3-like isoform X1 [Elaeis guineensis]	gi|743764827,gi|743764829	Elaeis guinensins protein.fasta	44689.7	0.244	0	0	1	3.04e-05	0.0158
af_MARBORGES_rep_tecnicas	AF	AF3	Mudpit_Plate_AF_MARBORGES_5F_C1_20160403_AF3_R3_05F_F001	Cluster of PREDICTED: basic blue protein-like [Elaeis guineensis] (gi|743869516)	PREDICTED: basic blue protein-like [Elaeis guineensis]	gi|743869516	Elaeis guinensins protein.fasta	13158	1	2	3	3	9.13e-05	0.151
af_MARBORGES_rep_tecnicas	AF	AF3	Mudpit_Plate_AF_MARBORGES_5F_C1_20160403_AF3_R3_05F_F001	Cluster of PREDICTED: peroxidase 12-like, partial [Elaeis guineensis] (gi|743890051)	PREDICTED: peroxidase 12-like, partial [Elaeis guineensis]	gi|743890051	Elaeis guinensins protein.fasta	23142.8	1	1	1	6	0.000183	0.216
af_MARBORGES_rep_tecnicas	AF	AF3	Mudpit_Plate_AF_MARBORGES_5F_C1_20160403_AF3_R3_05F_F001	Cluster of PREDICTED: 40S ribosomal protein S7 [Elaeis guineensis] (gi|743759319)	PREDICTED: 40S ribosomal protein S7 [Elaeis guineensis]	gi|743759319	Elaeis guinensins protein.fasta	22183.6	0.756	0	0	0	0	0
af_MARBORGES_rep_tecnicas	AF	AF3	Mudpit_Plate_AF_MARBORGES_5F_C1_20160403_AF3_R3_05F_F001	Cluster of PREDICTED: pathogenesis-related protein 1-like [Elaeis guineensis] (gi|743844417)	PREDICTED: pathogenesis-related protein 1-like [Elaeis guineensis]	gi|743844417	Elaeis guinensins protein.fasta	16989.7	1	2	3	4	0.000122	0.297
af_MARBORGES_rep_tecnicas	AF	AF3	Mudpit_Plate_AF_MARBORGES_5F_C1_20160403_AF3_R3_05F_F001	Cluster of PREDICTED: mannose-specific lectin-like [Elaeis guineensis] (gi|743889796)	PREDICTED: mannose-specific lectin-like [Elaeis guineensis]	gi|743889796	Elaeis guinensins protein.fasta	18131.6	0.962	1	2	3	9.13e-05	0.205
af_MARBORGES_rep_tecnicas	AF	AF3	Mudpit_Plate_AF_MARBORGES_5F_C1_20160403_AF3_R3_05F_F001	Cluster of PREDICTED: 60S ribosomal protein L4 [Elaeis guineensis] (gi|743791713)	PREDICTED: 60S ribosomal protein L4 [Elaeis guineensis]	gi|743791713	Elaeis guinensins protein.fasta	45241.7	1	2	2	5	0.000152	0.125
af_MARBORGES_rep_tecnicas	AF	AF3	Mudpit_Plate_AF_MARBORGES_5F_C1_20160403_AF3_R3_05F_F001	Cluster of PREDICTED: probable linoleate 9S-lipoxygenase 4 [Elaeis guineensis] (gi|743867052)	PREDICTED: probable linoleate 9S-lipoxygenase 4 [Elaeis guineensis]	gi|743867052	Elaeis guinensins protein.fasta	98186.3	0.085	0	0	0	0	0
af_MARBORGES_rep_tecnicas	AF	AF3	Mudpit_Plate_AF_MARBORGES_5F_C1_20160403_AF3_R3_05F_F001	Cluster of PREDICTED: polyphenol oxidase, chloroplastic-like [Elaeis guineensis] (gi|743889784)	PREDICTED: polyphenol oxidase, chloroplastic-like [Elaeis guineensis]	gi|743889784	Elaeis guinensins protein.fasta	66590.7	0.85	0	0	0	0	0
af_MARBORGES_rep_tecnicas	AF	AF3	Mudpit_Plate_AF_MARBORGES_5F_C1_20160403_AF3_R3_05F_F001	Cluster of PREDICTED: skin secretory protein xP2-like [Elaeis guineensis] (gi|743886010)	PREDICTED: skin secretory protein xP2-like [Elaeis guineensis]	gi|743886010	Elaeis guinensins protein.fasta	17108.4	0.999	2	2	2	6.09e-05	0.467
af_MARBORGES_rep_tecnicas	AF	AF3	Mudpit_Plate_AF_MARBORGES_5F_C1_20160403_AF3_R3_05F_F001	Cluster of PREDICTED: 40S ribosomal protein S4-3-like [Elaeis guineensis] (gi|743877190)	PREDICTED: 40S ribosomal protein S4-3-like [Elaeis guineensis]	gi|743877190	Elaeis guinensins protein.fasta	29901.6	0.96	1	1	1	3.04e-05	0.0717
af_MARBORGES_rep_tecnicas	AF	AF3	Mudpit_Plate_AF_MARBORGES_5F_C1_20160403_AF3_R3_05F_F001	Cluster of PREDICTED: UTP--glucose-1-phosphate uridylyltransferase [Elaeis guineensis] (gi|743833726)	PREDICTED: UTP--glucose-1-phosphate uridylyltransferase [Elaeis guineensis]	gi|743833726	Elaeis guinensins protein.fasta	51892.5	1	3	3	3	9.13e-05	0.121
af_MARBORGES_rep_tecnicas	AF	AF3	Mudpit_Plate_AF_MARBORGES_5F_C1_20160403_AF3_R3_05F_F001	Cluster of PREDICTED: malate dehydrogenase [Elaeis guineensis] (gi|743780317)	PREDICTED: malate dehydrogenase [Elaeis guineensis]	gi|743780317	Elaeis guinensins protein.fasta	35590.1	1	3	3	6	0.000183	0.226
af_MARBORGES_rep_tecnicas	AF	AF3	Mudpit_Plate_AF_MARBORGES_5F_C1_20160403_AF3_R3_05F_F001	Cluster of PREDICTED: serine carboxypeptidase-like [Elaeis guineensis] (gi|743780890)	PREDICTED: serine carboxypeptidase-like [Elaeis guineensis]	gi|743780890	Elaeis guinensins protein.fasta	58541.4	0.999	2	2	2	6.09e-05	0.0746
af_MARBORGES_rep_tecnicas	AF	AF3	Mudpit_Plate_AF_MARBORGES_5F_C1_20160403_AF3_R3_05F_F001	Cluster of PREDICTED: 60S ribosomal protein L9-like [Elaeis guineensis] (gi|743829089)	PREDICTED: 60S ribosomal protein L9-like [Elaeis guineensis]	gi|743829089	Elaeis guinensins protein.fasta	21532.5	1	2	2	3	9.13e-05	0.307
af_MARBORGES_rep_tecnicas	AF	AF3	Mudpit_Plate_AF_MARBORGES_5F_C1_20160403_AF3_R3_05F_F001	Cluster of PREDICTED: uncharacterized protein LOC105044905 [Elaeis guineensis] (gi|743782982)	PREDICTED: uncharacterized protein LOC105044905 [Elaeis guineensis]	gi|743782982	Elaeis guinensins protein.fasta	30019.7	1	2	2	2	6.09e-05	0.131
af_MARBORGES_rep_tecnicas	AF	AF3	Mudpit_Plate_AF_MARBORGES_5F_C1_20160403_AF3_R3_05F_F001	Cluster of PREDICTED: elongation factor 1-alpha-like [Elaeis guineensis] (gi|743842438)	PREDICTED: elongation factor 1-alpha [Elaeis guineensis]	gi|743841397	Elaeis guinensins protein.fasta	49295.1	0.974	0	0	11	0.000335	0.32
af_MARBORGES_rep_tecnicas	AF	AF3	Mudpit_Plate_AF_MARBORGES_5F_C1_20160403_AF3_R3_05F_F001	Cluster of PREDICTED: eukaryotic initiation factor 4A-3-like [Elaeis guineensis] (gi|743852046)	PREDICTED: eukaryotic initiation factor 4A-3-like [Elaeis guineensis]	gi|743852046	Elaeis guinensins protein.fasta	46203.4	0.949	0	0	1	3.04e-05	0.0391
af_MARBORGES_rep_tecnicas	AF	AF3	Mudpit_Plate_AF_MARBORGES_5F_C1_20160403_AF3_R3_05F_F001	Cluster of PREDICTED: triosephosphate isomerase, cytosolic isoform X2 [Elaeis guineensis] (gi|743787029)	PREDICTED: triosephosphate isomerase, cytosolic isoform X2 [Elaeis guineensis]	gi|743787029	Elaeis guinensins protein.fasta	23040.9	1	3	3	5	0.000152	0.309
af_MARBORGES_rep_tecnicas	AF	AF3	Mudpit_Plate_AF_MARBORGES_5F_C1_20160403_AF3_R3_05F_F001	Cluster of PREDICTED: guanine nucleotide-binding protein subunit beta-like protein A [Elaeis guineensis] (gi|743772066)	PREDICTED: guanine nucleotide-binding protein subunit beta-like protein A [Elaeis guineensis]	gi|743772066	Elaeis guinensins protein.fasta	35186.7	0.993	1	1	2	6.09e-05	0.117
af_MARBORGES_rep_tecnicas	AF	AF3	Mudpit_Plate_AF_MARBORGES_5F_C1_20160403_AF3_R3_05F_F001	Cluster of PREDICTED: succinate-semialdehyde dehydrogenase, mitochondrial isoform X2 [Elaeis guineensis] (gi|743768016)	PREDICTED: succinate-semialdehyde dehydrogenase, mitochondrial isoform X2 [Elaeis guineensis]	gi|743768016	Elaeis guinensins protein.fasta	54282.9	0.278	0	0	0	0	0
af_MARBORGES_rep_tecnicas	AF	AF3	Mudpit_Plate_AF_MARBORGES_5F_C1_20160403_AF3_R3_05F_F001	Cluster of PREDICTED: subtilisin-like protease SBT3.5 [Elaeis guineensis] (gi|743829002)	PREDICTED: subtilisin-like protease SBT3.5 [Elaeis guineensis]	gi|743829007	Elaeis guinensins protein.fasta	73343.3	1	2	2	9	0.000274	0.255
af_MARBORGES_rep_tecnicas	AF	AF3	Mudpit_Plate_AF_MARBORGES_5F_C1_20160403_AF3_R3_05F_F001	Cluster of PREDICTED: subtilisin-like protease SBT3.5 [Elaeis guineensis] (gi|743829002)	PREDICTED: subtilisin-like protease SBT3.5 [Elaeis guineensis]	gi|743829002	Elaeis guinensins protein.fasta	73402.2	1	5	5	12	0.000365	0.254
af_MARBORGES_rep_tecnicas	AF	AF3	Mudpit_Plate_AF_MARBORGES_5F_C1_20160403_AF3_R3_05F_F001	Cluster of PREDICTED: phosphoglycerate kinase, cytosolic isoform X2 [Elaeis guineensis] (gi|743855887)	PREDICTED: phosphoglycerate kinase, chloroplastic-like [Elaeis guineensis]	gi|743791533	Elaeis guinensins protein.fasta	51009.5	0.329	0	0	9	0.000274	0.122
af_MARBORGES_rep_tecnicas	AF	AF3	Mudpit_Plate_AF_MARBORGES_5F_C1_20160403_AF3_R3_05F_F001	Cluster of PREDICTED: nitrile-specifier protein 5 isoform X3 [Elaeis guineensis] (gi|743858107)	PREDICTED: nitrile-specifier protein 5 isoform X3 [Elaeis guineensis]	gi|743858107	Elaeis guinensins protein.fasta	35140.8	1	1	1	1	3.04e-05	0.0338
af_MARBORGES_rep_tecnicas	AF	AF3	Mudpit_Plate_AF_MARBORGES_5F_C1_20160403_AF3_R3_05F_F001	Cluster of PREDICTED: protein P21-like [Elaeis guineensis] (gi|743891233)	PREDICTED: protein P21-like [Elaeis guineensis]	gi|743891233	Elaeis guinensins protein.fasta	24192.5	1	2	2	2	6.09e-05	0.229
af_MARBORGES_rep_tecnicas	AF	AF3	Mudpit_Plate_AF_MARBORGES_5F_C1_20160403_AF3_R3_05F_F001	Cluster of PREDICTED: probable aldo-keto reductase 2 [Elaeis guineensis] (gi|743814040)	PREDICTED: probable aldo-keto reductase 2 [Elaeis guineensis]	gi|743814040	Elaeis guinensins protein.fasta	37708.8	1	2	2	2	6.09e-05	0.0731
af_MARBORGES_rep_tecnicas	AF	AF3	Mudpit_Plate_AF_MARBORGES_5F_C1_20160403_AF3_R3_05F_F001	Cluster of PREDICTED: formate dehydrogenase, mitochondrial [Elaeis guineensis] (gi|743838587)	PREDICTED: formate dehydrogenase, mitochondrial [Elaeis guineensis]	gi|743838587	Elaeis guinensins protein.fasta	41171.9	1	2	2	2	6.09e-05	0.0965
af_MARBORGES_rep_tecnicas	AF	AF3	Mudpit_Plate_AF_MARBORGES_5F_C1_20160403_AF3_R3_05F_F001	Cluster of PREDICTED: ruBisCO large subunit-binding protein subunit beta, chloroplastic-like [Elaeis guineensis] (gi|743883445)	PREDICTED: ruBisCO large subunit-binding protein subunit beta, chloroplastic-like [Elaeis guineensis]	gi|743859387	Elaeis guinensins protein.fasta	64579.4	0.292	0	0	1	3.04e-05	0.0214
af_MARBORGES_rep_tecnicas	AF	AF3	Mudpit_Plate_AF_MARBORGES_5F_C1_20160403_AF3_R3_05F_F001	Cluster of PREDICTED: DNA-damage-repair/toleration protein DRT102-like [Elaeis guineensis] (gi|743794098)	PREDICTED: DNA-damage-repair/toleration protein DRT102-like [Elaeis guineensis]	gi|743794098	Elaeis guinensins protein.fasta	33688.3	0.249	0	0	0	0	0
af_MARBORGES_rep_tecnicas	AF	AF3	Mudpit_Plate_AF_MARBORGES_5F_C1_20160403_AF3_R3_05F_F001	Cluster of PREDICTED: uncharacterized oxidoreductase At4g09670-like [Elaeis guineensis] (gi|743773285)	PREDICTED: uncharacterized oxidoreductase At4g09670-like [Elaeis guineensis]	gi|743773285	Elaeis guinensins protein.fasta	39478.5	0.497	0	0	1	3.04e-05	0.0776
af_MARBORGES_rep_tecnicas	AF	AF3	Mudpit_Plate_AF_MARBORGES_5F_C1_20160403_AF3_R3_05F_F001	Cluster of PREDICTED: cationic peroxidase SPC4-like [Elaeis guineensis] (gi|743817476)	PREDICTED: cationic peroxidase SPC4-like [Elaeis guineensis]	gi|743817476	Elaeis guinensins protein.fasta	37833.9	1	5	5	13	0.000396	0.38
af_MARBORGES_rep_tecnicas	AF	AF3	Mudpit_Plate_AF_MARBORGES_5F_C1_20160403_AF3_R3_05F_F001	Cluster of PREDICTED: phospholipase D alpha 1-like [Elaeis guineensis] (gi|743798351)	PREDICTED: phospholipase D alpha 1-like [Elaeis guineensis]	gi|743798351	Elaeis guinensins protein.fasta	91485	1	0	0	0	0	0
af_MARBORGES_rep_tecnicas	AF	AF3	Mudpit_Plate_AF_MARBORGES_5F_C1_20160403_AF3_R3_05F_F001	Cluster of PREDICTED: uncharacterized protein LOC105037336 [Elaeis guineensis] (gi|743763116)	PREDICTED: uncharacterized protein LOC105037336 [Elaeis guineensis]	gi|743763116	Elaeis guinensins protein.fasta	76586.3	1	15	15	16	0.000487	0.426
af_MARBORGES_rep_tecnicas	AF	AF3	Mudpit_Plate_AF_MARBORGES_5F_C1_20160403_AF3_R3_05F_F001	Cluster of PREDICTED: 60S ribosomal protein L14-1-like isoform X2 [Elaeis guineensis] (gi|743869489)	PREDICTED: 60S ribosomal protein L14-1-like isoform X2 [Elaeis guineensis]	gi|743869489	Elaeis guinensins protein.fasta	15336.7	1	2	2	2	6.09e-05	0.149
af_MARBORGES_rep_tecnicas	AF	AF3	Mudpit_Plate_AF_MARBORGES_5F_C1_20160403_AF3_R3_05F_F001	Cluster of PREDICTED: inactive protein RESTRICTED TEV MOVEMENT 1-like [Elaeis guineensis] (gi|743821739)	PREDICTED: inactive protein RESTRICTED TEV MOVEMENT 1-like [Elaeis guineensis]	gi|743821739	Elaeis guinensins protein.fasta	19932.4	0.95	1	1	1	3.04e-05	0.137
af_MARBORGES_rep_tecnicas	AF	AF3	Mudpit_Plate_AF_MARBORGES_5F_C1_20160403_AF3_R3_05F_F001	Cluster of PREDICTED: phosphoenolpyruvate carboxylase 2-like [Elaeis guineensis] (gi|743799873)	PREDICTED: phosphoenolpyruvate carboxylase 2 [Elaeis guineensis]	gi|743795961	Elaeis guinensins protein.fasta	110274	1	3	3	21	0.000639	0.291
af_MARBORGES_rep_tecnicas	AF	AF3	Mudpit_Plate_AF_MARBORGES_5F_C1_20160403_AF3_R3_05F_F001	Cluster of PREDICTED: CASP-like protein 1D1 [Elaeis guineensis] (gi|743865160)	PREDICTED: CASP-like protein 1D1 [Elaeis guineensis]	gi|743865160	Elaeis guinensins protein.fasta	21895.4	0.962	1	1	1	3.04e-05	0.0683
af_MARBORGES_rep_tecnicas	AF	AF3	Mudpit_Plate_AF_MARBORGES_5F_C1_20160403_AF3_R3_05F_F001	Cluster of PREDICTED: hypersensitive-induced response protein 1-like [Elaeis guineensis] (gi|743797758)	PREDICTED: hypersensitive-induced response protein 1-like [Elaeis guineensis]	gi|743797758	Elaeis guinensins protein.fasta	31599.1	1	1	1	4	0.000122	0.206
af_MARBORGES_rep_tecnicas	AF	AF3	Mudpit_Plate_AF_MARBORGES_5F_C1_20160403_AF3_R3_05F_F001	Cluster of PREDICTED: thaumatin-like protein 1b [Elaeis guineensis] (gi|743826113)	PREDICTED: thaumatin-like protein 1b [Elaeis guineensis]	gi|743826113	Elaeis guinensins protein.fasta	25246.3	0.697	1	1	1	3.04e-05	0.0871
af_MARBORGES_rep_tecnicas	Controle	S1	Mudpit_Plate_MARBORGES_CONTROLE_A1_20160403_S1_R1_05F_F001	Cluster of aquaporin [Elaeis guineensis] (gi|171221245)	aquaporin [Elaeis guineensis]	gi|171221245,gi|192910928,gi|746815989	Elaeis guinensins protein.fasta	30651.6	0.995	1	1	1	4.08e-05	0.0383
af_MARBORGES_rep_tecnicas	Controle	S1	Mudpit_Plate_MARBORGES_CONTROLE_A1_20160403_S1_R1_05F_F001	Cluster of PREDICTED: peroxidase 4-like [Elaeis guineensis] (gi|743818796)	PREDICTED: peroxidase 4-like [Elaeis guineensis]	gi|743818796	Elaeis guinensins protein.fasta	34590.6	0.967	0	0	1	4.08e-05	0.0282
af_MARBORGES_rep_tecnicas	Controle	S1	Mudpit_Plate_MARBORGES_CONTROLE_A1_20160403_S1_R1_05F_F001	Cluster of PREDICTED: proteasome subunit alpha type-1-like [Elaeis guineensis] (gi|743851298)	PREDICTED: proteasome subunit alpha type-1-like [Elaeis guineensis]	gi|743851298,gi|743851302,gi|743851306	Elaeis guinensins protein.fasta	28909.5	0.973	1	1	1	4.08e-05	0.0458
af_MARBORGES_rep_tecnicas	Controle	S1	Mudpit_Plate_MARBORGES_CONTROLE_A1_20160403_S1_R1_05F_F001	Cluster of PREDICTED: pyruvate kinase, cytosolic isozyme-like [Elaeis guineensis] (gi|743763988)	PREDICTED: pyruvate kinase, cytosolic isozyme-like [Elaeis guineensis]	gi|743882283	Elaeis guinensins protein.fasta	47751.8	0.99	1	1	5	0.000204	0.187
af_MARBORGES_rep_tecnicas	Controle	S1	Mudpit_Plate_MARBORGES_CONTROLE_A1_20160403_S1_R1_05F_F001	Cluster of PREDICTED: phosphoenolpyruvate carboxylase 2-like [Elaeis guineensis] (gi|743799873)	PREDICTED: phosphoenolpyruvate carboxylase 2-like [Elaeis guineensis]	gi|743799873	Elaeis guinensins protein.fasta	110055	1	7	8	18	0.000734	0.239
af_MARBORGES_rep_tecnicas	Controle	S1	Mudpit_Plate_MARBORGES_CONTROLE_A1_20160403_S1_R1_05F_F001	Cluster of PREDICTED: ATP synthase subunit beta, mitochondrial-like [Elaeis guineensis] (gi|743800698)	PREDICTED: ATP synthase subunit beta, mitochondrial [Elaeis guineensis]	gi|743794377	Elaeis guinensins protein.fasta	59710	0.945	0	0	10	0.000408	0.283
af_MARBORGES_rep_tecnicas	Controle	S1	Mudpit_Plate_MARBORGES_CONTROLE_A1_20160403_S1_R1_05F_F001	Cluster of PREDICTED: ribosomal RNA processing protein 36 homolog [Elaeis guineensis] (gi|743854409)	PREDICTED: ribosomal RNA processing protein 36 homolog [Elaeis guineensis]	gi|743854409	Elaeis guinensins protein.fasta	28525.6	0.962	1	1	1	4.08e-05	0.0324
af_MARBORGES_rep_tecnicas	Controle	S1	Mudpit_Plate_MARBORGES_CONTROLE_A1_20160403_S1_R1_05F_F001	Cluster of PREDICTED: malate dehydrogenase, mitochondrial-like [Elaeis guineensis] (gi|743770628)	PREDICTED: malate dehydrogenase, mitochondrial-like [Elaeis guineensis]	gi|743770628	Elaeis guinensins protein.fasta	36379.5	1	2	2	2	8.16e-05	0.0862
af_MARBORGES_rep_tecnicas	Controle	S1	Mudpit_Plate_MARBORGES_CONTROLE_A1_20160403_S1_R1_05F_F001	Cluster of PREDICTED: protein P21-like [Elaeis guineensis] (gi|743891233)	PREDICTED: protein P21-like [Elaeis guineensis]	gi|743891233	Elaeis guinensins protein.fasta	24192.5	0.997	1	1	1	4.08e-05	0.185
af_MARBORGES_rep_tecnicas	Controle	S1	Mudpit_Plate_MARBORGES_CONTROLE_A1_20160403_S1_R1_05F_F001	Cluster of PREDICTED: heat shock 70 kDa protein [Elaeis guineensis] (gi|743866246)	PREDICTED: heat shock 70 kDa protein-like [Elaeis guineensis]	gi|743811473	Elaeis guinensins protein.fasta	70866.6	0.681	0	0	3	0.000122	0.0618
af_MARBORGES_rep_tecnicas	Controle	S1	Mudpit_Plate_MARBORGES_CONTROLE_A1_20160403_S1_R1_05F_F001	Cluster of PREDICTED: mitochondrial outer membrane protein porin 1-like [Elaeis guineensis] (gi|743798954)	PREDICTED: mitochondrial outer membrane protein porin 1-like [Elaeis guineensis]	gi|743798954	Elaeis guinensins protein.fasta	29246.1	0.065	0	0	1	4.08e-05	0.0436
af_MARBORGES_rep_tecnicas	Controle	S1	Mudpit_Plate_MARBORGES_CONTROLE_A1_20160403_S1_R1_05F_F001	Cluster of PREDICTED: hypersensitive-induced response protein 1 isoform X2 [Elaeis guineensis] (gi|743798950)	PREDICTED: hypersensitive-induced response protein 1 isoform X2 [Elaeis guineensis]	gi|743798950	Elaeis guinensins protein.fasta	31420.1	0.779	0	0	2	8.16e-05	0.0947
af_MARBORGES_rep_tecnicas	Controle	S1	Mudpit_Plate_MARBORGES_CONTROLE_A1_20160403_S1_R1_05F_F001	Cluster of PREDICTED: histone H3.3 [Elaeis guineensis] (gi|743884057)	PREDICTED: histone H3.3 [Elaeis guineensis]	gi|743884057	Elaeis guinensins protein.fasta	15406.8	0.817	1	1	1	4.08e-05	0.0662
af_MARBORGES_rep_tecnicas	Controle	S1	Mudpit_Plate_MARBORGES_CONTROLE_A1_20160403_S1_R1_05F_F001	Cluster of PREDICTED: glucan endo-1,3-beta-glucosidase-like [Elaeis guineensis] (gi|743785384)	PREDICTED: glucan endo-1,3-beta-glucosidase-like [Elaeis guineensis]	gi|743785384	Elaeis guinensins protein.fasta	36161.8	1	3	3	4	0.000163	0.162
af_MARBORGES_rep_tecnicas	Controle	S1	Mudpit_Plate_MARBORGES_CONTROLE_A1_20160403_S1_R1_05F_F001	Cluster of PREDICTED: ATP synthase subunit beta, mitochondrial-like [Elaeis guineensis] (gi|743800698)	PREDICTED: ATP synthase subunit beta, mitochondrial-like [Elaeis guineensis]	gi|743800698	Elaeis guinensins protein.fasta	59612.9	1	2	2	12	0.000489	0.34
af_MARBORGES_rep_tecnicas	Controle	S1	Mudpit_Plate_MARBORGES_CONTROLE_A1_20160403_S1_R1_05F_F001	Cluster of PREDICTED: chaperone protein ClpB1 [Elaeis guineensis] (gi|743756256)	PREDICTED: chaperone protein ClpB1 [Elaeis guineensis]	gi|743756256	Elaeis guinensins protein.fasta	101264	0.744	0	0	1	4.08e-05	0.0164
af_MARBORGES_rep_tecnicas	Controle	S1	Mudpit_Plate_MARBORGES_CONTROLE_A1_20160403_S1_R1_05F_F001	Cluster of PREDICTED: chaperone protein ClpB1 [Elaeis guineensis] (gi|743756256)	PREDICTED: chaperone protein ClpB1-like [Elaeis guineensis]	gi|743796117	Elaeis guinensins protein.fasta	101423	0.734	0	0	1	4.08e-05	0.0164
af_MARBORGES_rep_tecnicas	Controle	S1	Mudpit_Plate_MARBORGES_CONTROLE_A1_20160403_S1_R1_05F_F001	Cluster of catalase isozyme 2 [Elaeis guineensis] (NP_001306842.1)	catalase isozyme 2 [Elaeis guineensis]	NP_001306842.1		0	1	12	12	14	0.000571	0
af_MARBORGES_rep_tecnicas	Controle	S1	Mudpit_Plate_MARBORGES_CONTROLE_A1_20160403_S1_R1_05F_F001	Cluster of PREDICTED: Bowman-Birk type trypsin inhibitor-like [Elaeis guineensis] (gi|743761596)	PREDICTED: Bowman-Birk type trypsin inhibitor-like [Elaeis guineensis]	gi|743761596,gi|743761601,gi|743761603	Elaeis guinensins protein.fasta	12541.2	1	3	3	3	0.000122	0.286
af_MARBORGES_rep_tecnicas	Controle	S1	Mudpit_Plate_MARBORGES_CONTROLE_A1_20160403_S1_R1_05F_F001	Cluster of PREDICTED: hydroxyacylglutathione hydrolase cytoplasmic [Elaeis guineensis] (gi|743891582)	PREDICTED: hydroxyacylglutathione hydrolase cytoplasmic [Elaeis guineensis]	gi|743891582	Elaeis guinensins protein.fasta	28985.3	1	2	2	3	0.000122	0.282
af_MARBORGES_rep_tecnicas	Controle	S1	Mudpit_Plate_MARBORGES_CONTROLE_A1_20160403_S1_R1_05F_F001	Cluster of PREDICTED: aspartate aminotransferase, cytoplasmic [Elaeis guineensis] (gi|743757121)	PREDICTED: aspartate aminotransferase, cytoplasmic [Elaeis guineensis]	gi|743757121	Elaeis guinensins protein.fasta	50500.6	1	1	1	1	4.08e-05	0.0323
af_MARBORGES_rep_tecnicas	Controle	S1	Mudpit_Plate_MARBORGES_CONTROLE_A1_20160403_S1_R1_05F_F001	Cluster of PREDICTED: eukaryotic initiation factor 4A-8-like [Elaeis guineensis] (gi|743799304)	PREDICTED: eukaryotic initiation factor 4A-2 [Elaeis guineensis]	gi|743812312	Elaeis guinensins protein.fasta	46920.4	0.987	0	0	3	0.000122	0.0896
af_MARBORGES_rep_tecnicas	Controle	S1	Mudpit_Plate_MARBORGES_CONTROLE_A1_20160403_S1_R1_05F_F001	Cluster of PREDICTED: fructose-bisphosphate aldolase cytoplasmic isozyme [Elaeis guineensis] (gi|743806034)	PREDICTED: fructose-bisphosphate aldolase cytoplasmic isozyme [Elaeis guineensis]	gi|743806034	Elaeis guinensins protein.fasta	38601.8	1	5	6	15	0.000612	0.573
af_MARBORGES_rep_tecnicas	Controle	S1	Mudpit_Plate_MARBORGES_CONTROLE_A1_20160403_S1_R1_05F_F001	Cluster of PREDICTED: chaperonin CPN60-2, mitochondrial-like [Elaeis guineensis] (gi|743826168)	PREDICTED: chaperonin CPN60-2, mitochondrial-like [Elaeis guineensis]	gi|743826168	Elaeis guinensins protein.fasta	61191.9	0.994	1	1	1	4.08e-05	0.04
af_MARBORGES_rep_tecnicas	Controle	S1	Mudpit_Plate_MARBORGES_CONTROLE_A1_20160403_S1_R1_05F_F001	Cluster of putative enoyl-ACP-reductase protein, partial [Elaeis guineensis] (gi|374255957)	putative enoyl-ACP-reductase protein, partial [Elaeis guineensis]	gi|374255957,gi|743808818	Elaeis guinensins protein.fasta	38774.7	0.992	1	1	1	4.08e-05	0.0518
af_MARBORGES_rep_tecnicas	Controle	S1	Mudpit_Plate_MARBORGES_CONTROLE_A1_20160403_S1_R1_05F_F001	Cluster of PREDICTED: uncharacterized protein LOC105040159 [Elaeis guineensis] (gi|743769165)	PREDICTED: uncharacterized protein LOC105040159 [Elaeis guineensis]	gi|743769165	Elaeis guinensins protein.fasta	20213.6	0.998	1	1	1	4.08e-05	0.0615
af_MARBORGES_rep_tecnicas	Controle	S1	Mudpit_Plate_MARBORGES_CONTROLE_A1_20160403_S1_R1_05F_F001	Cluster of PREDICTED: superoxide dismutase [Cu-Zn], chloroplastic [Elaeis guineensis] (gi|743852970)	PREDICTED: superoxide dismutase [Cu-Zn], chloroplastic [Elaeis guineensis]	gi|743852970	Elaeis guinensins protein.fasta	22553.7	1	2	2	2	8.16e-05	0.291
af_MARBORGES_rep_tecnicas	Controle	S1	Mudpit_Plate_MARBORGES_CONTROLE_A1_20160403_S1_R1_05F_F001	Cluster of PREDICTED: probable pyruvate kinase, cytosolic isozyme [Elaeis guineensis] (gi|743816338)	PREDICTED: probable pyruvate kinase, cytosolic isozyme [Elaeis guineensis]	gi|743816338	Elaeis guinensins protein.fasta	57053.8	0.985	0	0	2	8.16e-05	0.0399
af_MARBORGES_rep_tecnicas	Controle	S1	Mudpit_Plate_MARBORGES_CONTROLE_A1_20160403_S1_R1_05F_F001	Cluster of PREDICTED: uncharacterized protein LOC105044905 [Elaeis guineensis] (gi|743782982)	PREDICTED: uncharacterized protein LOC105044905 [Elaeis guineensis]	gi|743782982	Elaeis guinensins protein.fasta	30019.7	1	2	2	2	8.16e-05	0.131
af_MARBORGES_rep_tecnicas	Controle	S1	Mudpit_Plate_MARBORGES_CONTROLE_A1_20160403_S1_R1_05F_F001	Cluster of PREDICTED: triosephosphate isomerase, cytosolic-like [Elaeis guineensis] (gi|743841772)	PREDICTED: triosephosphate isomerase, cytosolic-like [Elaeis guineensis]	gi|743841772	Elaeis guinensins protein.fasta	27219.4	1	2	2	5	0.000204	0.303
af_MARBORGES_rep_tecnicas	Controle	S1	Mudpit_Plate_MARBORGES_CONTROLE_A1_20160403_S1_R1_05F_F001	Cluster of PREDICTED: 5-methyltetrahydropteroyltriglutamate--homocysteine methyltransferase 1-like isoform X2 [Elaeis guineensis] (gi|743882710)	PREDICTED: 5-methyltetrahydropteroyltriglutamate--homocysteine methyltransferase 1 [Elaeis guineensis]	gi|743880751	Elaeis guinensins protein.fasta	84769.3	0.607	0	0	2	8.16e-05	0.0483
af_MARBORGES_rep_tecnicas	Controle	S1	Mudpit_Plate_MARBORGES_CONTROLE_A1_20160403_S1_R1_05F_F001	Cluster of PREDICTED: patellin-3-like [Elaeis guineensis] (gi|743764635)	PREDICTED: patellin-3-like [Elaeis guineensis]	gi|743764635	Elaeis guinensins protein.fasta	61349.6	0.986	0	0	2	8.16e-05	0.0448
af_MARBORGES_rep_tecnicas	Controle	S1	Mudpit_Plate_MARBORGES_CONTROLE_A1_20160403_S1_R1_05F_F001	Cluster of PREDICTED: pathogenesis-related protein 1-like [Elaeis guineensis] (gi|743844417)	PREDICTED: pathogenesis-related protein 1-like [Elaeis guineensis]	gi|743892418	Elaeis guinensins protein.fasta	17060.6	0.683	0	0	3	0.000122	0.297
af_MARBORGES_rep_tecnicas	Controle	S1	Mudpit_Plate_MARBORGES_CONTROLE_A1_20160403_S1_R1_05F_F001	Cluster of PREDICTED: ruBisCO large subunit-binding protein subunit beta, chloroplastic-like [Elaeis guineensis] (gi|743883445)	PREDICTED: ruBisCO large subunit-binding protein subunit beta, chloroplastic-like [Elaeis guineensis]	gi|743883445	Elaeis guinensins protein.fasta	64765.7	1	0	0	2	8.16e-05	0.0395
af_MARBORGES_rep_tecnicas	Controle	S1	Mudpit_Plate_MARBORGES_CONTROLE_A1_20160403_S1_R1_05F_F001	Cluster of PREDICTED: LOW QUALITY PROTEIN: aspartic proteinase oryzasin-1-like [Elaeis guineensis] (gi|743794899)	PREDICTED: LOW QUALITY PROTEIN: aspartic proteinase oryzasin-1-like [Elaeis guineensis]	gi|743794899	Elaeis guinensins protein.fasta	58817.9	0.441	0	0	0	0	0
af_MARBORGES_rep_tecnicas	Controle	S1	Mudpit_Plate_MARBORGES_CONTROLE_A1_20160403_S1_R1_05F_F001	Cluster of PREDICTED: actin-2 [Elaeis guineensis] (gi|743854864)	PREDICTED: actin-100-like isoform X2 [Elaeis guineensis]	gi|743787448	Elaeis guinensins protein.fasta	37029.4	0.923	0	0	8	0.000326	0.446
af_MARBORGES_rep_tecnicas	Controle	S1	Mudpit_Plate_MARBORGES_CONTROLE_A1_20160403_S1_R1_05F_F001	Cluster of PREDICTED: peptidyl-prolyl cis-trans isomerase CYP19-1 [Elaeis guineensis] (gi|743855207)	PREDICTED: peptidyl-prolyl cis-trans isomerase CYP19-1 [Elaeis guineensis]	gi|743855207	Elaeis guinensins protein.fasta	18170.2	1	2	2	3	0.000122	0.15
af_MARBORGES_rep_tecnicas	Controle	S1	Mudpit_Plate_MARBORGES_CONTROLE_A1_20160403_S1_R1_05F_F001	Cluster of PREDICTED: ras-related protein RIC1-like [Elaeis guineensis] (gi|743797275)	PREDICTED: ras-related protein RIC1-like [Elaeis guineensis]	gi|743797275	Elaeis guinensins protein.fasta	22589.1	0.995	1	1	1	4.08e-05	0.0891
af_MARBORGES_rep_tecnicas	Controle	S1	Mudpit_Plate_MARBORGES_CONTROLE_A1_20160403_S1_R1_05F_F001	Cluster of PREDICTED: peptidyl-prolyl cis-trans isomerase FKBP12 isoform X1 [Elaeis guineensis] (gi|743849924)	PREDICTED: peptidyl-prolyl cis-trans isomerase FKBP12 isoform X1 [Elaeis guineensis]	gi|743849924,gi|743849928	Elaeis guinensins protein.fasta	12047.6	0.851	1	1	1	4.08e-05	0.116
af_MARBORGES_rep_tecnicas	Controle	S1	Mudpit_Plate_MARBORGES_CONTROLE_A1_20160403_S1_R1_05F_F001	Cluster of PREDICTED: probable aquaporin TIP1-1 [Elaeis guineensis] (gi|743890980)	PREDICTED: probable aquaporin TIP1-1 [Elaeis guineensis]	gi|743890980	Elaeis guinensins protein.fasta	25784.4	1	2	2	2	8.16e-05	0.064
af_MARBORGES_rep_tecnicas	Controle	S1	Mudpit_Plate_MARBORGES_CONTROLE_A1_20160403_S1_R1_05F_F001	Cluster of PREDICTED: mavicyanin-like [Elaeis guineensis] (gi|743859187)	PREDICTED: mavicyanin-like [Elaeis guineensis]	gi|743859187	Elaeis guinensins protein.fasta	17947.1	0.973	1	1	1	4.08e-05	0.0843
af_MARBORGES_rep_tecnicas	Controle	S1	Mudpit_Plate_MARBORGES_CONTROLE_A1_20160403_S1_R1_05F_F001	Cluster of PREDICTED: pathogenesis-related protein 1-like [Elaeis guineensis] (gi|743844417)	PREDICTED: pathogenesis-related protein 1-like [Elaeis guineensis]	gi|743844417	Elaeis guinensins protein.fasta	16989.7	1	3	3	9	0.000367	0.582
af_MARBORGES_rep_tecnicas	Controle	S1	Mudpit_Plate_MARBORGES_CONTROLE_A1_20160403_S1_R1_05F_F001	Cluster of PREDICTED: histone H2A-like [Elaeis guineensis] (gi|743787293)	PREDICTED: histone H2A-like [Elaeis guineensis]	gi|743787293,gi|743869048	Elaeis guinensins protein.fasta	15536.8	0.965	1	1	2	8.16e-05	0.218
af_MARBORGES_rep_tecnicas	Controle	S1	Mudpit_Plate_MARBORGES_CONTROLE_A1_20160403_S1_R1_05F_F001	Cluster of PREDICTED: adenosylhomocysteinase [Elaeis guineensis] (gi|743880094)	PREDICTED: adenosylhomocysteinase [Elaeis guineensis]	gi|743880094	Elaeis guinensins protein.fasta	53199.9	1	1	1	6	0.000245	0.107
af_MARBORGES_rep_tecnicas	Controle	S1	Mudpit_Plate_MARBORGES_CONTROLE_A1_20160403_S1_R1_05F_F001	Cluster of PREDICTED: phosphoglycerate kinase, cytosolic isoform X2 [Elaeis guineensis] (gi|743855887)	PREDICTED: phosphoglycerate kinase, cytosolic-like [Elaeis guineensis]	gi|743760381	Elaeis guinensins protein.fasta	50915.7	0.999	2	2	5	0.000204	0.114
af_MARBORGES_rep_tecnicas	Controle	S1	Mudpit_Plate_MARBORGES_CONTROLE_A1_20160403_S1_R1_05F_F001	Cluster of PREDICTED: phosphoglycerate kinase, cytosolic isoform X2 [Elaeis guineensis] (gi|743855887)	PREDICTED: phosphoglycerate kinase, cytosolic [Elaeis guineensis]	gi|743760379	Elaeis guinensins protein.fasta	42427.4	1	2	2	11	0.000449	0.367
af_MARBORGES_rep_tecnicas	Controle	S1	Mudpit_Plate_MARBORGES_CONTROLE_A1_20160403_S1_R1_05F_F001	Cluster of PREDICTED: eukaryotic initiation factor 4A-8-like [Elaeis guineensis] (gi|743799304)	PREDICTED: eukaryotic initiation factor 4A-15-like [Elaeis guineensis]	gi|743804519	Elaeis guinensins protein.fasta	47095.4	0.995	1	1	3	0.000122	0.0993
af_MARBORGES_rep_tecnicas	Controle	S1	Mudpit_Plate_MARBORGES_CONTROLE_A1_20160403_S1_R1_05F_F001	Cluster of PREDICTED: cationic peroxidase SPC4-like [Elaeis guineensis] (gi|743817481)	PREDICTED: cationic peroxidase SPC4-like [Elaeis guineensis]	gi|743817481	Elaeis guinensins protein.fasta	23793.4	0.205	0	0	1	4.08e-05	0.1
af_MARBORGES_rep_tecnicas	Controle	S1	Mudpit_Plate_MARBORGES_CONTROLE_A1_20160403_S1_R1_05F_F001	Cluster of PREDICTED: cationic peroxidase SPC4-like [Elaeis guineensis] (gi|743817476)	PREDICTED: cationic peroxidase SPC4-like [Elaeis guineensis]	gi|743817476	Elaeis guinensins protein.fasta	37833.9	1	3	3	6	0.000245	0.401
af_MARBORGES_rep_tecnicas	Controle	S1	Mudpit_Plate_MARBORGES_CONTROLE_A1_20160403_S1_R1_05F_F001	Cluster of PREDICTED: polyphenol oxidase, chloroplastic-like [Elaeis guineensis] (gi|743784146)	PREDICTED: polyphenol oxidase, chloroplastic-like [Elaeis guineensis]	gi|743886465	Elaeis guinensins protein.fasta	66037	0.998	0	0	6	0.000245	0.141
af_MARBORGES_rep_tecnicas	Controle	S1	Mudpit_Plate_MARBORGES_CONTROLE_A1_20160403_S1_R1_05F_F001	Cluster of PREDICTED: probable mitochondrial-processing peptidase subunit beta [Elaeis guineensis] (gi|743837205)	PREDICTED: probable mitochondrial-processing peptidase subunit beta [Elaeis guineensis]	gi|743837205	Elaeis guinensins protein.fasta	58174.2	0.999	1	1	2	8.16e-05	0.0686
af_MARBORGES_rep_tecnicas	Controle	S1	Mudpit_Plate_MARBORGES_CONTROLE_A1_20160403_S1_R1_05F_F001	Cluster of stem-specific protein TSJT1-like [Elaeis guineensis] (NP_001306846.1)	stem-specific protein TSJT1-like [Elaeis guineensis]	NP_001306846.1		0	0.999	1	1	1	4.08e-05	0
af_MARBORGES_rep_tecnicas	Controle	S1	Mudpit_Plate_MARBORGES_CONTROLE_A1_20160403_S1_R1_05F_F001	Cluster of PREDICTED: L-ascorbate peroxidase, cytosolic-like [Elaeis guineensis] (gi|743787774)	PREDICTED: L-ascorbate peroxidase, cytosolic-like [Elaeis guineensis]	gi|743787774	Elaeis guinensins protein.fasta	27638.1	0.982	1	1	3	0.000122	0.18
af_MARBORGES_rep_tecnicas	Controle	S1	Mudpit_Plate_MARBORGES_CONTROLE_A1_20160403_S1_R1_05F_F001	Cluster of PREDICTED: 10 kDa chaperonin-like isoform X1 [Elaeis guineensis] (gi|743785975)	PREDICTED: 10 kDa chaperonin-like isoform X1 [Elaeis guineensis]	gi|743785975	Elaeis guinensins protein.fasta	10531.3	1	5	6	6	0.000245	0.546
af_MARBORGES_rep_tecnicas	Controle	S1	Mudpit_Plate_MARBORGES_CONTROLE_A1_20160403_S1_R1_05F_F001	Cluster of PREDICTED: 14-3-3-like protein isoform X1 [Elaeis guineensis] (gi|743823707)	PREDICTED: 14-3-3-like protein isoform X1 [Elaeis guineensis]	gi|743823707,gi|743823711,gi|743823715,gi|743823719	Elaeis guinensins protein.fasta	23374.3	1	2	2	2	8.16e-05	0.111
af_MARBORGES_rep_tecnicas	Controle	S1	Mudpit_Plate_MARBORGES_CONTROLE_A1_20160403_S1_R1_05F_F001	Cluster of PREDICTED: leucine aminopeptidase 2, chloroplastic-like [Elaeis guineensis] (gi|743857317)	PREDICTED: leucine aminopeptidase 2, chloroplastic-like [Elaeis guineensis]	gi|743857317	Elaeis guinensins protein.fasta	55535.4	0.268	0	0	0	0	0
af_MARBORGES_rep_tecnicas	Controle	S1	Mudpit_Plate_MARBORGES_CONTROLE_A1_20160403_S1_R1_05F_F001	Cluster of PREDICTED: uncharacterized oxidoreductase At4g09670-like [Elaeis guineensis] (gi|743773285)	PREDICTED: uncharacterized oxidoreductase At4g09670-like [Elaeis guineensis]	gi|743773285	Elaeis guinensins protein.fasta	39478.5	0.998	1	2	3	0.000122	0.141
af_MARBORGES_rep_tecnicas	Controle	S1	Mudpit_Plate_MARBORGES_CONTROLE_A1_20160403_S1_R1_05F_F001	Cluster of PREDICTED: patellin-3-like isoform X2 [Elaeis guineensis] (gi|743763008)	PREDICTED: patellin-3-like isoform X2 [Elaeis guineensis]	gi|743763008	Elaeis guinensins protein.fasta	62712.8	1	9	9	11	0.000449	0.334
af_MARBORGES_rep_tecnicas	Controle	S1	Mudpit_Plate_MARBORGES_CONTROLE_A1_20160403_S1_R1_05F_F001	Cluster of manganese superoxide dismutase [Elaeis guineensis] (gi|406870049)	manganese superoxide dismutase [Elaeis guineensis]	NP_001306839.1,gi|406870049	Elaeis guinensins protein.fasta	0	1	2	2	2	8.16e-05	0.0984
af_MARBORGES_rep_tecnicas	Controle	S1	Mudpit_Plate_MARBORGES_CONTROLE_A1_20160403_S1_R1_05F_F001	Cluster of PREDICTED: uncharacterized oxidoreductase At4g09670-like [Elaeis guineensis] (gi|743773279)	PREDICTED: uncharacterized oxidoreductase At4g09670-like [Elaeis guineensis]	gi|743773279	Elaeis guinensins protein.fasta	39549.8	0.999	1	1	2	8.16e-05	0.135
af_MARBORGES_rep_tecnicas	Controle	S1	Mudpit_Plate_MARBORGES_CONTROLE_A1_20160403_S1_R1_05F_F001	Cluster of PREDICTED: peroxidase 5-like [Elaeis guineensis] (gi|743777211)	PREDICTED: peroxidase 5-like [Elaeis guineensis]	gi|743843830	Elaeis guinensins protein.fasta	35247.7	0.971	0	0	1	4.08e-05	0.0274
af_MARBORGES_rep_tecnicas	Controle	S1	Mudpit_Plate_MARBORGES_CONTROLE_A1_20160403_S1_R1_05F_F001	Cluster of PREDICTED: carboxymethylenebutenolidase homolog [Elaeis guineensis] (gi|743757729)	PREDICTED: carboxymethylenebutenolidase homolog [Elaeis guineensis]	gi|743757729	Elaeis guinensins protein.fasta	30473.8	1	1	1	1	4.08e-05	0.0638
af_MARBORGES_rep_tecnicas	Controle	S1	Mudpit_Plate_MARBORGES_CONTROLE_A1_20160403_S1_R1_05F_F001	Cluster of PREDICTED: citrate synthase, mitochondrial isoform X1 [Elaeis guineensis] (gi|743767268)	PREDICTED: citrate synthase, mitochondrial [Elaeis guineensis]	gi|743810131,gi|743810133,gi|743810135,gi|743810137	Elaeis guinensins protein.fasta	52187.6	0.981	0	0	1	4.08e-05	0.0403
af_MARBORGES_rep_tecnicas	Controle	S1	Mudpit_Plate_MARBORGES_CONTROLE_A1_20160403_S1_R1_05F_F001	Cluster of PREDICTED: acidic endochitinase-like [Elaeis guineensis] (gi|743796702)	PREDICTED: acidic endochitinase-like [Elaeis guineensis]	gi|743796702	Elaeis guinensins protein.fasta	30871.4	0.632	1	1	1	4.08e-05	0.0444
af_MARBORGES_rep_tecnicas	Controle	S1	Mudpit_Plate_MARBORGES_CONTROLE_A1_20160403_S1_R1_05F_F001	Cluster of PREDICTED: peroxidase 5-like [Elaeis guineensis] (gi|743768886)	PREDICTED: peroxidase 5-like [Elaeis guineensis]	gi|743768886	Elaeis guinensins protein.fasta	35950.6	1	6	6	7	0.000285	0.267
af_MARBORGES_rep_tecnicas	Controle	S1	Mudpit_Plate_MARBORGES_CONTROLE_A1_20160403_S1_R1_05F_F001	Cluster of PREDICTED: phosphoglycerate kinase, cytosolic isoform X2 [Elaeis guineensis] (gi|743855887)	PREDICTED: phosphoglycerate kinase, cytosolic isoform X2 [Elaeis guineensis]	gi|743855887	Elaeis guinensins protein.fasta	42329.4	1	0	0	9	0.000367	0.274
af_MARBORGES_rep_tecnicas	Controle	S1	Mudpit_Plate_MARBORGES_CONTROLE_A1_20160403_S1_R1_05F_F001	Cluster of PREDICTED: flavonoid 3',5'-methyltransferase-like [Elaeis guineensis] (gi|743813658)	PREDICTED: flavonoid 3',5'-methyltransferase-like [Elaeis guineensis]	gi|743813658	Elaeis guinensins protein.fasta	26896.5	1	2	2	2	8.16e-05	0.0851
af_MARBORGES_rep_tecnicas	Controle	S1	Mudpit_Plate_MARBORGES_CONTROLE_A1_20160403_S1_R1_05F_F001	Cluster of PREDICTED: elongation factor 1-delta 1-like [Elaeis guineensis] (gi|743859471)	PREDICTED: elongation factor 1-delta 1-like [Elaeis guineensis]	gi|743859471	Elaeis guinensins protein.fasta	25354.8	0.973	1	1	1	4.08e-05	0.137
af_MARBORGES_rep_tecnicas	Controle	S1	Mudpit_Plate_MARBORGES_CONTROLE_A1_20160403_S1_R1_05F_F001	Cluster of PREDICTED: 3-oxoacyl-[acyl-carrier-protein] reductase 4-like [Elaeis guineensis] (gi|743814521)	PREDICTED: 3-oxoacyl-[acyl-carrier-protein] reductase 4-like [Elaeis guineensis]	gi|743814521	Elaeis guinensins protein.fasta	33445	0.431	0	0	0	0	0
af_MARBORGES_rep_tecnicas	Controle	S1	Mudpit_Plate_MARBORGES_CONTROLE_A1_20160403_S1_R1_05F_F001	Cluster of PREDICTED: malate dehydrogenase [Elaeis guineensis] (gi|743780317)	PREDICTED: malate dehydrogenase, cytoplasmic [Elaeis guineensis]	gi|743835732	Elaeis guinensins protein.fasta	35459.4	0.993	1	1	2	8.16e-05	0.0934
af_MARBORGES_rep_tecnicas	Controle	S1	Mudpit_Plate_MARBORGES_CONTROLE_A1_20160403_S1_R1_05F_F001	Cluster of PREDICTED: 40S ribosomal protein S3-3-like isoform X1 [Elaeis guineensis] (gi|743823058)	PREDICTED: 40S ribosomal protein S3-3-like isoform X1 [Elaeis guineensis]	gi|743823058,gi|743823062	Elaeis guinensins protein.fasta	21342	0.934	1	1	1	4.08e-05	0.162
af_MARBORGES_rep_tecnicas	Controle	S1	Mudpit_Plate_MARBORGES_CONTROLE_A1_20160403_S1_R1_05F_F001	Cluster of PREDICTED: remorin-like [Elaeis guineensis] (gi|743866636)	PREDICTED: remorin-like [Elaeis guineensis]	gi|743866636	Elaeis guinensins protein.fasta	21023.4	1	2	2	2	8.16e-05	0.198
af_MARBORGES_rep_tecnicas	Controle	S1	Mudpit_Plate_MARBORGES_CONTROLE_A1_20160403_S1_R1_05F_F001	Cluster of PREDICTED: patellin-3-like [Elaeis guineensis] (gi|743816880)	PREDICTED: patellin-3-like [Elaeis guineensis]	gi|743816880	Elaeis guinensins protein.fasta	54433.2	0.816	0	0	2	8.16e-05	0.0514
af_MARBORGES_rep_tecnicas	Controle	S1	Mudpit_Plate_MARBORGES_CONTROLE_A1_20160403_S1_R1_05F_F001	Cluster of PREDICTED: elongation factor 1-alpha-like [Elaeis guineensis] (gi|743842438)	PREDICTED: elongation factor 1-alpha [Elaeis guineensis]	gi|743841397	Elaeis guinensins protein.fasta	49295.1	0.358	0	0	7	0.000285	0.219
af_MARBORGES_rep_tecnicas	Controle	S1	Mudpit_Plate_MARBORGES_CONTROLE_A1_20160403_S1_R1_05F_F001	Cluster of PREDICTED: sucrose synthase 1 [Elaeis guineensis] (gi|743850338)	PREDICTED: sucrose synthase 2-like [Elaeis guineensis]	gi|743840498	Elaeis guinensins protein.fasta	92887.6	0.07	0	0	0	0	0
af_MARBORGES_rep_tecnicas	Controle	S1	Mudpit_Plate_MARBORGES_CONTROLE_A1_20160403_S1_R1_05F_F001	Cluster of PREDICTED: actin-2 [Elaeis guineensis] (gi|743854864)	PREDICTED: actin-2-like, partial [Elaeis guineensis]	gi|743888559	Elaeis guinensins protein.fasta	33846.1	0.761	0	0	6	0.000245	0.346
af_MARBORGES_rep_tecnicas	Controle	S1	Mudpit_Plate_MARBORGES_CONTROLE_A1_20160403_S1_R1_05F_F001	Cluster of PREDICTED: elongation factor 2-like [Elaeis guineensis] (gi|743796220)	PREDICTED: elongation factor 2-like isoform X2 [Elaeis guineensis]	gi|743866613	Elaeis guinensins protein.fasta	94133.3	0.801	0	0	1	4.08e-05	0.019
af_MARBORGES_rep_tecnicas	Controle	S1	Mudpit_Plate_MARBORGES_CONTROLE_A1_20160403_S1_R1_05F_F001	Cluster of PREDICTED: uncharacterized protein PHLOEM PROTEIN 2-LIKE A4-like [Elaeis guineensis] (gi|743855845)	PREDICTED: uncharacterized protein PHLOEM PROTEIN 2-LIKE A4-like [Elaeis guineensis]	gi|743855845	Elaeis guinensins protein.fasta	19955.7	1	8	8	8	0.000326	0.47
af_MARBORGES_rep_tecnicas	Controle	S1	Mudpit_Plate_MARBORGES_CONTROLE_A1_20160403_S1_R1_05F_F001	Cluster of PREDICTED: 40S ribosomal protein SA-like [Elaeis guineensis] (gi|743850342)	PREDICTED: 40S ribosomal protein SA-like [Elaeis guineensis]	gi|743850342	Elaeis guinensins protein.fasta	31552.7	1	3	3	3	0.000122	0.152
af_MARBORGES_rep_tecnicas	Controle	S1	Mudpit_Plate_MARBORGES_CONTROLE_A1_20160403_S1_R1_05F_F001	Cluster of PREDICTED: phosphoenolpyruvate carboxylase 2-like [Elaeis guineensis] (gi|743799873)	PREDICTED: LOW QUALITY PROTEIN: phosphoenolpyruvate carboxylase, housekeeping isozyme-like [Elaeis guineensis]	gi|743757060	Elaeis guinensins protein.fasta	110318	0.926	0	0	9	0.000367	0.119
af_MARBORGES_rep_tecnicas	Controle	S1	Mudpit_Plate_MARBORGES_CONTROLE_A1_20160403_S1_R1_05F_F001	Cluster of PREDICTED: sucrose synthase 1 [Elaeis guineensis] (gi|743850338)	PREDICTED: sucrose synthase 1 [Elaeis guineensis]	gi|743850338	Elaeis guinensins protein.fasta	92687.1	0.258	0	0	0	0	0
af_MARBORGES_rep_tecnicas	Controle	S1	Mudpit_Plate_MARBORGES_CONTROLE_A1_20160403_S1_R1_05F_F001	Cluster of PREDICTED: NADP-dependent glyceraldehyde-3-phosphate dehydrogenase [Elaeis guineensis] (gi|743811355)	PREDICTED: NADP-dependent glyceraldehyde-3-phosphate dehydrogenase [Elaeis guineensis]	gi|743811355	Elaeis guinensins protein.fasta	53296.3	0.084	0	0	0	0	0
af_MARBORGES_rep_tecnicas	Controle	S1	Mudpit_Plate_MARBORGES_CONTROLE_A1_20160403_S1_R1_05F_F001	Cluster of PREDICTED: enolase 2 [Elaeis guineensis] (gi|743825640)	PREDICTED: enolase 2-like [Elaeis guineensis]	gi|743888539	Elaeis guinensins protein.fasta	21810.6	0.999	1	1	14	0.000571	0.619
af_MARBORGES_rep_tecnicas	Controle	S1	Mudpit_Plate_MARBORGES_CONTROLE_A1_20160403_S1_R1_05F_F001	Cluster of PREDICTED: probable aldo-keto reductase 2 [Elaeis guineensis] (gi|743814040)	PREDICTED: probable aldo-keto reductase 2 [Elaeis guineensis]	gi|743814040	Elaeis guinensins protein.fasta	37708.8	1	4	4	4	0.000163	0.17
af_MARBORGES_rep_tecnicas	Controle	S1	Mudpit_Plate_MARBORGES_CONTROLE_A1_20160403_S1_R1_05F_F001	Cluster of PREDICTED: phosphoglycerate kinase, cytosolic isoform X2 [Elaeis guineensis] (gi|743855887)	PREDICTED: phosphoglycerate kinase, chloroplastic-like [Elaeis guineensis]	gi|743791533	Elaeis guinensins protein.fasta	51009.5	0.993	0	0	4	0.000163	0.0833
af_MARBORGES_rep_tecnicas	Controle	S1	Mudpit_Plate_MARBORGES_CONTROLE_A1_20160403_S1_R1_05F_F001	Cluster of PREDICTED: uncharacterized protein C1F8.04c-like [Elaeis guineensis] (gi|743812975)	PREDICTED: uncharacterized protein C1F8.04c-like [Elaeis guineensis]	gi|743812975	Elaeis guinensins protein.fasta	52096.4	1	2	2	2	8.16e-05	0.0716
af_MARBORGES_rep_tecnicas	Controle	S1	Mudpit_Plate_MARBORGES_CONTROLE_A1_20160403_S1_R1_05F_F001	Cluster of PREDICTED: L-ascorbate peroxidase, cytosolic [Elaeis guineensis] (gi|743781660)	PREDICTED: L-ascorbate peroxidase, cytosolic [Elaeis guineensis]	gi|743781660	Elaeis guinensins protein.fasta	27322	1	3	3	13	0.00053	0.606
af_MARBORGES_rep_tecnicas	Controle	S1	Mudpit_Plate_MARBORGES_CONTROLE_A1_20160403_S1_R1_05F_F001	Cluster of PREDICTED: glutamine synthetase nodule isozyme [Elaeis guineensis] (gi|743883242)	PREDICTED: glutamine synthetase nodule isozyme [Elaeis guineensis]	gi|743883242	Elaeis guinensins protein.fasta	39266.5	0.052	0	0	0	0	0
af_MARBORGES_rep_tecnicas	Controle	S1	Mudpit_Plate_MARBORGES_CONTROLE_A1_20160403_S1_R1_05F_F001	Cluster of PREDICTED: 14-3-3-like protein isoform X1 [Elaeis guineensis] (gi|743823707)	14-3-3-like protein [Elaeis guineensis]	NP_001306841.1		0	0.144	0	0	1	4.08e-05	0
af_MARBORGES_rep_tecnicas	Controle	S1	Mudpit_Plate_MARBORGES_CONTROLE_A1_20160403_S1_R1_05F_F001	Cluster of PREDICTED: apolipoprotein D [Elaeis guineensis] (gi|743811329)	PREDICTED: apolipoprotein D [Elaeis guineensis]	gi|743811329	Elaeis guinensins protein.fasta	21629.2	1	2	2	2	8.16e-05	0.176
af_MARBORGES_rep_tecnicas	Controle	S1	Mudpit_Plate_MARBORGES_CONTROLE_A1_20160403_S1_R1_05F_F001	Cluster of PREDICTED: fructose-bisphosphate aldolase cytoplasmic isozyme-like [Elaeis guineensis] (gi|743822486)	PREDICTED: fructose-bisphosphate aldolase cytoplasmic isozyme-like [Elaeis guineensis]	gi|743822486	Elaeis guinensins protein.fasta	46057.8	1	2	2	9	0.000367	0.285
af_MARBORGES_rep_tecnicas	Controle	S1	Mudpit_Plate_MARBORGES_CONTROLE_A1_20160403_S1_R1_05F_F001	Cluster of PREDICTED: pyruvate kinase, cytosolic isozyme-like isoform X1 [Elaeis guineensis] (gi|743878627)	PREDICTED: pyruvate kinase, cytosolic isozyme-like isoform X1 [Elaeis guineensis]	gi|743878627	Elaeis guinensins protein.fasta	57606.9	1	0	0	5	0.000204	0.125
af_MARBORGES_rep_tecnicas	Controle	S1	Mudpit_Plate_MARBORGES_CONTROLE_A1_20160403_S1_R1_05F_F001	Cluster of PREDICTED: peroxidase 5-like [Elaeis guineensis] (gi|743777211)	PREDICTED: peroxidase 3-like [Elaeis guineensis]	gi|743878625	Elaeis guinensins protein.fasta	35378.5	1	1	1	3	0.000122	0.0951
af_MARBORGES_rep_tecnicas	Controle	S1	Mudpit_Plate_MARBORGES_CONTROLE_A1_20160403_S1_R1_05F_F001	Cluster of PREDICTED: mannose-specific lectin-like [Elaeis guineensis] (gi|743889796)	PREDICTED: mannose-specific lectin-like [Elaeis guineensis]	gi|743889796	Elaeis guinensins protein.fasta	18131.6	1	2	2	4	0.000163	0.304
af_MARBORGES_rep_tecnicas	Controle	S1	Mudpit_Plate_MARBORGES_CONTROLE_A1_20160403_S1_R1_05F_F001	Cluster of PREDICTED: 14-3-3-like protein isoform X1 [Elaeis guineensis] (gi|743823707)	PREDICTED: 14-3-3-like protein [Elaeis guineensis]	gi|743771755	Elaeis guinensins protein.fasta	29437.4	0.521	0	0	2	8.16e-05	0.111
af_MARBORGES_rep_tecnicas	Controle	S1	Mudpit_Plate_MARBORGES_CONTROLE_A1_20160403_S1_R1_05F_F001	Cluster of PREDICTED: probable histone H2A.2 [Elaeis guineensis] (gi|743820714)	PREDICTED: probable histone H2A.2 [Elaeis guineensis]	gi|743820714,gi|743893250	Elaeis guinensins protein.fasta	14093.9	0.256	0	0	1	4.08e-05	0.0667
af_MARBORGES_rep_tecnicas	Controle	S1	Mudpit_Plate_MARBORGES_CONTROLE_A1_20160403_S1_R1_05F_F001	Cluster of 60S ribosomal protein L28 [Elaeis guineensis] (gi|192910792)	60S ribosomal protein L28 [Elaeis guineensis]	gi|192910792,gi|743797271	Elaeis guinensins protein.fasta	16522.4	0.778	1	1	1	4.08e-05	0.115
af_MARBORGES_rep_tecnicas	Controle	S1	Mudpit_Plate_MARBORGES_CONTROLE_A1_20160403_S1_R1_05F_F001	Cluster of PREDICTED: glutaredoxin-like [Elaeis guineensis] (gi|743851568)	PREDICTED: glutaredoxin-like [Elaeis guineensis]	gi|743851568	Elaeis guinensins protein.fasta	13144.7	0.992	1	1	1	4.08e-05	0.128
af_MARBORGES_rep_tecnicas	Controle	S1	Mudpit_Plate_MARBORGES_CONTROLE_A1_20160403_S1_R1_05F_F001	Cluster of triose phosphate isomerase cytosolic isoform [Elaeis guineensis] (gi|192910674)	triose phosphate isomerase cytosolic isoform [Elaeis guineensis]	gi|192910674,gi|743780701	Elaeis guinensins protein.fasta	27264.2	0.918	0	0	2	8.16e-05	0.0906
af_MARBORGES_rep_tecnicas	Controle	S1	Mudpit_Plate_MARBORGES_CONTROLE_A1_20160403_S1_R1_05F_F001	Cluster of PREDICTED: LOW QUALITY PROTEIN: protein IN2-1 homolog B-like [Elaeis guineensis] (gi|743892338)	PREDICTED: LOW QUALITY PROTEIN: protein IN2-1 homolog B-like [Elaeis guineensis]	gi|743892338	Elaeis guinensins protein.fasta	27511	1	0	0	7	0.000285	0.241
af_MARBORGES_rep_tecnicas	Controle	S1	Mudpit_Plate_MARBORGES_CONTROLE_A1_20160403_S1_R1_05F_F001	Cluster of PREDICTED: HMG-Y-related protein A-like [Elaeis guineensis] (gi|743823679)	PREDICTED: HMG-Y-related protein A-like [Elaeis guineensis]	gi|743823679	Elaeis guinensins protein.fasta	18867.8	0.078	0	0	1	4.08e-05	0.128
af_MARBORGES_rep_tecnicas	Controle	S1	Mudpit_Plate_MARBORGES_CONTROLE_A1_20160403_S1_R1_05F_F001	Cluster of PREDICTED: ferritin-4, chloroplastic-like [Elaeis guineensis] (gi|743873486)	PREDICTED: ferritin-4, chloroplastic-like [Elaeis guineensis]	gi|743873486	Elaeis guinensins protein.fasta	28693.9	0.857	1	1	1	4.08e-05	0.0584
af_MARBORGES_rep_tecnicas	Controle	S1	Mudpit_Plate_MARBORGES_CONTROLE_A1_20160403_S1_R1_05F_F001	Cluster of PREDICTED: peroxidase 5-like [Elaeis guineensis] (gi|743777211)	PREDICTED: peroxidase 3-like [Elaeis guineensis]	gi|743820630	Elaeis guinensins protein.fasta	35366.7	0.957	0	0	2	8.16e-05	0.0556
af_MARBORGES_rep_tecnicas	Controle	S1	Mudpit_Plate_MARBORGES_CONTROLE_A1_20160403_S1_R1_05F_F001	Cluster of PREDICTED: glyceraldehyde-3-phosphate dehydrogenase, cytosolic [Elaeis guineensis] (gi|743887549)	PREDICTED: glyceraldehyde-3-phosphate dehydrogenase 2, cytosolic-like [Elaeis guineensis]	gi|743893211	Elaeis guinensins protein.fasta	36699.2	1	3	3	19	0.000775	0.528
af_MARBORGES_rep_tecnicas	Controle	S1	Mudpit_Plate_MARBORGES_CONTROLE_A1_20160403_S1_R1_05F_F001	Cluster of PREDICTED: L-ascorbate peroxidase, cytosolic [Elaeis guineensis] (gi|743781660)	PREDICTED: L-ascorbate peroxidase, cytosolic-like [Elaeis guineensis]	gi|743876166	Elaeis guinensins protein.fasta	27386.1	1	3	3	13	0.00053	0.622
af_MARBORGES_rep_tecnicas	Controle	S1	Mudpit_Plate_MARBORGES_CONTROLE_A1_20160403_S1_R1_05F_F001	Cluster of PREDICTED: glyceraldehyde-3-phosphate dehydrogenase, cytosolic [Elaeis guineensis] (gi|743887549)	PREDICTED: glyceraldehyde-3-phosphate dehydrogenase, cytosolic-like isoform X2 [Elaeis guineensis]	gi|743877056	Elaeis guinensins protein.fasta	37026	1	2	2	28	0.00114	0.585
af_MARBORGES_rep_tecnicas	Controle	S1	Mudpit_Plate_MARBORGES_CONTROLE_A1_20160403_S1_R1_05F_F001	Cluster of PREDICTED: probable quinone oxidoreductase [Elaeis guineensis] (gi|743778380)	PREDICTED: probable quinone oxidoreductase [Elaeis guineensis]	gi|743778380	Elaeis guinensins protein.fasta	41824.5	0.847	0	0	0	0	0
af_MARBORGES_rep_tecnicas	Controle	S1	Mudpit_Plate_MARBORGES_CONTROLE_A1_20160403_S1_R1_05F_F001	Cluster of PREDICTED: subtilisin-like protease SBT3.5 [Elaeis guineensis] (gi|743829002)	PREDICTED: subtilisin-like protease SBT3.5 [Elaeis guineensis]	gi|743829002	Elaeis guinensins protein.fasta	73402.2	0.118	0	0	0	0	0
af_MARBORGES_rep_tecnicas	Controle	S1	Mudpit_Plate_MARBORGES_CONTROLE_A1_20160403_S1_R1_05F_F001	Cluster of PREDICTED: patellin-3-like isoform X2 [Elaeis guineensis] (gi|743882426)	PREDICTED: patellin-3-like isoform X2 [Elaeis guineensis]	gi|743882426	Elaeis guinensins protein.fasta	64537.2	1	3	3	5	0.000204	0.122
af_MARBORGES_rep_tecnicas	Controle	S1	Mudpit_Plate_MARBORGES_CONTROLE_A1_20160403_S1_R1_05F_F001	Cluster of PREDICTED: elongation factor 1-alpha-like [Elaeis guineensis] (gi|743842438)	elongation factor 1-alpha [Elaeis guineensis]	gi|746816016	Elaeis guinensins protein.fasta	49325.1	0.868	0	0	7	0.000285	0.219
af_MARBORGES_rep_tecnicas	Controle	S1	Mudpit_Plate_MARBORGES_CONTROLE_A1_20160403_S1_R1_05F_F001	Cluster of PREDICTED: actin-2 [Elaeis guineensis] (gi|743854864)	actin-3-like [Elaeis guineensis]	NP_001306835.1		0	0.996	0	0	11	0.000449	0
af_MARBORGES_rep_tecnicas	Controle	S1	Mudpit_Plate_MARBORGES_CONTROLE_A1_20160403_S1_R1_05F_F001	Cluster of PREDICTED: alpha carbonic anhydrase 7-like [Elaeis guineensis] (gi|743864471)	PREDICTED: alpha carbonic anhydrase 7-like [Elaeis guineensis]	gi|743864471	Elaeis guinensins protein.fasta	33416	0.798	0	0	2	8.16e-05	0.0612
af_MARBORGES_rep_tecnicas	Controle	S1	Mudpit_Plate_MARBORGES_CONTROLE_A1_20160403_S1_R1_05F_F001	Cluster of PREDICTED: copper transport protein ATX1-like [Elaeis guineensis] (gi|743874727)	PREDICTED: copper transport protein ATX1-like [Elaeis guineensis]	gi|743874727	Elaeis guinensins protein.fasta	8981.6	0.663	0	0	0	0	0
af_MARBORGES_rep_tecnicas	Controle	S1	Mudpit_Plate_MARBORGES_CONTROLE_A1_20160403_S1_R1_05F_F001	Cluster of PREDICTED: chemocyanin-like [Elaeis guineensis] (gi|743800853)	PREDICTED: chemocyanin-like [Elaeis guineensis]	gi|743800853	Elaeis guinensins protein.fasta	13181.1	1	1	1	2	8.16e-05	0.211
af_MARBORGES_rep_tecnicas	Controle	S1	Mudpit_Plate_MARBORGES_CONTROLE_A1_20160403_S1_R1_05F_F001	Cluster of GTP-binding nuclear protein Ran-A1 [Elaeis guineensis] (gi|192913008)	GTP-binding nuclear protein Ran-A1 [Elaeis guineensis]	gi|192913008,gi|743798104	Elaeis guinensins protein.fasta	24948.7	0.999	2	2	2	8.16e-05	0.0814
af_MARBORGES_rep_tecnicas	Controle	S1	Mudpit_Plate_MARBORGES_CONTROLE_A1_20160403_S1_R1_05F_F001	Cluster of PREDICTED: mitochondrial outer membrane protein porin 1-like [Elaeis guineensis] (gi|743755082)	PREDICTED: mitochondrial outer membrane protein porin 1-like [Elaeis guineensis]	gi|743755082	Elaeis guinensins protein.fasta	29382.9	0.997	1	1	3	0.000122	0.167
af_MARBORGES_rep_tecnicas	Controle	S1	Mudpit_Plate_MARBORGES_CONTROLE_A1_20160403_S1_R1_05F_F001	Cluster of PREDICTED: uncharacterized protein LOC105050582 [Elaeis guineensis] (gi|743810712)	PREDICTED: uncharacterized protein LOC105050582 [Elaeis guineensis]	gi|743810712	Elaeis guinensins protein.fasta	110085	1	7	8	8	0.000326	0.0587
af_MARBORGES_rep_tecnicas	Controle	S1	Mudpit_Plate_MARBORGES_CONTROLE_A1_20160403_S1_R1_05F_F001	Cluster of PREDICTED: lipoxygenase homology domain-containing protein 1-like [Elaeis guineensis] (gi|743778359)	PREDICTED: lipoxygenase homology domain-containing protein 1-like [Elaeis guineensis]	gi|743778359	Elaeis guinensins protein.fasta	19495.6	0.998	1	1	2	8.16e-05	0.152
af_MARBORGES_rep_tecnicas	Controle	S1	Mudpit_Plate_MARBORGES_CONTROLE_A1_20160403_S1_R1_05F_F001	Cluster of PREDICTED: pyruvate kinase, cytosolic isozyme-like [Elaeis guineensis] (gi|743763988)	PREDICTED: pyruvate kinase, cytosolic isozyme-like [Elaeis guineensis]	gi|743763988	Elaeis guinensins protein.fasta	57562.1	1	3	3	6	0.000245	0.207
af_MARBORGES_rep_tecnicas	Controle	S1	Mudpit_Plate_MARBORGES_CONTROLE_A1_20160403_S1_R1_05F_F001	Cluster of PREDICTED: tubulin alpha-3 chain [Elaeis guineensis] (gi|743791194)	PREDICTED: tubulin alpha-3 chain [Elaeis guineensis]	gi|743791194	Elaeis guinensins protein.fasta	49651.2	0.999	2	2	2	8.16e-05	0.0489
af_MARBORGES_rep_tecnicas	Controle	S1	Mudpit_Plate_MARBORGES_CONTROLE_A1_20160403_S1_R1_05F_F001	Cluster of PREDICTED: peroxidase 5-like [Elaeis guineensis] (gi|743777211)	PREDICTED: peroxidase 5-like [Elaeis guineensis]	gi|743777211	Elaeis guinensins protein.fasta	34539.8	1	5	5	6	0.000245	0.33
af_MARBORGES_rep_tecnicas	Controle	S1	Mudpit_Plate_MARBORGES_CONTROLE_A1_20160403_S1_R1_05F_F001	Cluster of PREDICTED: heat shock 70 kDa protein [Elaeis guineensis] (gi|743866246)	PREDICTED: heat shock 70 kDa protein [Elaeis guineensis]	gi|743866246	Elaeis guinensins protein.fasta	71500.6	0.953	0	0	2	8.16e-05	0.0444
af_MARBORGES_rep_tecnicas	Controle	S1	Mudpit_Plate_MARBORGES_CONTROLE_A1_20160403_S1_R1_05F_F001	Cluster of PREDICTED: universal stress protein A-like protein [Elaeis guineensis] (gi|743773844)	PREDICTED: universal stress protein A-like protein [Elaeis guineensis]	gi|743773844	Elaeis guinensins protein.fasta	17738.3	1	3	3	3	0.000122	0.238
af_MARBORGES_rep_tecnicas	Controle	S1	Mudpit_Plate_MARBORGES_CONTROLE_A1_20160403_S1_R1_05F_F001	Cluster of PREDICTED: aldehyde dehydrogenase family 2 member B7, mitochondrial-like [Elaeis guineensis] (gi|743767790)	PREDICTED: aldehyde dehydrogenase family 2 member B7, mitochondrial-like [Elaeis guineensis]	gi|743766664	Elaeis guinensins protein.fasta	58815.9	0.998	1	1	3	0.000122	0.0866
af_MARBORGES_rep_tecnicas	Controle	S1	Mudpit_Plate_MARBORGES_CONTROLE_A1_20160403_S1_R1_05F_F001	Cluster of PREDICTED: 40S ribosomal protein S17-like [Elaeis guineensis] (gi|743829063)	PREDICTED: 40S ribosomal protein S17-like [Elaeis guineensis]	gi|743829063	Elaeis guinensins protein.fasta	16154.3	0.765	1	1	1	4.08e-05	0.142
af_MARBORGES_rep_tecnicas	Controle	S1	Mudpit_Plate_MARBORGES_CONTROLE_A1_20160403_S1_R1_05F_F001	Cluster of catalase isozyme 2 [Elaeis guineensis] (NP_001306842.1)	PREDICTED: catalase isozyme B [Elaeis guineensis]	gi|743855451	Elaeis guinensins protein.fasta	56836.4	0.999	2	2	4	0.000163	0.0813
af_MARBORGES_rep_tecnicas	Controle	S1	Mudpit_Plate_MARBORGES_CONTROLE_A1_20160403_S1_R1_05F_F001	Cluster of PREDICTED: alcohol dehydrogenase 1-like [Elaeis guineensis] (gi|743764834)	PREDICTED: alcohol dehydrogenase 1-like [Elaeis guineensis]	gi|743764834	Elaeis guinensins protein.fasta	41095.2	1	3	3	4	0.000163	0.145
af_MARBORGES_rep_tecnicas	Controle	S1	Mudpit_Plate_MARBORGES_CONTROLE_A1_20160403_S1_R1_05F_F001	Cluster of PREDICTED: 22.0 kDa class IV heat shock protein-like [Elaeis guineensis] (gi|743765011)	PREDICTED: 22.0 kDa class IV heat shock protein-like [Elaeis guineensis]	gi|743765011	Elaeis guinensins protein.fasta	21509.8	0.999	1	1	1	4.08e-05	0.0518
af_MARBORGES_rep_tecnicas	Controle	S1	Mudpit_Plate_MARBORGES_CONTROLE_A1_20160403_S1_R1_05F_F001	Cluster of PREDICTED: ferredoxin, root R-B1-like [Elaeis guineensis] (gi|743881904)	PREDICTED: ferredoxin, root R-B1-like [Elaeis guineensis]	gi|743881904,gi|743881910	Elaeis guinensins protein.fasta	16076.3	0.885	0	0	0	0	0
af_MARBORGES_rep_tecnicas	Controle	S1	Mudpit_Plate_MARBORGES_CONTROLE_A1_20160403_S1_R1_05F_F001	Cluster of PREDICTED: sucrose synthase 1 [Elaeis guineensis] (gi|743850338)	PREDICTED: sucrose synthase 1-like [Elaeis guineensis]	gi|743774091	Elaeis guinensins protein.fasta	92838.2	0.07	0	0	0	0	0
af_MARBORGES_rep_tecnicas	Controle	S1	Mudpit_Plate_MARBORGES_CONTROLE_A1_20160403_S1_R1_05F_F001	Cluster of PREDICTED: mannose-specific lectin-like [Elaeis guineensis] (gi|743780364)	PREDICTED: mannose-specific lectin-like [Elaeis guineensis]	gi|743780364	Elaeis guinensins protein.fasta	18149.7	0.991	1	1	2	8.16e-05	0.0994
af_MARBORGES_rep_tecnicas	Controle	S1	Mudpit_Plate_MARBORGES_CONTROLE_A1_20160403_S1_R1_05F_F001	Cluster of 40S ribosomal protein S5 [Elaeis guineensis] (gi|192910844)	40S ribosomal protein S5 [Elaeis guineensis]	gi|192910844,gi|743878805,gi|743887587	Elaeis guinensins protein.fasta	21802.6	0.625	1	1	1	4.08e-05	0.0667
af_MARBORGES_rep_tecnicas	Controle	S1	Mudpit_Plate_MARBORGES_CONTROLE_A1_20160403_S1_R1_05F_F001	Cluster of PREDICTED: osmotin-like protein [Elaeis guineensis] (gi|743775988)	PREDICTED: osmotin-like protein [Elaeis guineensis]	gi|743775988	Elaeis guinensins protein.fasta	27666.6	0.358	0	0	0	0	0
af_MARBORGES_rep_tecnicas	Controle	S1	Mudpit_Plate_MARBORGES_CONTROLE_A1_20160403_S1_R1_05F_F001	Cluster of PREDICTED: nitrile-specifier protein 5 isoform X3 [Elaeis guineensis] (gi|743858107)	PREDICTED: nitrile-specifier protein 5 isoform X3 [Elaeis guineensis]	gi|743858107	Elaeis guinensins protein.fasta	35140.8	0.841	0	0	0	0	0
af_MARBORGES_rep_tecnicas	Controle	S1	Mudpit_Plate_MARBORGES_CONTROLE_A1_20160403_S1_R1_05F_F001	Cluster of PREDICTED: skin secretory protein xP2-like [Elaeis guineensis] (gi|743886010)	PREDICTED: skin secretory protein xP2-like [Elaeis guineensis]	gi|743886010	Elaeis guinensins protein.fasta	17108.4	1	2	2	2	8.16e-05	0.413
af_MARBORGES_rep_tecnicas	Controle	S1	Mudpit_Plate_MARBORGES_CONTROLE_A1_20160403_S1_R1_05F_F001	Cluster of PREDICTED: 18.1 kDa class I heat shock protein-like [Elaeis guineensis] (gi|743800549)	PREDICTED: 16.9 kDa class I heat shock protein 2-like [Elaeis guineensis]	gi|743772279	Elaeis guinensins protein.fasta	17923.2	0.998	1	1	3	0.000122	0.231
af_MARBORGES_rep_tecnicas	Controle	S1	Mudpit_Plate_MARBORGES_CONTROLE_A1_20160403_S1_R1_05F_F001	Cluster of PREDICTED: 5-methyltetrahydropteroyltriglutamate--homocysteine methyltransferase 1-like isoform X2 [Elaeis guineensis] (gi|743882710)	PREDICTED: 5-methyltetrahydropteroyltriglutamate--homocysteine methyltransferase 1-like isoform X2 [Elaeis guineensis]	gi|743882710	Elaeis guinensins protein.fasta	84666.7	0.999	0	0	2	8.16e-05	0.0483
af_MARBORGES_rep_tecnicas	Controle	S1	Mudpit_Plate_MARBORGES_CONTROLE_A1_20160403_S1_R1_05F_F001	Cluster of PREDICTED: eukaryotic initiation factor 4A-8-like [Elaeis guineensis] (gi|743799304)	PREDICTED: eukaryotic initiation factor 4A-8-like [Elaeis guineensis]	gi|743799304	Elaeis guinensins protein.fasta	46960.4	0.98	0	0	3	0.000122	0.0896
af_MARBORGES_rep_tecnicas	Controle	S1	Mudpit_Plate_MARBORGES_CONTROLE_A1_20160403_S1_R1_05F_F001	Cluster of PREDICTED: peroxidase 4-like [Elaeis guineensis] (gi|743788536)	PREDICTED: peroxidase 4-like [Elaeis guineensis]	gi|743788536	Elaeis guinensins protein.fasta	34133.2	0.999	1	1	2	8.16e-05	0.075
af_MARBORGES_rep_tecnicas	Controle	S1	Mudpit_Plate_MARBORGES_CONTROLE_A1_20160403_S1_R1_05F_F001	Cluster of PREDICTED: alcohol dehydrogenase 1 [Elaeis guineensis] (gi|743888171)	PREDICTED: alcohol dehydrogenase 1 [Elaeis guineensis]	gi|743888171	Elaeis guinensins protein.fasta	41058.6	1	3	4	7	0.000285	0.258
af_MARBORGES_rep_tecnicas	Controle	S1	Mudpit_Plate_MARBORGES_CONTROLE_A1_20160403_S1_R1_05F_F001	Cluster of PREDICTED: phosphoenolpyruvate carboxylase 2-like [Elaeis guineensis] (gi|743799873)	PREDICTED: phosphoenolpyruvate carboxylase, housekeeping isozyme-like [Elaeis guineensis]	gi|743770464	Elaeis guinensins protein.fasta	110167	1	1	1	10	0.000408	0.136
af_MARBORGES_rep_tecnicas	Controle	S1	Mudpit_Plate_MARBORGES_CONTROLE_A1_20160403_S1_R1_05F_F001	Cluster of PREDICTED: ruBisCO large subunit-binding protein subunit beta, chloroplastic-like [Elaeis guineensis] (gi|743883445)	PREDICTED: ruBisCO large subunit-binding protein subunit beta, chloroplastic-like [Elaeis guineensis]	gi|743859387	Elaeis guinensins protein.fasta	64579.4	0.067	0	0	0	0	0
af_MARBORGES_rep_tecnicas	Controle	S1	Mudpit_Plate_MARBORGES_CONTROLE_A1_20160403_S1_R1_05F_F001	Cluster of PREDICTED: heme-binding protein 2-like [Elaeis guineensis] (gi|743771352)	PREDICTED: heme-binding protein 2-like [Elaeis guineensis]	gi|743771352	Elaeis guinensins protein.fasta	24358.9	0.995	1	1	1	4.08e-05	0.0731
af_MARBORGES_rep_tecnicas	Controle	S1	Mudpit_Plate_MARBORGES_CONTROLE_A1_20160403_S1_R1_05F_F001	Cluster of PREDICTED: heat shock 70 kDa protein [Elaeis guineensis] (gi|743866246)	PREDICTED: probable mediator of RNA polymerase II transcription subunit 37c [Elaeis guineensis]	gi|743841902	Elaeis guinensins protein.fasta	71040.8	0.999	0	0	7	0.000285	0.162
af_MARBORGES_rep_tecnicas	Controle	S1	Mudpit_Plate_MARBORGES_CONTROLE_A1_20160403_S1_R1_05F_F001	Cluster of PREDICTED: germin-like protein 5-1 [Elaeis guineensis] (gi|743762743)	PREDICTED: germin-like protein 5-1 [Elaeis guineensis]	gi|743762743	Elaeis guinensins protein.fasta	23965.3	0.998	1	1	2	8.16e-05	0.102
af_MARBORGES_rep_tecnicas	Controle	S1	Mudpit_Plate_MARBORGES_CONTROLE_A1_20160403_S1_R1_05F_F001	Cluster of PREDICTED: actin-2 [Elaeis guineensis] (gi|743854864)	PREDICTED: actin-2 [Elaeis guineensis]	gi|743854864	Elaeis guinensins protein.fasta	41646.7	1	2	2	10	0.000408	0.477
af_MARBORGES_rep_tecnicas	Controle	S1	Mudpit_Plate_MARBORGES_CONTROLE_A1_20160403_S1_R1_05F_F001	Cluster of PREDICTED: betaine aldehyde dehydrogenase 2-like [Elaeis guineensis] (gi|743766392)	PREDICTED: betaine aldehyde dehydrogenase 2-like [Elaeis guineensis]	gi|743766392	Elaeis guinensins protein.fasta	55126.3	1	4	4	4	0.000163	0.101
af_MARBORGES_rep_tecnicas	Controle	S1	Mudpit_Plate_MARBORGES_CONTROLE_A1_20160403_S1_R1_05F_F001	Cluster of PREDICTED: 5-methyltetrahydropteroyltriglutamate--homocysteine methyltransferase 1-like isoform X2 [Elaeis guineensis] (gi|743882710)	PREDICTED: 5-methyltetrahydropteroyltriglutamate--homocysteine methyltransferase 2-like [Elaeis guineensis]	gi|743823936	Elaeis guinensins protein.fasta	84595.6	0.083	0	0	2	8.16e-05	0.0483
af_MARBORGES_rep_tecnicas	Controle	S1	Mudpit_Plate_MARBORGES_CONTROLE_A1_20160403_S1_R1_05F_F001	Cluster of PREDICTED: V-type proton ATPase catalytic subunit A-like [Elaeis guineensis] (gi|743767020)	PREDICTED: V-type proton ATPase catalytic subunit A-like [Elaeis guineensis]	gi|743767020	Elaeis guinensins protein.fasta	68365.8	0.875	0	0	0	0	0
af_MARBORGES_rep_tecnicas	Controle	S1	Mudpit_Plate_MARBORGES_CONTROLE_A1_20160403_S1_R1_05F_F001	Cluster of PREDICTED: glyceraldehyde-3-phosphate dehydrogenase, cytosolic [Elaeis guineensis] (gi|743887549)	PREDICTED: glyceraldehyde-3-phosphate dehydrogenase, cytosolic [Elaeis guineensis]	gi|743887549	Elaeis guinensins protein.fasta	36947.9	1	5	5	33	0.00135	0.744
af_MARBORGES_rep_tecnicas	Controle	S1	Mudpit_Plate_MARBORGES_CONTROLE_A1_20160403_S1_R1_05F_F001	Cluster of PREDICTED: LOW QUALITY PROTEIN: sucrose synthase 4-like [Elaeis guineensis] (gi|743844527)	PREDICTED: sucrose synthase 4 [Elaeis guineensis]	gi|743784278	Elaeis guinensins protein.fasta	92769.5	0.993	1	1	1	4.08e-05	0.0136
af_MARBORGES_rep_tecnicas	Controle	S1	Mudpit_Plate_MARBORGES_CONTROLE_A1_20160403_S1_R1_05F_F001	Cluster of 60S ribosomal protein L11 [Elaeis guineensis] (gi|192910756)	60S ribosomal protein L11 [Elaeis guineensis]	gi|192910756,gi|192910758,gi|743770380,gi|743799813,gi|743838511,gi|743851138	Elaeis guinensins protein.fasta	20732.2	0.997	1	1	1	4.08e-05	0.0769
af_MARBORGES_rep_tecnicas	Controle	S1	Mudpit_Plate_MARBORGES_CONTROLE_A1_20160403_S1_R1_05F_F001	Cluster of PREDICTED: annexin D1-like [Elaeis guineensis] (gi|743849454)	PREDICTED: annexin D1-like [Elaeis guineensis]	gi|743849454	Elaeis guinensins protein.fasta	35510.8	1	4	4	4	0.000163	0.171
af_MARBORGES_rep_tecnicas	Controle	S1	Mudpit_Plate_MARBORGES_CONTROLE_A1_20160403_S1_R1_05F_F001	Cluster of PREDICTED: histone H2B.2-like [Elaeis guineensis] (gi|743776197)	PREDICTED: histone H2B.2-like [Elaeis guineensis]	gi|743776197	Elaeis guinensins protein.fasta	15589	0.987	0	0	1	4.08e-05	0.0993
af_MARBORGES_rep_tecnicas	Controle	S1	Mudpit_Plate_MARBORGES_CONTROLE_A1_20160403_S1_R1_05F_F001	Cluster of PREDICTED: alpha carbonic anhydrase 7-like [Elaeis guineensis] (gi|743864471)	PREDICTED: alpha carbonic anhydrase 8-like, partial [Elaeis guineensis]	gi|743891008	Elaeis guinensins protein.fasta	15504.2	0.994	1	1	3	0.000122	0.397
af_MARBORGES_rep_tecnicas	Controle	S1	Mudpit_Plate_MARBORGES_CONTROLE_A1_20160403_S1_R1_05F_F001	Cluster of PREDICTED: EG45-like domain containing protein [Elaeis guineensis] (gi|743802277)	PREDICTED: EG45-like domain containing protein [Elaeis guineensis]	gi|743802277	Elaeis guinensins protein.fasta	13908.9	1	2	2	2	8.16e-05	0.377
af_MARBORGES_rep_tecnicas	Controle	S1	Mudpit_Plate_MARBORGES_CONTROLE_A1_20160403_S1_R1_05F_F001	Cluster of PREDICTED: subtilisin-like protease [Elaeis guineensis] (gi|743778980)	PREDICTED: subtilisin-like protease [Elaeis guineensis]	gi|743778980	Elaeis guinensins protein.fasta	82392	1	4	4	4	0.000163	0.0627
af_MARBORGES_rep_tecnicas	Controle	S1	Mudpit_Plate_MARBORGES_CONTROLE_A1_20160403_S1_R1_05F_F001	Cluster of PREDICTED: glutathione S-transferase F10-like [Elaeis guineensis] (gi|743862283)	PREDICTED: glutathione S-transferase F10-like [Elaeis guineensis]	gi|743862283	Elaeis guinensins protein.fasta	25478.4	1	7	10	13	0.00053	0.403
af_MARBORGES_rep_tecnicas	Controle	S1	Mudpit_Plate_MARBORGES_CONTROLE_A1_20160403_S1_R1_05F_F001	Cluster of PREDICTED: glyceraldehyde-3-phosphate dehydrogenase, cytosolic [Elaeis guineensis] (gi|743887549)	PREDICTED: glyceraldehyde-3-phosphate dehydrogenase, cytosolic-like [Elaeis guineensis]	gi|743887514,gi|82400215	Elaeis guinensins protein.fasta	32156.1	1	1	1	24	0.000979	0.522
af_MARBORGES_rep_tecnicas	Controle	S1	Mudpit_Plate_MARBORGES_CONTROLE_A1_20160403_S1_R1_05F_F001	Cluster of PREDICTED: heat shock 70 kDa protein [Elaeis guineensis] (gi|743866246)	PREDICTED: heat shock cognate 70 kDa protein 2-like [Elaeis guineensis]	gi|743818520	Elaeis guinensins protein.fasta	70925.4	0.467	0	0	4	0.000163	0.091
af_MARBORGES_rep_tecnicas	Controle	S1	Mudpit_Plate_MARBORGES_CONTROLE_A1_20160403_S1_R1_05F_F001	Cluster of PREDICTED: probable mitochondrial-processing peptidase subunit beta [Elaeis guineensis] (gi|743837205)	PREDICTED: LOW QUALITY PROTEIN: probable mitochondrial-processing peptidase subunit beta [Elaeis guineensis]	gi|743847632	Elaeis guinensins protein.fasta	57945.4	0.878	0	0	1	4.08e-05	0.021
af_MARBORGES_rep_tecnicas	Controle	S1	Mudpit_Plate_MARBORGES_CONTROLE_A1_20160403_S1_R1_05F_F001	Cluster of PREDICTED: protein DJ-1 homolog D-like [Elaeis guineensis] (gi|743834058)	PREDICTED: protein DJ-1 homolog D-like [Elaeis guineensis]	gi|743834058	Elaeis guinensins protein.fasta	41270.4	0.956	0	0	3	0.000122	0.101
af_MARBORGES_rep_tecnicas	Controle	S1	Mudpit_Plate_MARBORGES_CONTROLE_A1_20160403_S1_R1_05F_F001	Cluster of PREDICTED: ATP synthase subunit beta, mitochondrial-like [Elaeis guineensis] (gi|743800698)	PREDICTED: ATP synthase subunit beta, mitochondrial [Elaeis guineensis]	gi|743757915	Elaeis guinensins protein.fasta	60064.3	1	1	1	11	0.000449	0.309
af_MARBORGES_rep_tecnicas	Controle	S1	Mudpit_Plate_MARBORGES_CONTROLE_A1_20160403_S1_R1_05F_F001	Cluster of PREDICTED: fibrous sheath CABYR-binding protein-like [Elaeis guineensis] (gi|743878506)	PREDICTED: fibrous sheath CABYR-binding protein-like [Elaeis guineensis]	gi|743878506	Elaeis guinensins protein.fasta	15934.8	1	3	3	3	0.000122	0.355
af_MARBORGES_rep_tecnicas	Controle	S1	Mudpit_Plate_MARBORGES_CONTROLE_A1_20160403_S1_R1_05F_F001	Cluster of PREDICTED: D-3-phosphoglycerate dehydrogenase 1, chloroplastic-like [Elaeis guineensis] (gi|743809510)	PREDICTED: D-3-phosphoglycerate dehydrogenase 1, chloroplastic-like [Elaeis guineensis]	gi|743809510	Elaeis guinensins protein.fasta	65421	0.971	0	0	0	0	0
af_MARBORGES_rep_tecnicas	Controle	S1	Mudpit_Plate_MARBORGES_CONTROLE_A1_20160403_S1_R1_05F_F001	Cluster of PREDICTED: obg-like ATPase 1 [Elaeis guineensis] (gi|743803507)	PREDICTED: obg-like ATPase 1 [Elaeis guineensis]	gi|743803507	Elaeis guinensins protein.fasta	44526.4	0.486	1	1	1	4.08e-05	0.0711
af_MARBORGES_rep_tecnicas	Controle	S1	Mudpit_Plate_MARBORGES_CONTROLE_A1_20160403_S1_R1_05F_F001	Cluster of profilin 2 [Elaeis guineensis] (gi|192910850)	profilin 2 [Elaeis guineensis]	gi|192910850,gi|743795378	Elaeis guinensins protein.fasta	14243.6	1	2	2	2	8.16e-05	0.168
af_MARBORGES_rep_tecnicas	Controle	S1	Mudpit_Plate_MARBORGES_CONTROLE_A1_20160403_S1_R1_05F_F001	Cluster of PREDICTED: protein DJ-1 homolog D-like [Elaeis guineensis] (gi|743834058)	PREDICTED: protein DJ-1 homolog D-like [Elaeis guineensis]	gi|743883273	Elaeis guinensins protein.fasta	41293.9	1	2	2	5	0.000204	0.214
af_MARBORGES_rep_tecnicas	Controle	S1	Mudpit_Plate_MARBORGES_CONTROLE_A1_20160403_S1_R1_05F_F001	Cluster of PREDICTED: protein PHLOEM PROTEIN 2-LIKE A1 [Elaeis guineensis] (gi|743855843)	PREDICTED: protein PHLOEM PROTEIN 2-LIKE A1 [Elaeis guineensis]	gi|743855843,gi|743887857	Elaeis guinensins protein.fasta	21010.6	0.979	1	1	1	4.08e-05	0.0753
af_MARBORGES_rep_tecnicas	Controle	S1	Mudpit_Plate_MARBORGES_CONTROLE_A1_20160403_S1_R1_05F_F001	Cluster of PREDICTED: pathogenesis-related protein PRB1-2-like [Elaeis guineensis] (gi|743761748)	PREDICTED: pathogenesis-related protein PRB1-2-like [Elaeis guineensis]	gi|743761748	Elaeis guinensins protein.fasta	23221.6	0.71	1	1	1	4.08e-05	0.0616
af_MARBORGES_rep_tecnicas	Controle	S1	Mudpit_Plate_MARBORGES_CONTROLE_A1_20160403_S1_R1_05F_F001	Cluster of PREDICTED: phospholipase D alpha 1 [Elaeis guineensis] (gi|743875176)	PREDICTED: phospholipase D alpha 1 [Elaeis guineensis]	gi|743875176	Elaeis guinensins protein.fasta	92355.6	1	1	1	1	4.08e-05	0.0234
af_MARBORGES_rep_tecnicas	Controle	S1	Mudpit_Plate_MARBORGES_CONTROLE_A1_20160403_S1_R1_05F_F001	Cluster of PREDICTED: cell division cycle protein 48 homolog [Elaeis guineensis] (gi|743874272)	PREDICTED: cell division cycle protein 48 homolog [Elaeis guineensis]	gi|743874272	Elaeis guinensins protein.fasta	89993	0.225	0	0	0	0	0
af_MARBORGES_rep_tecnicas	Controle	S1	Mudpit_Plate_MARBORGES_CONTROLE_A1_20160403_S1_R1_05F_F001	Cluster of PREDICTED: basic blue protein-like [Elaeis guineensis] (gi|743869516)	PREDICTED: basic blue protein-like [Elaeis guineensis]	gi|743869516	Elaeis guinensins protein.fasta	13158	0.166	0	0	0	0	0
af_MARBORGES_rep_tecnicas	Controle	S1	Mudpit_Plate_MARBORGES_CONTROLE_A1_20160403_S1_R1_05F_F001	Cluster of PREDICTED: 18.1 kDa class I heat shock protein [Elaeis guineensis] (gi|743810653)	PREDICTED: 18.1 kDa class I heat shock protein [Elaeis guineensis]	gi|743810653	Elaeis guinensins protein.fasta	17649.2	0.973	1	1	2	8.16e-05	0.168
af_MARBORGES_rep_tecnicas	Controle	S1	Mudpit_Plate_MARBORGES_CONTROLE_A1_20160403_S1_R1_05F_F001	Cluster of PREDICTED: 60S ribosomal protein L12-3 [Elaeis guineensis] (gi|743812447)	PREDICTED: 60S ribosomal protein L12-3 [Elaeis guineensis]	gi|743780046,gi|743804361,gi|743812447	Elaeis guinensins protein.fasta	17807.5	1	1	1	3	0.000122	0.265
af_MARBORGES_rep_tecnicas	Controle	S1	Mudpit_Plate_MARBORGES_CONTROLE_A1_20160403_S1_R1_05F_F001	Cluster of PREDICTED: induced stolen tip protein TUB8-like [Elaeis guineensis] (gi|743802572)	PREDICTED: induced stolen tip protein TUB8-like [Elaeis guineensis]	gi|743802572	Elaeis guinensins protein.fasta	15222	1	4	4	4	0.000163	0.373
af_MARBORGES_rep_tecnicas	Controle	S1	Mudpit_Plate_MARBORGES_CONTROLE_A1_20160403_S1_R1_05F_F001	Cluster of PREDICTED: 18.1 kDa class I heat shock protein-like [Elaeis guineensis] (gi|743758147)	PREDICTED: 18.1 kDa class I heat shock protein-like [Elaeis guineensis]	gi|743758147	Elaeis guinensins protein.fasta	17678.2	0.999	1	1	3	0.000122	0.252
af_MARBORGES_rep_tecnicas	Controle	S1	Mudpit_Plate_MARBORGES_CONTROLE_A1_20160403_S1_R1_05F_F001	Cluster of PREDICTED: phosphoglucomutase, cytoplasmic 2 [Elaeis guineensis] (gi|743800771)	PREDICTED: phosphoglucomutase, cytoplasmic 2 [Elaeis guineensis]	gi|743800771	Elaeis guinensins protein.fasta	63627.9	0.992	1	1	1	4.08e-05	0.0463
af_MARBORGES_rep_tecnicas	Controle	S1	Mudpit_Plate_MARBORGES_CONTROLE_A1_20160403_S1_R1_05F_F001	Cluster of PREDICTED: elongation factor 2-like [Elaeis guineensis] (gi|743796220)	PREDICTED: elongation factor 2-like [Elaeis guineensis]	gi|743796220	Elaeis guinensins protein.fasta	94123.9	1	0	0	2	8.16e-05	0.0427
af_MARBORGES_rep_tecnicas	Controle	S1	Mudpit_Plate_MARBORGES_CONTROLE_A1_20160403_S1_R1_05F_F001	Cluster of PREDICTED: 2-isopropylmalate synthase A-like [Elaeis guineensis] (gi|743821259)	PREDICTED: 2-isopropylmalate synthase A-like [Elaeis guineensis]	gi|743821259	Elaeis guinensins protein.fasta	68273.6	0.632	0	0	0	0	0
af_MARBORGES_rep_tecnicas	Controle	S1	Mudpit_Plate_MARBORGES_CONTROLE_A1_20160403_S1_R1_05F_F001	Cluster of PREDICTED: glutamine synthetase nodule isozyme [Elaeis guineensis] (gi|743883242)	PREDICTED: glutamine synthetase cytosolic isozyme 2 [Elaeis guineensis]	gi|743800769	Elaeis guinensins protein.fasta	39322.3	0.227	0	0	1	4.08e-05	0.07
af_MARBORGES_rep_tecnicas	Controle	S1	Mudpit_Plate_MARBORGES_CONTROLE_A1_20160403_S1_R1_05F_F001	Cluster of PREDICTED: universal stress protein A-like protein [Elaeis guineensis] (gi|743784546)	PREDICTED: universal stress protein A-like protein [Elaeis guineensis]	gi|743784546	Elaeis guinensins protein.fasta	18754.7	0.994	1	1	1	4.08e-05	0.0805
af_MARBORGES_rep_tecnicas	Controle	S1	Mudpit_Plate_MARBORGES_CONTROLE_A1_20160403_S1_R1_05F_F001	Cluster of PREDICTED: elongation factor 1-alpha-like [Elaeis guineensis] (gi|743842438)	PREDICTED: elongation factor 1-alpha-like [Elaeis guineensis]	gi|743842438	Elaeis guinensins protein.fasta	49267.3	0.995	0	0	7	0.000285	0.219
af_MARBORGES_rep_tecnicas	Controle	S1	Mudpit_Plate_MARBORGES_CONTROLE_A1_20160403_S1_R1_05F_F001	Cluster of PREDICTED: 60S ribosomal protein L4 [Elaeis guineensis] (gi|743791713)	PREDICTED: 60S ribosomal protein L4 [Elaeis guineensis]	gi|743791713	Elaeis guinensins protein.fasta	45241.7	0.126	0	0	0	0	0
af_MARBORGES_rep_tecnicas	Controle	S1	Mudpit_Plate_MARBORGES_CONTROLE_A1_20160403_S1_R1_05F_F001	Cluster of PREDICTED: probable nucleoredoxin 1-1 [Elaeis guineensis] (gi|743840630)	PREDICTED: probable nucleoredoxin 1-1 [Elaeis guineensis]	gi|743840630	Elaeis guinensins protein.fasta	69153.2	0.58	0	0	1	4.08e-05	0.0212
af_MARBORGES_rep_tecnicas	Controle	S1	Mudpit_Plate_MARBORGES_CONTROLE_A1_20160403_S1_R1_05F_F001	Cluster of PREDICTED: glutathione S-transferase F11-like [Elaeis guineensis] (gi|743775564)	PREDICTED: glutathione S-transferase F11-like [Elaeis guineensis]	gi|743775564	Elaeis guinensins protein.fasta	25254.2	1	3	3	5	0.000204	0.29
af_MARBORGES_rep_tecnicas	Controle	S1	Mudpit_Plate_MARBORGES_CONTROLE_A1_20160403_S1_R1_05F_F001	Cluster of PREDICTED: probable nucleoredoxin 1-1 [Elaeis guineensis] (gi|743840630)	PREDICTED: probable nucleoredoxin 1-2 [Elaeis guineensis]	gi|743840628	Elaeis guinensins protein.fasta	57956	0.279	0	0	2	8.16e-05	0.0462
af_MARBORGES_rep_tecnicas	Controle	S1	Mudpit_Plate_MARBORGES_CONTROLE_A1_20160403_S1_R1_05F_F001	Cluster of PREDICTED: probable nucleoredoxin 1-1 [Elaeis guineensis] (gi|743840630)	PREDICTED: probable nucleoredoxin 1-2 [Elaeis guineensis]	gi|743840622	Elaeis guinensins protein.fasta	58008.1	0.061	0	0	2	8.16e-05	0.0462
af_MARBORGES_rep_tecnicas	Controle	S1	Mudpit_Plate_MARBORGES_CONTROLE_A1_20160403_S1_R1_05F_F001	Cluster of PREDICTED: probable linoleate 9S-lipoxygenase 4 [Elaeis guineensis] (gi|743867052)	PREDICTED: probable linoleate 9S-lipoxygenase 4 [Elaeis guineensis]	gi|743867052	Elaeis guinensins protein.fasta	98186.3	0.053	0	0	0	0	0
af_MARBORGES_rep_tecnicas	Controle	S1	Mudpit_Plate_MARBORGES_CONTROLE_A1_20160403_S1_R1_05F_F001	Cluster of PREDICTED: fructose-bisphosphate aldolase cytoplasmic isozyme [Elaeis guineensis] (gi|743764070)	PREDICTED: fructose-bisphosphate aldolase cytoplasmic isozyme [Elaeis guineensis]	gi|743761082	Elaeis guinensins protein.fasta	38513.5	1	2	2	19	0.000775	0.617
af_MARBORGES_rep_tecnicas	Controle	S1	Mudpit_Plate_MARBORGES_CONTROLE_A1_20160403_S1_R1_05F_F001	Cluster of PREDICTED: heat shock 70 kDa protein [Elaeis guineensis] (gi|743866246)	PREDICTED: heat shock cognate 70 kDa protein 2-like [Elaeis guineensis]	gi|743775991	Elaeis guinensins protein.fasta	71447	0.927	0	0	7	0.000285	0.162
af_MARBORGES_rep_tecnicas	Controle	S1	Mudpit_Plate_MARBORGES_CONTROLE_A1_20160403_S1_R1_05F_F001	Cluster of PREDICTED: membrane steroid-binding protein 2 [Elaeis guineensis] (gi|743776234)	PREDICTED: membrane steroid-binding protein 2 [Elaeis guineensis]	gi|743776234	Elaeis guinensins protein.fasta	29130.3	1	2	2	2	8.16e-05	0.179
af_MARBORGES_rep_tecnicas	Controle	S1	Mudpit_Plate_MARBORGES_CONTROLE_A1_20160403_S1_R1_05F_F001	Cluster of PREDICTED: actin-2 [Elaeis guineensis] (gi|743854864)	PREDICTED: actin-2 [Elaeis guineensis]	gi|743805211	Elaeis guinensins protein.fasta	41677.5	1	1	1	14	0.000571	0.507
af_MARBORGES_rep_tecnicas	Controle	S1	Mudpit_Plate_MARBORGES_CONTROLE_A1_20160403_S1_R1_05F_F001	Cluster of PREDICTED: caffeoyl-CoA O-methyltransferase-like [Elaeis guineensis] (gi|743813686)	PREDICTED: caffeoyl-CoA O-methyltransferase-like [Elaeis guineensis]	gi|743813686	Elaeis guinensins protein.fasta	38012.1	0.993	0	0	1	4.08e-05	0.0294
af_MARBORGES_rep_tecnicas	Controle	S1	Mudpit_Plate_MARBORGES_CONTROLE_A1_20160403_S1_R1_05F_F001	Cluster of PREDICTED: fructose-bisphosphate aldolase 1, chloroplastic-like [Elaeis guineensis] (gi|743800712)	PREDICTED: fructose-bisphosphate aldolase 1, chloroplastic-like [Elaeis guineensis]	gi|743800712	Elaeis guinensins protein.fasta	42439.1	0.999	1	2	2	8.16e-05	0.0718
af_MARBORGES_rep_tecnicas	Controle	S1	Mudpit_Plate_MARBORGES_CONTROLE_A1_20160403_S1_R1_05F_F001	Cluster of PREDICTED: germin-like protein 2-4 [Elaeis guineensis] (gi|743874591)	PREDICTED: germin-like protein 2-4 [Elaeis guineensis]	gi|743874591	Elaeis guinensins protein.fasta	23242.3	0.83	1	1	1	4.08e-05	0.0502
af_MARBORGES_rep_tecnicas	Controle	S1	Mudpit_Plate_MARBORGES_CONTROLE_A1_20160403_S1_R1_05F_F001	Cluster of PREDICTED: phospholipase D alpha 1-like [Elaeis guineensis] (gi|743798351)	PREDICTED: phospholipase D alpha 1-like [Elaeis guineensis]	gi|743798351	Elaeis guinensins protein.fasta	91485	0.125	0	0	0	0	0
af_MARBORGES_rep_tecnicas	Controle	S1	Mudpit_Plate_MARBORGES_CONTROLE_A1_20160403_S1_R1_05F_F001	Cluster of PREDICTED: caffeoyl-CoA O-methyltransferase-like isoform X1 [Elaeis guineensis] (gi|743813662)	PREDICTED: caffeoyl-CoA O-methyltransferase-like isoform X1 [Elaeis guineensis]	gi|743813662,gi|743813664	Elaeis guinensins protein.fasta	21943.8	0.996	1	1	2	8.16e-05	0.105
af_MARBORGES_rep_tecnicas	Controle	S1	Mudpit_Plate_MARBORGES_CONTROLE_A1_20160403_S1_R1_05F_F001	Cluster of PREDICTED: heat shock 70 kDa protein [Elaeis guineensis] (gi|743866246)	PREDICTED: heat shock cognate 70 kDa protein 2-like [Elaeis guineensis]	gi|743841867	Elaeis guinensins protein.fasta	71028	1	0	0	6	0.000245	0.136
af_MARBORGES_rep_tecnicas	Controle	S1	Mudpit_Plate_MARBORGES_CONTROLE_A1_20160403_S1_R1_05F_F001	Cluster of PREDICTED: fumarylacetoacetase [Elaeis guineensis] (gi|743767417)	PREDICTED: fumarylacetoacetase [Elaeis guineensis]	gi|743767417	Elaeis guinensins protein.fasta	47144.2	0.997	1	1	1	4.08e-05	0.0348
af_MARBORGES_rep_tecnicas	Controle	S1	Mudpit_Plate_MARBORGES_CONTROLE_A1_20160403_S1_R1_05F_F001	Cluster of PREDICTED: probable apyrase 2 [Elaeis guineensis] (gi|743789264)	PREDICTED: probable apyrase 2 [Elaeis guineensis]	gi|743789264	Elaeis guinensins protein.fasta	50097.4	0.262	0	0	0	0	0
af_MARBORGES_rep_tecnicas	Controle	S1	Mudpit_Plate_MARBORGES_CONTROLE_A1_20160403_S1_R1_05F_F001	Cluster of PREDICTED: elongation factor 1-alpha-like [Elaeis guineensis] (gi|743842438)	PREDICTED: elongation factor 1-alpha-like [Elaeis guineensis]	gi|743849431	Elaeis guinensins protein.fasta	49401.3	0.342	0	0	7	0.000285	0.219
af_MARBORGES_rep_tecnicas	Controle	S1	Mudpit_Plate_MARBORGES_CONTROLE_A1_20160403_S1_R1_05F_F001	Cluster of PREDICTED: actin-2 [Elaeis guineensis] (gi|743854864)	PREDICTED: actin-like [Elaeis guineensis]	gi|743882617	Elaeis guinensins protein.fasta	41636.5	0.828	0	0	8	0.000326	0.353
af_MARBORGES_rep_tecnicas	Controle	S1	Mudpit_Plate_MARBORGES_CONTROLE_A1_20160403_S1_R1_05F_F001	Cluster of PREDICTED: putative formamidase C869.04 [Elaeis guineensis] (gi|743761007)	PREDICTED: putative formamidase C869.04 [Elaeis guineensis]	gi|743761007	Elaeis guinensins protein.fasta	50228.1	1	2	2	2	8.16e-05	0.0697
af_MARBORGES_rep_tecnicas	Controle	S1	Mudpit_Plate_MARBORGES_CONTROLE_A1_20160403_S1_R1_05F_F001	Cluster of PREDICTED: LOW QUALITY PROTEIN: sucrose synthase 4-like [Elaeis guineensis] (gi|743844527)	PREDICTED: LOW QUALITY PROTEIN: sucrose synthase 4-like [Elaeis guineensis]	gi|743844527	Elaeis guinensins protein.fasta	92739.5	0.98	0	0	0	0	0
af_MARBORGES_rep_tecnicas	Controle	S1	Mudpit_Plate_MARBORGES_CONTROLE_A1_20160403_S1_R1_05F_F001	Cluster of PREDICTED: glyceraldehyde-3-phosphate dehydrogenase, cytosolic [Elaeis guineensis] (gi|743887549)	PREDICTED: glyceraldehyde-3-phosphate dehydrogenase 2, cytosolic [Elaeis guineensis]	gi|743814513	Elaeis guinensins protein.fasta	36624.9	0.725	0	0	9	0.000367	0.35
af_MARBORGES_rep_tecnicas	Controle	S1	Mudpit_Plate_MARBORGES_CONTROLE_A1_20160403_S1_R1_05F_F001	Cluster of PREDICTED: aldehyde dehydrogenase family 2 member B7, mitochondrial-like [Elaeis guineensis] (gi|743767790)	PREDICTED: aldehyde dehydrogenase family 2 member B7, mitochondrial-like [Elaeis guineensis]	gi|743767790	Elaeis guinensins protein.fasta	62028.5	1	1	1	3	0.000122	0.0718
af_MARBORGES_rep_tecnicas	Controle	S1	Mudpit_Plate_MARBORGES_CONTROLE_A1_20160403_S1_R1_05F_F001	Cluster of PREDICTED: 5-methyltetrahydropteroyltriglutamate--homocysteine methyltransferase 1-like isoform X2 [Elaeis guineensis] (gi|743882710)	PREDICTED: 5-methyltetrahydropteroyltriglutamate--homocysteine methyltransferase 1-like [Elaeis guineensis]	gi|743774958	Elaeis guinensins protein.fasta	89197.4	0.995	0	0	2	8.16e-05	0.0461
af_MARBORGES_rep_tecnicas	Controle	S1	Mudpit_Plate_MARBORGES_CONTROLE_A1_20160403_S1_R1_05F_F001	Cluster of PREDICTED: DNA-damage-repair/toleration protein DRT102-like [Elaeis guineensis] (gi|743794098)	PREDICTED: DNA-damage-repair/toleration protein DRT102-like [Elaeis guineensis]	gi|743794098	Elaeis guinensins protein.fasta	33688.3	1	2	2	3	0.000122	0.154
af_MARBORGES_rep_tecnicas	Controle	S1	Mudpit_Plate_MARBORGES_CONTROLE_A1_20160403_S1_R1_05F_F001	Cluster of PREDICTED: universal stress protein A-like protein [Elaeis guineensis] (gi|743845102)	PREDICTED: universal stress protein A-like protein [Elaeis guineensis]	gi|743845102	Elaeis guinensins protein.fasta	24423.2	0.95	1	1	1	4.08e-05	0.0622
af_MARBORGES_rep_tecnicas	Controle	S1	Mudpit_Plate_MARBORGES_CONTROLE_A1_20160403_S1_R1_05F_F001	Cluster of PREDICTED: fructose-bisphosphate aldolase cytoplasmic isozyme [Elaeis guineensis] (gi|743764070)	PREDICTED: fructose-bisphosphate aldolase cytoplasmic isozyme [Elaeis guineensis]	gi|743764070	Elaeis guinensins protein.fasta	38562.6	1	3	3	20	0.000816	0.603
af_MARBORGES_rep_tecnicas	Controle	S1	Mudpit_Plate_MARBORGES_CONTROLE_A1_20160403_S1_R1_05F_F001	Cluster of PREDICTED: peroxidase 12-like, partial [Elaeis guineensis] (gi|743890051)	PREDICTED: peroxidase 12-like, partial [Elaeis guineensis]	gi|743890051	Elaeis guinensins protein.fasta	23142.8	0.998	1	1	3	0.000122	0.173
af_MARBORGES_rep_tecnicas	Controle	S1	Mudpit_Plate_MARBORGES_CONTROLE_A1_20160403_S1_R1_05F_F001	Cluster of PREDICTED: UTP--glucose-1-phosphate uridylyltransferase [Elaeis guineensis] (gi|743833726)	PREDICTED: UTP--glucose-1-phosphate uridylyltransferase [Elaeis guineensis]	gi|743833726	Elaeis guinensins protein.fasta	51892.5	1	9	9	9	0.000367	0.314
af_MARBORGES_rep_tecnicas	Controle	S1	Mudpit_Plate_MARBORGES_CONTROLE_A1_20160403_S1_R1_05F_F001	Cluster of PREDICTED: 40S ribosomal protein S12-like [Elaeis guineensis] (gi|743803587)	PREDICTED: 40S ribosomal protein S12-like [Elaeis guineensis]	gi|743803587,gi|743803589,gi|743855658	Elaeis guinensins protein.fasta	14844.7	0.98	1	1	1	4.08e-05	0.0643
af_MARBORGES_rep_tecnicas	Controle	S1	Mudpit_Plate_MARBORGES_CONTROLE_A1_20160403_S1_R1_05F_F001	Cluster of PREDICTED: enolase 2 [Elaeis guineensis] (gi|743825640)	PREDICTED: enolase 2 [Elaeis guineensis]	gi|743825640	Elaeis guinensins protein.fasta	47787.2	1	7	7	30	0.00122	0.627
af_MARBORGES_rep_tecnicas	Controle	S1	Mudpit_Plate_MARBORGES_CONTROLE_A1_20160403_S1_R1_05F_F001	Cluster of PREDICTED: phosphoenolpyruvate carboxylase 2-like [Elaeis guineensis] (gi|743799873)	PREDICTED: phosphoenolpyruvate carboxylase 2 [Elaeis guineensis]	gi|743795961	Elaeis guinensins protein.fasta	110274	1	0	0	9	0.000367	0.12
af_MARBORGES_rep_tecnicas	Controle	S1	Mudpit_Plate_MARBORGES_CONTROLE_A1_20160403_S1_R1_05F_F001	Cluster of PREDICTED: hypersensitive-induced response protein 1-like [Elaeis guineensis] (gi|743797758)	PREDICTED: hypersensitive-induced response protein 1-like [Elaeis guineensis]	gi|743797758	Elaeis guinensins protein.fasta	31599.1	0.999	1	1	3	0.000122	0.143
af_MARBORGES_rep_tecnicas	Controle	S1	Mudpit_Plate_MARBORGES_CONTROLE_A1_20160403_S1_R1_05F_F001	Cluster of PREDICTED: hypersensitive-induced response protein 1-like [Elaeis guineensis] (gi|743755079)	PREDICTED: hypersensitive-induced response protein 1-like [Elaeis guineensis]	gi|743755079	Elaeis guinensins protein.fasta	31544	0.995	1	1	2	8.16e-05	0.0909
af_MARBORGES_rep_tecnicas	Controle	S1	Mudpit_Plate_MARBORGES_CONTROLE_A1_20160403_S1_R1_05F_F001	Cluster of PREDICTED: mitochondrial outer membrane protein porin 1-like [Elaeis guineensis] (gi|743755082)	PREDICTED: mitochondrial outer membrane protein porin 1-like [Elaeis guineensis]	gi|743797749	Elaeis guinensins protein.fasta	29520.2	0.959	0	0	2	8.16e-05	0.0873
af_MARBORGES_rep_tecnicas	Controle	S1	Mudpit_Plate_MARBORGES_CONTROLE_A1_20160403_S1_R1_05F_F001	Cluster of PREDICTED: formate dehydrogenase, mitochondrial [Elaeis guineensis] (gi|743838587)	PREDICTED: formate dehydrogenase, mitochondrial [Elaeis guineensis]	gi|743838587	Elaeis guinensins protein.fasta	41171.9	1	2	2	2	8.16e-05	0.0965
af_MARBORGES_rep_tecnicas	Controle	S1	Mudpit_Plate_MARBORGES_CONTROLE_A1_20160403_S1_R1_05F_F001	Cluster of PREDICTED: S-formylglutathione hydrolase [Elaeis guineensis] (gi|743845757)	PREDICTED: S-formylglutathione hydrolase [Elaeis guineensis]	gi|743845757	Elaeis guinensins protein.fasta	31630.2	0.498	0	0	0	0	0
af_MARBORGES_rep_tecnicas	Controle	S1	Mudpit_Plate_MARBORGES_CONTROLE_A1_20160403_S1_R1_05F_F001	Cluster of PREDICTED: malate dehydrogenase [Elaeis guineensis] (gi|743780317)	PREDICTED: malate dehydrogenase [Elaeis guineensis]	gi|743780317	Elaeis guinensins protein.fasta	35590.1	1	4	4	5	0.000204	0.232
af_MARBORGES_rep_tecnicas	Controle	S1	Mudpit_Plate_MARBORGES_CONTROLE_A1_20160403_S1_R1_05F_F001	Cluster of PREDICTED: 11S globulin seed storage protein 2-like [Elaeis guineensis] (gi|743781027)	PREDICTED: 11S globulin seed storage protein 2-like [Elaeis guineensis]	gi|743781027	Elaeis guinensins protein.fasta	38655.7	0.982	0	0	0	0	0
af_MARBORGES_rep_tecnicas	Controle	S1	Mudpit_Plate_MARBORGES_CONTROLE_A1_20160403_S1_R1_05F_F001	Cluster of PREDICTED: uncharacterized protein LOC105037336 [Elaeis guineensis] (gi|743763116)	PREDICTED: uncharacterized protein LOC105037336 [Elaeis guineensis]	gi|743763116	Elaeis guinensins protein.fasta	76586.3	1	6	6	6	0.000245	0.132
af_MARBORGES_rep_tecnicas	Controle	S1	Mudpit_Plate_MARBORGES_CONTROLE_A1_20160403_S1_R1_05F_F001	Cluster of PREDICTED: succinate dehydrogenase [ubiquinone] flavoprotein subunit, mitochondrial-like [Elaeis guineensis] (gi|743857064)	PREDICTED: succinate dehydrogenase [ubiquinone] flavoprotein subunit, mitochondrial-like [Elaeis guineensis]	gi|743857064	Elaeis guinensins protein.fasta	69767	0.19	0	0	0	0	0
af_MARBORGES_rep_tecnicas	Controle	S1	Mudpit_Plate_MARBORGES_CONTROLE_A1_20160403_S1_R1_05F_F001	Cluster of PREDICTED: enolase 2 [Elaeis guineensis] (gi|743825640)	PREDICTED: enolase-like [Elaeis guineensis]	gi|743877540	Elaeis guinensins protein.fasta	48092.4	1	3	3	29	0.00118	0.591
af_MARBORGES_rep_tecnicas	Controle	S1	Mudpit_Plate_MARBORGES_CONTROLE_A1_20160403_S1_R1_05F_F001	Cluster of PREDICTED: polyphenol oxidase, chloroplastic-like [Elaeis guineensis] (gi|743784146)	PREDICTED: polyphenol oxidase, chloroplastic-like [Elaeis guineensis]	gi|743784146	Elaeis guinensins protein.fasta	65992.2	1	1	1	7	0.000285	0.16
af_MARBORGES_rep_tecnicas	Controle	S1	Mudpit_Plate_MARBORGES_CONTROLE_A1_20160403_S1_R1_05F_F001	Cluster of PREDICTED: adenosylhomocysteinase [Elaeis guineensis] (gi|743880094)	PREDICTED: adenosylhomocysteinase-like [Elaeis guineensis]	gi|743866755	Elaeis guinensins protein.fasta	53256.1	0.635	0	0	5	0.000204	0.0866
af_MARBORGES_rep_tecnicas	Controle	S1	Mudpit_Plate_MARBORGES_CONTROLE_A1_20160403_S1_R1_05F_F001	Cluster of PREDICTED: triosephosphate isomerase, cytosolic isoform X2 [Elaeis guineensis] (gi|743787029)	PREDICTED: triosephosphate isomerase, cytosolic isoform X2 [Elaeis guineensis]	gi|743787029	Elaeis guinensins protein.fasta	23040.9	1	3	3	5	0.000204	0.433
af_MARBORGES_rep_tecnicas	Controle	S1	Mudpit_Plate_MARBORGES_CONTROLE_A1_20160403_S1_R1_05F_F001	Cluster of PREDICTED: heat shock 70 kDa protein [Elaeis guineensis] (gi|743866246)	PREDICTED: heat shock cognate 70 kDa protein 2 [Elaeis guineensis]	gi|743787201	Elaeis guinensins protein.fasta	71183.3	0.992	0	0	6	0.000245	0.136
af_MARBORGES_rep_tecnicas	Controle	S2	Mudpit_Plate_MARBORGES_CONTROLE_B1_20160403_S2_R2_05F_F001	Cluster of PREDICTED: peroxidase 4-like [Elaeis guineensis] (gi|743818796)	PREDICTED: peroxidase 4-like [Elaeis guineensis]	gi|743818796	Elaeis guinensins protein.fasta	34590.6	0.086	0	0	0	0	0
af_MARBORGES_rep_tecnicas	Controle	S2	Mudpit_Plate_MARBORGES_CONTROLE_B1_20160403_S2_R2_05F_F001	Cluster of PREDICTED: pyruvate kinase, cytosolic isozyme-like [Elaeis guineensis] (gi|743763988)	PREDICTED: pyruvate kinase, cytosolic isozyme-like [Elaeis guineensis]	gi|743882283	Elaeis guinensins protein.fasta	47751.8	0.999	1	1	5	0.000216	0.21
af_MARBORGES_rep_tecnicas	Controle	S2	Mudpit_Plate_MARBORGES_CONTROLE_B1_20160403_S2_R2_05F_F001	Cluster of PREDICTED: eukaryotic initiation factor 4A-3-like [Elaeis guineensis] (gi|743852046)	PREDICTED: eukaryotic initiation factor 4A-3-like [Elaeis guineensis]	gi|743852046	Elaeis guinensins protein.fasta	46203.4	1	2	2	3	0.00013	0.159
af_MARBORGES_rep_tecnicas	Controle	S2	Mudpit_Plate_MARBORGES_CONTROLE_B1_20160403_S2_R2_05F_F001	Cluster of PREDICTED: ATP synthase subunit beta, mitochondrial-like [Elaeis guineensis] (gi|743800698)	PREDICTED: ATP synthase subunit beta, mitochondrial [Elaeis guineensis]	gi|743794377	Elaeis guinensins protein.fasta	59710	0.986	0	0	20	0.000863	0.474
af_MARBORGES_rep_tecnicas	Controle	S2	Mudpit_Plate_MARBORGES_CONTROLE_B1_20160403_S2_R2_05F_F001	Cluster of PREDICTED: ruBisCO large subunit-binding protein subunit alpha-like isoform X2 [Elaeis guineensis] (gi|743853299)	PREDICTED: ruBisCO large subunit-binding protein subunit alpha-like isoform X2 [Elaeis guineensis]	gi|743853299	Elaeis guinensins protein.fasta	61166.7	0.908	0	0	1	4.32e-05	0.0294
af_MARBORGES_rep_tecnicas	Controle	S2	Mudpit_Plate_MARBORGES_CONTROLE_B1_20160403_S2_R2_05F_F001	Cluster of PREDICTED: pathogenesis-related protein PRB1-3-like [Elaeis guineensis] (gi|743856849)	PREDICTED: pathogenesis-related protein PRB1-3-like [Elaeis guineensis]	gi|743856849,gi|743856853	Elaeis guinensins protein.fasta	17669.3	0.999	1	1	2	8.63e-05	0.123
af_MARBORGES_rep_tecnicas	Controle	S2	Mudpit_Plate_MARBORGES_CONTROLE_B1_20160403_S2_R2_05F_F001	Cluster of beta-1,3-glucanase [Elaeis guineensis] (gi|192910884)	beta-1,3-glucanase [Elaeis guineensis]	gi|192910884,gi|743875093	Elaeis guinensins protein.fasta	36217.4	1	3	3	5	0.000216	0.242
af_MARBORGES_rep_tecnicas	Controle	S2	Mudpit_Plate_MARBORGES_CONTROLE_B1_20160403_S2_R2_05F_F001	Cluster of PREDICTED: malate dehydrogenase, mitochondrial-like [Elaeis guineensis] (gi|743770628)	PREDICTED: malate dehydrogenase, mitochondrial-like [Elaeis guineensis]	gi|743770628	Elaeis guinensins protein.fasta	36379.5	0.414	0	0	0	0	0
af_MARBORGES_rep_tecnicas	Controle	S2	Mudpit_Plate_MARBORGES_CONTROLE_B1_20160403_S2_R2_05F_F001	Cluster of PREDICTED: protein P21-like [Elaeis guineensis] (gi|743891233)	PREDICTED: protein P21-like [Elaeis guineensis]	gi|743891233	Elaeis guinensins protein.fasta	24192.5	1	3	3	5	0.000216	0.414
af_MARBORGES_rep_tecnicas	Controle	S2	Mudpit_Plate_MARBORGES_CONTROLE_B1_20160403_S2_R2_05F_F001	Cluster of PREDICTED: heat shock 70 kDa protein [Elaeis guineensis] (gi|743866246)	PREDICTED: heat shock 70 kDa protein-like [Elaeis guineensis]	gi|743811473	Elaeis guinensins protein.fasta	70866.6	0.928	0	0	4	0.000173	0.0773
af_MARBORGES_rep_tecnicas	Controle	S2	Mudpit_Plate_MARBORGES_CONTROLE_B1_20160403_S2_R2_05F_F001	Cluster of PREDICTED: mitochondrial outer membrane protein porin 1-like [Elaeis guineensis] (gi|743798954)	PREDICTED: mitochondrial outer membrane protein porin 1-like [Elaeis guineensis]	gi|743798954	Elaeis guinensins protein.fasta	29246.1	0.826	1	1	2	8.63e-05	0.0873
af_MARBORGES_rep_tecnicas	Controle	S2	Mudpit_Plate_MARBORGES_CONTROLE_B1_20160403_S2_R2_05F_F001	Cluster of PREDICTED: serine carboxypeptidase-like [Elaeis guineensis] (gi|743780890)	PREDICTED: serine carboxypeptidase-like [Elaeis guineensis]	gi|743780890	Elaeis guinensins protein.fasta	58541.4	1	2	2	2	8.63e-05	0.0554
af_MARBORGES_rep_tecnicas	Controle	S2	Mudpit_Plate_MARBORGES_CONTROLE_B1_20160403_S2_R2_05F_F001	Cluster of PREDICTED: hypersensitive-induced response protein 1 isoform X2 [Elaeis guineensis] (gi|743798950)	PREDICTED: hypersensitive-induced response protein 1 isoform X2 [Elaeis guineensis]	gi|743798950	Elaeis guinensins protein.fasta	31420.1	0.997	2	2	3	0.00013	0.196
af_MARBORGES_rep_tecnicas	Controle	S2	Mudpit_Plate_MARBORGES_CONTROLE_B1_20160403_S2_R2_05F_F001	Cluster of PREDICTED: histone H3.3 [Elaeis guineensis] (gi|743884057)	PREDICTED: histone H3.3 [Elaeis guineensis]	gi|743884057	Elaeis guinensins protein.fasta	15406.8	1	2	2	2	8.63e-05	0.147
af_MARBORGES_rep_tecnicas	Controle	S2	Mudpit_Plate_MARBORGES_CONTROLE_B1_20160403_S2_R2_05F_F001	Cluster of PREDICTED: glucan endo-1,3-beta-glucosidase-like [Elaeis guineensis] (gi|743785384)	PREDICTED: glucan endo-1,3-beta-glucosidase-like [Elaeis guineensis]	gi|743785384	Elaeis guinensins protein.fasta	36161.8	1	7	10	12	0.000518	0.378
af_MARBORGES_rep_tecnicas	Controle	S2	Mudpit_Plate_MARBORGES_CONTROLE_B1_20160403_S2_R2_05F_F001	Cluster of PREDICTED: ATP synthase subunit beta, mitochondrial-like [Elaeis guineensis] (gi|743800698)	PREDICTED: ATP synthase subunit beta, mitochondrial-like [Elaeis guineensis]	gi|743800698	Elaeis guinensins protein.fasta	59612.9	1	1	1	20	0.000863	0.477
af_MARBORGES_rep_tecnicas	Controle	S2	Mudpit_Plate_MARBORGES_CONTROLE_B1_20160403_S2_R2_05F_F001	Cluster of PREDICTED: probable mitochondrial-processing peptidase subunit beta [Elaeis guineensis] (gi|743837205)	PREDICTED: LOW QUALITY PROTEIN: probable mitochondrial-processing peptidase subunit beta [Elaeis guineensis]	gi|743847632	Elaeis guinensins protein.fasta	57945.4	1	2	2	4	0.000173	0.164
af_MARBORGES_rep_tecnicas	Controle	S2	Mudpit_Plate_MARBORGES_CONTROLE_B1_20160403_S2_R2_05F_F001	Cluster of PREDICTED: DNA damage-inducible protein 1 isoform X1 [Elaeis guineensis] (gi|743859012)	PREDICTED: DNA damage-inducible protein 1 isoform X1 [Elaeis guineensis]	gi|743859012	Elaeis guinensins protein.fasta	45620.6	1	1	1	1	4.32e-05	0.061
af_MARBORGES_rep_tecnicas	Controle	S2	Mudpit_Plate_MARBORGES_CONTROLE_B1_20160403_S2_R2_05F_F001	Cluster of PREDICTED: chaperone protein ClpB1 [Elaeis guineensis] (gi|743756256)	PREDICTED: chaperone protein ClpB1 [Elaeis guineensis]	gi|743756256	Elaeis guinensins protein.fasta	101264	0.994	0	0	0	0	0
af_MARBORGES_rep_tecnicas	Controle	S2	Mudpit_Plate_MARBORGES_CONTROLE_B1_20160403_S2_R2_05F_F001	Cluster of PREDICTED: elongation factor 1-delta 1-like [Elaeis guineensis] (gi|743859471)	PREDICTED: elongation factor 1-delta 1-like [Elaeis guineensis]	gi|743859469	Elaeis guinensins protein.fasta	25029.8	0.985	1	1	2	8.63e-05	0.13
af_MARBORGES_rep_tecnicas	Controle	S2	Mudpit_Plate_MARBORGES_CONTROLE_B1_20160403_S2_R2_05F_F001	Cluster of PREDICTED: leucine aminopeptidase 2, chloroplastic-like [Elaeis guineensis] (gi|743857317)	PREDICTED: leucine aminopeptidase 1-like [Elaeis guineensis]	gi|743811443	Elaeis guinensins protein.fasta	63683.1	0.999	1	1	4	0.000173	0.103
af_MARBORGES_rep_tecnicas	Controle	S2	Mudpit_Plate_MARBORGES_CONTROLE_B1_20160403_S2_R2_05F_F001	Cluster of PREDICTED: chaperone protein ClpB1 [Elaeis guineensis] (gi|743756256)	PREDICTED: chaperone protein ClpB1-like [Elaeis guineensis]	gi|743796117	Elaeis guinensins protein.fasta	101423	0.758	0	0	0	0	0
af_MARBORGES_rep_tecnicas	Controle	S2	Mudpit_Plate_MARBORGES_CONTROLE_B1_20160403_S2_R2_05F_F001	Cluster of catalase isozyme 2 [Elaeis guineensis] (NP_001306842.1)	catalase isozyme 2 [Elaeis guineensis]	NP_001306842.1		0	1	13	13	17	0.000734	0
af_MARBORGES_rep_tecnicas	Controle	S2	Mudpit_Plate_MARBORGES_CONTROLE_B1_20160403_S2_R2_05F_F001	Cluster of PREDICTED: proteasome subunit alpha type-1-like [Elaeis guineensis] (gi|743851298)	PREDICTED: proteasome subunit alpha type-1-like [Elaeis guineensis]	gi|743851298,gi|743851302,gi|743851306	Elaeis guinensins protein.fasta	28909.5	0.999	2	2	2	8.63e-05	0.118
af_MARBORGES_rep_tecnicas	Controle	S2	Mudpit_Plate_MARBORGES_CONTROLE_B1_20160403_S2_R2_05F_F001	Cluster of PREDICTED: Bowman-Birk type trypsin inhibitor-like [Elaeis guineensis] (gi|743761596)	PREDICTED: Bowman-Birk type trypsin inhibitor-like [Elaeis guineensis]	gi|743761596,gi|743761601,gi|743761603	Elaeis guinensins protein.fasta	12541.2	1	2	2	2	8.63e-05	0.205
af_MARBORGES_rep_tecnicas	Controle	S2	Mudpit_Plate_MARBORGES_CONTROLE_B1_20160403_S2_R2_05F_F001	Cluster of PREDICTED: hydroxyacylglutathione hydrolase cytoplasmic [Elaeis guineensis] (gi|743891582)	PREDICTED: hydroxyacylglutathione hydrolase cytoplasmic [Elaeis guineensis]	gi|743891582	Elaeis guinensins protein.fasta	28985.3	1	2	2	2	8.63e-05	0.208
af_MARBORGES_rep_tecnicas	Controle	S2	Mudpit_Plate_MARBORGES_CONTROLE_B1_20160403_S2_R2_05F_F001	Cluster of PREDICTED: aspartate aminotransferase, cytoplasmic [Elaeis guineensis] (gi|743757121)	PREDICTED: aspartate aminotransferase, cytoplasmic [Elaeis guineensis]	gi|743757121	Elaeis guinensins protein.fasta	50500.6	1	3	3	3	0.00013	0.0819
af_MARBORGES_rep_tecnicas	Controle	S2	Mudpit_Plate_MARBORGES_CONTROLE_B1_20160403_S2_R2_05F_F001	Cluster of PREDICTED: guanine nucleotide-binding protein subunit beta-like protein A [Elaeis guineensis] (gi|743794305)	PREDICTED: guanine nucleotide-binding protein subunit beta-like protein A [Elaeis guineensis]	gi|743794305	Elaeis guinensins protein.fasta	35537.4	0.155	0	0	0	0	0
af_MARBORGES_rep_tecnicas	Controle	S2	Mudpit_Plate_MARBORGES_CONTROLE_B1_20160403_S2_R2_05F_F001	Cluster of PREDICTED: eukaryotic initiation factor 4A-8-like [Elaeis guineensis] (gi|743799304)	PREDICTED: eukaryotic initiation factor 4A-2 [Elaeis guineensis]	gi|743812312	Elaeis guinensins protein.fasta	46920.4	0.996	0	0	6	0.000259	0.167
af_MARBORGES_rep_tecnicas	Controle	S2	Mudpit_Plate_MARBORGES_CONTROLE_B1_20160403_S2_R2_05F_F001	Cluster of PREDICTED: fructose-bisphosphate aldolase cytoplasmic isozyme [Elaeis guineensis] (gi|743806034)	PREDICTED: fructose-bisphosphate aldolase cytoplasmic isozyme [Elaeis guineensis]	gi|743806034	Elaeis guinensins protein.fasta	38601.8	1	6	7	20	0.000863	0.567
af_MARBORGES_rep_tecnicas	Controle	S2	Mudpit_Plate_MARBORGES_CONTROLE_B1_20160403_S2_R2_05F_F001	Cluster of PREDICTED: uncharacterized protein LOC105040159 [Elaeis guineensis] (gi|743769165)	PREDICTED: uncharacterized protein LOC105040159 [Elaeis guineensis]	gi|743769165	Elaeis guinensins protein.fasta	20213.6	0.477	0	0	0	0	0
af_MARBORGES_rep_tecnicas	Controle	S2	Mudpit_Plate_MARBORGES_CONTROLE_B1_20160403_S2_R2_05F_F001	Cluster of PREDICTED: abscisic acid receptor PYR1 [Elaeis guineensis] (gi|743827047)	PREDICTED: abscisic acid receptor PYR1 [Elaeis guineensis]	gi|743827047	Elaeis guinensins protein.fasta	23058.3	0.965	1	1	1	4.32e-05	0.127
af_MARBORGES_rep_tecnicas	Controle	S2	Mudpit_Plate_MARBORGES_CONTROLE_B1_20160403_S2_R2_05F_F001	Cluster of PREDICTED: 40S ribosomal protein S4-3-like [Elaeis guineensis] (gi|743877190)	PREDICTED: 40S ribosomal protein S4-3-like [Elaeis guineensis]	gi|743877190	Elaeis guinensins protein.fasta	29901.6	0.999	0	0	0	0	0
af_MARBORGES_rep_tecnicas	Controle	S2	Mudpit_Plate_MARBORGES_CONTROLE_B1_20160403_S2_R2_05F_F001	Cluster of PREDICTED: lactoylglutathione lyase [Elaeis guineensis] (gi|743820740)	PREDICTED: lactoylglutathione lyase [Elaeis guineensis]	gi|743820740	Elaeis guinensins protein.fasta	32896.9	1	3	3	3	0.00013	0.192
af_MARBORGES_rep_tecnicas	Controle	S2	Mudpit_Plate_MARBORGES_CONTROLE_B1_20160403_S2_R2_05F_F001	Cluster of PREDICTED: peroxidase 5-like [Elaeis guineensis] (gi|743777211)	PREDICTED: peroxidase 5-like [Elaeis guineensis]	gi|743777211	Elaeis guinensins protein.fasta	34539.8	1	1	1	1	4.32e-05	0.0957
af_MARBORGES_rep_tecnicas	Controle	S2	Mudpit_Plate_MARBORGES_CONTROLE_B1_20160403_S2_R2_05F_F001	Cluster of PREDICTED: uncharacterized protein LOC105044905 [Elaeis guineensis] (gi|743782982)	PREDICTED: uncharacterized protein LOC105044905 [Elaeis guineensis]	gi|743782982	Elaeis guinensins protein.fasta	30019.7	1	4	4	4	0.000173	0.187
af_MARBORGES_rep_tecnicas	Controle	S2	Mudpit_Plate_MARBORGES_CONTROLE_B1_20160403_S2_R2_05F_F001	Cluster of PREDICTED: triosephosphate isomerase, cytosolic-like [Elaeis guineensis] (gi|743841772)	PREDICTED: triosephosphate isomerase, cytosolic-like [Elaeis guineensis]	gi|743841772	Elaeis guinensins protein.fasta	27219.4	1	5	5	10	0.000432	0.618
af_MARBORGES_rep_tecnicas	Controle	S2	Mudpit_Plate_MARBORGES_CONTROLE_B1_20160403_S2_R2_05F_F001	Cluster of PREDICTED: 5-methyltetrahydropteroyltriglutamate--homocysteine methyltransferase 1-like isoform X2 [Elaeis guineensis] (gi|743882710)	PREDICTED: 5-methyltetrahydropteroyltriglutamate--homocysteine methyltransferase 1 [Elaeis guineensis]	gi|743880751	Elaeis guinensins protein.fasta	84769.3	1	2	2	6	0.000259	0.17
af_MARBORGES_rep_tecnicas	Controle	S2	Mudpit_Plate_MARBORGES_CONTROLE_B1_20160403_S2_R2_05F_F001	Cluster of PREDICTED: peroxidase 17-like [Elaeis guineensis] (gi|743840871)	PREDICTED: peroxidase 17-like [Elaeis guineensis]	gi|743840871	Elaeis guinensins protein.fasta	39235.7	0.991	1	1	1	4.32e-05	0.0339
af_MARBORGES_rep_tecnicas	Controle	S2	Mudpit_Plate_MARBORGES_CONTROLE_B1_20160403_S2_R2_05F_F001	Cluster of PREDICTED: probable phospholipid hydroperoxide glutathione peroxidase [Elaeis guineensis] (gi|743776302)	PREDICTED: probable phospholipid hydroperoxide glutathione peroxidase [Elaeis guineensis]	gi|743776302	Elaeis guinensins protein.fasta	27187.9	0.993	1	1	1	4.32e-05	0.0605
af_MARBORGES_rep_tecnicas	Controle	S2	Mudpit_Plate_MARBORGES_CONTROLE_B1_20160403_S2_R2_05F_F001	Cluster of PREDICTED: ruBisCO large subunit-binding protein subunit beta, chloroplastic-like [Elaeis guineensis] (gi|743883445)	PREDICTED: ruBisCO large subunit-binding protein subunit beta, chloroplastic-like [Elaeis guineensis]	gi|743883445	Elaeis guinensins protein.fasta	64765.7	1	0	0	1	4.32e-05	0.0214
af_MARBORGES_rep_tecnicas	Controle	S2	Mudpit_Plate_MARBORGES_CONTROLE_B1_20160403_S2_R2_05F_F001	Cluster of PREDICTED: methylthioribose kinase-like [Elaeis guineensis] (gi|743808703)	PREDICTED: methylthioribose kinase-like [Elaeis guineensis]	gi|743808703,gi|743808709	Elaeis guinensins protein.fasta	47871.3	0.963	1	1	1	4.32e-05	0.045
af_MARBORGES_rep_tecnicas	Controle	S2	Mudpit_Plate_MARBORGES_CONTROLE_B1_20160403_S2_R2_05F_F001	Cluster of PREDICTED: probable linoleate 9S-lipoxygenase 5 [Elaeis guineensis] (gi|743830998)	PREDICTED: probable linoleate 9S-lipoxygenase 5 [Elaeis guineensis]	gi|743830998	Elaeis guinensins protein.fasta	99215.3	1	1	1	1	4.32e-05	0.0373
af_MARBORGES_rep_tecnicas	Controle	S2	Mudpit_Plate_MARBORGES_CONTROLE_B1_20160403_S2_R2_05F_F001	Cluster of PREDICTED: probable apyrase 2 [Elaeis guineensis] (gi|743789264)	PREDICTED: probable apyrase 2 [Elaeis guineensis]	gi|743789264	Elaeis guinensins protein.fasta	50097.4	0.949	1	1	1	4.32e-05	0.0588
af_MARBORGES_rep_tecnicas	Controle	S2	Mudpit_Plate_MARBORGES_CONTROLE_B1_20160403_S2_R2_05F_F001	Cluster of PREDICTED: thaumatin-like protein 1b [Elaeis guineensis] (gi|743826113)	PREDICTED: thaumatin-like protein 1b [Elaeis guineensis]	gi|743826113	Elaeis guinensins protein.fasta	25246.3	1	2	3	3	0.00013	0.129
af_MARBORGES_rep_tecnicas	Controle	S2	Mudpit_Plate_MARBORGES_CONTROLE_B1_20160403_S2_R2_05F_F001	Cluster of PREDICTED: 40S ribosomal protein S18 [Elaeis guineensis] (gi|743893307)	PREDICTED: 40S ribosomal protein S18 [Elaeis guineensis]	gi|743893307	Elaeis guinensins protein.fasta	17608.2	0.865	1	1	1	4.32e-05	0.0789
af_MARBORGES_rep_tecnicas	Controle	S2	Mudpit_Plate_MARBORGES_CONTROLE_B1_20160403_S2_R2_05F_F001	Cluster of PREDICTED: thiamine thiazole synthase, chloroplastic [Elaeis guineensis] (gi|743793501)	PREDICTED: thiamine thiazole synthase, chloroplastic [Elaeis guineensis]	gi|743793501	Elaeis guinensins protein.fasta	38008.4	0.988	0	0	0	0	0
af_MARBORGES_rep_tecnicas	Controle	S2	Mudpit_Plate_MARBORGES_CONTROLE_B1_20160403_S2_R2_05F_F001	Cluster of PREDICTED: lipoxygenase homology domain-containing protein 1-like [Elaeis guineensis] (gi|743778359)	PREDICTED: lipoxygenase homology domain-containing protein 1-like [Elaeis guineensis]	gi|743778359	Elaeis guinensins protein.fasta	19495.6	1	2	2	3	0.00013	0.309
af_MARBORGES_rep_tecnicas	Controle	S2	Mudpit_Plate_MARBORGES_CONTROLE_B1_20160403_S2_R2_05F_F001	Cluster of PREDICTED: thaumatin-like protein 1b [Elaeis guineensis] (gi|743826109)	PREDICTED: thaumatin-like protein 1b [Elaeis guineensis]	gi|743826109	Elaeis guinensins protein.fasta	25095.5	0.998	1	1	2	8.63e-05	0.0871
af_MARBORGES_rep_tecnicas	Controle	S2	Mudpit_Plate_MARBORGES_CONTROLE_B1_20160403_S2_R2_05F_F001	Cluster of PREDICTED: LOW QUALITY PROTEIN: aspartic proteinase oryzasin-1-like [Elaeis guineensis] (gi|743794899)	PREDICTED: LOW QUALITY PROTEIN: aspartic proteinase oryzasin-1-like [Elaeis guineensis]	gi|743794899	Elaeis guinensins protein.fasta	58817.9	1	1	1	1	4.32e-05	0.022
af_MARBORGES_rep_tecnicas	Controle	S2	Mudpit_Plate_MARBORGES_CONTROLE_B1_20160403_S2_R2_05F_F001	Cluster of PREDICTED: actin-2 [Elaeis guineensis] (gi|743854864)	PREDICTED: actin-100-like isoform X2 [Elaeis guineensis]	gi|743787448	Elaeis guinensins protein.fasta	37029.4	0.854	0	0	6	0.000259	0.22
af_MARBORGES_rep_tecnicas	Controle	S2	Mudpit_Plate_MARBORGES_CONTROLE_B1_20160403_S2_R2_05F_F001	Cluster of PREDICTED: peptidyl-prolyl cis-trans isomerase CYP19-1 [Elaeis guineensis] (gi|743855207)	PREDICTED: peptidyl-prolyl cis-trans isomerase CYP19-1 [Elaeis guineensis]	gi|743855207	Elaeis guinensins protein.fasta	18170.2	1	3	3	4	0.000173	0.185
af_MARBORGES_rep_tecnicas	Controle	S2	Mudpit_Plate_MARBORGES_CONTROLE_B1_20160403_S2_R2_05F_F001	Cluster of PREDICTED: peptidyl-prolyl cis-trans isomerase FKBP12 isoform X1 [Elaeis guineensis] (gi|743849924)	PREDICTED: peptidyl-prolyl cis-trans isomerase FKBP12 isoform X1 [Elaeis guineensis]	gi|743849924,gi|743849928	Elaeis guinensins protein.fasta	12047.6	0.09	0	0	0	0	0
af_MARBORGES_rep_tecnicas	Controle	S2	Mudpit_Plate_MARBORGES_CONTROLE_B1_20160403_S2_R2_05F_F001	Cluster of PREDICTED: guanine nucleotide-binding protein subunit beta-like protein A [Elaeis guineensis] (gi|743772066)	PREDICTED: guanine nucleotide-binding protein subunit beta-like protein A [Elaeis guineensis]	gi|743772066	Elaeis guinensins protein.fasta	35186.7	0.329	0	0	0	0	0
af_MARBORGES_rep_tecnicas	Controle	S2	Mudpit_Plate_MARBORGES_CONTROLE_B1_20160403_S2_R2_05F_F001	Cluster of PREDICTED: mavicyanin-like [Elaeis guineensis] (gi|743859187)	PREDICTED: mavicyanin-like [Elaeis guineensis]	gi|743859187	Elaeis guinensins protein.fasta	17947.1	0.952	1	1	1	4.32e-05	0.0843
af_MARBORGES_rep_tecnicas	Controle	S2	Mudpit_Plate_MARBORGES_CONTROLE_B1_20160403_S2_R2_05F_F001	Cluster of PREDICTED: pathogenesis-related protein 1-like [Elaeis guineensis] (gi|743844417)	PREDICTED: pathogenesis-related protein 1-like [Elaeis guineensis]	gi|743844417	Elaeis guinensins protein.fasta	16989.7	1	3	4	5	0.000216	0.354
af_MARBORGES_rep_tecnicas	Controle	S2	Mudpit_Plate_MARBORGES_CONTROLE_B1_20160403_S2_R2_05F_F001	Cluster of PREDICTED: phosphoglycerate kinase, cytosolic isoform X2 [Elaeis guineensis] (gi|743855887)	PREDICTED: phosphoglycerate kinase, cytosolic-like [Elaeis guineensis]	gi|743760381	Elaeis guinensins protein.fasta	50915.7	0.998	0	0	4	0.000173	0.0857
af_MARBORGES_rep_tecnicas	Controle	S2	Mudpit_Plate_MARBORGES_CONTROLE_B1_20160403_S2_R2_05F_F001	Cluster of PREDICTED: alpha carbonic anhydrase 7-like [Elaeis guineensis] (gi|743864471)	PREDICTED: alpha carbonic anhydrase 7-like [Elaeis guineensis]	gi|743864471	Elaeis guinensins protein.fasta	33416	0.999	1	1	2	8.63e-05	0.0986
af_MARBORGES_rep_tecnicas	Controle	S2	Mudpit_Plate_MARBORGES_CONTROLE_B1_20160403_S2_R2_05F_F001	Cluster of PREDICTED: phosphoglycerate kinase, cytosolic isoform X2 [Elaeis guineensis] (gi|743855887)	PREDICTED: phosphoglycerate kinase, cytosolic [Elaeis guineensis]	gi|743760379	Elaeis guinensins protein.fasta	42427.4	1	4	5	16	0.000691	0.416
af_MARBORGES_rep_tecnicas	Controle	S2	Mudpit_Plate_MARBORGES_CONTROLE_B1_20160403_S2_R2_05F_F001	Cluster of PREDICTED: eukaryotic initiation factor 4A-8-like [Elaeis guineensis] (gi|743799304)	PREDICTED: eukaryotic initiation factor 4A-15-like [Elaeis guineensis]	gi|743804519	Elaeis guinensins protein.fasta	47095.4	0.923	0	0	6	0.000259	0.167
af_MARBORGES_rep_tecnicas	Controle	S2	Mudpit_Plate_MARBORGES_CONTROLE_B1_20160403_S2_R2_05F_F001	Cluster of PREDICTED: heat shock 70 kDa protein [Elaeis guineensis] (gi|743866246)	PREDICTED: heat shock 70 kDa protein [Elaeis guineensis]	gi|743866246	Elaeis guinensins protein.fasta	71500.6	0.995	0	0	4	0.000173	0.0766
af_MARBORGES_rep_tecnicas	Controle	S2	Mudpit_Plate_MARBORGES_CONTROLE_B1_20160403_S2_R2_05F_F001	Cluster of PREDICTED: adenosylhomocysteinase [Elaeis guineensis] (gi|743880094)	PREDICTED: adenosylhomocysteinase-like [Elaeis guineensis]	gi|743866755	Elaeis guinensins protein.fasta	53256.1	0.376	0	0	1	4.32e-05	0.0289
af_MARBORGES_rep_tecnicas	Controle	S2	Mudpit_Plate_MARBORGES_CONTROLE_B1_20160403_S2_R2_05F_F001	Cluster of PREDICTED: ubiquitin-60S ribosomal protein L40 [Elaeis guineensis] (gi|743863558)	PREDICTED: ubiquitin-NEDD8-like protein RUB2 isoform X1 [Elaeis guineensis]	gi|743867269	Elaeis guinensins protein.fasta	18334.1	0.943	0	0	2	8.63e-05	0.138
af_MARBORGES_rep_tecnicas	Controle	S2	Mudpit_Plate_MARBORGES_CONTROLE_B1_20160403_S2_R2_05F_F001	Cluster of PREDICTED: cationic peroxidase SPC4-like [Elaeis guineensis] (gi|743817476)	PREDICTED: cationic peroxidase SPC4-like [Elaeis guineensis]	gi|743817476	Elaeis guinensins protein.fasta	37833.9	1	5	5	13	0.000561	0.51
af_MARBORGES_rep_tecnicas	Controle	S2	Mudpit_Plate_MARBORGES_CONTROLE_B1_20160403_S2_R2_05F_F001	Cluster of PREDICTED: polyphenol oxidase, chloroplastic-like [Elaeis guineensis] (gi|743784146)	PREDICTED: polyphenol oxidase, chloroplastic-like [Elaeis guineensis]	gi|743886465	Elaeis guinensins protein.fasta	66037	1	1	1	9	0.000389	0.22
af_MARBORGES_rep_tecnicas	Controle	S2	Mudpit_Plate_MARBORGES_CONTROLE_B1_20160403_S2_R2_05F_F001	Cluster of PREDICTED: probable mitochondrial-processing peptidase subunit beta [Elaeis guineensis] (gi|743837205)	PREDICTED: probable mitochondrial-processing peptidase subunit beta [Elaeis guineensis]	gi|743837205	Elaeis guinensins protein.fasta	58174.2	1	2	2	4	0.000173	0.135
af_MARBORGES_rep_tecnicas	Controle	S2	Mudpit_Plate_MARBORGES_CONTROLE_B1_20160403_S2_R2_05F_F001	Cluster of PREDICTED: basic blue protein-like [Elaeis guineensis] (gi|743869516)	PREDICTED: basic blue protein-like [Elaeis guineensis]	gi|743869516	Elaeis guinensins protein.fasta	13158	0.998	2	2	2	8.63e-05	0.151
af_MARBORGES_rep_tecnicas	Controle	S2	Mudpit_Plate_MARBORGES_CONTROLE_B1_20160403_S2_R2_05F_F001	Cluster of PREDICTED: 10 kDa chaperonin-like isoform X1 [Elaeis guineensis] (gi|743785975)	PREDICTED: 10 kDa chaperonin-like isoform X1 [Elaeis guineensis]	gi|743785975	Elaeis guinensins protein.fasta	10531.3	1	1	1	1	4.32e-05	0.289
af_MARBORGES_rep_tecnicas	Controle	S2	Mudpit_Plate_MARBORGES_CONTROLE_B1_20160403_S2_R2_05F_F001	Cluster of PREDICTED: cationic peroxidase 1-like [Elaeis guineensis] (gi|743782272)	PREDICTED: cationic peroxidase 1-like [Elaeis guineensis]	gi|743782272	Elaeis guinensins protein.fasta	33920.7	0.993	1	1	1	4.32e-05	0.0627
af_MARBORGES_rep_tecnicas	Controle	S2	Mudpit_Plate_MARBORGES_CONTROLE_B1_20160403_S2_R2_05F_F001	Cluster of PREDICTED: 14-3-3-like protein isoform X1 [Elaeis guineensis] (gi|743823707)	PREDICTED: 14-3-3-like protein isoform X1 [Elaeis guineensis]	gi|743823707,gi|743823711,gi|743823715,gi|743823719	Elaeis guinensins protein.fasta	23566.8	1	3	3	6	0.000259	0.312
af_MARBORGES_rep_tecnicas	Controle	S2	Mudpit_Plate_MARBORGES_CONTROLE_B1_20160403_S2_R2_05F_F001	Cluster of PREDICTED: leucine aminopeptidase 2, chloroplastic-like [Elaeis guineensis] (gi|743857317)	PREDICTED: leucine aminopeptidase 2, chloroplastic-like [Elaeis guineensis]	gi|743857317	Elaeis guinensins protein.fasta	55535.4	1	1	1	4	0.000173	0.119
af_MARBORGES_rep_tecnicas	Controle	S2	Mudpit_Plate_MARBORGES_CONTROLE_B1_20160403_S2_R2_05F_F001	Cluster of pathogenesis-related protein [Elaeis guineensis] (gi|192910872)	pathogenesis-related protein [Elaeis guineensis]	gi|192910872	Elaeis guinensins protein.fasta	17597.9	1	3	3	4	0.000173	0.574
af_MARBORGES_rep_tecnicas	Controle	S2	Mudpit_Plate_MARBORGES_CONTROLE_B1_20160403_S2_R2_05F_F001	Cluster of PREDICTED: patellin-3-like isoform X2 [Elaeis guineensis] (gi|743763008)	PREDICTED: patellin-3-like isoform X2 [Elaeis guineensis]	gi|743763008	Elaeis guinensins protein.fasta	62712.8	1	7	7	8	0.000345	0.238
af_MARBORGES_rep_tecnicas	Controle	S2	Mudpit_Plate_MARBORGES_CONTROLE_B1_20160403_S2_R2_05F_F001	Cluster of PREDICTED: uncharacterized oxidoreductase At4g09670-like [Elaeis guineensis] (gi|743773279)	PREDICTED: uncharacterized oxidoreductase At4g09670-like [Elaeis guineensis]	gi|743773279	Elaeis guinensins protein.fasta	39549.8	0.989	0	0	2	8.63e-05	0.121
af_MARBORGES_rep_tecnicas	Controle	S2	Mudpit_Plate_MARBORGES_CONTROLE_B1_20160403_S2_R2_05F_F001	Cluster of PREDICTED: carboxymethylenebutenolidase homolog [Elaeis guineensis] (gi|743757729)	PREDICTED: carboxymethylenebutenolidase homolog [Elaeis guineensis]	gi|743757729	Elaeis guinensins protein.fasta	30473.8	1	4	5	8	0.000345	0.387
af_MARBORGES_rep_tecnicas	Controle	S2	Mudpit_Plate_MARBORGES_CONTROLE_B1_20160403_S2_R2_05F_F001	Cluster of PREDICTED: peroxidase 5-like [Elaeis guineensis] (gi|743768886)	PREDICTED: peroxidase 5-like [Elaeis guineensis]	gi|743768886	Elaeis guinensins protein.fasta	35950.6	1	1	1	2	8.63e-05	0.0522
af_MARBORGES_rep_tecnicas	Controle	S2	Mudpit_Plate_MARBORGES_CONTROLE_B1_20160403_S2_R2_05F_F001	Cluster of PREDICTED: copper transport protein ATX1-like [Elaeis guineensis] (gi|743874727)	PREDICTED: copper transport protein ATX1-like [Elaeis guineensis]	gi|743874727	Elaeis guinensins protein.fasta	8981.6	0.983	2	2	2	8.63e-05	0.437
af_MARBORGES_rep_tecnicas	Controle	S2	Mudpit_Plate_MARBORGES_CONTROLE_B1_20160403_S2_R2_05F_F001	Cluster of PREDICTED: phosphoglycerate kinase, cytosolic isoform X2 [Elaeis guineensis] (gi|743855887)	PREDICTED: phosphoglycerate kinase, cytosolic isoform X2 [Elaeis guineensis]	gi|743855887	Elaeis guinensins protein.fasta	42329.4	1	3	3	14	0.000604	0.382
af_MARBORGES_rep_tecnicas	Controle	S2	Mudpit_Plate_MARBORGES_CONTROLE_B1_20160403_S2_R2_05F_F001	Cluster of PREDICTED: flavonoid 3',5'-methyltransferase-like [Elaeis guineensis] (gi|743813658)	PREDICTED: flavonoid 3',5'-methyltransferase-like [Elaeis guineensis]	gi|743813658	Elaeis guinensins protein.fasta	26896.5	0.98	1	1	1	4.32e-05	0.0596
af_MARBORGES_rep_tecnicas	Controle	S2	Mudpit_Plate_MARBORGES_CONTROLE_B1_20160403_S2_R2_05F_F001	Cluster of PREDICTED: elongation factor 1-delta 1-like [Elaeis guineensis] (gi|743859471)	PREDICTED: elongation factor 1-delta 1-like [Elaeis guineensis]	gi|743859471	Elaeis guinensins protein.fasta	25354.8	0.732	0	0	1	4.32e-05	0.0385
af_MARBORGES_rep_tecnicas	Controle	S2	Mudpit_Plate_MARBORGES_CONTROLE_B1_20160403_S2_R2_05F_F001	Cluster of PREDICTED: malate dehydrogenase [Elaeis guineensis] (gi|743780317)	PREDICTED: malate dehydrogenase, cytoplasmic [Elaeis guineensis]	gi|743835732	Elaeis guinensins protein.fasta	35459.4	0.06	0	0	0	0	0
af_MARBORGES_rep_tecnicas	Controle	S2	Mudpit_Plate_MARBORGES_CONTROLE_B1_20160403_S2_R2_05F_F001	Cluster of PREDICTED: 40S ribosomal protein S3-3-like isoform X1 [Elaeis guineensis] (gi|743823058)	PREDICTED: 40S ribosomal protein S3-3-like isoform X1 [Elaeis guineensis]	gi|743823058,gi|743823062	Elaeis guinensins protein.fasta	21342	1	2	3	4	0.000173	0.332
af_MARBORGES_rep_tecnicas	Controle	S2	Mudpit_Plate_MARBORGES_CONTROLE_B1_20160403_S2_R2_05F_F001	Cluster of PREDICTED: remorin-like [Elaeis guineensis] (gi|743866636)	PREDICTED: remorin-like [Elaeis guineensis]	gi|743866636	Elaeis guinensins protein.fasta	21023.4	0.991	0	0	0	0	0
af_MARBORGES_rep_tecnicas	Controle	S2	Mudpit_Plate_MARBORGES_CONTROLE_B1_20160403_S2_R2_05F_F001	Cluster of PREDICTED: probable pyruvate kinase, cytosolic isozyme [Elaeis guineensis] (gi|743816338)	PREDICTED: probable pyruvate kinase, cytosolic isozyme [Elaeis guineensis]	gi|743816338	Elaeis guinensins protein.fasta	57053.8	0.932	0	0	2	8.63e-05	0.0399
af_MARBORGES_rep_tecnicas	Controle	S2	Mudpit_Plate_MARBORGES_CONTROLE_B1_20160403_S2_R2_05F_F001	Cluster of PREDICTED: patellin-3-like [Elaeis guineensis] (gi|743816880)	PREDICTED: patellin-3-like [Elaeis guineensis]	gi|743816880	Elaeis guinensins protein.fasta	54433.2	1	2	2	3	0.00013	0.136
af_MARBORGES_rep_tecnicas	Controle	S2	Mudpit_Plate_MARBORGES_CONTROLE_B1_20160403_S2_R2_05F_F001	Cluster of PREDICTED: 2-isopropylmalate synthase A-like [Elaeis guineensis] (gi|743821259)	PREDICTED: 2-isopropylmalate synthase A-like [Elaeis guineensis]	gi|743821259	Elaeis guinensins protein.fasta	68273.6	1	4	4	4	0.000173	0.119
af_MARBORGES_rep_tecnicas	Controle	S2	Mudpit_Plate_MARBORGES_CONTROLE_B1_20160403_S2_R2_05F_F001	Cluster of PREDICTED: elongation factor 1-alpha-like [Elaeis guineensis] (gi|743842438)	PREDICTED: elongation factor 1-alpha [Elaeis guineensis]	gi|743841397	Elaeis guinensins protein.fasta	49295.1	0.722	0	0	7	0.000302	0.19
af_MARBORGES_rep_tecnicas	Controle	S2	Mudpit_Plate_MARBORGES_CONTROLE_B1_20160403_S2_R2_05F_F001	Cluster of PREDICTED: sucrose synthase 1 [Elaeis guineensis] (gi|743850338)	PREDICTED: sucrose synthase 2-like [Elaeis guineensis]	gi|743840498	Elaeis guinensins protein.fasta	92887.6	0.999	2	2	5	0.000216	0.0895
af_MARBORGES_rep_tecnicas	Controle	S2	Mudpit_Plate_MARBORGES_CONTROLE_B1_20160403_S2_R2_05F_F001	Cluster of PREDICTED: protein ASPARTIC PROTEASE IN GUARD CELL 1-like [Elaeis guineensis] (gi|743766057)	PREDICTED: protein ASPARTIC PROTEASE IN GUARD CELL 1-like [Elaeis guineensis]	gi|743766057	Elaeis guinensins protein.fasta	47639.7	1	2	2	2	8.63e-05	0.0684
af_MARBORGES_rep_tecnicas	Controle	S2	Mudpit_Plate_MARBORGES_CONTROLE_B1_20160403_S2_R2_05F_F001	Cluster of PREDICTED: actin-2 [Elaeis guineensis] (gi|743854864)	PREDICTED: actin-2-like, partial [Elaeis guineensis]	gi|743888559	Elaeis guinensins protein.fasta	33846.1	0.955	0	0	5	0.000216	0.225
af_MARBORGES_rep_tecnicas	Controle	S2	Mudpit_Plate_MARBORGES_CONTROLE_B1_20160403_S2_R2_05F_F001	Cluster of PREDICTED: elongation factor 2-like [Elaeis guineensis] (gi|743796220)	PREDICTED: elongation factor 2-like isoform X2 [Elaeis guineensis]	gi|743866613	Elaeis guinensins protein.fasta	94133.3	0.901	0	0	2	8.63e-05	0.0249
af_MARBORGES_rep_tecnicas	Controle	S2	Mudpit_Plate_MARBORGES_CONTROLE_B1_20160403_S2_R2_05F_F001	Cluster of PREDICTED: 40S ribosomal protein SA-like [Elaeis guineensis] (gi|743850342)	PREDICTED: 40S ribosomal protein SA-like [Elaeis guineensis]	gi|743850342	Elaeis guinensins protein.fasta	31552.7	0.978	1	1	1	4.32e-05	0.0934
af_MARBORGES_rep_tecnicas	Controle	S2	Mudpit_Plate_MARBORGES_CONTROLE_B1_20160403_S2_R2_05F_F001	Cluster of PREDICTED: phosphoenolpyruvate carboxylase 2-like [Elaeis guineensis] (gi|743799873)	PREDICTED: LOW QUALITY PROTEIN: phosphoenolpyruvate carboxylase, housekeeping isozyme-like [Elaeis guineensis]	gi|743757060	Elaeis guinensins protein.fasta	110318	0.998	0	0	13	0.000561	0.184
af_MARBORGES_rep_tecnicas	Controle	S2	Mudpit_Plate_MARBORGES_CONTROLE_B1_20160403_S2_R2_05F_F001	Cluster of PREDICTED: cell division cycle protein 48 homolog [Elaeis guineensis] (gi|743874272)	PREDICTED: cell division cycle protein 48 homolog [Elaeis guineensis]	gi|743835093	Elaeis guinensins protein.fasta	89966.6	0.358	0	0	0	0	0
af_MARBORGES_rep_tecnicas	Controle	S2	Mudpit_Plate_MARBORGES_CONTROLE_B1_20160403_S2_R2_05F_F001	Cluster of PREDICTED: sucrose synthase 1 [Elaeis guineensis] (gi|743850338)	PREDICTED: sucrose synthase 1 [Elaeis guineensis]	gi|743850338	Elaeis guinensins protein.fasta	92687.1	0.996	1	1	4	0.000173	0.0515
af_MARBORGES_rep_tecnicas	Controle	S2	Mudpit_Plate_MARBORGES_CONTROLE_B1_20160403_S2_R2_05F_F001	Cluster of PREDICTED: NADP-dependent glyceraldehyde-3-phosphate dehydrogenase [Elaeis guineensis] (gi|743811355)	PREDICTED: NADP-dependent glyceraldehyde-3-phosphate dehydrogenase [Elaeis guineensis]	gi|743811355	Elaeis guinensins protein.fasta	53296.3	0.988	1	1	1	4.32e-05	0.0282
af_MARBORGES_rep_tecnicas	Controle	S2	Mudpit_Plate_MARBORGES_CONTROLE_B1_20160403_S2_R2_05F_F001	Cluster of PREDICTED: enolase 2 [Elaeis guineensis] (gi|743825640)	PREDICTED: enolase 2-like [Elaeis guineensis]	gi|743888539	Elaeis guinensins protein.fasta	21810.6	0.999	1	1	17	0.000734	0.726
af_MARBORGES_rep_tecnicas	Controle	S2	Mudpit_Plate_MARBORGES_CONTROLE_B1_20160403_S2_R2_05F_F001	Cluster of PREDICTED: 14-3-3-like protein D isoform X1 [Elaeis guineensis] (gi|743757050)	PREDICTED: 14-3-3-like protein D isoform X1 [Elaeis guineensis]	gi|743757050	Elaeis guinensins protein.fasta	29527.9	0.974	1	1	1	4.32e-05	0.0307
af_MARBORGES_rep_tecnicas	Controle	S2	Mudpit_Plate_MARBORGES_CONTROLE_B1_20160403_S2_R2_05F_F001	Cluster of PREDICTED: probable aldo-keto reductase 2 [Elaeis guineensis] (gi|743814040)	PREDICTED: probable aldo-keto reductase 2 [Elaeis guineensis]	gi|743814040	Elaeis guinensins protein.fasta	37708.8	1	1	1	1	4.32e-05	0.0439
af_MARBORGES_rep_tecnicas	Controle	S2	Mudpit_Plate_MARBORGES_CONTROLE_B1_20160403_S2_R2_05F_F001	Cluster of PREDICTED: phosphoglycerate kinase, cytosolic isoform X2 [Elaeis guineensis] (gi|743855887)	PREDICTED: phosphoglycerate kinase, chloroplastic-like [Elaeis guineensis]	gi|743791533	Elaeis guinensins protein.fasta	51009.5	0.382	0	0	5	0.000216	0.12
af_MARBORGES_rep_tecnicas	Controle	S2	Mudpit_Plate_MARBORGES_CONTROLE_B1_20160403_S2_R2_05F_F001	Cluster of PREDICTED: L-ascorbate peroxidase, cytosolic [Elaeis guineensis] (gi|743781660)	PREDICTED: L-ascorbate peroxidase, cytosolic [Elaeis guineensis]	gi|743781660	Elaeis guinensins protein.fasta	27322	1	1	1	5	0.000216	0.285
af_MARBORGES_rep_tecnicas	Controle	S2	Mudpit_Plate_MARBORGES_CONTROLE_B1_20160403_S2_R2_05F_F001	Cluster of PREDICTED: pathogenesis-related protein PR-4-like [Elaeis guineensis] (gi|743774487)	PREDICTED: pathogenesis-related protein PR-4-like [Elaeis guineensis]	gi|743774487	Elaeis guinensins protein.fasta	15227.7	1	4	4	4	0.000173	0.566
af_MARBORGES_rep_tecnicas	Controle	S2	Mudpit_Plate_MARBORGES_CONTROLE_B1_20160403_S2_R2_05F_F001	Cluster of PREDICTED: phosphoenolpyruvate carboxylase 2-like [Elaeis guineensis] (gi|743799873)	PREDICTED: phosphoenolpyruvate carboxylase 2-like [Elaeis guineensis]	gi|743799873	Elaeis guinensins protein.fasta	110055	1	7	7	22	0.00095	0.323
af_MARBORGES_rep_tecnicas	Controle	S2	Mudpit_Plate_MARBORGES_CONTROLE_B1_20160403_S2_R2_05F_F001	Cluster of PREDICTED: 14-3-3-like protein isoform X1 [Elaeis guineensis] (gi|743823707)	14-3-3-like protein [Elaeis guineensis]	NP_001306841.1		0	0.999	0	0	5	0.000216	0
[truncated: 433 more rows]

## Sheet: Quantitative Peptide Report
Differential accumulation of proteins in oil palms affected by fatal yellowing disease
[truncated: 4,627 more rows]

## Sheet: Quantitative Spectrum Report
Differential accumulation of proteins in oil palms affected by fatal yellowing disease
[truncated: 11,210 more rows]
