# Supplementary material for: Differential accumulation of proteins in oil palms affected by fatal yellowing disease
Source: PLoS One. 2018 Apr 5;13(4):e0195538. doi: 10.1371/journal.pone.0195538 (PMC5886584; doi:10.1371/journal.pone.0195538)
Supplement: S3 Table — A) Quantitative samples view. B) Protein report. C) Quantitative peptide report. D) Quantitative spectrum report. (XLS) [file pone.0195538.s003.xls]

## Sheet: Quantitative Samples View
Differential accumulation of proteins in oil palms affected by fatal yellowing disease
Sidney Vasconcelos do Nascimento, Marcelo Murad Magalhães, Roberto Lisboa Cunha, Paulo Henrique de Oliveira Costa, Ronnie Cley de Oliveira Alves, Guilherme Corrêa de Oliveira, Rafael Borges da Silva Valadares
S3A Table - Data from Biopalma (Area II) plant proteomes.
A) Quantitative Samples View
#af_BIOPALMA_rep_biologicas, Quantitative Samples View Report created on 09/12/2017
af_BIOPALMA_rep_biologicas
#	Identified Proteins (734)	Accession Number	Molecular Weight	Protein Grouping Ambiguity	Permutation Test (p-value) (p < 0.05000)	Log2 Fold Change by Category (AF / Reference)	Mudpit_Plate_af_biopalma_controle_A1_20160402_C1_R1_05F_F001	Std Dev(Mudpit_Plate_af_biopalma_controle_A1_20160402_C1_R1_05F_F001)	Mudpit_Plate_af_biopalma_controle_B2_20160402_C2_R2_05F_F002	Std Dev(Mudpit_Plate_af_biopalma_controle_B2_20160402_C2_R2_05F_F002)	Mudpit_Plate_af_biopalma_controle_C1_20160402_C2_R3_05F_F001	Std Dev(Mudpit_Plate_af_biopalma_controle_C1_20160402_C2_R3_05F_F001)	Mudpit_Plate_AF_A1_20160402_AFp1_R1_05F_F001	Std Dev(Mudpit_Plate_AF_A1_20160402_AFp1_R1_05F_F001)	Mudpit_Plate_AF_B1_20160402_AFp2_R2_05F_F001	Std Dev(Mudpit_Plate_AF_B1_20160402_AFp2_R2_05F_F001)	Mudpit_Plate_AF_C1_20160402_AFp3_R3_05F_F001	Std Dev(Mudpit_Plate_AF_C1_20160402_AFp3_R3_05F_F001)
1	PREDICTED: uncharacterized protein LOC105040159 [Elaeis guineensis]	gi|743769165	20 kDa		1	19.33	0	0	0	0	0	0	19.33	0	0	0	0	0
2	PREDICTED: mavicyanin-like [Elaeis guineensis]	gi|743859187	18 kDa		1	19.23	0	0	0	0	0	0	13.49	0	0	0	19.58	0
3	PREDICTED: Bowman-Birk type trypsin inhibitor-like [Elaeis guineensis]	gi|743761596 (+2)	13 kDa		1	19.01	0	0	0	0	0	0	0	0	19.01	0.873921	0	0
4	Cluster of PREDICTED: putative formamidase C869.04 isoform X3 [Elaeis guineensis] (gi|743875734)	gi|743875734	47 kDa	true	1	18.57	0	0	0	0	0	0	18.57	0	0	0	0	0
4.1	PREDICTED: putative formamidase C869.04 isoform X3 [Elaeis guineensis]	gi|743875734	47 kDa	true	1	18.57	0	0	0	0	0	0	18.57	0	0	0	0	0
4.2	PREDICTED: putative formamidase C869.04 isoform X2 [Elaeis guineensis]	gi|743875730	47 kDa	true	1	0	0	0	0	0	0	0	0	0	0	0	0	0
4.3	PREDICTED: putative formamidase C869.04 isoform X5 [Elaeis guineensis]	gi|743761001 (+2)	51 kDa	true	1	0	0	0	0	0	0	0	0	0	0	0	0	0
5	PREDICTED: EG45-like domain containing protein [Elaeis guineensis]	gi|743802277	14 kDa		0.17	18.57	0	0	0	0	0	0	0	0	0	0	18.57	3.14708
6	PREDICTED: basic blue protein-like [Elaeis guineensis]	gi|743869516	13 kDa		1	18.22	0	0	0	0	0	0	12.42	0	0	0	18.46	0
7	PREDICTED: allene oxide cyclase 1, chloroplastic-like [Elaeis guineensis]	gi|743756470	27 kDa		1	18.18	0	0	0	0	0	0	13.94	0	18.66	0	0	0
8	Cluster of PREDICTED: alpha carbonic anhydrase 7-like [Elaeis guineensis] (gi|743864471)	gi|743864471	33 kDa	true	0.0083	18.14	0	0	0	0	0	0	21.53	0	17.38	3.12471	18.33	5.45669
8.1	PREDICTED: alpha carbonic anhydrase 7-like [Elaeis guineensis]	gi|743864471	33 kDa	true	0.0083	18.14	0	0	0	0	0	0	21.53	0	17.38	3.12471	18.33	5.45669
8.2	PREDICTED: alpha carbonic anhydrase 8-like, partial [Elaeis guineensis]	gi|743891008	16 kDa	true	1	0	0	0	0	0	0	0	0	0	0	0	0	0
9	PREDICTED: germin-like protein 5-1 [Elaeis guineensis]	gi|743855137	31 kDa	true	0.001	18.02	0	0	0	0	0	0	19.01	1.08909	0	0	16.42	2.62017
10	PREDICTED: xylosyltransferase 1-like [Elaeis guineensis]	gi|743772076	49 kDa		1	17.15	0	0	0	0	0	0	0	0	0	0	17.15	0
11	Cluster of PREDICTED: probable L-ascorbate peroxidase 4 [Elaeis guineensis] (gi|743779328)	gi|743779328	31 kDa	true	0.17	16.96	0	0	0	0	0	0	16.26	0	19.96	0	16.85	0
11.1	PREDICTED: probable L-ascorbate peroxidase 4 [Elaeis guineensis]	gi|743779328	31 kDa	true	0.17	16.96	0	0	0	0	0	0	16.26	0	19.96	0	16.85	0
11.2	PREDICTED: probable L-ascorbate peroxidase 4 [Elaeis guineensis]	gi|743832888	32 kDa	true	1	0	0	0	0	0	0	0	0	0	0	0	0	0
12	Cluster of PREDICTED: pathogenesis-related protein 1-like [Elaeis guineensis] (gi|743844417)	gi|743844417	17 kDa	true	0.001	16.55	0	0	0	0	0	0	0	0	16.01	1.14043	16.82	1.91076
12.1	PREDICTED: pathogenesis-related protein 1-like [Elaeis guineensis]	gi|743844417	17 kDa	true	0.001	16.55	0	0	0	0	0	0	0	0	16.01	1.14043	16.82	1.91076
12.2	PREDICTED: pathogenesis-related protein 1-like [Elaeis guineensis]	gi|743891810	17 kDa	true	1	0	0	0	0	0	0	0	0	0	0	0	0	0
12.3	PREDICTED: pathogenesis-related protein 1-like [Elaeis guineensis]	gi|743892418	17 kDa	true	1	0	0	0	0	0	0	0	0	0	0	0	0	0
12.4	PREDICTED: pathogenesis-related protein 1-like [Elaeis guineensis]	gi|743844421	17 kDa	true	1	0	0	0	0	0	0	0	0	0	0	0	0	0
12.5	early flowering protein 1 [Elaeis guineensis]	gi|192910890 (+1)	17 kDa	true	1	0	0	0	0	0	0	0	0	0	0	0	0	0
13	PREDICTED: inactive protein RESTRICTED TEV MOVEMENT 2-like [Elaeis guineensis]	gi|743774966	15 kDa		0.17	16.44	0	0	0	0	0	0	16.44	2.65931	0	0	0	0
14	PREDICTED: subtilisin-like protease SDD1 [Elaeis guineensis]	gi|743889790	80 kDa	true	1	16.37	0	0	0	0	0	0	0	0	0	0	16.37	0.53414
15	Cluster of PREDICTED: mannose/glucose-specific lectin-like isoform X1 [Elaeis guineensis] (gi|743759606)	gi|743759606	31 kDa	true	0.042	16.36	0	0	0	0	0	0	0	0	14.02	0	16.7	1.82322
15.1	PREDICTED: mannose/glucose-specific lectin-like isoform X1 [Elaeis guineensis]	gi|743759606	31 kDa	true	0.042	16.36	0	0	0	0	0	0	0	0	14.02	0	16.7	1.82322
15.2	PREDICTED: uncharacterized protein LOC105055242 [Elaeis guineensis]	gi|743760090	49 kDa	true	1	0	0	0	0	0	0	0	0	0	0	0	0	0
16	PREDICTED: hevamine-A-like [Elaeis guineensis]	gi|743775558	32 kDa		1	16.29	0	0	0	0	0	0	0	0	0	0	16.29	0
17	gi|743760867-DECOY|ref|XP_010939275.1| PREDICTED: putative pre-mRNA-splicing factor...	gi|743760867-DECOY|ref|XP_010939275.1|	?		1	16.26	0	0	0	0	0	0	0	0	16.26	0	0	0
18	PREDICTED: dihydrolipoyllysine-residue acetyltransferase component 2 of pyruvate dehydrogenase complex, mitochondrial-like [Elaeis guineensis]	gi|743831160	62 kDa	true	1	16.07	0	0	0	0	0	0	0	0	0	0	16.07	0
19	PREDICTED: glutamate decarboxylase-like [Elaeis guineensis]	gi|743773834	56 kDa		1	16.07	0	0	0	0	0	0	0	0	0	0	16.07	0
20	PREDICTED: peroxidase 12-like, partial [Elaeis guineensis]	gi|743763659	22 kDa		0.0014	16.05	0	0	0	0	0	0	19.1	3.98399	15.23	1.34075	16.46	0.786143
21	PREDICTED: chemocyanin-like [Elaeis guineensis]	gi|743800853	13 kDa	true	0.0014	16.01	0	0	0	0	0	0	19.59	4.16495	14.81	4.38519	15.69	1.8542
22	PREDICTED: basic blue protein-like [Elaeis guineensis]	gi|743823761	13 kDa	true	0.042	15.91	0	0	0	0	0	0	15.01	0	16.48	2.18622	15.92	0
23	PREDICTED: methylmalonate-semialdehyde dehydrogenase [acylating], mitochondrial isoform X1 [Elaeis guineensis]	gi|743759731	57 kDa		1	15.76	0	0	0	0	0	0	12.39	0	0	0	16.01	0
24	Cluster of PREDICTED: alpha-mannosidase [Elaeis guineensis] (gi|743813312)	gi|743813312	116 kDa	true	0.042	15.74	0	0	0	0	0	0	0	0	14.58	2.83543	15.86	0
24.1	PREDICTED: alpha-mannosidase [Elaeis guineensis]	gi|743813312	116 kDa	true	0.042	15.74	0	0	0	0	0	0	0	0	14.58	2.83543	15.86	0
24.2	PREDICTED: alpha-mannosidase-like [Elaeis guineensis]	gi|743858508	115 kDa	true	1	0	0	0	0	0	0	0	0	0	0	0	0	0
25	PREDICTED: uncharacterized protein LOC105038753 [Elaeis guineensis]	gi|743765428	81 kDa	true	0.001	15.65	0	0	0	0	0	0	14.93	0	18.26	3.60077	15.65	1.68578
26	Cluster of PREDICTED: probable nucleoredoxin 1-1 [Elaeis guineensis] (gi|743840630)	gi|743840630 [2]	69 kDa	true	0.001	15.61	0	0	0	0	0	0	15.99	2.72593	14.24	0.749729	15.96	1.57947
26.1	PREDICTED: probable nucleoredoxin 1-2 [Elaeis guineensis]	gi|743840622	58 kDa	true	0.001	16.02	0	0	0	0	0	0	16.16	2.76915	0	0	15.9	1.52242
26.2	PREDICTED: probable nucleoredoxin 1-1 [Elaeis guineensis]	gi|743840630	69 kDa	true	0.001	14.93	0	0	0	0	0	0	15.52	2.47116	14.24	0.749729	16.57	1.72814
26.3	PREDICTED: probable nucleoredoxin 1-1 [Elaeis guineensis]	gi|743840821	63 kDa	true	1	0	0	0	0	0	0	0	0	0	0	0	0	0
26.4	PREDICTED: probable nucleoredoxin 1-2 [Elaeis guineensis]	gi|743840628	58 kDa	true	1	0	0	0	0	0	0	0	0	0	0	0	0	0
27	PREDICTED: glutamate dehydrogenase isoform X2 [Elaeis guineensis]	gi|743761013	58 kDa		1	15.55	0	0	0	0	0	0	0	0	0	0	15.55	0
28	PREDICTED: cytochrome c oxidase subunit 5b-2, mitochondrial-like isoform X2 [Elaeis guineensis]	gi|743754835	19 kDa		1	15.5	0	0	0	0	0	0	0	0	0	0	15.5	3.0672
29	PREDICTED: serine carboxypeptidase-like 34 isoform X2 [Elaeis guineensis]	gi|743775978	43 kDa		1	15.47	0	0	0	0	0	0	0	0	0	0	15.47	0
30	PREDICTED: probable glutathione S-transferase parA [Elaeis guineensis]	gi|743792918	25 kDa		1	15.43	0	0	0	0	0	0	0	0	0	0	15.43	0
31	Cluster of PREDICTED: 40S ribosomal protein S20-1-like [Elaeis guineensis] (gi|743883807)	gi|743883807 [2]	14 kDa	true	0.0014	15.4	0	0	0	0	0	0	16.11	0	17.22	2.75364	14.48	1.54237
31.1	PREDICTED: 40S ribosomal protein S20-1-like [Elaeis guineensis]	gi|743883807 (+1)	14 kDa	true	0.0014	15.4	0	0	0	0	0	0	16.11	0	17.22	2.75364	14.48	1.54237
31.2	PREDICTED: 40S ribosomal protein S20-2 [Elaeis guineensis]	gi|743854744	14 kDa	true	1	0	0	0	0	0	0	0	0	0	0	0	0	0
32	PREDICTED: FAM10 family protein At4g22670-like [Elaeis guineensis]	gi|743829147	43 kDa		1	15.4	0	0	0	0	0	0	0	0	0	0	15.4	0
33	PREDICTED: tuliposide A-converting enzyme 2, chloroplastic-like [Elaeis guineensis]	gi|743860462	35 kDa		1	15.34	0	0	0	0	0	0	0	0	0	0	15.34	0
34	PREDICTED: NADP-dependent glyceraldehyde-3-phosphate dehydrogenase [Elaeis guineensis]	gi|743811355	53 kDa		1	15.29	0	0	0	0	0	0	0	0	0	0	15.29	0
35	PREDICTED: cationic peroxidase 1-like [Elaeis guineensis]	gi|743782272	34 kDa		1	15.26	0	0	0	0	0	0	0	0	0	0	15.26	0
36	PREDICTED: glutathione S-transferase F11-like [Elaeis guineensis]	gi|743889616	25 kDa		0.042	15.22	0	0	0	0	0	0	0	0	14.74	0	15.46	2.21351
37	gi|743833835-DECOY|ref|XP_010935362.1| PREDICTED: protein argonaute 1B-like [Elaeis...	gi|743833835-DECOY|ref|XP_010935362.1|	?		1	15.19	0	0	0	0	0	0	15.19	0	0	0	0	0
38	PREDICTED: 11S globulin seed storage protein 2-like [Elaeis guineensis]	gi|743781027	39 kDa		0.042	15.16	0	0	0	0	0	0	16.92	0	14.57	0	14.76	1.04861
39	Cluster of PREDICTED: pyruvate dehydrogenase E1 component subunit beta-1, mitochondrial-like [Elaeis guineensis] (gi|743880374)	gi|743880374 [2]	41 kDa	true	0.0083	15.14	0	0	0	0	0	0	16.89	2.44627	0	0	14.98	1.48676
39.1	PREDICTED: pyruvate dehydrogenase E1 component subunit beta-1, mitochondrial-like [Elaeis guineensis]	gi|743880374	41 kDa	true	0.17	16.65	0	0	0	0	0	0	17.41	0	0	0	15.69	0.70549
39.2	PREDICTED: pyruvate dehydrogenase E1 component subunit beta-2, mitochondrial [Elaeis guineensis]	gi|743863226	41 kDa	true	0.042	14.22	0	0	0	0	0	0	14.05	0	0	0	14.6	1.66666
40	manganese superoxide dismutase [Elaeis guineensis]	gi|406870049	27 kDa		1	15.12	0	0	0	0	0	0	0	0	0	0	15.12	0.625891
41	PREDICTED: uncharacterized protein LOC105031936 [Elaeis guineensis]	gi|743864273	81 kDa	true	0.001	15.1	0	0	0	0	0	0	14.37	1.47341	15.21	0.622484	15.25	1.06114
42	PREDICTED: pyrophosphate-energized vacuolar membrane proton pump-like [Elaeis guineensis]	gi|743766217	80 kDa		1	15	0	0	0	0	0	0	0	0	0	0	15	0
43	Cluster of PREDICTED: subtilisin-like protease SBT3.5 [Elaeis guineensis] (gi|743829002)	gi|743829002 [2]	73 kDa	true	0.001	14.92	0	0	0	0	0	0	14.28	2.07426	15.62	0.548065	14.97	1.24428
43.1	PREDICTED: subtilisin-like protease SBT3.5 [Elaeis guineensis]	gi|743829002	73 kDa	true	0.001	14.94	0	0	0	0	0	0	14.57	5.06036	15.62	0	15	1.02676
43.2	PREDICTED: subtilisin-like protease SBT3.5 [Elaeis guineensis]	gi|743829007	73 kDa	true	0.0014	14.35	0	0	0	0	0	0	13.06	0.881989	15.62	0	14.78	2.56752
44	Cluster of beta-1,3-glucanase [Elaeis guineensis] (gi|192910882)	gi|192910882 [2]	36 kDa	true	0.001	14.89	0	0	0	0	0	0	13.46	0.811584	15.26	3.7749	16	3.21086
44.1	beta-1,3-glucanase [Elaeis guineensis]	gi|192910882 (+1)	36 kDa	true	0.001	14.89	0	0	0	0	0	0	13.46	0.811584	15.26	3.7749	16	3.21086
44.2	beta-1,3-glucanase [Elaeis guineensis]	gi|192910884 (+1)	36 kDa	true	1	0	0	0	0	0	0	0	0	0	0	0	0	0
45	gi|743872244-DECOY|ref|XP_010906492.1| PREDICTED: serine/threonine-protein kinase...	gi|743872244-DECOY|ref|XP_010906492.1|	?		1	14.85	0	0	0	0	0	0	0	0	14.85	0	0	0
46	PREDICTED: upstream activation factor subunit spp27-like [Elaeis guineensis]	gi|743861861	13 kDa		0.0083	14.81	0	0	0	0	0	0	16.48	2.77313	12.69	0	14.8	2.89924
47	Cluster of PREDICTED: probable aldo-keto reductase 1 [Elaeis guineensis] (gi|743774524)	gi|743774524	38 kDa	true	1	14.74	0	0	0	0	0	0	0	0	0	0	14.74	0.773868
47.1	PREDICTED: probable aldo-keto reductase 1 [Elaeis guineensis]	gi|743774524	38 kDa	true	1	14.74	0	0	0	0	0	0	0	0	0	0	14.74	0.773868
47.2	PREDICTED: probable aldo-keto reductase 1 [Elaeis guineensis]	gi|743760164	39 kDa	true	1	0	0	0	0	0	0	0	0	0	0	0	0	0
47.3	PREDICTED: perakine reductase-like [Elaeis guineensis]	gi|743872145	38 kDa	true	1	0	0	0	0	0	0	0	0	0	0	0	0	0
48	PREDICTED: putative 4-hydroxy-4-methyl-2-oxoglutarate aldolase 2 [Elaeis guineensis]	gi|743834093 (+3)	18 kDa		1	14.74	0	0	0	0	0	0	0	0	0	0	14.74	0
49	PREDICTED: uncharacterized protein LOC105040920 [Elaeis guineensis]	gi|743771387	49 kDa		1	14.74	0	0	0	0	0	0	0	0	0	0	14.74	0
50	PREDICTED: glycerophosphodiester phosphodiesterase GDPD6 isoform X1 [Elaeis guineensis]	gi|743870902	45 kDa		1	14.49	0	0	0	0	0	0	0	0	0	0	14.49	0.449977
51	PREDICTED: inactive protein RESTRICTED TEV MOVEMENT 2-like [Elaeis guineensis]	gi|743775106	24 kDa		1	14.45	0	0	0	0	0	0	0	0	0	0	14.45	0
52	PREDICTED: heterogeneous nuclear ribonucleoprotein 1-like [Elaeis guineensis]	gi|743807308	36 kDa		1	14.35	0	0	0	0	0	0	0	0	0	0	14.35	1.50047
53	PREDICTED: 26S proteasome regulatory subunit 4 homolog A [Elaeis guineensis]	gi|743809539	50 kDa		1	14.32	0	0	0	0	0	0	14.32	0	0	0	0	0
54	PREDICTED: shikimate O-hydroxycinnamoyltransferase-like [Elaeis guineensis]	gi|743857191	47 kDa		1	14.31	0	0	0	0	0	0	0	0	0	0	14.31	0
55	PREDICTED: uncharacterized protein LOC105061204 [Elaeis guineensis]	gi|743862220	63 kDa		1	14.27	0	0	0	0	0	0	0	0	0	0	14.27	0
56	PREDICTED: germin-like protein 2-4 [Elaeis guineensis]	gi|743874591	23 kDa		1	14.25	0	0	0	0	0	0	0	0	14.25	0	0	0
57	PREDICTED: probable quinone oxidoreductase [Elaeis guineensis]	gi|743778380	42 kDa	true	1	14.23	0	0	0	0	0	0	0	0	0	0	14.23	1.27572
58	PREDICTED: mitogen-activated protein kinase 1 [Elaeis guineensis]	gi|743770498	45 kDa		1	14.22	0	0	0	0	0	0	0	0	0	0	14.22	0
59	Cluster of PREDICTED: ubiquitin-like isoform X2 [Elaeis guineensis] (gi|743857302)	gi|743857302	14 kDa	true	0.17	14.2	0	0	0	0	0	0	12.37	0	0	0	15.17	1.59784
59.1	PREDICTED: ubiquitin-like isoform X2 [Elaeis guineensis]	gi|743857302	14 kDa	true	0.17	14.2	0	0	0	0	0	0	12.37	0	0	0	15.17	1.59784
59.2	PREDICTED: ubiquitin-NEDD8-like protein RUB2 isoform X1 [Elaeis guineensis]	gi|743857298 (+4)	17 kDa	true	1	0	0	0	0	0	0	0	0	0	0	0	0	0
59.3	UBQ4 [Elaeis guineensis]	gi|192910770 (+9)	43 kDa	true	1	0	0	0	0	0	0	0	0	0	0	0	0	0
60	PREDICTED: serine carboxypeptidase-like 35 [Elaeis guineensis]	gi|743887013	53 kDa		1	14.18	0	0	0	0	0	0	0	0	0	0	14.18	0
61	PREDICTED: uncharacterized protein LOC105032758 isoform X1 [Elaeis guineensis]	gi|743868584	24 kDa		1	14.12	0	0	0	0	0	0	14.12	0	0	0	0	0
62	PREDICTED: F-box protein SKP2A-like isoform X2 [Elaeis guineensis]	gi|743784620	42 kDa		1	14.12	0	0	0	0	0	0	0	0	0	0	14.12	0
63	PREDICTED: monodehydroascorbate reductase, chloroplastic isoform X2 [Elaeis guineensis]	gi|743854818	55 kDa		0.0014	14.11	0	0	0	0	0	0	13.2	1.51951	0	0	14.58	1.16232
64	Cluster of PREDICTED: probable serine protease EDA2 isoform X2 [Elaeis guineensis] (gi|743777910)	gi|743777910	50 kDa	true	0.17	14.06	0	0	0	0	0	0	14.53	1.61656	12.56	0	0	0
64.1	PREDICTED: probable serine protease EDA2 isoform X2 [Elaeis guineensis]	gi|743777910	50 kDa	true	0.17	14.06	0	0	0	0	0	0	14.53	1.61656	12.56	0	0	0
64.2	PREDICTED: probable serine protease EDA2 isoform X3 [Elaeis guineensis]	gi|743777912	43 kDa	true	1	0	0	0	0	0	0	0	0	0	0	0	0	0
65	PREDICTED: short-chain type dehydrogenase/reductase-like [Elaeis guineensis]	gi|743877822	27 kDa		1	13.98	0	0	0	0	0	0	0	0	0	0	13.98	0.459944
66	PREDICTED: succinate-semialdehyde dehydrogenase, mitochondrial isoform X2 [Elaeis guineensis]	gi|743768016	54 kDa		0.17	13.75	0	0	0	0	0	0	18.04	0	0	0	13.19	0.822526
67	PREDICTED: subtilisin-like protease [Elaeis guineensis]	gi|743763674	83 kDa		0.17	13.62	0	0	0	0	0	0	0	0	0	0	13.62	1.88736
68	PREDICTED: 60S ribosomal protein L7-2-like [Elaeis guineensis]	gi|743809739	29 kDa		1	13.5	0	0	0	0	0	0	13.5	0	0	0	0	0
69	PREDICTED: uncharacterized protein LOC105037433, partial [Elaeis guineensis]	gi|743891775	21 kDa		1	13.4	0	0	0	0	0	0	0	0	0	0	13.4	0
70	PREDICTED: citrate synthase, mitochondrial [Elaeis guineensis]	gi|743810131 (+3)	52 kDa		1	13.24	0	0	0	0	0	0	0	0	0	0	13.24	0
71	PREDICTED: cationic peroxidase SPC4-like [Elaeis guineensis]	gi|743817481	24 kDa	true	1	13.24	0	0	0	0	0	0	0	0	0	0	13.24	2.55281
72	PREDICTED: fructose-1,6-bisphosphatase, cytosolic-like [Elaeis guineensis]	gi|743763567	37 kDa		1	13.15	0	0	0	0	0	0	0	0	0	0	13.15	0
73	PREDICTED: alcohol dehydrogenase class-3-like [Elaeis guineensis]	gi|743853663	41 kDa	true	1	13.11	0	0	0	0	0	0	13.11	0	0	0	0	0
74	putative RNA recognition motif-containing protein, partial [Elaeis guineensis]	gi|374256077	32 kDa		1	13.04	0	0	0	0	0	0	0	0	0	0	13.04	0
75	Cluster of PREDICTED: eukaryotic translation initiation factor 2 subunit gamma-like [Elaeis guineensis] (gi|743815236)	gi|743815236	51 kDa	true	1	12.99	0	0	0	0	0	0	0	0	0	0	12.99	0
75.1	PREDICTED: eukaryotic translation initiation factor 2 subunit gamma-like [Elaeis guineensis]	gi|743815236	51 kDa	true	1	12.99	0	0	0	0	0	0	0	0	0	0	12.99	0
75.2	PREDICTED: eukaryotic translation initiation factor 2 subunit gamma-like isoform X1 [Elaeis guineensis]	gi|743765088	51 kDa	true	1	0	0	0	0	0	0	0	0	0	0	0	0	0
76	PREDICTED: isovaleryl-CoA dehydrogenase, mitochondrial isoform X1 [Elaeis guineensis]	gi|743842500 (+1)	44 kDa		1	12.87	0	0	0	0	0	0	0	0	12.87	0	0	0
77	PREDICTED: heterogeneous nuclear ribonucleoprotein A3 homolog 1-like [Elaeis guineensis]	gi|743856773	14 kDa		1	12.86	0	0	0	0	0	0	12.86	0	0	0	0	0
78	PREDICTED: uncharacterized protein LOC105052973 isoform X2 [Elaeis guineensis]	gi|743822391	32 kDa		1	12.76	0	0	0	0	0	0	12.76	0	0	0	0	0
79	PREDICTED: thiamine thiazole synthase, chloroplastic [Elaeis guineensis]	gi|743793501	38 kDa		1	12.62	0	0	0	0	0	0	12.62	0	0	0	0	0
80	PREDICTED: uncharacterized protein ycf23-like isoform X2 [Elaeis guineensis]	gi|743795093	35 kDa		1	12.54	0	0	0	0	0	0	0	0	0	0	12.54	0
81	PREDICTED: U4/U6.U5 small nuclear ribonucleoprotein 27 kDa protein [Elaeis guineensis]	gi|743767773 (+1)	26 kDa		1	11.58	0	0	0	0	0	0	0	0	0	0	11.58	0
82	PREDICTED: pyrophosphate--fructose 6-phosphate 1-phosphotransferase subunit alpha-like [Elaeis guineensis]	gi|743767223	68 kDa	true	1	11.5	0	0	0	0	0	0	0	0	0	0	11.5	0
83	PREDICTED: ABC transporter A family member 7-like [Elaeis guineensis]	gi|743769607	109 kDa		1	11.32	0	0	0	0	0	0	0	0	0	0	11.32	0
84	PREDICTED: aspartate aminotransferase, mitochondrial [Elaeis guineensis]	gi|743799817	45 kDa		1	10.66	0	0	0	0	0	0	0	0	0	0	10.66	0
85	Cluster of PREDICTED: 60S ribosomal protein L9-like [Elaeis guineensis] (gi|743829089)	gi|743829089	22 kDa	true	0.33	7	12.6	0	0	0	0	0	19.53	0	19.68	0	0	0
85.1	PREDICTED: 60S ribosomal protein L9-like [Elaeis guineensis]	gi|743829089	22 kDa	true	0.33	7	12.6	0	0	0	0	0	19.53	0	19.68	0	0	0
85.2	ribosomal L9-like protein [Elaeis guineensis]	gi|192910768 (+1)	21 kDa	true	1	0	0	0	0	0	0	0	0	0	0	0	0	0
86	PREDICTED: LOW QUALITY PROTEIN: aspartic proteinase oryzasin-1-like [Elaeis guineensis]	gi|743794899	59 kDa		0.1	5.81	13.24	0.82937	16.35	0	0	0	19.65	0	20.73	0	0	0
87	peroxiredoxin [Elaeis guineensis]	gi|192910922 (+2)	17 kDa		0.12	4.87	15.05	4.1926	0	0	14.06	3.45554	19.65	0	0	0	0	0
88	PREDICTED: putative phosphatidylglycerol/phosphatidylinositol transfer protein DDB_G0282179 [Elaeis guineensis]	gi|743877681	17 kDa		0.33	4.72	12.47	0	16.23	0	0	0	0	0	20.72	0	0	0
89	Cluster of PREDICTED: probable ATP synthase 24 kDa subunit, mitochondrial [Elaeis guineensis] (gi|743805093)	gi|743805093	28 kDa	true	0.33	4.44	13.69	0	0	0	0	0	18.13	0.511145	0	0	0	0
89.1	PREDICTED: probable ATP synthase 24 kDa subunit, mitochondrial [Elaeis guineensis]	gi|743805093	28 kDa	true	0.33	4.44	13.69	0	0	0	0	0	18.13	0.511145	0	0	0	0
89.2	PREDICTED: probable ATP synthase 24 kDa subunit, mitochondrial [Elaeis guineensis]	gi|743876587	23 kDa	true	1	0	0	0	0	0	0	0	0	0	0	0	0	0
90	PREDICTED: 40S ribosomal protein S16-like [Elaeis guineensis]	gi|743773202 (+3)	16 kDa		1	4.21	0	0	14.56	0	0	0	18.77	0	0	0	0	0
91	PREDICTED: osmotin-like protein [Elaeis guineensis]	gi|743775988	28 kDa		0.24	4.15	13.21	0	15.33	2.15932	14.69	1.63464	18.95	4.40192	0	0	0	0
92	PREDICTED: caffeoyl-CoA O-methyltransferase-like [Elaeis guineensis]	gi|743813686	38 kDa	true	1	3.57	0	0	0	0	10	0	0	0	13.57	0	0	0
93	PREDICTED: pathogenesis-related protein PRB1-2-like [Elaeis guineensis]	gi|743761746	24 kDa	true	0.33	3.5	12.78	0	0	0	14.69	0	0	0	0	0	17.91	0
94	PREDICTED: L-ascorbate peroxidase, cytosolic-like [Elaeis guineensis]	gi|743787774	28 kDa	true	0.0046	3.44	14.11	1.57528	16.26	2.66902	14.62	2.21176	18.28	0	19.96	0	16.86	0
95	oil palm profilin-like allergen PF2 [Elaeis guineensis]	gi|34223519 (+3)	14 kDa	true	0.7	3.38	13.13	0	0	0	12.22	3.79103	0	0	13.19	0	16.14	0
96	Cluster of PREDICTED: chaperone protein ClpB1 [Elaeis guineensis] (gi|743756256)	gi|743756256 [2]	101 kDa	true	0.046	3.35	0	0	14.49	0.781114	0	0	18.76	3.13448	18.09	0.540249	16.18	0.427428
96.1	PREDICTED: chaperone protein ClpB1-like [Elaeis guineensis]	gi|743796117	101 kDa	true	0.0014	18.3	0	0	0	0	0	0	18.99	0.769859	18.53	0	16.23	0.427183
96.2	PREDICTED: chaperone protein ClpB1 [Elaeis guineensis]	gi|743756256	101 kDa	true	0.046	3.35	0	0	14.49	0.781114	0	0	18.33	3.32009	18.09	0.540249	16.23	0.427183
97	PREDICTED: V-type proton ATPase catalytic subunit A [Elaeis guineensis]	gi|743809830	68 kDa		0.15	3.32	18.92	0.862809	14.99	0.789327	14.21	1.50531	18.2	3.65016	19.63	2.97167	0	0
98	glycine-rich RNA-binding protein [Elaeis guineensis]	gi|648174145 (+1)	16 kDa		0.5	3.19	0	0	0	0	14.74	2.49998	0	0	0	0	18.28	0
99	Cluster of PREDICTED: ruBisCO large subunit-binding protein subunit alpha-like isoform X2 [Elaeis guineensis] (gi|743853299)	gi|743853299	61 kDa	true	0.75	3.04	0	0	15	0	0	0	17.46	2.58371	18.7	0	0	0
99.1	PREDICTED: ruBisCO large subunit-binding protein subunit alpha-like isoform X2 [Elaeis guineensis]	gi|743853299	61 kDa	true	0.75	3.04	0	0	15	0	0	0	17.46	2.58371	18.7	0	0	0
99.2	PREDICTED: ruBisCO large subunit-binding protein subunit alpha isoform X1 [Elaeis guineensis]	gi|743776538 (+1)	61 kDa	true	1	0	0	0	0	0	0	0	0	0	0	0	0	0
99.3	PREDICTED: ruBisCO large subunit-binding protein subunit alpha-like [Elaeis guineensis]	gi|743835120	61 kDa	true	1	0	0	0	0	0	0	0	0	0	0	0	0	0
100	Cluster of PREDICTED: eukaryotic translation initiation factor 3 subunit A-like [Elaeis guineensis] (gi|743820528)	gi|743820528	113 kDa	true	1	3	0	0	14.88	0	0	0	0	0	17.88	0	0	0
100.1	PREDICTED: eukaryotic translation initiation factor 3 subunit A-like [Elaeis guineensis]	gi|743820528	113 kDa	true	1	3	0	0	14.88	0	0	0	0	0	17.88	0	0	0
100.2	PREDICTED: eukaryotic translation initiation factor 3 subunit A-like isoform X2 [Elaeis guineensis]	gi|743785701	113 kDa	true	1	0	0	0	0	0	0	0	0	0	0	0	0	0
101	PREDICTED: hypersensitive-induced response protein 1 isoform X1 [Elaeis guineensis]	gi|743798946 (+1)	34 kDa	true	0.58	2.8	15.05	1.07105	16.62	2.61706	11.36	3.21977	13.02	1.03076	14.79	0	16.13	0
102	Cluster of PREDICTED: uncharacterized protein LOC105050582 [Elaeis guineensis] (gi|743810712)	gi|743810712	110 kDa	true	0.003	2.7	14.95	1.29966	14.92	2.54843	13.6	4.20624	16.43	2.07659	17.4	5.24371	17.11	3.51238
102.1	PREDICTED: uncharacterized protein LOC105050582 [Elaeis guineensis]	gi|743810712	110 kDa	true	0.003	2.7	14.95	1.29966	14.92	2.54843	13.6	4.20624	16.43	2.07659	17.4	5.24371	17.11	3.51238
102.2	PREDICTED: uncharacterized protein LOC105039263 [Elaeis guineensis]	gi|743766817	69 kDa	true	1	0	0	0	0	0	0	0	0	0	0	0	0	0
103	PREDICTED: leucine-rich repeat extensin-like protein 2 [Elaeis guineensis]	gi|743772323	70 kDa	true	0.5	2.52	18.73	1.23636	14.12	3.08038	15.33	0	18.12	0	0	0	0	0
104	PREDICTED: universal stress protein A-like protein [Elaeis guineensis]	gi|743845102	24 kDa		0.3	2.16	12.38	0	0	0	14.51	0	18.71	0	13.88	0	16.24	0
105	Cluster of PREDICTED: GTP-binding nuclear protein Ran1B-like [Elaeis guineensis] (gi|743769294)	gi|743769294 [2]	25 kDa	true	0.67	2.1	0	0	14.02	4.80555	15	2.36141	0	0	13.58	0.821519	17.07	0.398895
105.1	PREDICTED: GTP-binding nuclear protein Ran-A1 [Elaeis guineensis]	gi|743798104	25 kDa	true	0.71	2.6	0	0	13.92	2.61895	17.96	0	0	0	13.58	0	17.07	0
105.2	PREDICTED: GTP-binding nuclear protein Ran1B-like [Elaeis guineensis]	gi|743769294	25 kDa	true	0.97	1.98	0	0	14.11	3.27629	14.83	0.694742	0	0	13.58	0	17.07	0
105.3	PREDICTED: GTP-binding nuclear protein Ran1B [Elaeis guineensis]	gi|743754809	25 kDa	true	1	0	0	0	0	0	0	0	0	0	0	0	0	0
106	PREDICTED: pathogenesis-related protein PRB1-2-like [Elaeis guineensis]	gi|743761748	23 kDa	true	0.39	2.07	12.78	0	0	0	14.69	0	0	0	0	0	16.48	3.63848
107	PREDICTED: alcohol dehydrogenase 1-like [Elaeis guineensis]	gi|743764834	41 kDa	true	0.4	2.03	21.89	0	17.99	0	13.82	0.683073	0	0	13.66	0	16.27	1.54975
108	PREDICTED: patellin-3-like [Elaeis guineensis]	gi|743764635	61 kDa	true	0.95	1.97	13.59	5.26963	15.64	0.528265	14.47	2.06786	13.87	1.122	17.07	0	17.12	0
109	PREDICTED: protein ASPARTIC PROTEASE IN GUARD CELL 1-like [Elaeis guineensis]	gi|743766057	48 kDa		0.19	1.86	16.27	0	14.1	3.95516	16.02	2.24197	18.99	0	14.83	0	16.5	0
110	PREDICTED: 17.4 kDa class III heat shock protein [Elaeis guineensis]	gi|743774135	18 kDa		1	1.8	0	0	0	0	14.01	0	12.39	0	0	0	16.06	0
111	PREDICTED: germin-like protein 5-1 [Elaeis guineensis]	gi|743762743	24 kDa	true	0.97	1.79	14.89	2.09855	0	0	15.3	2.65548	0	0	0	0	16.85	2.96267
112	PREDICTED: uncharacterized protein LOC105041023 isoform X2 [Elaeis guineensis]	gi|743771646	27 kDa		0.75	1.73	13.68	0	16.35	4.07174	0	0	0	0	0	0	15.8	0
113	Cluster of PREDICTED: histone H3.3 [Elaeis guineensis] (gi|743884057)	gi|743884057 [7]	15 kDa	true	0.15	1.52	14.34	0.646774	16.86	2.82942	16.48	0.411181	13.91	0	17.4	0	18.22	0.941897
113.1	PREDICTED: histone H3.3 [Elaeis guineensis]	gi|743884057	15 kDa	true	0.15	1.82	14.34	0	16.86	2.82942	16.45	0.412465	13.91	0	0	0	18.4	0.419546
113.2	PREDICTED: histone H3-like centromeric protein CSE4 [Elaeis guineensis]	gi|743772923 (+5)	32 kDa	true	0.12	0.96	14.34	0	16.86	2.82942	16.45	0.412465	0	0	17.4	0	17.56	1.75607
114	PREDICTED: probable aldo-keto reductase 2 [Elaeis guineensis]	gi|743814040	38 kDa		0.066	1.46	13.23	0.955037	14.58	2.41149	15.05	1.13914	15.93	1.75705	19.54	2.88128	15.5	0.929055
115	PREDICTED: formate dehydrogenase, mitochondrial [Elaeis guineensis]	gi|743838587	41 kDa		0.46	1.41	15.92	3.07769	15.95	0.764164	15.37	1.0575	17.85	3.69662	20.3	3.816	17.06	0.64639
116	PREDICTED: uncharacterized oxidoreductase At4g09670-like [Elaeis guineensis]	gi|743773279	40 kDa	true	0.3	1.34	0	0	0	0	14.85	1.89335	16.52	0.919349	14.71	0	15	3.96513
117	Cluster of PREDICTED: peroxidase 3-like [Elaeis guineensis] (gi|743820630)	gi|743820630 [3]	35 kDa	true	0.086	1.29	15.55	3.18979	15.64	2.17766	15.66	2.76256	16.56	3.67803	18.49	4.56712	16.14	2.0548
117.1	PREDICTED: peroxidase 5-like [Elaeis guineensis]	gi|743768886	36 kDa	true	0.001	17.58	0	0	0	0	0	0	16.34	4.07755	18.19	4.86131	17.56	1.11719
117.2	PREDICTED: peroxidase 3-like [Elaeis guineensis]	gi|743878625	35 kDa	true	0.25	1.54	15.29	1.37148	15.75	2.22334	15.24	2.41404	15.84	2.92189	20.2	0	0	0
117.3	PREDICTED: peroxidase 3-like isoform X2 [Elaeis guineensis]	gi|743759266	29 kDa	true	1	0	0	0	0	0	0	0	0	0	0	0	0	0
117.4	PREDICTED: peroxidase 5-like [Elaeis guineensis]	gi|743843830	35 kDa	true	1	0	0	0	0	0	0	0	0	0	0	0	0	0
117.5	PREDICTED: peroxidase 1 [Elaeis guineensis]	gi|743759258	35 kDa	true	1	0	0	0	0	0	0	0	0	0	0	0	0	0
117.6	PREDICTED: peroxidase 5-like [Elaeis guineensis]	gi|743889717	36 kDa	true	1	0	0	0	0	0	0	0	0	0	0	0	0	0
117.7	PREDICTED: peroxidase 5-like [Elaeis guineensis]	gi|743762080	34 kDa	true	1	0	0	0	0	0	0	0	0	0	0	0	0	0
117.8	PREDICTED: peroxidase 5-like [Elaeis guineensis]	gi|743892884	35 kDa	true	1	0	0	0	0	0	0	0	0	0	0	0	0	0
117.9	PREDICTED: peroxidase 1-like [Elaeis guineensis]	gi|743793451	35 kDa	true	1	0	0	0	0	0	0	0	0	0	0	0	0	0
117.1	PREDICTED: peroxidase 3-like [Elaeis guineensis]	gi|743820630	35 kDa	true	0.77	-1.24	16.16	3.34876	15.82	2.58981	16.59	2.32778	16.41	2.95933	20.2	0	15.01	0.792672
118	Cluster of PREDICTED: 60S ribosomal protein L4 [Elaeis guineensis] (gi|743791713)	gi|743791713 [2]	45 kDa	true	0.11	1.28	14.49	1.30457	15.41	0.831183	16.39	0.562476	19.21	1.19703	19.21	3.77347	14.61	2.39426
118.1	PREDICTED: 60S ribosomal protein L4 [Elaeis guineensis]	gi|743791713	45 kDa	true	0.074	1.42	14.57	3.09295	15.54	1.07906	16.45	0.564715	19.35	0.838005	19.4	1.16919	15.8	2.33189
118.2	PREDICTED: 60S ribosomal protein L4-like [Elaeis guineensis]	gi|743760241	45 kDa	true	0.3	0.77	14.75	4.89411	15.66	1.10152	16.28	0.59736	19.25	2.06322	20.5	4.76045	16.34	2.27334
119	Cluster of PREDICTED: 40S ribosomal protein S4-3-like [Elaeis guineensis] (gi|743877190)	gi|743877190	30 kDa	true	0.2	1.25	0	0	0	0	13.57	0.846692	0	0	0	0	14.82	0.824528
119.1	PREDICTED: 40S ribosomal protein S4-3-like [Elaeis guineensis]	gi|743877190	30 kDa	true	0.2	1.25	0	0	0	0	13.57	0.846692	0	0	0	0	14.82	0.824528
119.2	40S ribosomal protein S4 [Elaeis guineensis]	gi|192912988 (+1)	30 kDa	true	1	0	0	0	0	0	0	0	0	0	0	0	0	0
120	Cluster of PREDICTED: pyruvate dehydrogenase E1 component subunit alpha-1, mitochondrial-like isoform X2 [Elaeis guineensis] (gi|743811207)	gi|743811207	47 kDa	true	1	1.22	0	0	15.89	0	0	0	17.11	2.84291	0	0	0	0
120.1	PREDICTED: pyruvate dehydrogenase E1 component subunit alpha-1, mitochondrial-like isoform X2 [Elaeis guineensis]	gi|743811207	47 kDa	true	1	1.22	0	0	15.89	0	0	0	17.11	2.84291	0	0	0	0
120.2	PREDICTED: pyruvate dehydrogenase E1 component subunit alpha-1, mitochondrial-like [Elaeis guineensis]	gi|743766372	44 kDa	true	1	0	0	0	0	0	0	0	0	0	0	0	0	0
120.3	PREDICTED: pyruvate dehydrogenase E1 component subunit alpha-1, mitochondrial-like [Elaeis guineensis]	gi|743808004	44 kDa	true	1	0	0	0	0	0	0	0	0	0	0	0	0	0
121	PREDICTED: 40S ribosomal protein S5-like [Elaeis guineensis]	gi|743887587	22 kDa		1	1.2	13.5	0	16.29	1.83073	0	0	0	0	0	0	16.08	1.14393
122	Cluster of PREDICTED: histone H2A [Elaeis guineensis] (gi|743869048)	gi|743869048	16 kDa	true	0.057	1.19	12.79	0	16.27	0	16.33	1.22151	16.61	0	0	0	17.55	1.20857
122.1	PREDICTED: histone H2A [Elaeis guineensis]	gi|743869048	16 kDa	true	0.057	1.19	12.79	0	16.27	0	16.33	1.22151	16.61	0	0	0	17.55	1.20857
122.2	PREDICTED: histone H2A.1-like [Elaeis guineensis]	gi|743812757	15 kDa	true	1	0	0	0	0	0	0	0	0	0	0	0	0	0
123	PREDICTED: remorin-like [Elaeis guineensis]	gi|743866636	21 kDa		0.58	1.19	0	0	0	0	17.16	3.11346	18.35	0	0	0	0	0
124	Cluster of PREDICTED: 26S proteasome non-ATPase regulatory subunit 2 homolog A-like [Elaeis guineensis] (gi|743776123)	gi|743776123	98 kDa	true	0.73	1.12	18.51	2.61605	15.07	0.832328	0	0	16.89	2.20775	0	0	0	0
124.1	PREDICTED: 26S proteasome non-ATPase regulatory subunit 2 homolog A-like [Elaeis guineensis]	gi|743776123	98 kDa	true	0.73	1.12	18.51	2.61605	15.07	0.832328	0	0	16.89	2.20775	0	0	0	0
124.2	PREDICTED: 26S proteasome non-ATPase regulatory subunit 2 homolog A-like [Elaeis guineensis]	gi|743826518	54 kDa	true	1	0	0	0	0	0	0	0	0	0	0	0	0	0
125	Cluster of PREDICTED: glutathione S-transferase F10-like [Elaeis guineensis] (gi|743862283)	gi|743862283 [2]	25 kDa	true	0.42	1.04	13.56	0	15.71	0.681932	15.63	0.699023	15.29	4.16859	15.49	3.63826	17.02	2.0467
125.1	PREDICTED: glutathione S-transferase F10-like [Elaeis guineensis]	gi|743862283	25 kDa	true	0.53	1.05	13.56	0	15.71	0.681932	15.61	0.779341	15.29	4.16859	15.14	1.68947	17.05	2.55742
125.2	PREDICTED: glutathione S-transferase F11-like [Elaeis guineensis]	gi|743775564	25 kDa	true	0.88	0.85	0	0	16.28	0	15.69	0	19.74	0	15.93	3.75379	16.83	1.32667
126	PREDICTED: LOW QUALITY PROTEIN: beta-galactosidase 6-like [Elaeis guineensis]	gi|743888083	93 kDa		0.67	0.97	0	0	13.49	0.578518	0	0	0	0	0	0	14.45	1.26684
127	Cluster of PREDICTED: tubulin alpha chain [Elaeis guineensis] (gi|743856899)	gi|743856899 [3]	50 kDa	true	0.56	0.96	13.91	1.31114	16.57	2.15947	17.24	1.17881	11.82	1.22154	0	0	16.64	0
127.1	PREDICTED: tubulin alpha-3 chain [Elaeis guineensis]	gi|743791194	50 kDa	true	0.57	0.43	13.8	1.32444	17.92	2.59978	18.08	1.35176	11.82	0	0	0	16.64	0
127.2	PREDICTED: tubulin alpha-3 chain-like [Elaeis guineensis]	gi|743759969	50 kDa	true	1	0	0	0	0	0	0	0	0	0	0	0	0	0
127.3	PREDICTED: tubulin alpha chain-like [Elaeis guineensis]	gi|743849127	50 kDa	true	0.2	-2.91	13.75	1.7392	14.64	0.58642	16.29	1.04627	11.82	0	0	0	0	0
127.4	PREDICTED: tubulin alpha chain [Elaeis guineensis]	gi|743856899	50 kDa	true	0.082	-4.11	14.05	1.07591	16.34	1.44631	16.84	0.582125	11.82	0	0	0	0	0
128	PREDICTED: uncharacterized protein LOC105046969 [Elaeis guineensis]	gi|743793834	28 kDa	true	0.74	0.96	18.96	0	13.51	0	15.04	3.79078	14.11	0	15.92	0	15.44	0
129	Cluster of PREDICTED: 14-3-3-like protein isoform X2 [Elaeis guineensis] (gi|743823719)	gi|743823719 [8]	23 kDa	false	0.65	0.95	17.42	3.35694	15.42	0.585108	15.12	1.64996	15.76	2.54896	16.72	1.50091	16.57	2.18248
129.1	PREDICTED: 14-3-3-like protein [Elaeis guineensis]	gi|743880890	29 kDa	false	0.73	2.05	14.69	0.82221	16.25	0.649546	15.39	1.97108	17.55	3.44196	19.29	0	16.73	1.72773
129.2	PREDICTED: 14-3-3-like protein B [Elaeis guineensis]	gi|743840853	29 kDa	false	0.68	1.36	13.71	4.59256	15.28	1.04028	14.6	1.34969	15.77	0.515676	0	0	19.25	2.97206
129.3	PREDICTED: 14-3-3 protein 6-like [Elaeis guineensis]	gi|743849690	29 kDa	false	0.88	0.69	19.03	0.902002	15.33	0.544284	15.96	0.732408	15.94	0	0	0	19.25	2.97206
129.4	14-3-3 [Elaeis guineensis]	gi|452215502	29 kDa	false	0.45	0.57	13.49	4.82539	15.21	0.442625	15.01	1.38826	15.57	2.66608	0	0	15.43	0
129.5	PREDICTED: 14-3-3-like protein [Elaeis guineensis]	gi|743771755	29 kDa	false	0.55	0.36	17.72	3.09436	15.76	0.811245	16.54	2.6906	17.87	4.12198	16.32	1.85793	16.83	1.1378
129.6	PREDICTED: 14-3-3-like protein isoform X2 [Elaeis guineensis]	gi|743823719	23 kDa	false	0.26	0.1	20.1	1.19721	16.36	2.85135	15.56	1.89434	15.39	1.08966	18.52	1.37042	16.64	1.96246
129.7	PREDICTED: 14-3-3-like protein D isoform X1 [Elaeis guineensis]	gi|743770484	30 kDa	false	1	0	0	0	0	0	0	0	0	0	0	0	0	0
129.8	PREDICTED: 14-3-3-like protein 16R, partial [Elaeis guineensis]	gi|743893284	23 kDa	false	1	0	0	0	0	0	0	0	0	0	0	0	0	0
129.9	PREDICTED: 14-3-3 protein 9 isoform X1 [Elaeis guineensis]	gi|743799887	30 kDa	false	1	0	0	0	0	0	0	0	0	0	0	0	0	0
129.1	PREDICTED: 14-3-3-like protein [Elaeis guineensis]	gi|743773890	29 kDa	false	1	0	0	0	0	0	0	0	0	0	0	0	0	0
129.11	PREDICTED: 14-3-3-like protein GF14 iota [Elaeis guineensis]	gi|743792117	30 kDa	false	1	0	0	0	0	0	0	0	0	0	0	0	0	0
129.12	PREDICTED: 14-3-3-like protein D [Elaeis guineensis]	gi|743795968	30 kDa	false	0.67	-1.08	18.23	0.592539	15.45	0	15.09	2.29953	0	0	0	0	15.43	0
129.13	14-3-3-like protein [Elaeis guineensis]	NP_001306841.1	?	false	0.37	-1.22	16.97	3.33841	0	0	14.45	1.24772	14.7	1.91186	17.44	0	13.08	0
130	Cluster of PREDICTED: 40S ribosomal protein S17-like [Elaeis guineensis] (gi|743829063)	gi|743829063 [3]	16 kDa	true	0.17	0.94	14.15	2.8502	15.58	0.639332	0	0	14.55	1.12044	20.16	0	16.22	0.771511
130.1	PREDICTED: 40S ribosomal protein S17-like [Elaeis guineensis]	gi|743829063	16 kDa	true	0.12	1.51	13.4	0.881294	15.97	0	0	0	15.04	2.07293	20.16	0	16.56	0.684036
130.2	PREDICTED: 40S ribosomal protein S17-like [Elaeis guineensis]	gi|743777180	16 kDa	true	0.18	1.27	13.7	0.879836	15.15	0	0	0	14.11	3.00453	0	0	16.13	0.55829
130.3	PREDICTED: 40S ribosomal protein S17-like [Elaeis guineensis]	gi|743873711	16 kDa	true	1	-1.01	17.39	0	0	0	0	0	17.79	0	0	0	15.4	0
131	PREDICTED: nitrile-specifier protein 5 isoform X1 [Elaeis guineensis]	gi|743858099 (+2)	36 kDa		0.67	0.92	0	0	14.67	0	0	0	15.59	2.24161	0	0	0	0
132	PREDICTED: 60S ribosomal protein L11 [Elaeis guineensis]	gi|743838511 (+1)	21 kDa		1	0.9	0	0	0	0	17.58	0	0	0	0	0	18.48	0
133	senescence-associated protein [Elaeis guineensis]	gi|448872700	33 kDa		0.67	0.87	17.89	0	15.5	0	0	0	17.39	2.79995	0	0	0	0
134	Cluster of PREDICTED: 60S ribosomal protein L18-2-like [Elaeis guineensis] (gi|743844545)	gi|743844545 [3]	21 kDa	true	0.8	0.85	19.53	1.05435	0	0	12.97	1.31119	0	0	0	0	15.13	2.78401
134.1	PREDICTED: uncharacterized protein LOC105045157 [Elaeis guineensis]	gi|743784309	45 kDa	true	0.56	0.24	18.9	4.94252	0	0	14.68	2.25312	0	0	0	0	15.13	2.78401
134.2	PREDICTED: 60S ribosomal protein L18-2-like [Elaeis guineensis]	gi|743844545	21 kDa	true	0.0014	-14.29	19.81	0.706724	0	0	13.45	1.39416	0	0	0	0	0	0
134.3	PREDICTED: 60S ribosomal protein L18-3 [Elaeis guineensis]	gi|743768422	21 kDa	true	0.0014	-14.37	19.81	0.706724	0	0	12.55	2.07623	0	0	0	0	0	0
135	Cluster of catalase 2 [Elaeis guineensis] (gi|192910916)	gi|192910916 [3]	57 kDa	false	0.12	0.84	14.86	2.46195	16.54	3.31359	16.26	1.33804	15.86	2.08307	20.28	3.89312	17.34	2.52118
135.1	PREDICTED: catalase isozyme 1 [Elaeis guineensis]	gi|743775712	57 kDa	false	0.32	1.59	15.6	1.44709	16.89	0.412328	16.37	0.446707	0	0	0	0	18.04	3.58703
135.2	catalase 2 [Elaeis guineensis]	gi|192910916 (+1)	57 kDa	false	0.12	0.79	14.8	2.75899	16.54	3.31359	16.26	1.33804	15.86	2.08307	20.28	3.89312	17.29	2.57295
135.3	PREDICTED: catalase isozyme B [Elaeis guineensis]	gi|743855451	57 kDa	false	1	0	0	0	0	0	0	0	0	0	0	0	0	0
135.4	catalase isozyme 2 [Elaeis guineensis]	NP_001306842.1	?	false	1	0	0	0	0	0	0	0	0	0	0	0	0	0
135.5	PREDICTED: catalase isozyme 1-like [Elaeis guineensis]	gi|743874493	57 kDa	false	1	0	0	0	0	0	0	0	0	0	0	0	0	0
135.6	catalase 2, partial [Elaeis guineensis]	gi|528079284	42 kDa	false	1	0	0	0	0	0	0	0	0	0	0	0	0	0
136	PREDICTED: patellin-3-like isoform X2 [Elaeis guineensis]	gi|743882426	65 kDa	true	0.69	0.79	18.24	4.0629	15.74	0.651608	15.5	2.08346	16.84	5.75144	16	5.20638	14.75	5.08785
137	PREDICTED: 40S ribosomal protein S10-like [Elaeis guineensis]	gi|743764506	20 kDa		1	0.77	12.45	0	0	0	0	0	0	0	0	0	13.22	2.7209
138	Cluster of PREDICTED: 40S ribosomal protein S3a-like [Elaeis guineensis] (gi|743847000)	gi|743847000	30 kDa	true	1	0.76	0	0	0	0	14.68	0	15.44	0	0	0	0	0
138.1	PREDICTED: 40S ribosomal protein S3a-like [Elaeis guineensis]	gi|743847000	30 kDa	true	1	0.76	0	0	0	0	14.68	0	15.44	0	0	0	0	0
138.2	PREDICTED: 40S ribosomal protein S3a [Elaeis guineensis]	gi|743859553	30 kDa	true	1	0	0	0	0	0	0	0	0	0	0	0	0	0
139	PREDICTED: betaine aldehyde dehydrogenase 2-like [Elaeis guineensis]	gi|743766392	55 kDa		0.54	0.7	20.62	5.16038	14.9	1.9998	14.9	1.8784	15.67	0.867472	16.45	2.19267	15.57	1.83289
140	Cluster of PREDICTED: probable mitochondrial-processing peptidase subunit beta [Elaeis guineensis] (gi|743837205)	gi|743837205 [2]	58 kDa	true	0.35	0.66	16.53	4.1714	15.41	1.305	14.73	1.35927	13.21	2.69418	0	0	16.02	0.460114
140.1	PREDICTED: probable mitochondrial-processing peptidase subunit beta [Elaeis guineensis]	gi|743837205	58 kDa	true	0.51	0.88	16.84	4.11259	15.13	0.992699	14.73	1.35927	15.59	2.53788	0	0	16.09	0.470284
140.2	PREDICTED: LOW QUALITY PROTEIN: probable mitochondrial-processing peptidase subunit beta [Elaeis guineensis]	gi|743847632	58 kDa	true	0.064	-1.06	17.29	1.50146	16	1.06531	15.93	1.23831	12.5	1.04512	0	0	15.92	0.419724
141	PREDICTED: serine hydroxymethyltransferase 4 [Elaeis guineensis]	gi|743765736	52 kDa	true	0.98	0.65	14.06	1.13578	17.2	0.915479	13.65	2.5953	12.52	0	0	0	15.03	1.0233
142	Cluster of ribosomal protein L30 [Elaeis guineensis] (gi|192910734)	gi|192910734 [2]	12 kDa	true	0.7	0.6	0	0	15.28	0	14.87	0	14.54	0	15.57	0	16.26	0
142.1	ribosomal protein L30 [Elaeis guineensis]	gi|192910734 (+1)	12 kDa	true	0.7	0.6	0	0	15.28	0	14.87	0	14.54	0	15.57	0	16.26	0
142.2	PREDICTED: 60S ribosomal protein L30 [Elaeis guineensis]	gi|743886098 (+1)	18 kDa	true	1	0	0	0	0	0	0	0	0	0	0	0	0	0
143	PREDICTED: hydroxyacylglutathione hydrolase cytoplasmic [Elaeis guineensis]	gi|743891582	29 kDa		0.56	0.55	13.02	0	15.56	1.77869	15.38	3.76368	0	0	0	0	15.9	0.491621
144	Cluster of PREDICTED: 40S ribosomal protein S18 [Elaeis guineensis] (gi|743824336)	gi|743824336 [3]	18 kDa	true	0.66	0.54	20.71	5.3506	0	0	15	1.3321	0	0	15.82	0.532658	11.45	4.887
144.1	PREDICTED: 40S ribosomal protein S18-like [Elaeis guineensis]	gi|743754988	18 kDa	true	0.9	2.44	13.72	0	0	0	13.58	1.41595	0	0	15.82	0	16.86	4.78421
144.2	PREDICTED: 40S ribosomal protein S18 [Elaeis guineensis]	gi|743824336 (+1)	18 kDa	true	0.56	0.54	20.92	4.07409	0	0	15.26	0.420557	0	0	15.82	0	16.86	4.78421
145	Cluster of PREDICTED: LOW QUALITY PROTEIN: sucrose synthase 4-like [Elaeis guineensis] (gi|743844527)	gi|743844527 [2]	93 kDa	true	0.44	0.54	17.72	0	13.87	1.50807	0	0	14.5	5.45711	18.62	0.782236	14.72	1.07966
145.1	PREDICTED: sucrose synthase 4 [Elaeis guineensis]	gi|743784278	93 kDa	true	0.19	1.17	0	0	13.83	1.78871	0	0	14.5	5.45711	19.48	0	14.83	1.19169
145.2	PREDICTED: LOW QUALITY PROTEIN: sucrose synthase 4-like [Elaeis guineensis]	gi|743844527	93 kDa	true	0.74	-1.85	17.72	0	15.64	1.46788	0	0	21.04	0	18.62	0.782236	14.65	1.02611
146	Cluster of PREDICTED: elongation factor 1-alpha-like [Elaeis guineensis] (gi|743842438)	gi|743842438 [6]	49 kDa	true	0.5	0.53	15.24	1.61395	14.44	2.56468	14.21	2.84218	16.73	3.10126	15.23	0.922426	15.62	3.12503
146.1	elongation factor 1-alpha [Elaeis guineensis]	gi|746816016	49 kDa	true	0.5	1.46	15.41	1.95955	16.19	3.83131	13.72	4.21519	17.2	2.36862	15.23	0.922426	16.82	4.02952
146.2	PREDICTED: elongation factor 1-alpha [Elaeis guineensis]	gi|743841397	49 kDa	true	0.51	1.38	15.37	4.40185	16.19	3.83131	17.24	3.05397	18.62	2.72669	15.23	0.922426	16.65	4.11177
146.3	PREDICTED: elongation factor 1-alpha-like [Elaeis guineensis]	gi|743842438 (+1)	49 kDa	true	0.62	0.47	15.69	1.72405	16.19	3.83131	14.18	3.85055	16.36	3.03564	15.23	0.922426	16.65	4.11177
146.4	PREDICTED: elongation factor 1-alpha-like [Elaeis guineensis]	gi|743849427 (+1)	49 kDa	true	0.65	-0.14	15.29	4.6017	17.11	3.90699	15.78	2.09969	16.04	2.70241	15.23	0.922426	15.65	2.74582
147	PREDICTED: probable inactive purple acid phosphatase 29 [Elaeis guineensis]	gi|743830385	47 kDa		0.6	0.52	0	0	15.78	0	12.62	3.42946	16.5	0	12.65	0	15.79	0
148	Cluster of PREDICTED: putative aconitate hydratase, cytoplasmic [Elaeis guineensis] (gi|743759013)	gi|743759013 [2]	110 kDa	true	0.41	0.49	15.97	0	14.37	0.45423	12.56	0	17.84	0	0	0	14.39	0.489066
148.1	PREDICTED: aconitate hydratase, cytoplasmic-like [Elaeis guineensis]	gi|743775510	108 kDa	true	1	14.07	0	0	0	0	0	0	0	0	0	0	14.07	0
148.2	PREDICTED: putative aconitate hydratase, cytoplasmic [Elaeis guineensis]	gi|743759013	110 kDa	true	0.41	0.49	15.97	0	14.37	0.45423	12.56	0	17.84	0	0	0	14.39	0.489066
148.3	PREDICTED: aconitate hydratase, cytoplasmic-like [Elaeis guineensis]	gi|743862165	109 kDa	true	1	0	0	0	0	0	0	0	0	0	0	0	0	0
149	PREDICTED: malate dehydrogenase, cytoplasmic [Elaeis guineensis]	gi|743835732	35 kDa	true	0.52	0.48	15.38	4.87484	15.85	2.58965	15.79	1.14936	18.66	4.54884	15.93	0	16.42	1.77872
150	PREDICTED: uncharacterized protein LOC105051936 [Elaeis guineensis]	gi|743817291	27 kDa		1	0.47	0	0	13.73	0	0	0	0	0	15.03	0	13.26	2.55714
151	Cluster of PREDICTED: subtilisin-like protease [Elaeis guineensis] (gi|743798098)	gi|743798098	83 kDa	true	0.86	0.46	0	0	17.24	0	14.68	1.56659	0	0	0	0	15.56	0
151.1	PREDICTED: subtilisin-like protease [Elaeis guineensis]	gi|743798098	83 kDa	true	0.86	0.46	0	0	17.24	0	14.68	1.56659	0	0	0	0	15.56	0
151.2	PREDICTED: subtilisin-like protease [Elaeis guineensis]	gi|743891237	22 kDa	true	1	0	0	0	0	0	0	0	0	0	0	0	0	0
151.3	PREDICTED: subtilisin-like protease [Elaeis guineensis]	gi|743893020	21 kDa	true	1	0	0	0	0	0	0	0	0	0	0	0	0	0
152	Cluster of actin [Elaeis guineensis] (gi|192910740)	gi|192910740 [8]	42 kDa	true	0.95	0.46	15.97	3.34552	16.11	3.57694	15.48	3.02821	17.25	1.66315	16.68	2.47959	14.72	2.94777
152.1	PREDICTED: actin-like [Elaeis guineensis]	gi|743882617	42 kDa	true	0.68	1.07	16.32	3.24559	16.34	5.36867	16.02	4.93543	17.48	3.20266	17.65	3.28758	16.43	3.89514
152.2	PREDICTED: actin-100-like isoform X2 [Elaeis guineensis]	gi|743787448	37 kDa	true	0.73	0.6	14.41	1.74622	16.86	3.74853	15.22	2.50242	17.43	3.7106	21.36	5.79768	13.87	4.10648
152.3	actin [Elaeis guineensis]	gi|192910740 (+1)	42 kDa	true	0.77	0.33	18.69	4.75649	15.77	2.84563	16.76	2.9166	17.01	2.79673	15.99	1.803	16.46	3.27218
152.4	PREDICTED: actin-2-like, partial [Elaeis guineensis]	gi|743888559	34 kDa	true	0.15	0.26	15.55	3.48292	16.28	4.97055	17.17	4.34478	17.28	0.708685	16.96	2.96537	16.09	3.863
152.5	PREDICTED: actin-2 [Elaeis guineensis]	gi|743854864	42 kDa	true	0.91	0.05	17.23	4.58429	17.86	1.53551	15.95	3.36601	17.25	2.04557	17.24	1.02341	16.18	3.09915
152.6	PREDICTED: actin-101-like [Elaeis guineensis]	gi|743827968 (+5)	42 kDa	true	1	0	0	0	0	0	0	0	0	0	0	0	0	0
152.7	PREDICTED: actin-101-like [Elaeis guineensis]	gi|743868956	42 kDa	true	1	0	0	0	0	0	0	0	0	0	0	0	0	0
152.8	PREDICTED: actin-2 [Elaeis guineensis]	gi|743805211	42 kDa	true	0.52	-0.63	16.67	2.51607	16.52	1.30647	16.54	1.97457	17.01	2.79673	14.45	1.591	16.11	2.11274
152.9	PREDICTED: actin-85C-like [Elaeis guineensis]	gi|743882864	42 kDa	true	0.36	-1.85	15.6	1.15925	17.82	1.76352	18.45	1.68513	17.32	1.37998	17.63	4.006	13.39	2.93034
153	PREDICTED: 40S ribosomal protein S13-like [Elaeis guineensis]	gi|743884573	17 kDa		1	0.42	0	0	0	0	13.79	0	0	0	0	0	14.21	0
154	PREDICTED: blue copper protein-like [Elaeis guineensis]	gi|743849776	17 kDa		1	0.4	0	0	0	0	17.13	0	0	0	0	0	17.53	0
155	Cluster of PREDICTED: lactoylglutathione lyase [Elaeis guineensis] (gi|743820740)	gi|743820740	33 kDa	true	0.84	0.4	0	0	16.28	1.47659	0	0	15.86	1.35031	19.84	0.853744	16.54	4.3972
155.1	PREDICTED: lactoylglutathione lyase [Elaeis guineensis]	gi|743820740	33 kDa	true	0.84	0.4	0	0	16.28	1.47659	0	0	15.86	1.35031	19.84	0.853744	16.54	4.3972
155.2	PREDICTED: probable lactoylglutathione lyase, chloroplast [Elaeis guineensis]	gi|743756582	39 kDa	true	1	0	0	0	0	0	0	0	0	0	0	0	0	0
156	Cluster of PREDICTED: 60S ribosomal protein L12-3 [Elaeis guineensis] (gi|743812447)	gi|743812447 [2]	18 kDa	true	0.5	0.38	0	0	0	0	16.02	0.603723	0	0	0	0	16.4	0
156.1	PREDICTED: 60S ribosomal protein L12-3 [Elaeis guineensis]	gi|743812447	18 kDa	true	0.33	0.28	0	0	0	0	16.12	0.408935	0	0	0	0	16.4	0
156.2	PREDICTED: 60S ribosomal protein L12-like [Elaeis guineensis]	gi|743830160	18 kDa	true	1	-15.36	0	0	0	0	15.36	4.98679	0	0	0	0	0	0
157	Cluster of PREDICTED: 2-oxoglutarate dehydrogenase, mitochondrial-like [Elaeis guineensis] (gi|743787329)	gi|743787329	116 kDa	true	1	0.33	0	0	0	0	14.01	0	0	0	0	0	14.34	0.933171
157.1	PREDICTED: 2-oxoglutarate dehydrogenase, mitochondrial-like [Elaeis guineensis]	gi|743787329	116 kDa	true	1	0.33	0	0	0	0	14.01	0	0	0	0	0	14.34	0.933171
157.2	PREDICTED: 2-oxoglutarate dehydrogenase, mitochondrial-like [Elaeis guineensis]	gi|743842052	117 kDa	true	1	0	0	0	0	0	0	0	0	0	0	0	0	0
157.3	PREDICTED: 2-oxoglutarate dehydrogenase, mitochondrial-like [Elaeis guineensis]	gi|743780952 (+1)	117 kDa	true	1	0	0	0	0	0	0	0	0	0	0	0	0	0
158	Cluster of PREDICTED: L-ascorbate peroxidase, cytosolic-like [Elaeis guineensis] (gi|743876166)	gi|743876166 [3]	27 kDa	true	0.94	0.31	15.72	2.6173	15.15	2.95849	15.59	1.94279	15.78	2.21112	14.76	4.6748	16.16	1.96732
158.1	PREDICTED: L-ascorbate peroxidase, cytosolic-like [Elaeis guineensis]	gi|743876166	27 kDa	true	0.9	0.39	17	3.3411	15.31	3.47003	15.34	1.63869	15.44	2.20924	15.18	4.82974	16.28	1.57486
158.2	putative cytosolic ascorbate peroxidase protein [Elaeis guineensis]	gi|374256065 (+1)	27 kDa	true	0.87	-0.51	17.03	3.26349	16.7	3.01208	17.34	2.5302	16.84	2.19577	15.18	4.82974	16.36	2.73919
159	Cluster of PREDICTED: DNA-damage-repair/toleration protein DRT102-like [Elaeis guineensis] (gi|743794098)	gi|743794098	34 kDa	true	0.24	0.31	0	0	15.46	1.22883	14.99	1.94052	15.25	4.43654	0	0	15.61	1.13598
159.1	PREDICTED: DNA-damage-repair/toleration protein DRT102-like [Elaeis guineensis]	gi|743794098	34 kDa	true	0.24	0.31	0	0	15.46	1.22883	14.99	1.94052	15.25	4.43654	0	0	15.61	1.13598
159.2	PREDICTED: DNA-damage-repair/toleration protein DRT102-like [Elaeis guineensis]	gi|743757596	34 kDa	true	1	0	0	0	0	0	0	0	0	0	0	0	0	0
160	PREDICTED: 40S ribosomal protein S7 [Elaeis guineensis]	gi|743759313 (+3)	22 kDa	true	0.7	0.3	15.45	2.08442	14.34	2.02086	15.6	1.30677	14.92	2.14041	0	0	15.63	0.993108
161	PREDICTED: protein RALF-like 33 [Elaeis guineensis]	gi|743819853	12 kDa		0.67	0.26	0	0	16.27	0	15.91	0	0	0	0	0	16.36	0
162	Cluster of PREDICTED: ADP,ATP carrier protein 1, mitochondrial-like [Elaeis guineensis] (gi|743864173)	gi|743864173	42 kDa	true	0.8	0.25	20.44	5.41567	15.81	0	16.57	0	0	0	0	0	16.61	0
162.1	PREDICTED: ADP,ATP carrier protein 1, mitochondrial-like [Elaeis guineensis]	gi|743864173	42 kDa	true	0.8	0.25	20.44	5.41567	15.81	0	16.57	0	0	0	0	0	16.61	0
162.2	PREDICTED: ADP,ATP carrier protein 1, mitochondrial-like [Elaeis guineensis]	gi|743809084	43 kDa	true	1	0	0	0	0	0	0	0	0	0	0	0	0	0
162.3	PREDICTED: ADP,ATP carrier protein 1, mitochondrial [Elaeis guineensis]	gi|743765889	42 kDa	true	1	0	0	0	0	0	0	0	0	0	0	0	0	0
162.4	PREDICTED: ADP,ATP carrier protein 1, mitochondrial-like [Elaeis guineensis]	gi|743767380	43 kDa	true	1	0	0	0	0	0	0	0	0	0	0	0	0	0
163	Cluster of PREDICTED: malate dehydrogenase [Elaeis guineensis] (gi|743780317)	gi|743780317 [2]	36 kDa	true	0.36	0.24	15.09	2.04281	16.16	1.58806	15.24	2.07024	15.86	2.62853	14.88	1.08471	15.73	1.88859
163.1	PREDICTED: malate dehydrogenase-like [Elaeis guineensis]	gi|743778279	35 kDa	true	0.19	0.96	14.84	0.674374	15.73	0	13.42	2.59879	15.3	5.11507	0	0	15.89	1.02003
163.2	PREDICTED: malate dehydrogenase [Elaeis guineensis]	gi|743780317	36 kDa	true	0.46	0.06	15.84	2.6317	16.16	1.58806	15.3	1.68297	15.92	2.14157	14.88	1.08471	15.78	2.26055
164	Cluster of PREDICTED: cell division cycle protein 48 homolog [Elaeis guineensis] (gi|743835093)	gi|743835093	90 kDa	true	0.8	0.23	20.08	0	15.76	0.894911	13.75	0	0	0	0	0	16.04	0
164.1	PREDICTED: cell division cycle protein 48 homolog [Elaeis guineensis]	gi|743835093	90 kDa	true	0.8	0.23	20.08	0	15.76	0.894911	13.75	0	0	0	0	0	16.04	0
164.2	PREDICTED: cell division cycle protein 48 homolog [Elaeis guineensis]	gi|743874272	90 kDa	true	1	0	0	0	0	0	0	0	0	0	0	0	0	0
164.3	PREDICTED: cell division cycle protein 48 homolog [Elaeis guineensis]	gi|743853332	90 kDa	true	1	0	0	0	0	0	0	0	0	0	0	0	0	0
164.4	PREDICTED: cell division cycle protein 48 homolog [Elaeis guineensis]	gi|743825657	90 kDa	true	1	0	0	0	0	0	0	0	0	0	0	0	0	0
165	Cluster of PREDICTED: eukaryotic initiation factor 4A-3-like [Elaeis guineensis] (gi|743852046)	gi|743852046	46 kDa	true	0.75	0.23	20.63	0	13.92	1.83861	15.91	0	18.19	0	0	0	14.34	0.719141
165.1	PREDICTED: eukaryotic initiation factor 4A-3-like [Elaeis guineensis]	gi|743852046	46 kDa	true	0.75	0.23	20.63	0	13.92	1.83861	15.91	0	18.19	0	0	0	14.34	0.719141
165.2	PREDICTED: eukaryotic initiation factor 4A-3 [Elaeis guineensis]	gi|743834173	46 kDa	true	1	0	0	0	0	0	0	0	0	0	0	0	0	0
166	Cluster of PREDICTED: phosphoglucomutase, cytoplasmic 2 [Elaeis guineensis] (gi|743800771)	gi|743800771 [2]	64 kDa	true	0.33	0.22	16.77	2.76158	16	1.03231	15.89	0.921389	17.62	3.26413	19.83	0	15.95	0.780353
166.1	PREDICTED: phosphoglucomutase, cytoplasmic 2-like [Elaeis guineensis]	gi|743774290	64 kDa	true	0.1	3.76	0	0	15.45	0.745208	0	0	18.54	1.16263	19.83	0	0	0
166.2	PREDICTED: phosphoglucomutase, cytoplasmic 2 [Elaeis guineensis]	gi|743800771	64 kDa	true	0.37	0	16.77	2.76158	16.28	0.999017	15.89	0.921389	17.54	3.93925	19.83	0	15.95	0.780353
167	Cluster of PREDICTED: peroxidase 4-like [Elaeis guineensis] (gi|743788536)	gi|743788536	34 kDa	true	0.87	0.21	12.96	0	15.22	2.06445	14.81	0.718424	15.69	1.14426	0	0	14.78	1.59514
167.1	PREDICTED: peroxidase 4-like [Elaeis guineensis]	gi|743788536	34 kDa	true	0.87	0.21	12.96	0	15.22	2.06445	14.81	0.718424	15.69	1.14426	0	0	14.78	1.59514
167.2	PREDICTED: peroxidase 4-like [Elaeis guineensis]	gi|743782278	34 kDa	true	1	0	0	0	0	0	0	0	0	0	0	0	0	0
168	Cluster of PREDICTED: isoflavone reductase-like protein [Elaeis guineensis] (gi|743892710)	gi|743892710	34 kDa	true	1	0.2	0	0	0	0	14.84	0	15.04	0	0	0	0	0
168.1	PREDICTED: isoflavone reductase-like protein [Elaeis guineensis]	gi|743892710	34 kDa	true	1	0.2	0	0	0	0	14.84	0	15.04	0	0	0	0	0
168.2	PREDICTED: isoflavone reductase-like protein isoform X1 [Elaeis guineensis]	gi|743851267 (+2)	37 kDa	true	1	0	0	0	0	0	0	0	0	0	0	0	0	0
169	PREDICTED: UTP--glucose-1-phosphate uridylyltransferase [Elaeis guineensis]	gi|743833726	52 kDa		0.4	0.2	14.56	1.56683	16.4	3.26623	15.67	1.9533	15.74	1.55817	15.52	1.37313	15.4	1.91021
170	PREDICTED: uncharacterized protein LOC105037336 [Elaeis guineensis]	gi|743763116	77 kDa		0.86	0.18	0	0	0	0	15	1.33203	14.98	2.97275	15.62	3.26018	15.29	2.87652
171	Cluster of glutathione S-transferase [Elaeis guineensis] (gi|448872672)	gi|448872672 [2]	24 kDa	true	0.48	0.15	18.98	3.148	17.5	1.08414	17.42	2.48063	13.54	0	15.43	4.98792	18.08	0.391637
171.1	glutathione S-transferase [Elaeis guineensis]	gi|448872672 (+1)	24 kDa	true	0.48	0.15	18.98	3.148	17.5	1.08414	17.42	2.48063	13.54	0	15.43	4.98792	18.08	0.391637
171.2	glutathione s-transferase [Elaeis guineensis]	gi|648174143	24 kDa	true	1	0	0	0	0	0	0	0	0	0	0	0	0	0
172	triose phosphate isomerase cytosolic isoform [Elaeis guineensis]	gi|192910674 (+1)	27 kDa	true	0.62	0.15	15.67	2.53381	15.55	1.23988	15.26	1.45799	15.61	1.07362	13.98	1.72585	15.83	1.38631
173	PREDICTED: 20 kDa chaperonin, chloroplastic-like [Elaeis guineensis]	gi|743822839 (+1)	27 kDa	true	0.8	0.14	0	0	0	0	15.41	0.581697	15.7	3.29338	0	0	15.46	0
174	Cluster of PREDICTED: 5-methyltetrahydropteroyltriglutamate--homocysteine methyltransferase 1-like [Elaeis guineensis] (gi|743774958)	gi|743774958 [5]	89 kDa	true	0.31	0.13	15.1	1.77723	15.03	1.78877	15.48	1.91289	17.41	2.59273	14.02	4.54981	15.24	1.50645
174.1	PREDICTED: 5-methyltetrahydropteroyltriglutamate--homocysteine methyltransferase 2-like [Elaeis guineensis]	gi|743823936	85 kDa	true	0.023	2.59	16.18	1.1737	14.95	2.23187	14.54	3.46412	18	0	20.61	2.37733	15.49	0.798138
174.2	PREDICTED: 5-methyltetrahydropteroyltriglutamate--homocysteine methyltransferase 1 [Elaeis guineensis]	gi|743880751	85 kDa	true	0.31	1.71	15.32	1.80579	15	3.7396	16.09	3.00893	17.77	3.61557	18.96	2.64969	15.63	1.14199
174.3	PREDICTED: 5-methyltetrahydropteroyltriglutamate--homocysteine methyltransferase 1-like [Elaeis guineensis]	gi|743774958	89 kDa	true	0.34	0.28	14.91	1.64548	15.71	1.95322	15.71	1.91573	17.64	2.44073	13.94	3.95673	15.64	0.607609
174.4	PREDICTED: 5-methyltetrahydropteroyltriglutamate--homocysteine methyltransferase 1-like [Elaeis guineensis]	gi|743755107	94 kDa	true	0.8	-0.52	14.39	1.38229	14.01	1.09963	15.92	0.766705	14.57	0.690532	0	0	15.12	1.18443
174.5	PREDICTED: 5-methyltetrahydropteroyltriglutamate--homocysteine methyltransferase 1-like isoform X2 [Elaeis guineensis]	gi|743882710	85 kDa	true	0.73	-1.54	15.14	2.09016	14.79	1.21587	16.09	0.958958	17.77	3.61557	20.57	1.36471	13.49	1.11673
175	Cluster of PREDICTED: polyphenol oxidase, chloroplastic-like [Elaeis guineensis] (gi|743784146)	gi|743784146 [2]	66 kDa	true	0.35	0.12	15.56	3.21947	17.44	4.0846	16.77	1.265	15.92	4.44185	19.45	3.26986	16.98	1.99099
175.1	PREDICTED: polyphenol oxidase, chloroplastic-like [Elaeis guineensis]	gi|743886465	66 kDa	true	0.28	0.43	17.38	3.03347	17.44	4.0846	17.4	2.99389	17.46	4.04146	16.02	4.6731	17.97	1.47896
175.2	PREDICTED: polyphenol oxidase, chloroplastic-like [Elaeis guineensis]	gi|743784146	66 kDa	true	0.54	0.2	15.46	3.47714	17.44	4.0846	16.81	1.01032	15.71	4.52545	19.45	3.26986	17.21	1.82684
176	Cluster of PREDICTED: uncharacterized protein At4g28440-like [Elaeis guineensis] (gi|743838589)	gi|743838589 [2]	15 kDa	true	0.85	0.08	0	0	15.12	0.907674	15.49	0.663183	0	0	0	0	15.39	0
176.1	PREDICTED: uncharacterized protein At4g28440-like [Elaeis guineensis]	gi|743838589	15 kDa	true	0.83	0.26	0	0	15.12	0.907674	15.16	0.957031	0	0	0	0	15.39	0
176.2	PREDICTED: uncharacterized protein At4g28440-like isoform X1 [Elaeis guineensis]	gi|743851052	20 kDa	true	1	-15.57	0	0	0	0	15.57	1.24121	0	0	0	0	0	0
177	PREDICTED: triosephosphate isomerase, cytosolic-like [Elaeis guineensis]	gi|743841772	27 kDa	true	0.43	0.07	14.36	1.08434	14.44	3.12367	15.58	2.31912	15.1	4.23548	14.79	1.19629	14.72	2.58725
178	Cluster of PREDICTED: 2,3-bisphosphoglycerate-independent phosphoglycerate mutase-like [Elaeis guineensis] (gi|743819065)	gi|743819065 [3]	61 kDa	true	0.76	0.04	14.25	1.77446	15.06	1.25272	15.23	1.42899	14.36	1.06148	0	0	15.63	1.04397
178.1	PREDICTED: 2,3-bisphosphoglycerate-independent phosphoglycerate mutase [Elaeis guineensis]	gi|743789069	61 kDa	true	0.79	0.15	14.3	4.2587	15.76	1.23783	14.9	1.50236	14.07	0	0	0	15.41	1.78215
178.2	putative phosphoglycerate mutase protein, partial [Elaeis guineensis]	gi|374255952	27 kDa	true	1	0	0	0	0	0	0	0	0	0	0	0	0	0
178.3	PREDICTED: 2,3-bisphosphoglycerate-independent phosphoglycerate mutase-like, partial [Elaeis guineensis]	gi|743782822	59 kDa	true	1	0	0	0	0	0	0	0	0	0	0	0	0	0
178.4	PREDICTED: 2,3-bisphosphoglycerate-independent phosphoglycerate mutase-like [Elaeis guineensis]	gi|743819065	61 kDa	true	0.72	-0.03	14.15	1.27303	15.49	1.51731	15.38	0.86568	15.01	0.695734	0	0	15.41	1.78215
178.5	PREDICTED: LOW QUALITY PROTEIN: 2,3-bisphosphoglycerate-independent phosphoglycerate mutase-like [Elaeis guineensis]	gi|743843487	61 kDa	true	0.87	-0.68	15.44	1.76375	14.46	0.807476	15.51	0	13.66	0.778585	0	0	15.81	0
179	Cluster of PREDICTED: 10 kDa chaperonin-like isoform X1 [Elaeis guineensis] (gi|743785975)	gi|743785975	11 kDa	true	0.43	0.01	19.95	0	14.94	0	14.76	0	14.1	0	14.44	0	15.7	2.07946
179.1	PREDICTED: 10 kDa chaperonin-like isoform X1 [Elaeis guineensis]	gi|743785975	11 kDa	true	0.43	0.01	19.95	0	14.94	0	14.76	0	14.1	0	14.44	0	15.7	2.07946
179.2	PREDICTED: 10 kDa chaperonin-like isoform X2 [Elaeis guineensis]	gi|743785979	8 kDa	true	1	0	0	0	0	0	0	0	0	0	0	0	0	0
180	Cluster of PREDICTED: HMG-Y-related protein A-like [Elaeis guineensis] (gi|743823679)	gi|743823679	19 kDa	true	1	0	0	0	0	0	0	0	0	0	0	0	0	0
180.1	PREDICTED: HMG-Y-related protein A-like [Elaeis guineensis]	gi|743823679	19 kDa	true	1	0	0	0	0	0	0	0	0	0	0	0	0	0
180.2	PREDICTED: LOW QUALITY PROTEIN: HMG-Y-related protein B-like [Elaeis guineensis]	gi|743883841	17 kDa	true	1	0	0	0	0	0	0	0	0	0	0	0	0	0
181	Cluster of PREDICTED: heat shock 70 kDa protein 14-like [Elaeis guineensis] (gi|743798820)	gi|743798820	94 kDa	true	1	0	0	0	0	0	0	0	0	0	0	0	0	0
181.1	PREDICTED: heat shock 70 kDa protein 14-like [Elaeis guineensis]	gi|743798820	94 kDa	true	1	0	0	0	0	0	0	0	0	0	0	0	0	0
181.2	PREDICTED: heat shock 70 kDa protein 14-like [Elaeis guineensis]	gi|743769526	94 kDa	true	1	0	0	0	0	0	0	0	0	0	0	0	0	0
181.3	PREDICTED: heat shock 70 kDa protein 14-like [Elaeis guineensis]	gi|743754574	94 kDa	true	1	0	0	0	0	0	0	0	0	0	0	0	0	0
182	Cluster of PREDICTED: 26S proteasome non-ATPase regulatory subunit 11 homolog [Elaeis guineensis] (gi|743773583)	gi|743773583	48 kDa	true	1	0	0	0	0	0	0	0	0	0	0	0	0	0
182.1	PREDICTED: 26S proteasome non-ATPase regulatory subunit 11 homolog [Elaeis guineensis]	gi|743773583 (+2)	48 kDa	true	1	0	0	0	0	0	0	0	0	0	0	0	0	0
182.2	PREDICTED: 26S proteasome non-ATPase regulatory subunit 11 homolog [Elaeis guineensis]	gi|743823110 (+3)	48 kDa	true	1	0	0	0	0	0	0	0	0	0	0	0	0	0
183	Cluster of PREDICTED: proteasome subunit beta type-1 [Elaeis guineensis] (gi|743854618)	gi|743854618	24 kDa	true	1	0	0	0	0	0	0	0	0	0	0	0	0	0
183.1	PREDICTED: proteasome subunit beta type-1 [Elaeis guineensis]	gi|743854618	24 kDa	true	1	0	0	0	0	0	0	0	0	0	0	0	0	0
183.2	PREDICTED: proteasome subunit beta type-1-like [Elaeis guineensis]	gi|743831389	24 kDa	true	1	0	0	0	0	0	0	0	0	0	0	0	0	0
184	Cluster of PREDICTED: heat shock protein 83 [Elaeis guineensis] (gi|743854814)	gi|743854814	80 kDa	true	1	0	0	0	0	0	0	0	0	0	0	0	0	0
184.1	PREDICTED: heat shock protein 83 [Elaeis guineensis]	gi|743854814	80 kDa	true	1	0	0	0	0	0	0	0	0	0	0	0	0	0
184.2	PREDICTED: heat shock protein 83-like [Elaeis guineensis]	gi|743831240	81 kDa	true	1	0	0	0	0	0	0	0	0	0	0	0	0	0
184.3	PREDICTED: heat shock protein 83-like [Elaeis guineensis]	gi|743831242	81 kDa	true	1	0	0	0	0	0	0	0	0	0	0	0	0	0
185	Cluster of PREDICTED: flavonol 3-sulfotransferase-like [Elaeis guineensis] (gi|743837508)	gi|743837508	40 kDa	true	1	0	0	0	0	0	0	0	0	0	0	0	0	0
185.1	PREDICTED: flavonol 3-sulfotransferase-like [Elaeis guineensis]	gi|743837508	40 kDa	true	1	0	0	0	0	0	0	0	0	0	0	0	0	0
185.2	PREDICTED: flavonol sulfotransferase-like [Elaeis guineensis]	gi|743837504	41 kDa	true	1	0	0	0	0	0	0	0	0	0	0	0	0	0
186	Cluster of PREDICTED: probable succinyl-CoA ligase [ADP-forming] subunit alpha, mitochondrial [Elaeis guineensis] (gi|743759928)	gi|743759928	36 kDa	true	1	0	0	0	0	0	0	0	0	0	0	0	0	0
186.1	PREDICTED: probable succinyl-CoA ligase [ADP-forming] subunit alpha, mitochondrial [Elaeis guineensis]	gi|743759928	36 kDa	true	1	0	0	0	0	0	0	0	0	0	0	0	0	0
186.2	PREDICTED: succinyl-CoA ligase [ADP-forming] subunit alpha-2, mitochondrial [Elaeis guineensis]	gi|743791125	35 kDa	true	1	0	0	0	0	0	0	0	0	0	0	0	0	0
187	Cluster of PREDICTED: proteasome subunit alpha type-6 [Elaeis guineensis] (gi|743840653)	gi|743840653	27 kDa	true	1	0	0	0	0	0	0	0	0	0	0	0	0	0
187.1	PREDICTED: proteasome subunit alpha type-6 [Elaeis guineensis]	gi|743840653	27 kDa	true	1	0	0	0	0	0	0	0	0	0	0	0	0	0
187.2	PREDICTED: proteasome subunit alpha type-6-like [Elaeis guineensis]	gi|743850469	27 kDa	true	1	0	0	0	0	0	0	0	0	0	0	0	0	0
188	Cluster of PREDICTED: 60S ribosomal protein L23-like [Elaeis guineensis] (gi|743857438)	gi|743857438	13 kDa	true	1	0	0	0	0	0	0	0	0	0	0	0	0	0
188.1	PREDICTED: 60S ribosomal protein L23-like [Elaeis guineensis]	gi|743857438	13 kDa	true	1	0	0	0	0	0	0	0	0	0	0	0	0	0
188.2	60S ribosomal protein L17 [Elaeis guineensis]	gi|192910706 (+6)	15 kDa	true	1	0	0	0	0	0	0	0	0	0	0	0	0	0
189	PREDICTED: patellin-3-like [Elaeis guineensis]	gi|743816880	54 kDa	true	0.9	-0.01	18.78	4.56851	12.98	2.51425	13.56	2.71102	13.39	0.92467	17.07	0	17.12	0
190	Cluster of PREDICTED: lipoxygenase homology domain-containing protein 1-like [Elaeis guineensis] (gi|743778359)	gi|743778359	19 kDa	true	0.87	-0.02	19.78	4.44553	15.37	1.86312	15.47	2.36531	17.55	2.96302	14.92	1.13021	12.95	3.28063
190.1	PREDICTED: uncharacterized protein LOC105058403 [Elaeis guineensis]	gi|743849446	21 kDa	true	1	0	0	0	0	0	0	0	0	0	0	0	0	0
190.2	PREDICTED: lipoxygenase homology domain-containing protein 1-like [Elaeis guineensis]	gi|743778359	19 kDa	true	0.87	-0.02	19.78	4.44553	15.37	1.86312	15.47	2.36531	17.55	2.96302	14.92	1.13021	12.95	3.28063
191	PREDICTED: obg-like ATPase 1 [Elaeis guineensis]	gi|743803507	45 kDa	true	1	-0.03	13.31	0	16.45	0	16.12	0	0	0	0	0	16.09	0
192	Cluster of PREDICTED: ATP synthase subunit d, mitochondrial-like [Elaeis guineensis] (gi|743798876)	gi|743798876	20 kDa	true	0.76	-0.03	14.88	0.856549	0	0	15	0.839512	0	0	0	0	14.9	0.894002
192.1	PREDICTED: ATP synthase subunit d, mitochondrial-like [Elaeis guineensis]	gi|743769557	20 kDa	true	1	0	0	0	0	0	0	0	0	0	0	0	0	0
192.2	PREDICTED: ATP synthase subunit d, mitochondrial-like [Elaeis guineensis]	gi|743798876	20 kDa	true	0.76	-0.03	14.88	0.856549	0	0	15	0.839512	0	0	0	0	14.9	0.894002
193	Cluster of PREDICTED: sucrose synthase 2-like [Elaeis guineensis] (gi|743840498)	gi|743840498	93 kDa	true	0.9	-0.09	0	0	14.2	0.464386	14.92	1.22046	0	0	0	0	14.26	0.779023
193.1	PREDICTED: sucrose synthase 1 [Elaeis guineensis]	gi|743850338	93 kDa	true	1	0	0	0	0	0	0	0	0	0	0	0	0	0
193.2	PREDICTED: sucrose synthase 1-like [Elaeis guineensis]	gi|743774087 (+2)	93 kDa	true	1	0	0	0	0	0	0	0	0	0	0	0	0	0
193.3	PREDICTED: sucrose synthase 1-like isoform X1 [Elaeis guineensis]	gi|743822749	93 kDa	true	1	0	0	0	0	0	0	0	0	0	0	0	0	0
193.4	sucrose synthase1, partial [Elaeis guineensis]	gi|353441130	27 kDa	true	1	0	0	0	0	0	0	0	0	0	0	0	0	0
193.5	PREDICTED: sucrose synthase 2-like isoform X2 [Elaeis guineensis]	gi|743822752	88 kDa	true	1	0	0	0	0	0	0	0	0	0	0	0	0	0
193.6	PREDICTED: sucrose synthase 2-like [Elaeis guineensis]	gi|743840498	93 kDa	true	0.9	-0.09	0	0	14.2	0.464386	14.92	1.22046	0	0	0	0	14.26	0.779023
194	PREDICTED: 60S ribosomal protein L31 [Elaeis guineensis]	gi|743809023	14 kDa		1	-0.1	0	0	13.89	0	0	0	0	0	0	0	13.79	0
195	PREDICTED: succinate dehydrogenase [ubiquinone] flavoprotein subunit, mitochondrial-like [Elaeis guineensis]	gi|743857064	70 kDa		0.8	-0.12	17.68	0	15.22	0	15.4	0	0	0	0	0	15.48	0.508363
196	Cluster of PREDICTED: 26S protease regulatory subunit S10B homolog B [Elaeis guineensis] (gi|743794156)	gi|743794156 [5]	45 kDa	true	0.98	-0.12	0	0	15.3	0	12.91	0	17.62	3.34844	0	0	14.25	1.1257
196.1	PREDICTED: 26S protease regulatory subunit 8 homolog A [Elaeis guineensis]	gi|743769312	48 kDa	true	1	14.61	0	0	0	0	0	0	0	0	0	0	14.61	0.491781
196.2	PREDICTED: 26S protease regulatory subunit S10B homolog B [Elaeis guineensis]	gi|743794156	45 kDa	true	0.17	13.85	0	0	0	0	0	0	12.02	0	0	0	14.05	0.626413
196.3	PREDICTED: 26S protease regulatory subunit 6A homolog isoform X1 [Elaeis guineensis]	gi|743857512	47 kDa	true	1	12.42	0	0	0	0	0	0	0	0	0	0	12.42	2.27574
196.4	PREDICTED: 26S protease regulatory subunit 6A homolog isoform X2 [Elaeis guineensis]	gi|743857516	40 kDa	true	1	11.97	0	0	0	0	0	0	0	0	0	0	11.97	0
196.5	PREDICTED: 26S protease regulatory subunit 6B homolog [Elaeis guineensis]	gi|743788924	47 kDa	true	0.67	3.13	0	0	15.3	0	12.91	0	17.83	0	0	0	15.09	0
196.6	PREDICTED: 26S protease regulatory subunit 6B homolog [Elaeis guineensis]	gi|743818991	47 kDa	true	1	0	0	0	0	0	0	0	0	0	0	0	0	0
196.7	PREDICTED: 26S protease regulatory subunit 8 homolog A-like [Elaeis guineensis]	gi|743798525	48 kDa	true	1	0	0	0	0	0	0	0	0	0	0	0	0	0
196.8	PREDICTED: ATPase family AAA domain-containing protein 1-A-like isoform X2 [Elaeis guineensis]	gi|743828193	37 kDa	true	1	0	0	0	0	0	0	0	0	0	0	0	0	0
196.9	PREDICTED: calmodulin-interacting protein 111 [Elaeis guineensis]	gi|743816233 (+3)	111 kDa	true	1	0	0	0	0	0	0	0	0	0	0	0	0	0
197	Cluster of PREDICTED: ras-related protein RIC1-like [Elaeis guineensis] (gi|743797275)	gi|743797275 [2]	23 kDa	true	0.9	-0.14	0	0	14.4	1.01414	0	0	14.75	1.19594	13.23	0	0	0
197.1	PREDICTED: ras-related protein RIC1 [Elaeis guineensis]	gi|743755510	23 kDa	true	0.67	0.61	0	0	14.14	0.705432	0	0	14.75	1.19594	0	0	0	0
197.2	PREDICTED: GTP-binding protein YPTM2-like [Elaeis guineensis]	gi|743778554	23 kDa	true	1	0	0	0	0	0	0	0	0	0	0	0	0	0
197.3	putative small GTP-binding protein, partial [Elaeis guineensis]	gi|374256037 (+8)	12 kDa	true	1	0	0	0	0	0	0	0	0	0	0	0	0	0
197.4	PREDICTED: ras-related protein RIC1-like [Elaeis guineensis]	gi|743797275	23 kDa	true	0.67	-1.66	0	0	14.89	1.17781	0	0	0	0	13.23	0	0	0
198	Cluster of PREDICTED: superoxide dismutase [Cu-Zn] [Elaeis guineensis] (gi|743845883)	gi|743845883 [4]	15 kDa	true	0.92	-0.14	15.09	3.75015	0	0	15.19	0	12.9	0	20.35	4.65688	0	0
198.1	PREDICTED: superoxide dismutase [Cu-Zn] [Elaeis guineensis]	gi|743845883	15 kDa	true	1	0.09	14.92	3.55531	0	0	0	0	12.9	0	20.35	4.65688	0	0
198.2	PREDICTED: superoxide dismutase [Cu-Zn]-like [Elaeis guineensis]	gi|743784667 (+2)	15 kDa	true	0.17	-15.29	19.01	3.9284	0	0	15.19	0	0	0	0	0	0	0
199	PREDICTED: probable aquaporin PIP2-6 [Elaeis guineensis]	gi|743826660 (+1)	30 kDa	true	1	-0.15	14.85	0	0	0	14.22	0	0	0	0	0	14.32	0
200	cyclophilin [Elaeis guineensis]	gi|192910744 (+1)	18 kDa		0.88	-0.17	14.99	1.82033	14.04	4.74811	17.74	3.16952	14.52	1.14035	0	0	18.45	1.39686
201	Cluster of PREDICTED: phospholipase D alpha 1 [Elaeis guineensis] (gi|743875176)	gi|743875176 [2]	92 kDa	true	0.81	-0.17	14.95	2.1329	15.27	1.30201	15.22	1.24053	14.84	3.31906	16.29	0.846306	14.89	0.90483
201.1	PREDICTED: phospholipase D alpha 1-like [Elaeis guineensis]	gi|743798351	91 kDa	true	0.82	0.14	14.95	1.76049	15.22	0.546537	15.3	0.94264	12.57	0	16.78	0	15.19	1.07758
201.2	PREDICTED: phospholipase D alpha 1-like [Elaeis guineensis]	gi|743754903	98 kDa	true	1	0	0	0	0	0	0	0	0	0	0	0	0	0
201.3	PREDICTED: phospholipase D alpha 1 [Elaeis guineensis]	gi|743875176	92 kDa	true	0.92	-0.28	14.95	3.75667	15.31	1.47824	15.14	1.36044	15.05	3.14379	15.67	0	14.74	0.819751
202	Cluster of PREDICTED: phosphoglycerate kinase, cytosolic [Elaeis guineensis] (gi|743760379)	gi|743760379 [4]	42 kDa	true	0.95	-0.18	17.47	3.259	17.56	1.49148	15.59	2.08856	16.58	3.79773	14.57	1.40765	16.41	1.64557
202.1	PREDICTED: phosphoglycerate kinase, cytosolic isoform X2 [Elaeis guineensis]	gi|743855887	42 kDa	true	0.63	1.14	15.22	3.59718	17.66	1.09265	14.79	2.14109	16.74	3.36235	13.97	1.25408	16.51	3.60461
202.2	PREDICTED: phosphoglycerate kinase, cytosolic [Elaeis guineensis]	gi|743760379	42 kDa	true	0.78	-0.13	17.45	2.78195	17.76	0.718564	16.32	2.1748	18.86	4.5517	15.16	1.66079	16.87	1.08011
202.3	PREDICTED: phosphoglycerate kinase, chloroplastic-like [Elaeis guineensis]	gi|743791533	51 kDa	true	0.091	-1.33	18.15	1.58994	16.25	0.933808	16.4	0.664085	14.69	3.4207	14.61	0.786962	16.32	0.944439
202.4	PREDICTED: phosphoglycerate kinase, cytosolic-like [Elaeis guineensis]	gi|743760381	51 kDa	true	0.092	-1.78	17.9	0.945021	15.39	0	16.52	0.742866	14.04	1.1824	14.4	0.907996	16.33	1.13532
203	Cluster of PREDICTED: glutamine synthetase nodule isozyme [Elaeis guineensis] (gi|743883242)	gi|743883242 [3]	39 kDa	true	0.91	-0.19	15.22	1.50511	14.68	2.48748	16.25	1.40884	15.47	4.10764	0	0	15.14	1.11546
203.1	PREDICTED: glutamine synthetase cytosolic isozyme 2 [Elaeis guineensis]	gi|743800769	39 kDa	true	0.95	0.92	15.38	1.20465	17.97	2.86313	16.89	1.48044	16.46	4.53737	0	0	16.67	1.97726
203.2	PREDICTED: glutamine synthetase nodule isozyme [Elaeis guineensis]	gi|743883242	39 kDa	true	0.33	0.5	14.59	1.98091	14.56	0.457498	15.99	1.25895	17.64	4.14837	0	0	15.17	0.995471
203.3	PREDICTED: glutamine synthetase nodule isozyme [Elaeis guineensis]	gi|743823535	39 kDa	true	0.98	0.35	15.83	5.57516	14.96	2.76046	16.89	1.48044	17.11	4.5319	0	0	16.14	1.65686
203.4	PREDICTED: glutamine synthetase nodule isozyme-like [Elaeis guineensis]	gi|743834449	39 kDa	true	1	0	0	0	0	0	0	0	0	0	0	0	0	0
203.5	PREDICTED: glutamine synthetase nodule isozyme-like [Elaeis guineensis]	gi|743852238	39 kDa	true	1	0	0	0	0	0	0	0	0	0	0	0	0	0
204	Cluster of PREDICTED: malate dehydrogenase, mitochondrial-like [Elaeis guineensis] (gi|743770628)	gi|743770628 [2]	36 kDa	true	1	-0.19	14.82	1.19816	14.35	0	14.74	0.883155	13.77	0	14.39	0.726307	14.7	0.441296
204.1	PREDICTED: malate dehydrogenase, mitochondrial [Elaeis guineensis]	gi|743755645	37 kDa	true	0.86	-0.09	14.35	1.81376	0	0	14.85	1.81586	0	0	14.62	0	14.59	0
204.2	PREDICTED: malate dehydrogenase, mitochondrial-like [Elaeis guineensis]	gi|743770628	36 kDa	true	0.47	-0.23	15	0.809958	14.35	0	14.69	0.459832	13.77	0	14.31	0.734871	14.73	0.438443
205	Cluster of PREDICTED: heat shock cognate 70 kDa protein 2-like [Elaeis guineensis] (gi|743775991)	gi|743775991 [9]	71 kDa	true	0.94	-0.21	15.9	3.23519	14.76	2.11899	14.67	2.43863	14.73	1.47449	15.45	1.86396	14.65	1.75724
205.1	PREDICTED: heat shock 70 kDa protein [Elaeis guineensis]	gi|743866246	72 kDa	true	0.33	1.48	17.35	2.30096	14.23	2.4568	15.08	3.0932	18.08	4.69325	19.82	3.10014	17.01	3.27764
205.2	PREDICTED: heat shock cognate 70 kDa protein 2-like [Elaeis guineensis]	gi|743818520	71 kDa	true	0.11	1.02	16.97	1.00276	13.8	3.5379	12.37	1.92372	16.11	2.7998	17.76	0	13.56	1.43537
205.3	PREDICTED: luminal-binding protein 5-like [Elaeis guineensis]	gi|743800967	24 kDa	true	1	0	0	0	0	0	0	0	0	0	0	0	0	0
205.4	PREDICTED: probable mediator of RNA polymerase II transcription subunit 37c, partial [Elaeis guineensis]	gi|743893011	26 kDa	true	1	0	0	0	0	0	0	0	0	0	0	0	0	0
205.5	PREDICTED: heat shock 70 kDa protein-like [Elaeis guineensis]	gi|743811473	71 kDa	true	0.39	-0.17	20.2	2.61351	14.34	0.633272	15.47	2.18472	14.75	1.57404	19.82	3.10014	15.09	1.01333
205.6	PREDICTED: heat shock cognate 70 kDa protein 2-like [Elaeis guineensis]	gi|743775991	71 kDa	true	0.78	-0.35	15	4.91364	15.36	2.68762	15.79	1.84285	14.53	1.524	15.84	1.71574	15.61	3.4099
205.7	PREDICTED: heat shock cognate 70 kDa protein 2-like [Elaeis guineensis]	gi|743841867	71 kDa	true	0.88	-0.55	18.37	2.06873	16.62	2.13357	15.18	2.6044	15.63	1.55469	15.18	2.15193	16.88	2.38364
205.8	PREDICTED: luminal-binding protein 4 [Elaeis guineensis]	gi|743831898	73 kDa	true	0.88	-0.66	18.63	2.81323	15.39	1.28717	15.32	1.96238	15.52	0	0	0	14.94	0.692403
205.9	PREDICTED: heat shock cognate 70 kDa protein 2 [Elaeis guineensis]	gi|743787201	71 kDa	true	0.75	-0.93	17.52	2.34078	16.41	3.55938	15.09	3.47738	15.42	4.1684	15.22	2.30509	15.84	2.73133
205.1	PREDICTED: luminal-binding protein 4-like [Elaeis guineensis]	gi|743776201	73 kDa	true	0.7	-0.95	15.24	2.5481	15.39	1.28717	15.17	1.45071	15.52	0	0	0	14.22	1.87229
205.11	PREDICTED: probable mediator of RNA polymerase II transcription subunit 37c [Elaeis guineensis]	gi|743841902	71 kDa	true	1	-1.11	19.69	3.64322	16.11	3.59238	15.03	3.00939	15.57	1.68425	15.47	1.82541	14.51	2.30541
206	PREDICTED: aspartate aminotransferase, cytoplasmic [Elaeis guineensis]	gi|743757121	51 kDa		0.77	-0.22	0	0	15.13	0	14.4	2.18128	15.07	2.75381	14.61	2.32797	14.21	2.19445
207	Cluster of PREDICTED: clathrin heavy chain 1 [Elaeis guineensis] (gi|743788082)	gi|743788082 [2]	193 kDa	true	0.83	-0.22	14.42	4.03569	15.93	0	15.59	0.434372	0	0	15.49	0.558737	0	0
207.1	PREDICTED: clathrin heavy chain 1-like [Elaeis guineensis]	gi|743875760	193 kDa	true	1	-0.17	18.07	3.76503	0	0	15.41	0	0	0	15.49	0	0	0
207.2	PREDICTED: clathrin heavy chain 1 [Elaeis guineensis]	gi|743788082	193 kDa	true	0.83	-0.29	18.07	3.76503	15.93	0	15.59	0.434372	0	0	15.49	0	0	0
208	PREDICTED: mitochondrial-processing peptidase subunit alpha-like [Elaeis guineensis]	gi|743756048	55 kDa	true	0.8	-0.23	0	0	15.08	0	14.84	0	14.05	0.698455	0	0	15.87	0
209	PREDICTED: probable histone H2A variant 3 [Elaeis guineensis]	gi|743774557 (+7)	14 kDa	true	0.4	-0.27	12.79	0	16.27	0	0	0	16.61	0	0	0	14.25	4.53069
210	PREDICTED: serine hydroxymethyltransferase 4-like [Elaeis guineensis]	gi|743880092	52 kDa	true	0.28	-0.29	14.87	4.58603	16.75	1.4961	15.08	1.8647	12.52	0	0	0	15.23	3.63717
211	PREDICTED: IAA-amino acid hydrolase ILR1-like 1 [Elaeis guineensis]	gi|743797299	47 kDa		0.67	-0.29	0	0	15.52	0.714591	0	0	0	0	0	0	15.23	0.509618
212	PREDICTED: 40S ribosomal protein SA-like [Elaeis guineensis]	gi|743850342	32 kDa		0.77	-0.3	16.21	2.30115	14.67	1.73264	14.35	0.804412	0	0	13.73	1.05142	14.49	2.05691
213	Cluster of PREDICTED: 6-phosphogluconate dehydrogenase, decarboxylating 1, chloroplastic-like [Elaeis guineensis] (gi|743866947)	gi|743866947	54 kDa	true	1	-0.33	0	0	0	0	16.27	0	0	0	0	0	15.94	0
213.1	PREDICTED: 6-phosphogluconate dehydrogenase, decarboxylating 2, chloroplastic-like [Elaeis guineensis]	gi|743774369	54 kDa	true	1	0	0	0	0	0	0	0	0	0	0	0	0	0
213.2	PREDICTED: 6-phosphogluconate dehydrogenase, decarboxylating 1, chloroplastic-like [Elaeis guineensis]	gi|743866947	54 kDa	true	1	-0.33	0	0	0	0	16.27	0	0	0	0	0	15.94	0
214	Cluster of PREDICTED: pyruvate kinase, cytosolic isozyme [Elaeis guineensis] (gi|743852430)	gi|743852430 [7]	55 kDa	true	0.88	-0.33	15.38	0.852086	15.02	0.863	15.01	0.596162	15.52	5.21748	0	0	12.81	1.6575
214.1	PREDICTED: pyruvate kinase, cytosolic isozyme [Elaeis guineensis]	gi|743852430 (+3)	55 kDa	true	0.88	-0.35	15.38	0.852086	15.1	1.28426	15.01	0.596162	15.52	5.21748	0	0	12.81	1.6575
214.2	PREDICTED: pyruvate kinase, cytosolic isozyme-like [Elaeis guineensis]	gi|743834664 (+2)	55 kDa	true	0.88	-0.35	15.38	0.852086	15.1	1.28426	15.01	0.596162	15.52	5.21748	0	0	12.81	1.6575
215	PREDICTED: hypersensitive-induced response protein 4 [Elaeis guineensis]	gi|743831367	32 kDa		0.6	-0.36	0	0	14.85	2.98041	0	0	13.26	0	16.1	0	14.29	0
216	PREDICTED: fumarylacetoacetase [Elaeis guineensis]	gi|743767417	47 kDa		1	-0.37	13.34	0.86326	14.56	0	15.29	0.891186	14.45	0	0	0	0	0
217	Cluster of PREDICTED: hypersensitive-induced response protein 1-like [Elaeis guineensis] (gi|743797758)	gi|743797758 [3]	32 kDa	true	0.76	-0.37	19.5	2.33835	15.95	2.39682	12.12	3.79435	15.89	4.1453	14.69	3.11912	16.1	4.1856
217.1	PREDICTED: hypersensitive-induced response protein 1-like [Elaeis guineensis]	gi|743755077 (+1)	32 kDa	true	0.32	0.42	19.03	3.33761	15.69	1.98021	15.27	3.99862	18.74	2.63439	14.15	1.12939	16.56	0.464601
217.2	PREDICTED: hypersensitive-induced response protein 1-like [Elaeis guineensis]	gi|743797758	32 kDa	true	0.93	0.13	19.53	2.01813	14.26	2.54103	12.06	3.28367	14.6	1.92591	18.01	2.795	12.2	4.2604
218	Cluster of PREDICTED: elongation factor 2-like [Elaeis guineensis] (gi|743796220)	gi|743796220 [3]	94 kDa	true	0.71	-0.37	14.59	5.08238	17.55	0.68719	15.3	2.38913	14.63	1.47599	18.9	0	15.39	1.51085
218.1	PREDICTED: elongation factor 2-like isoform X2 [Elaeis guineensis]	gi|743866613	94 kDa	true	0.31	-0.04	19.47	0	0	0	13.93	2.67933	15.08	1.47529	18.9	0	16.91	1.73273
218.2	PREDICTED: elongation factor 2 [Elaeis guineensis]	gi|743756117	94 kDa	true	0.65	-0.4	14.59	5.75858	17.55	0.68719	15.14	2.82079	15.1	3.00931	18.9	0	15.55	1.8909
218.3	PREDICTED: elongation factor 2-like [Elaeis guineensis]	gi|743796220	94 kDa	true	0.96	-0.51	19.39	5.18999	17.55	0.68719	15.8	1.82078	15.1	3.00931	18.9	0	15.78	1.5316
219	Cluster of PREDICTED: ruBisCO large subunit-binding protein subunit beta, chloroplastic-like [Elaeis guineensis] (gi|743883445)	gi|743883445 [2]	65 kDa	true	0.49	-0.41	19.25	0	15.26	0.658089	15.7	0.872208	15.54	2.15855	14.76	3.16793	15.28	0.489982
219.1	PREDICTED: ruBisCO large subunit-binding protein subunit beta, chloroplastic-like [Elaeis guineensis]	gi|743859387	65 kDa	true	0.61	0.24	0	0	14.82	0	15.4	0.784489	17.43	2.17722	17.27	2.78869	14.97	0.560175
219.2	PREDICTED: ruBisCO large subunit-binding protein subunit beta, chloroplastic isoform X2 [Elaeis guineensis]	gi|743779172	64 kDa	true	1	0	0	0	0	0	0	0	0	0	0	0	0	0
219.3	PREDICTED: ruBisCO large subunit-binding protein subunit beta, chloroplastic-like [Elaeis guineensis]	gi|743883445	65 kDa	true	0.52	-0.53	19.25	0	15.44	0.605806	15.9	0.677337	17.43	2.17722	14.1	3.30212	15.39	0.425397
220	PREDICTED: uncharacterized protein LOC105044905 [Elaeis guineensis]	gi|743782982	30 kDa		0.65	-0.41	15.37	2.26496	16.51	1.90661	15.43	1.23743	15.47	1.29767	0	0	0	0
221	PREDICTED: mannose-specific lectin-like [Elaeis guineensis]	gi|743889796	18 kDa		0.68	-0.43	23.75	7.82447	19.08	2.11261	19	1.67965	0	0	0	0	19.1	3.11904
222	PREDICTED: annexin D1-like [Elaeis guineensis]	gi|743849454	36 kDa		0.94	-0.46	16.14	2.64924	15.74	2.38792	17.09	1.77281	14.01	2.6292	19.31	3.30683	15.96	0.483421
223	Cluster of PREDICTED: plasma membrane ATPase 3-like [Elaeis guineensis] (gi|743790986)	gi|743790986 [2]	105 kDa	true	0.77	-0.49	0	0	13.71	0.875749	15.52	0.969742	0	0	13.47	0	14.11	0
223.1	PREDICTED: plasma membrane ATPase 4-like [Elaeis guineensis]	gi|743857558	104 kDa	true	1	0	0	0	0	0	0	0	0	0	0	0	0	0
223.2	PREDICTED: plasma membrane ATPase-like [Elaeis guineensis]	gi|743767836	105 kDa	true	1	0	0	0	0	0	0	0	0	0	0	0	0	0
223.3	PREDICTED: plasma membrane ATPase 1-like isoform X1 [Elaeis guineensis]	gi|743778476	92 kDa	true	1	0	0	0	0	0	0	0	0	0	0	0	0	0
223.4	PREDICTED: plasma membrane ATPase-like [Elaeis guineensis]	gi|743811891	105 kDa	true	1	0	0	0	0	0	0	0	0	0	0	0	0	0
223.5	PREDICTED: ATPase 10, plasma membrane-type isoform X5 [Elaeis guineensis]	gi|743840311	98 kDa	true	1	0	0	0	0	0	0	0	0	0	0	0	0	0
223.6	PREDICTED: plasma membrane ATPase 4-like [Elaeis guineensis]	gi|743811238	104 kDa	true	1	0	0	0	0	0	0	0	0	0	0	0	0	0
223.7	PREDICTED: plasma membrane ATPase 4 [Elaeis guineensis]	gi|743822257	105 kDa	true	1	0	0	0	0	0	0	0	0	0	0	0	0	0
223.8	PREDICTED: ATPase 10, plasma membrane-type isoform X1 [Elaeis guineensis]	gi|743840295	108 kDa	true	1	0	0	0	0	0	0	0	0	0	0	0	0	0
223.9	PREDICTED: ATPase 10, plasma membrane-type isoform X4 [Elaeis guineensis]	gi|743840307	100 kDa	true	1	0	0	0	0	0	0	0	0	0	0	0	0	0
223.1	PREDICTED: plasma membrane ATPase-like [Elaeis guineensis]	gi|743809639	105 kDa	true	1	0	0	0	0	0	0	0	0	0	0	0	0	0
223.11	PREDICTED: plasma membrane ATPase [Elaeis guineensis]	gi|743766858	105 kDa	true	1	0	0	0	0	0	0	0	0	0	0	0	0	0
223.12	PREDICTED: plasma membrane ATPase 3-like [Elaeis guineensis]	gi|743790986	105 kDa	true	0.77	-0.2	0	0	13.57	0.888635	15.13	1.10811	0	0	13.47	0	14.11	0
223.13	PREDICTED: plasma membrane ATPase 3 [Elaeis guineensis]	gi|743759784	105 kDa	true	0.67	-0.73	0	0	14.45	0	15.13	1.10811	0	0	0	0	14.11	0
224	PREDICTED: 40S ribosomal protein S25 [Elaeis guineensis]	gi|743764188	12 kDa		0.94	-0.51	13.91	1.8724	0	0	15.75	0	0	0	14.26	0.979723	14.59	3.23107
225	Cluster of PREDICTED: tubulin beta-1 chain-like [Elaeis guineensis] (gi|743885464)	gi|743885464	50 kDa	true	0.33	-0.55	0	0	16.37	0	16.39	0	0	0	0	0	15.83	0
225.1	PREDICTED: tubulin beta-1 chain-like [Elaeis guineensis]	gi|743885464 (+2)	50 kDa	true	1	0	0	0	0	0	0	0	0	0	0	0	0	0
225.2	PREDICTED: tubulin beta-1 chain [Elaeis guineensis]	gi|743882074 (+2)	50 kDa	true	1	0	0	0	0	0	0	0	0	0	0	0	0	0
225.3	PREDICTED: tubulin beta chain-like [Elaeis guineensis]	gi|743776286	50 kDa	true	1	0	0	0	0	0	0	0	0	0	0	0	0	0
225.4	PREDICTED: tubulin beta chain-like [Elaeis guineensis]	gi|743792804	50 kDa	true	1	0	0	0	0	0	0	0	0	0	0	0	0	0
225.5	PREDICTED: tubulin beta chain-like [Elaeis guineensis]	gi|743831680	50 kDa	true	1	0	0	0	0	0	0	0	0	0	0	0	0	0
225.6	PREDICTED: tubulin beta-5 chain-like [Elaeis guineensis]	gi|743801937	50 kDa	true	1	0	0	0	0	0	0	0	0	0	0	0	0	0
225.7	PREDICTED: tubulin beta-2 chain-like [Elaeis guineensis]	gi|743878150	50 kDa	true	1	0	0	0	0	0	0	0	0	0	0	0	0	0
225.8	PREDICTED: tubulin beta chain [Elaeis guineensis]	gi|743855771	50 kDa	true	1	0	0	0	0	0	0	0	0	0	0	0	0	0
225.9	PREDICTED: tubulin beta-2 chain [Elaeis guineensis]	gi|743852745	50 kDa	true	0.33	-0.55	0	0	16.37	0	16.39	0	0	0	0	0	15.83	0
226	Cluster of PREDICTED: fructose-bisphosphate aldolase cytoplasmic isozyme [Elaeis guineensis] (gi|743806034)	gi|743806034 [4]	39 kDa	true	0.39	-0.56	16.38	2.68235	15.2	2.34139	15.49	2.14121	15.02	1.60945	15.28	2.01764	15.13	3.09047
226.1	PREDICTED: fructose-bisphosphate aldolase cytoplasmic isozyme [Elaeis guineensis]	gi|743764070	39 kDa	true	0.18	0.35	15.53	1.65688	15.03	2.05309	14.96	1.76444	15.21	1.63807	15.48	3.11043	15.65	1.56743
226.2	PREDICTED: fructose-bisphosphate aldolase, cytoplasmic isozyme 1-like [Elaeis guineensis]	gi|743859040	38 kDa	true	1	0	0	0	0	0	0	0	0	0	0	0	0	0
226.3	PREDICTED: uncharacterized protein LOC105046381 [Elaeis guineensis]	gi|743790768	85 kDa	true	1	0	0	0	0	0	0	0	0	0	0	0	0	0
226.4	PREDICTED: fructose-bisphosphate aldolase cytoplasmic isozyme [Elaeis guineensis]	gi|743761082	39 kDa	true	0.24	-0.06	15.1	1.81732	15.64	2.84231	15.75	3.34905	15.7	2.91512	15.33	2.65716	15.59	2.35476
226.5	PREDICTED: fructose-bisphosphate aldolase cytoplasmic isozyme-like [Elaeis guineensis]	gi|743822486	46 kDa	true	0.8	-1.21	16.59	2.35376	15.53	1.79806	15.76	1.67104	15.8	3.35543	17.87	2.9809	11.9	3.19208
226.6	PREDICTED: fructose-bisphosphate aldolase cytoplasmic isozyme [Elaeis guineensis]	gi|743806034	39 kDa	true	0.42	-1.7	17.46	3.33523	16.45	2.85121	16.14	2.9691	14.57	1.9004	16.08	1.21236	15.03	3.93349
227	PREDICTED: triosephosphate isomerase, cytosolic isoform X1 [Elaeis guineensis]	gi|743787025	27 kDa	true	0.7	-0.57	16.05	2.45042	15.55	1.66518	15.39	1.24818	14.97	1.46864	14.26	1.28806	15.31	2.4626
228	PREDICTED: monodehydroascorbate reductase-like [Elaeis guineensis]	gi|743863108	47 kDa		0.52	-0.58	16	4.22245	17.16	1.69693	17.18	0.396068	15.54	4.62007	16.7	0	16.8	1.27501
229	Cluster of PREDICTED: alcohol dehydrogenase 1 [Elaeis guineensis] (gi|743888171)	gi|743888171 [2]	41 kDa	true	0.54	-0.58	14.91	2.11843	14.57	2.21422	14.58	2.09308	0	0	13.66	0.804781	14.12	1.42418
229.1	PREDICTED: alcohol dehydrogenase 3-like [Elaeis guineensis]	gi|743764832	49 kDa	true	1	0	0	0	0	0	0	0	0	0	0	0	0	0
229.2	PREDICTED: alcohol dehydrogenase 3-like isoform X1 [Elaeis guineensis]	gi|743764827 (+1)	48 kDa	true	1	0	0	0	0	0	0	0	0	0	0	0	0	0
229.3	PREDICTED: alcohol dehydrogenase 1 [Elaeis guineensis]	gi|743888171	41 kDa	true	0.44	-0.61	14.51	2.13468	14.89	1.59544	14.48	1.52334	0	0	13.66	0	14.09	2.16357
229.4	PREDICTED: alcohol dehydrogenase 2-like [Elaeis guineensis]	gi|743763224	41 kDa	true	0.56	-1.98	16.83	4.15703	12.35	1.76985	18.05	0	0	0	13.66	0	14.21	2.5266
230	Cluster of PREDICTED: leucine aminopeptidase 1-like [Elaeis guineensis] (gi|743811443)	gi|743811443 [2]	64 kDa	true	0.79	-0.59	0	0	0	0	16.42	0	14.61	1.77383	21.98	4.90838	16.13	0.406633
230.1	PREDICTED: leucine aminopeptidase 2, chloroplastic-like [Elaeis guineensis]	gi|743857317	56 kDa	true	0.77	-0.34	0	0	0	0	16.42	0	14.87	1.63546	22.34	4.66196	16.13	0
230.2	PREDICTED: leucine aminopeptidase 1-like [Elaeis guineensis]	gi|743811443	64 kDa	true	0.56	-1.08	0	0	0	0	16.42	0	14.32	1.83802	15.93	0	16.13	0
231	Cluster of PREDICTED: eukaryotic initiation factor 4A-8-like [Elaeis guineensis] (gi|743799304)	gi|743799304 [3]	47 kDa	true	0.79	-0.6	19.02	3.54728	12.95	2.363	15.12	1.54871	17.37	3.25006	13	0.96407	14.2	2.15477
231.1	PREDICTED: eukaryotic initiation factor 4A-8-like [Elaeis guineensis]	gi|743769912	47 kDa	true	0.64	0.44	19.02	3.54728	14.11	3.35192	15.17	2.0088	17.37	3.25006	13	0.96407	15.43	1.84776
231.2	PREDICTED: eukaryotic initiation factor 4A-2-like [Elaeis guineensis]	gi|743804523	47 kDa	true	1	0	0	0	0	0	0	0	0	0	0	0	0	0
231.3	PREDICTED: eukaryotic initiation factor 4A-8-like [Elaeis guineensis]	gi|743799304	47 kDa	true	1	-1.02	19.02	3.54728	13.85	3.20594	15.17	2.0088	17.37	3.25006	13	0.96407	13.89	2.21336
231.4	PREDICTED: eukaryotic initiation factor 4A-2 [Elaeis guineensis]	gi|743812312	47 kDa	true	0.73	-1.04	19.02	3.54728	12.66	4.00151	15.17	2.0088	17.37	3.25006	13	0.96407	14.38	3.0005
232	PREDICTED: proteasome subunit alpha type-2-A [Elaeis guineensis]	gi|743834511	26 kDa		0.67	-0.6	0	0	0	0	16.55	0	0	0	0	0	15.94	0.870604
233	Cluster of PREDICTED: histone H2B.11 [Elaeis guineensis] (gi|743787289)	gi|743787289 [2]	17 kDa	true	0.38	-0.64	19.09	4.36523	15.49	0.64669	17.14	0.712438	14.08	1.61842	16.27	0	17.95	0
233.1	PREDICTED: histone H2B-like [Elaeis guineensis]	gi|743787390	20 kDa	true	1	0	0	0	0	0	0	0	0	0	0	0	0	0
233.2	PREDICTED: histone H2B.11 [Elaeis guineensis]	gi|743787289 (+1)	17 kDa	true	0.38	-0.64	19.09	4.36523	15.49	0.64669	17.14	0.712438	14.08	1.61842	16.27	0	17.95	0
234	PREDICTED: carboxymethylenebutenolidase homolog [Elaeis guineensis]	gi|743757729	30 kDa	true	0.94	-0.67	13.39	0.814217	11.72	0	15.62	1.78315	0	0	16.84	2.75048	11.06	2.38051
235	Cluster of PREDICTED: glyceraldehyde-3-phosphate dehydrogenase, cytosolic [Elaeis guineensis] (gi|743887549)	gi|743887549 [5]	37 kDa	true	0.91	-0.69	16.62	2.78793	15.23	3.53317	15.66	1.81571	15.29	3.42794	15.36	1.62044	14.98	2.56474
235.1	PREDICTED: glyceraldehyde-3-phosphate dehydrogenase 2, cytosolic [Elaeis guineensis]	gi|743814513	37 kDa	true	0.31	0.74	16.99	2.73915	15.43	3.82215	15.16	2.38604	14.58	1.2425	16.22	1.9382	17.08	2.11863
235.2	PREDICTED: glyceraldehyde-3-phosphate dehydrogenase GAPCP2, chloroplastic [Elaeis guineensis]	gi|743767919	46 kDa	true	1	0	0	0	0	0	0	0	0	0	0	0	0	0
235.3	PREDICTED: glyceraldehyde-3-phosphate dehydrogenase GAPCP1, chloroplastic-like [Elaeis guineensis]	gi|743855918	46 kDa	true	1	0	0	0	0	0	0	0	0	0	0	0	0	0
235.4	PREDICTED: glyceraldehyde-3-phosphate dehydrogenase, cytosolic [Elaeis guineensis]	gi|743887549	37 kDa	true	0.54	-0.19	16.7	2.93857	15.52	2.96129	15.8	1.93309	16.7	3.43588	15.89	4.60662	15.64	2.85888
235.5	PREDICTED: glyceraldehyde-3-phosphate dehydrogenase 2, cytosolic-like [Elaeis guineensis]	gi|743893211	37 kDa	true	0.84	-0.76	16.44	3.24445	16.45	3.56484	15.85	2.2312	14.63	1.60792	15.63	2.70343	15.87	2.11868
235.6	PREDICTED: glyceraldehyde-3-phosphate dehydrogenase, cytosolic-like isoform X1 [Elaeis guineensis]	gi|743877054 (+1)	37 kDa	true	0.33	-1.04	16.91	2.55999	17.34	4.62075	17.45	2.37821	18.18	4.0722	15.92	4.69316	15.67	3.9415
236	Cluster of PREDICTED: enolase 2 [Elaeis guineensis] (gi|743825640)	gi|743825640 [3]	48 kDa	true	0.9	-0.72	15.97	3.52082	17.25	1.56357	16.57	4.07039	15.18	2.80125	15.37	2.92741	16.83	2.04632
236.1	PREDICTED: enolase-like [Elaeis guineensis]	gi|743877540	48 kDa	true	0.7	-0.26	15.59	2.87767	17.44	1.20754	17.1	4.49623	15.5	4.515	15.12	4.25517	17.4	2.09422
236.2	PREDICTED: enolase 2 [Elaeis guineensis]	gi|743825640	48 kDa	true	0.68	-0.54	16.15	3.87799	17.17	1.4896	17.21	2.03728	15.15	1.96669	16.04	3.75799	17.01	1.48952
236.3	PREDICTED: enolase 2-like [Elaeis guineensis]	gi|743888539	22 kDa	true	0.7	-0.7	16.95	4.75253	17.48	0.8102	16.53	3.89592	16.3	4.9466	14.53	2.6782	17.23	2.0906
237	PREDICTED: universal stress protein A-like protein [Elaeis guineensis]	gi|743773844	18 kDa		0.54	-0.73	14.19	0.933645	15.87	0.721214	15.42	1.57785	14.13	0	0	0	14.63	1.68135
238	PREDICTED: probable NAD(P)H dehydrogenase (quinone) FQR1-like 1 [Elaeis guineensis]	gi|743820818	22 kDa		1	-0.73	0	0	15.16	3.30507	16.41	4.65865	0	0	0	0	14.68	0
239	Cluster of PREDICTED: phosphoenolpyruvate carboxylase 2-like [Elaeis guineensis] (gi|743799873)	gi|743799873 [4]	110 kDa	true	0.88	-0.74	15.31	2.45724	15.31	1.6204	15.04	3.53286	16.41	3.77008	16.27	2.85746	13.43	2.95043
239.1	PREDICTED: phosphoenolpyruvate carboxylase 2 [Elaeis guineensis]	gi|743795961	110 kDa	true	0.14	1.21	14.82	1.22025	15.46	0.971536	13.27	4.06622	16.91	2.07446	16.79	1.15073	12.93	3.80323
239.2	PREDICTED: phosphoenolpyruvate carboxylase 2-like [Elaeis guineensis]	gi|743799873	110 kDa	true	0.76	-0.02	15.67	2.43733	15.07	1.64251	15.43	2.09518	14.96	4.07745	14.09	2.72809	15.65	2.22506
239.3	PREDICTED: LOW QUALITY PROTEIN: phosphoenolpyruvate carboxylase, housekeeping isozyme-like [Elaeis guineensis]	gi|743757060	110 kDa	true	0.52	-1.33	14.82	1.22025	15.46	0.971536	13.27	4.06622	16.26	2.18029	17.38	2.35686	12.53	1.59579
239.4	PREDICTED: phosphoenolpyruvate carboxylase, housekeeping isozyme-like [Elaeis guineensis]	gi|743770464	110 kDa	true	0.86	-1.66	17.56	3.89126	15.07	1.64251	13.86	3.07862	17.84	3.21216	15.87	2.86511	12.64	2.6643
240	PREDICTED: proteasome subunit alpha type-1-like [Elaeis guineensis]	gi|743851306	29 kDa	true	1	-0.76	13.67	0	0	0	16.26	0	14.71	0	14.15	0	16.07	0
241	PREDICTED: DNA-binding protein DDB_G0278111-like [Elaeis guineensis]	gi|743794247	15 kDa		1	-0.78	0	0	0	0	14.03	2.14432	13.25	0	0	0	0	0
242	Cluster of PREDICTED: patellin-3-like isoform X2 [Elaeis guineensis] (gi|743763008)	gi|743763008 [2]	63 kDa	true	0.85	-0.78	14.38	1.84703	15.5	1.48483	16.3	1.31399	13.94	0.978106	14.76	2.71901	15.3	1.24435
242.1	PREDICTED: patellin-3-like isoform X1 [Elaeis guineensis]	gi|743763006	63 kDa	true	1	-0.41	14.31	1.83014	15.53	1.88717	16.37	1.22916	14.13	1.07331	16.21	3.25437	15.68	1.31071
242.2	PREDICTED: patellin-3-like isoform X2 [Elaeis guineensis]	gi|743763008	63 kDa	true	0.72	-0.56	14.31	1.83014	15.68	1.09575	16.11	1.38845	13.96	1.14111	16.21	3.25437	15.46	1.21615
243	Cluster of PREDICTED: adenosylhomocysteinase [Elaeis guineensis] (gi|743880094)	gi|743880094 [3]	53 kDa	true	0.12	-0.81	15.78	1.95428	15.34	2.02532	15.56	1.30933	15.02	2.90786	18.19	0	14.47	2.12925
243.1	PREDICTED: adenosylhomocysteinase [Elaeis guineensis]	gi|743880094	53 kDa	true	0.23	-0.29	15.75	1.4999	16	2.28388	15.63	1.48931	14.88	2.66007	18.19	0	15.72	1.5329
243.2	PREDICTED: adenosylhomocysteinase-like [Elaeis guineensis]	gi|743765738	53 kDa	true	0.17	-0.5	16.25	3.72492	15.18	1.82295	16.13	1.90399	16.6	3.09265	18.19	0	14.25	2.51435
243.3	PREDICTED: adenosylhomocysteinase-like [Elaeis guineensis]	gi|743866755	53 kDa	true	0.1	-0.68	15.81	2.34438	15.72	2.13433	16.09	1.45198	16.01	3.33311	18.19	0	14.55	2.26665
244	Cluster of PREDICTED: pyruvate kinase, cytosolic isozyme-like isoform X1 [Elaeis guineensis] (gi|743878627)	gi|743878627 [4]	58 kDa	true	0.097	-0.81	14.79	1.92079	14.48	1.79489	16.11	2.43464	14.27	1.0241	14.39	0.981092	13.35	4.17374
244.1	PREDICTED: pyruvate kinase, cytosolic isozyme-like [Elaeis guineensis]	gi|743882283	48 kDa	true	0.8	0.19	14.36	2.57456	13.29	3.5276	15.98	1.98374	14.77	0.615434	14.47	0.912933	16.83	0.951524
244.2	PREDICTED: pyruvate kinase, cytosolic isozyme-like [Elaeis guineensis]	gi|743761139	36 kDa	true	1	0	0	0	0	0	0	0	0	0	0	0	0	0
244.3	PREDICTED: pyruvate kinase, cytosolic isozyme-like [Elaeis guineensis]	gi|743763988	58 kDa	true	0.96	-0.58	15.13	1.34952	14.68	1.79642	16.47	2.47688	14.41	0.695747	14.27	0.918388	16.9	2.65148
244.4	PREDICTED: probable pyruvate kinase, cytosolic isozyme [Elaeis guineensis]	gi|743816338	57 kDa	true	0.58	-0.66	13.77	1.23968	14.05	0.91477	15.77	0	14	0.939622	14.24	1.50851	12.98	0
244.5	PREDICTED: pyruvate kinase, cytosolic isozyme-like isoform X1 [Elaeis guineensis]	gi|743878627	58 kDa	true	0.081	-1.73	13.35	1.43466	14.46	0.842917	15.54	3.40336	13.58	1.26021	14.24	1.50851	11.91	2.01941
245	Cluster of PREDICTED: ATP synthase subunit beta, mitochondrial [Elaeis guineensis] (gi|743794377)	gi|743794377 [4]	60 kDa	true	0.65	-0.83	15.41	1.89257	15.71	3.03987	15.88	0.995456	14.92	1.82989	14.19	1.26216	15.51	2.84919
245.1	PREDICTED: ATP synthase subunit beta, mitochondrial-like [Elaeis guineensis]	gi|743800698	60 kDa	true	0.41	0.39	16.07	2.14775	15	2.25488	15.87	1.0479	15.55	2.64468	15.21	4.22675	16.46	1.47577
245.2	PREDICTED: ATP synthase subunit beta, mitochondrial [Elaeis guineensis]	gi|743794377	60 kDa	true	0.98	0.13	16.36	1.77879	16.81	2.45678	16.05	0.977917	17.11	3.58898	13.85	1.09781	16.42	4.12104
245.3	PREDICTED: ATP synthase subunit beta, mitochondrial [Elaeis guineensis]	gi|743757915	60 kDa	true	0.55	-0.29	15.12	1.99277	16.76	3.6527	15.81	1.75279	15.28	2.32129	13.85	1.09781	17.26	1.50375
245.4	PREDICTED: ATP synthase subunit beta, mitochondrial-like [Elaeis guineensis]	gi|743771993	60 kDa	true	0.98	-0.3	16.07	2.14775	16.61	1.1394	15.98	0.981841	16.48	2.59696	15.21	4.22675	15.65	3.08258
246	PREDICTED: cytochrome b-c1 complex subunit 7-2-like [Elaeis guineensis]	gi|743759997	15 kDa		0.67	-0.83	16.03	0	14.97	0	0	0	0	0	0	0	14.6	0.967426
247	Cluster of PREDICTED: uncharacterized oxidoreductase At4g09670-like [Elaeis guineensis] (gi|743773285)	gi|743773285	39 kDa	true	0.96	-0.86	0	0	15.53	0	13.64	1.37532	17.51	0	14.71	0	13.54	1.78954
247.1	PREDICTED: uncharacterized oxidoreductase At4g09670-like [Elaeis guineensis]	gi|743773281	40 kDa	true	1	0	0	0	0	0	0	0	0	0	0	0	0	0
247.2	PREDICTED: uncharacterized oxidoreductase At4g09670-like [Elaeis guineensis]	gi|743773285	39 kDa	true	0.96	-0.86	0	0	15.53	0	13.64	1.37532	17.51	0	14.71	0	13.54	1.78954
248	PREDICTED: HMG-Y-related protein A-like [Elaeis guineensis]	gi|743802615	30 kDa		0.33	-0.88	0	0	0	0	14.71	0	14	0	13.57	0	0	0
249	PREDICTED: probable aquaporin TIP1-1 [Elaeis guineensis]	gi|743890980	26 kDa		1	-0.92	0	0	16.65	3.24955	0	0	12.11	0	15	0	17.34	0
250	Cluster of PREDICTED: 18.1 kDa class I heat shock protein-like [Elaeis guineensis] (gi|743810657)	gi|743810657	18 kDa	true	0.5	-0.94	0	0	16.98	0.697072	16.29	0.938392	13.95	1.26641	13.37	0	16.62	0.529704
250.1	PREDICTED: 18.1 kDa class I heat shock protein [Elaeis guineensis]	gi|743810653	18 kDa	true	1	0	0	0	0	0	0	0	0	0	0	0	0	0
250.2	PREDICTED: 18.1 kDa class I heat shock protein-like [Elaeis guineensis]	gi|743810657	18 kDa	true	0.5	-0.94	0	0	16.98	0.697072	16.29	0.938392	13.95	1.26641	13.37	0	16.62	0.529704
251	PREDICTED: 40S ribosomal protein S14 [Elaeis guineensis]	gi|743830177	16 kDa		0.5	-0.94	0	0	16.36	0	0	0	16.29	0	0	0	15.12	0.530421
252	Cluster of PREDICTED: mitochondrial outer membrane protein porin 1-like [Elaeis guineensis] (gi|743755082)	gi|743755082 [2]	29 kDa	true	0.73	-0.99	16.32	1.92747	15.8	2.81865	15.43	1.6904	15.14	1.75978	14.42	0.76381	15.58	2.15976
252.1	PREDICTED: mitochondrial outer membrane protein porin 1-like [Elaeis guineensis]	gi|743797749	30 kDa	true	0.8	0.5	13.58	0	12.7	3.663	14.61	2.00925	19.93	5.67893	14.21	0.830048	17.75	0
252.2	PREDICTED: mitochondrial outer membrane protein porin 1-like [Elaeis guineensis]	gi|743755082	29 kDa	true	0.45	-1.19	16.47	0.672192	16.26	0.786935	15.76	1.04788	15.33	1.20965	14.53	0.717699	15.58	2.15976
253	Cluster of PREDICTED: profilin-2-like [Elaeis guineensis] (gi|743795378)	gi|743795378	14 kDa	true	0.36	-1.01	17.95	0.739243	15.55	0	15.71	0.66256	0	0	13.19	0	14.95	1.01843
253.1	PREDICTED: profilin-1-like [Elaeis guineensis]	gi|743799591	19 kDa	true	1	0	0	0	0	0	0	0	0	0	0	0	0	0
253.2	PREDICTED: profilin-2 [Elaeis guineensis]	gi|743756080	14 kDa	true	1	0	0	0	0	0	0	0	0	0	0	0	0	0
253.3	PREDICTED: profilin-2-like [Elaeis guineensis]	gi|743795378	14 kDa	true	0.36	-1.01	17.95	0.739243	15.55	0	15.71	0.66256	0	0	13.19	0	14.95	1.01843
254	Cluster of PREDICTED: 40S ribosomal protein S3-3-like isoform X1 [Elaeis guineensis] (gi|743823058)	gi|743823058	26 kDa	true	0.67	-1.08	0	0	13.9	3.63517	16.32	1.16324	13.86	0.872604	0	0	14.89	0.990769
254.1	PREDICTED: 40S ribosomal protein S3-3-like [Elaeis guineensis]	gi|743839300	26 kDa	true	1	0	0	0	0	0	0	0	0	0	0	0	0	0
254.2	PREDICTED: 40S ribosomal protein S3-3 isoform X1 [Elaeis guineensis]	gi|743854081	26 kDa	true	1	0	0	0	0	0	0	0	0	0	0	0	0	0
254.3	ribosomal protein [Elaeis guineensis]	gi|192910782	26 kDa	true	1	0	0	0	0	0	0	0	0	0	0	0	0	0
254.4	PREDICTED: 40S ribosomal protein S3-3-like isoform X1 [Elaeis guineensis]	gi|743823058	26 kDa	true	0.67	-1.08	0	0	13.9	3.63517	16.32	1.16324	13.86	0.872604	0	0	14.89	0.990769
255	Cluster of PREDICTED: 60S ribosomal protein L8-1 [Elaeis guineensis] (gi|743779516)	gi|743779516 [2]	28 kDa	true	0.35	-1.09	17.41	2.44221	15.17	0.952321	0	0	13.15	0.821369	0	0	15.37	4.23769
255.1	PREDICTED: 60S ribosomal protein L8-1 [Elaeis guineensis]	gi|743779516	28 kDa	true	0.92	0.04	17.77	0.996323	15.18	0.644807	0	0	13.15	0	0	0	15.92	1.62139
255.2	PREDICTED: 60S ribosomal protein L8-like [Elaeis guineensis]	gi|743854648	28 kDa	true	0.66	-2.41	14.95	2.3853	11.31	4.937	0	0	13.15	0	0	0	12.01	4.74723
256	PREDICTED: S-formylglutathione hydrolase [Elaeis guineensis]	gi|743845757	32 kDa		1	-1.11	19.48	1.72806	0	0	0	0	18.37	0	0	0	0	0
257	Cluster of PREDICTED: LOW QUALITY PROTEIN: protein IN2-1 homolog B-like [Elaeis guineensis] (gi|743892338)	gi|743892338 [2]	28 kDa	true	0.76	-1.13	16.08	2.41755	17.47	5.22793	11.09	4.57129	14.64	1.35336	13.4	0.924541	15.94	4.42869
257.1	glutathione S-transferase [Elaeis guineensis]	gi|192910866	28 kDa	true	0.51	-0.36	16.08	2.41755	17.07	5.42091	15.18	5.42262	14.96	4.01973	13.4	0.924541	16.25	0.934078
257.2	PREDICTED: LOW QUALITY PROTEIN: protein IN2-1 homolog B-like [Elaeis guineensis]	gi|743892338	28 kDa	true	0.99	-1.13	16.08	2.41755	17.48	4.20938	15.18	5.42262	14.96	4.01973	13.4	0.924541	15.96	4.42452
258	Cluster of PREDICTED: aldehyde dehydrogenase family 2 member B7, mitochondrial-like [Elaeis guineensis] (gi|743767790)	gi|743767790 [2]	62 kDa	true	0.48	-1.16	0	0	0	0	16.52	0	15.73	0.510263	0	0	15.22	1.14824
258.1	PREDICTED: aldehyde dehydrogenase family 2 member B7, mitochondrial-like [Elaeis guineensis]	gi|743767790	62 kDa	true	0.001	15.38	0	0	0	0	0	0	15.73	0	0	0	15.29	1.25713
258.2	PREDICTED: aldehyde dehydrogenase family 2 member B7, mitochondrial-like [Elaeis guineensis]	gi|743809425	59 kDa	true	1	0	0	0	0	0	0	0	0	0	0	0	0	0
258.3	PREDICTED: aldehyde dehydrogenase family 2 member B7, mitochondrial-like [Elaeis guineensis]	gi|743809428	59 kDa	true	1	0	0	0	0	0	0	0	0	0	0	0	0	0
258.4	PREDICTED: aldehyde dehydrogenase family 2 member B7, mitochondrial-like [Elaeis guineensis]	gi|743766664	59 kDa	true	0.5	-0.93	0	0	0	0	16.52	0	15.73	0	0	0	15.49	0.737708
259	Cluster of PREDICTED: protein DJ-1 homolog D-like [Elaeis guineensis] (gi|743834058)	gi|743834058	41 kDa	true	0.8	-1.22	18.87	4.38643	16.59	0	15.98	0	15.25	0	0	0	0	0
259.1	PREDICTED: protein DJ-1 homolog D-like [Elaeis guineensis]	gi|743834058	41 kDa	true	1	0	0	0	0	0	0	0	0	0	0	0	0	0
259.2	PREDICTED: protein DJ-1 homolog D-like [Elaeis guineensis]	gi|743883303	35 kDa	true	1	0	0	0	0	0	0	0	0	0	0	0	0	0
259.3	PREDICTED: protein DJ-1 homolog D-like [Elaeis guineensis]	gi|743883273	41 kDa	true	0.8	-1.22	18.87	4.38643	16.59	0	15.98	0	15.25	0	0	0	0	0
260	PREDICTED: ferritin-4, chloroplastic-like [Elaeis guineensis]	gi|743873486	29 kDa		0.95	-1.23	19.35	0	0	0	16.52	3.73338	19.76	0	15.03	0	15.81	1.92335
261	PREDICTED: vacuolar protein sorting-associated protein 32 homolog 2 [Elaeis guineensis]	gi|743859050	24 kDa		1	-1.24	12.16	0	0	0	15.19	0	0	0	0	0	13.74	0.662008
262	PREDICTED: 60S acidic ribosomal protein P0 [Elaeis guineensis]	gi|743855682	35 kDa		0.72	-1.27	14.39	3.04622	15.67	2.4963	16.09	1.13759	18.72	2.75738	13.54	0.908599	14.35	1.61649
263	PREDICTED: universal stress protein A-like protein [Elaeis guineensis]	gi|743784546	19 kDa		0.67	-1.28	18.4	0	15.21	0	0	0	0	0	0	0	15.99	2.91723
264	PREDICTED: ricin-like [Elaeis guineensis]	gi|743787211	63 kDa		0.91	-1.31	14.57	0.969499	18.38	0.934182	17.15	4.04411	14.34	6.08411	13.99	0.837598	15.14	3.68643
265	aquaporin [Elaeis guineensis]	gi|171221245 (+2)	31 kDa	true	0.94	-1.35	14.95	1.42745	18.47	0	18.45	0	18.82	4.01783	14.88	3.72654	0	0
266	Cluster of PREDICTED: heat shock protein 81-1-like [Elaeis guineensis] (gi|743807690)	gi|743807690	80 kDa	true	0.25	-1.44	18.6	3.07853	15.39	0.424341	15.84	0	14.26	3.19242	0	0	0	0
266.1	PREDICTED: heat shock protein 81-1-like [Elaeis guineensis]	gi|743765990	80 kDa	true	1	0	0	0	0	0	0	0	0	0	0	0	0	0
266.2	PREDICTED: heat shock protein 81-1, partial [Elaeis guineensis]	gi|743888516	65 kDa	true	1	0	0	0	0	0	0	0	0	0	0	0	0	0
266.3	PREDICTED: heat shock protein 81-1-like [Elaeis guineensis]	gi|743807690	80 kDa	true	0.25	-1.44	18.6	3.07853	15.39	0.424341	15.84	0	14.26	3.19242	0	0	0	0
267	PREDICTED: enoyl-[acyl-carrier-protein] reductase [NADH] 1, chloroplastic [Elaeis guineensis]	gi|743808818	40 kDa	true	1	-1.59	0	0	15.16	0	0	0	0	0	13.57	0	0	0
268	PREDICTED: serine carboxypeptidase-like [Elaeis guineensis]	gi|743780890	59 kDa		0.48	-1.62	19.8	0	16.06	2.07682	16.24	0	19.74	4.01926	12.97	1.05733	0	0
269	PREDICTED: skin secretory protein xP2-like [Elaeis guineensis]	gi|743886010	17 kDa		1	-1.68	0	0	0	0	18.21	0	0	0	0	0	16.53	0
270	PREDICTED: LOW QUALITY PROTEIN: subtilisin-like protease [Elaeis guineensis]	gi|743774266	81 kDa	true	0.13	-1.78	0	0	17.25	0.462524	16.32	1.80066	0	0	0	0	15.13	0.473647
271	PREDICTED: carboxymethylenebutenolidase homolog [Elaeis guineensis]	gi|743794250	30 kDa	true	0.96	-1.84	15.45	4.39559	16.01	3.49367	15.2	2.17689	0	0	16.84	2.75048	13.35	0
272	PREDICTED: subtilisin-like protease [Elaeis guineensis]	gi|743778980	82 kDa	true	0.12	-1.85	0	0	15.42	0.701074	15.7	0.921184	0	0	0	0	13.68	0
273	Cluster of PREDICTED: pyruvate kinase, cytosolic isozyme [Elaeis guineensis] (gi|743783146)	gi|743783146 [2]	54 kDa	true	0.91	-1.87	14.14	0.673694	17.14	1.03008	15.57	0	21.26	5.37592	14.77	0	12.74	1.3395
273.1	PREDICTED: pyruvate kinase, cytosolic isozyme [Elaeis guineensis]	gi|743783146	54 kDa	true	0.91	-1.52	14.14	0	17.14	1.03008	15.57	0	21.88	5.16905	14.77	0	12.74	1.3395
273.2	PREDICTED: pyruvate kinase, cytosolic isozyme-like [Elaeis guineensis]	gi|743843735	54 kDa	true	0.6	-2.62	14.14	0	16	0	0	0	14.87	0	0	0	12.74	1.3395
274	Cluster of PREDICTED: isocitrate dehydrogenase [NADP] [Elaeis guineensis] (gi|743755796)	gi|743755796 [5]	46 kDa	true	0.27	-1.95	18.5	1.13475	15	0	14.71	0	13.02	0	0	0	15.04	0
274.1	PREDICTED: isocitrate dehydrogenase [NADP]-like isoform X2 [Elaeis guineensis]	gi|743796990	44 kDa	true	1	0	0	0	0	0	0	0	0	0	0	0	0	0
274.2	PREDICTED: isocitrate dehydrogenase [NADP]-like isoform X1 [Elaeis guineensis]	gi|743796984	46 kDa	true	1	0	0	0	0	0	0	0	0	0	0	0	0	0
274.3	NADP-isocitrate dehydrogenase [Elaeis guineensis]	gi|192913030 (+3)	47 kDa	true	0.33	-2.96	17.68	0	0	0	0	0	13.02	0	0	0	15.04	0
274.4	PREDICTED: isocitrate dehydrogenase [NADP] [Elaeis guineensis]	gi|743755796	46 kDa	true	0.17	-15.16	19.21	0	15	0	14.71	0	0	0	0	0	0	0
275	Cluster of PREDICTED: fructose-bisphosphate aldolase 1, chloroplastic-like [Elaeis guineensis] (gi|743800712)	gi|743800712 [2]	42 kDa	true	0.49	-2	14.52	0.886391	14.03	2.287	15.43	0.416971	13.02	0.851015	0	0	12.82	1.51385
275.1	PREDICTED: fructose-bisphosphate aldolase 1, chloroplastic-like [Elaeis guineensis]	gi|743800712	42 kDa	true	0.84	-1.23	14.52	0.886391	13.62	2.8175	15.43	0	13.02	0	0	0	13.34	3.10834
275.2	PREDICTED: fructose-bisphosphate aldolase 1, chloroplastic-like [Elaeis guineensis]	gi|743771928	42 kDa	true	0.33	-1.94	14.52	0.886391	14.54	1.52161	15.43	0	13.02	0	0	0	13.34	3.10834
276	PREDICTED: hypersensitive-induced response protein 1 [Elaeis guineensis]	gi|743755088	31 kDa	true	0.59	-2.01	20.53	0.780121	13.43	0	14.9	3.87387	14.98	0.604977	13.22	1.0129	0	0
277	PREDICTED: peroxidase 4-like [Elaeis guineensis]	gi|743818796	35 kDa	true	0.32	-2.03	15.39	1.26942	16.39	1.16278	16.18	1.74895	13.62	0	13.19	0	16.43	0
278	Cluster of PREDICTED: guanine nucleotide-binding protein subunit beta-like protein A [Elaeis guineensis] (gi|743794305)	gi|743794305	36 kDa	true	0.4	-2.19	17.71	3.58089	0	0	15.6	0.881894	13.05	0	14.19	0	0	0
278.1	PREDICTED: guanine nucleotide-binding protein subunit beta-like protein A [Elaeis guineensis]	gi|743772066	35 kDa	true	1	0	0	0	0	0	0	0	0	0	0	0	0	0
278.2	PREDICTED: guanine nucleotide-binding protein subunit beta-like protein A [Elaeis guineensis]	gi|743757826	36 kDa	true	1	0	0	0	0	0	0	0	0	0	0	0	0	0
278.3	PREDICTED: guanine nucleotide-binding protein subunit beta-like protein A [Elaeis guineensis]	gi|743800951	33 kDa	true	1	0	0	0	0	0	0	0	0	0	0	0	0	0
278.4	PREDICTED: guanine nucleotide-binding protein subunit beta-like protein A [Elaeis guineensis]	gi|743794305	36 kDa	true	0.4	-2.19	17.71	3.58089	0	0	15.6	0.881894	13.05	0	14.19	0	0	0
279	Cluster of PREDICTED: cationic peroxidase SPC4-like [Elaeis guineensis] (gi|743817476)	gi|743817476 [2]	38 kDa	true	0.43	-2.19	16.89	0.459835	0	0	0	0	15.22	0.944804	14.78	1.67164	14.14	2.7856
279.1	PREDICTED: cationic peroxidase SPC4-like [Elaeis guineensis]	gi|743817476	38 kDa	true	0.62	-1.62	16.89	0	0	0	0	0	15.33	0.881566	15.1	1.74646	15.26	2.72728
279.2	PREDICTED: peroxidase 12-like, partial [Elaeis guineensis]	gi|743890051	23 kDa	true	0.63	-2.86	16.89	0	0	0	0	0	15.2	3.28273	14.91	5.73223	13.11	3.31195
280	PREDICTED: probable bifunctional methylthioribulose-1-phosphate dehydratase/enolase-phosphatase E1 [Elaeis guineensis]	gi|743876340	57 kDa		0.5	-2.25	0	0	15.12	0	0	0	0	0	0	0	12.87	2.28643
281	Cluster of PREDICTED: dihydrolipoyl dehydrogenase, mitochondrial-like [Elaeis guineensis] (gi|743855576)	gi|743855576 [2]	57 kDa	true	0.01	-2.26	14.71	3.32239	15.63	1.0397	14.99	1.31718	0	0	13.04	0.977823	0	0
281.1	PREDICTED: dihydrolipoyl dehydrogenase 1, mitochondrial-like [Elaeis guineensis]	gi|743768838	53 kDa	true	0.029	-2.37	14.18	0	15.75	0.833687	14.99	1.31718	0	0	12.97	1.00369	0	0
281.2	PREDICTED: dihydrolipoyl dehydrogenase, mitochondrial-like [Elaeis guineensis]	gi|743855576	57 kDa	true	0.01	-2.41	15.28	3.3716	15.63	0.962223	14.99	1.31718	0	0	13.06	0.959015	0	0
282	Cluster of PREDICTED: elongation factor 1-delta 1-like [Elaeis guineensis] (gi|743859471)	gi|743859471	25 kDa	true	0.079	-2.34	18.1	0	0	0	14.68	2.0499	12.43	0	0	0	12.81	1.8885
282.1	PREDICTED: elongation factor 1-beta-like [Elaeis guineensis]	gi|743785253	24 kDa	true	1	0	0	0	0	0	0	0	0	0	0	0	0	0
282.2	PREDICTED: elongation factor 1-delta 1-like [Elaeis guineensis]	gi|743859469	25 kDa	true	1	0	0	0	0	0	0	0	0	0	0	0	0	0
282.3	PREDICTED: elongation factor 1-delta 1-like [Elaeis guineensis]	gi|743859471	25 kDa	true	0.079	-2.34	18.1	0	0	0	14.68	2.0499	12.43	0	0	0	12.81	1.8885
283	PREDICTED: 40S ribosomal protein S7-like isoform X2 [Elaeis guineensis]	gi|743889640	21 kDa	true	0.57	-2.38	0	0	14.46	0.751774	14.63	3.20338	12.19	0	0	0	0	0
284	PREDICTED: blue copper protein-like [Elaeis guineensis]	gi|743778568	19 kDa		0.36	-2.44	14.41	1.50586	16.97	0.647137	17.21	2.52637	19.25	0	0	0	13.89	3.12969
285	Cluster of PREDICTED: 40S ribosomal protein S7 [Elaeis guineensis] (gi|743781952)	gi|743781952	22 kDa	true	0.25	-2.69	13.17	0	14.91	0	15.19	0	12.19	0	0	0	0	0
285.1	PREDICTED: 40S ribosomal protein S7-like [Elaeis guineensis]	gi|743842982	22 kDa	true	1	0	0	0	0	0	0	0	0	0	0	0	0	0
285.2	PREDICTED: 40S ribosomal protein S7 [Elaeis guineensis]	gi|743781952	22 kDa	true	0.25	-2.69	13.17	0	14.91	0	15.19	0	12.19	0	0	0	0	0
286	PREDICTED: superoxide dismutase [Cu-Zn], chloroplastic [Elaeis guineensis]	gi|743852970	23 kDa		0.17	-2.7	15.02	0.916029	16.41	0.966407	16.72	0	13.36	0	0	0	0	0
287	Cluster of eukaryotic translation initiation factor 5A isoform IV [Elaeis guineensis] (gi|192910690)	gi|192910690 [2]	17 kDa	true	0.5	-2.72	19.61	2.54653	16.32	3.14026	0	0	14.06	0	0	0	0	0
287.1	PREDICTED: eukaryotic translation initiation factor 5A isoform X2 [Elaeis guineensis]	gi|743791966	17 kDa	true	1	0	0	0	0	0	0	0	0	0	0	0	0	0
287.2	PREDICTED: eukaryotic translation initiation factor 5A-like [Elaeis guineensis]	gi|743857337	17 kDa	true	1	0	0	0	0	0	0	0	0	0	0	0	0	0
287.3	PREDICTED: eukaryotic translation initiation factor 5A-like [Elaeis guineensis]	gi|743847311 (+1)	17 kDa	true	1	0	0	0	0	0	0	0	0	0	0	0	0	0
287.4	PREDICTED: eukaryotic translation initiation factor 5A [Elaeis guineensis]	gi|743760779 (+1)	17 kDa	true	1	0	0	0	0	0	0	0	0	0	0	0	0	0
287.5	eukaryotic translation initiation factor 5A isoform IV [Elaeis guineensis]	gi|192910690 (+1)	17 kDa	true	0.5	-2.72	19.61	2.54653	16.32	3.14026	0	0	14.06	0	0	0	0	0
288	PREDICTED: proteasome subunit alpha type-7 [Elaeis guineensis]	gi|743855249	27 kDa		0.17	-2.74	17.28	0.520667	15.68	0	15.43	0	14.01	0	0	0	0	0
289	PREDICTED: 2-isopropylmalate synthase A-like [Elaeis guineensis]	gi|743821259	68 kDa		1	-2.74	18.96	0	13.7	0	0	0	0	0	0	0	15.45	0
290	PREDICTED: aminopeptidase M1-like [Elaeis guineensis]	gi|743769768	101 kDa		1	-2.78	18.14	3.85425	0	0	0	0	0	0	0	0	15.36	0
291	PREDICTED: basic blue protein-like [Elaeis guineensis]	gi|743771718	13 kDa		0.28	-3.39	16.8	2.01995	18.04	2.67195	19.1	5.19847	14.04	0.993	0	0	15.85	0
292	Cluster of PREDICTED: chaperonin CPN60-2, mitochondrial-like [Elaeis guineensis] (gi|743826168)	gi|743826168 [2]	61 kDa	true	0.17	-3.54	19.23	0	0	0	0	0	17.57	3.16429	14.18	1.16167	16.27	0
292.1	PREDICTED: chaperonin CPN60-2, mitochondrial [Elaeis guineensis]	gi|743776846	61 kDa	true	1	17.57	0	0	0	0	0	0	17.57	3.16429	0	0	0	0
292.2	PREDICTED: chaperonin CPN60-2, mitochondrial-like [Elaeis guineensis]	gi|743826168	61 kDa	true	0.25	-3.95	19.23	0	0	0	0	0	0	0	14.18	1.16167	16.27	0
293	PREDICTED: putative uncharacterized protein YDL057W isoform X1 [Elaeis guineensis]	gi|743797589 (+1)	32 kDa		0.33	-3.58	15.98	0	0	0	0	0	0	0	0	0	12.4	0.999939
294	PREDICTED: pyruvate kinase, cytosolic isozyme [Elaeis guineensis]	gi|743775291	55 kDa	true	0.27	-4.2	14.14	0	16	0	15.57	0	14.87	0	0	0	11.24	1.55215
295	PREDICTED: 60S ribosomal protein L6-like [Elaeis guineensis]	gi|743862614	22 kDa		1	-4.24	0	0	0	0	16.49	0	12.25	0	0	0	0	0
296	Cluster of PREDICTED: 60S ribosomal protein L10a-1-like [Elaeis guineensis] (gi|743845923)	gi|743845923 [2]	25 kDa	true	1	-4.58	18.74	0	0	0	0	0	0	0	14.16	0	0	0
296.1	PREDICTED: 60S ribosomal protein L10a-1 [Elaeis guineensis]	gi|743877560	25 kDa	true	1	0	0	0	0	0	0	0	0	0	0	0	0	0
296.2	PREDICTED: 60S ribosomal protein L10a-1-like [Elaeis guineensis]	gi|743845923 (+1)	25 kDa	true	1	-4.58	18.74	0	0	0	0	0	0	0	14.16	0	0	0
297	PREDICTED: mitochondrial outer membrane protein porin 1-like [Elaeis guineensis]	gi|743798954	29 kDa	true	0.7	-4.62	13.58	0	17.6	0	17.64	0	20.36	0	12.71	0	12.61	1.31349
298	PREDICTED: probable apyrase 2 [Elaeis guineensis]	gi|743789264	50 kDa		0.05	-5.25	17.48	4.16954	17.98	5.36822	16.3	3.95952	0	0	12.49	0	11.18	5.74009
299	PREDICTED: uncharacterized protein LOC105034060 [Elaeis guineensis]	gi|743875660	28 kDa	true	0.17	-6.16	18.96	0	0	0	0	0	14.11	0	15.92	0	12.17	1.50991
300	gi|743892908-DECOY|ref|XP_010911667.1| PREDICTED: uncharacterized protein LOC105037735,...	gi|743892908-DECOY|ref|XP_010911667.1|	?		1	-8.81	0	0	0	0	8.81	0	0	0	0	0	0	0
301	PREDICTED: neuromodulin-like [Elaeis guineensis]	gi|743777268	13 kDa		1	-10.89	0	0	0	0	10.89	0	0	0	0	0	0	0
302	PREDICTED: ankyrin-1-like, partial [Elaeis guineensis]	gi|743891585	25 kDa		1	-11.64	0	0	0	0	11.64	0	0	0	0	0	0	0
303	PREDICTED: F-box protein At-B [Elaeis guineensis]	gi|743807730	68 kDa		1	-12.48	0	0	0	0	12.48	0	0	0	0	0	0	0
304	PREDICTED: protein ASPARTIC PROTEASE IN GUARD CELL 2-like [Elaeis guineensis]	gi|743803658	46 kDa		0.17	-12.49	0	0	12.49	1.79817	0	0	0	0	0	0	0	0
305	PREDICTED: peptidyl-prolyl cis-trans isomerase CYP20-1 isoform X1 [Elaeis guineensis]	gi|743826328 (+1)	23 kDa		1	-12.59	12.59	0	0	0	0	0	0	0	0	0	0	0
306	translation elongation factor EF-1 beta chain [Elaeis guineensis]	gi|192910732 (+2)	24 kDa		1	-12.61	12.61	0	0	0	0	0	0	0	0	0	0	0
307	PREDICTED: 60S acidic ribosomal protein P1-like [Elaeis guineensis]	gi|743870482 (+1)	11 kDa		1	-12.87	0	0	0	0	12.87	1.6961	0	0	0	0	0	0
308	Cluster of PREDICTED: biotin carboxylase 1, chloroplastic isoform X1 [Elaeis guineensis] (gi|743804365)	gi|743804365 [3]	58 kDa	true	1	-13.02	0	0	13.02	0	0	0	0	0	0	0	0	0
308.1	acetyl-CoA carboxylase [Elaeis guineensis]	gi|209168853 (+1)	58 kDa	true	1	0	0	0	0	0	0	0	0	0	0	0	0	0
308.2	PREDICTED: biotin carboxylase 1, chloroplastic isoform X1 [Elaeis guineensis]	gi|743804365 (+2)	58 kDa	true	1	-13.02	0	0	13.02	0	0	0	0	0	0	0	0	0
309	PREDICTED: 60S ribosomal protein L19-3-like [Elaeis guineensis]	gi|743820096	24 kDa		1	-13.06	13.06	0	0	0	0	0	0	0	0	0	0	0
310	PREDICTED: pyrophosphate--fructose 6-phosphate 1-phosphotransferase subunit beta-like [Elaeis guineensis]	gi|743766355	61 kDa	true	1	-13.32	0	0	0	0	13.32	0	0	0	0	0	0	0
311	Cluster of PREDICTED: UDP-glucose 6-dehydrogenase 4 [Elaeis guineensis] (gi|743792056)	gi|743792056	53 kDa	true	1	-13.33	0	0	0	0	13.33	0	0	0	0	0	0	0
311.1	PREDICTED: UDP-glucose 6-dehydrogenase 4 [Elaeis guineensis]	gi|743837217	53 kDa	true	1	0	0	0	0	0	0	0	0	0	0	0	0	0
311.2	PREDICTED: UDP-glucose 6-dehydrogenase 5-like [Elaeis guineensis]	gi|743760869	53 kDa	true	1	0	0	0	0	0	0	0	0	0	0	0	0	0
311.3	PREDICTED: UDP-glucose 6-dehydrogenase 5-like [Elaeis guineensis]	gi|743847613	53 kDa	true	1	0	0	0	0	0	0	0	0	0	0	0	0	0
311.4	PREDICTED: UDP-glucose 6-dehydrogenase 4 [Elaeis guineensis]	gi|743792056	53 kDa	true	1	-13.33	0	0	0	0	13.33	0	0	0	0	0	0	0
312	PREDICTED: phosphoserine aminotransferase 2, chloroplastic-like [Elaeis guineensis]	gi|743823963	46 kDa		1	-13.34	13.34	0.904021	0	0	0	0	0	0	0	0	0	0
313	PREDICTED: eukaryotic translation initiation factor 3 subunit B-like [Elaeis guineensis]	gi|743827177	83 kDa	true	1	-13.36	0	0	13.36	0	0	0	0	0	0	0	0	0
314	PREDICTED: IAA-amino acid hydrolase ILR1-like 7 isoform X2 [Elaeis guineensis]	gi|743863475	45 kDa		1	-13.38	0	0	0	0	13.38	0	0	0	0	0	0	0
315	PREDICTED: lysophospholipid acyltransferase LPEAT1 isoform X4 [Elaeis guineensis]	gi|743868892	38 kDa		1	-13.44	0	0	13.44	0	0	0	0	0	0	0	0	0
316	PREDICTED: protein transport protein Sec61 subunit beta-like [Elaeis guineensis]	gi|743781394	11 kDa		1	-13.52	12.49	0	13.72	0	0	0	0	0	0	0	0	0
317	PREDICTED: nudix hydrolase 3 isoform X1 [Elaeis guineensis]	gi|743767540 (+3)	81 kDa		0.17	-13.52	0	0	13.86	0	13.35	0.489183	0	0	0	0	0	0
318	PREDICTED: heterogeneous nuclear ribonucleoprotein 1-like [Elaeis guineensis]	gi|743829831	46 kDa		1	-13.53	0	0	13.53	0	0	0	0	0	0	0	0	0
319	PREDICTED: plasma membrane-associated cation-binding protein 1-like [Elaeis guineensis]	gi|743771276 (+1)	21 kDa		1	-13.6	0	0	0	0	13.6	0	0	0	0	0	0	0
320	cytoplasmic ribosomal protein S15a [Elaeis guineensis]	gi|192910724 (+8)	15 kDa		1	-13.63	13.63	0	0	0	0	0	0	0	0	0	0	0
321	PREDICTED: putative germin-like protein 2-1 [Elaeis guineensis]	gi|743856321	21 kDa		1	-13.65	13.65	0	0	0	0	0	0	0	0	0	0	0
322	Cluster of PREDICTED: LOW QUALITY PROTEIN: ATP-citrate synthase beta chain protein 1-like [Elaeis guineensis] (gi|743783584)	gi|743783584	67 kDa	true	1	-13.66	0	0	0	0	13.66	0	0	0	0	0	0	0
322.1	PREDICTED: ATP-citrate synthase beta chain protein 1-like [Elaeis guineensis]	gi|743844046	66 kDa	true	1	0	0	0	0	0	0	0	0	0	0	0	0	0
322.2	PREDICTED: LOW QUALITY PROTEIN: ATP-citrate synthase beta chain protein 1-like [Elaeis guineensis]	gi|743783584	67 kDa	true	1	-13.66	0	0	0	0	13.66	0	0	0	0	0	0	0
323	PREDICTED: probable calcium-binding protein CML7 [Elaeis guineensis]	gi|743880283 (+1)	16 kDa		1	-13.67	0	0	0	0	13.67	0	0	0	0	0	0	0
324	PREDICTED: UDP-D-apiose/UDP-D-xylose synthase 2 [Elaeis guineensis]	gi|743886838	44 kDa		1	-13.72	0	0	13.72	0	0	0	0	0	0	0	0	0
325	60S ribosomal protein L35 [Elaeis guineensis]	gi|192910698 (+2)	14 kDa		1	-13.78	13.7	0	0	0	13.82	0	0	0	0	0	0	0
326	PREDICTED: heterogeneous nuclear ribonucleoprotein A1-like [Elaeis guineensis]	gi|743810937	35 kDa		1	-13.91	0	0	0	0	13.91	0	0	0	0	0	0	0
327	PREDICTED: cold shock protein 2-like [Elaeis guineensis]	gi|743832792	19 kDa		1	-13.93	0	0	13.93	0	0	0	0	0	0	0	0	0
328	PREDICTED: proteasome subunit alpha type-3 isoform X1 [Elaeis guineensis]	gi|743864965	27 kDa		1	-13.98	0	0	13.98	0	0	0	0	0	0	0	0	0
329	Cluster of PREDICTED: S-adenosylmethionine synthase [Elaeis guineensis] (gi|743783184)	gi|743783184 [2]	43 kDa	true	0.001	-14.21	14.46	1.29191	14.2	1.66519	13.57	1.59227	0	0	0	0	0	0
329.1	PREDICTED: S-adenosylmethionine synthase [Elaeis guineensis]	gi|743843783	43 kDa	true	1	0	0	0	0	0	0	0	0	0	0	0	0	0
329.2	PREDICTED: S-adenosylmethionine synthase-like [Elaeis guineensis]	gi|743768952	43 kDa	true	1	0	0	0	0	0	0	0	0	0	0	0	0	0
329.3	PREDICTED: S-adenosylmethionine synthase [Elaeis guineensis]	gi|743783184	43 kDa	true	0.001	-14.21	13.94	1.47141	15.44	1.73448	14.13	1.68604	0	0	0	0	0	0
329.4	PREDICTED: S-adenosylmethionine synthase-like [Elaeis guineensis]	gi|743855555	43 kDa	true	0.001	-14.79	14.72	1.20321	15.44	1.73448	15.64	2.42017	0	0	0	0	0	0
330	PREDICTED: profilin-1-like [Elaeis guineensis]	gi|743799588	14 kDa		1	-14.21	14.91	0	0	0	13.76	0	0	0	0	0	0	0
331	PREDICTED: 17.3 kDa class II heat shock protein-like [Elaeis guineensis]	gi|743799089	17 kDa		0.0083	-14.21	12.85	0	0	0	14.66	2.17011	0	0	0	0	0	0
332	PREDICTED: probable protein phosphatase 2C 62 isoform X1 [Elaeis guineensis]	gi|743758875 (+1)	31 kDa		1	-14.23	0	0	0	0	14.23	0	0	0	0	0	0	0
333	Cluster of 40S ribosomal protein S8 [Elaeis guineensis] (gi|192913018)	gi|192913018 [3]	25 kDa	true	0.0014	-14.25	14.29	1.36797	0	0	14.21	1.78609	0	0	0	0	0	0
333.1	PREDICTED: 40S ribosomal protein S8-like [Elaeis guineensis]	gi|743875035	25 kDa	true	1	0	0	0	0	0	0	0	0	0	0	0	0	0
333.2	40S ribosomal protein S8 [Elaeis guineensis]	gi|192913018 (+2)	25 kDa	true	0.0014	-14.25	14.29	1.36797	0	0	14.21	1.78609	0	0	0	0	0	0
334	PREDICTED: LOW QUALITY PROTEIN: glutathione S-transferase omega-like 2 [Elaeis guineensis]	gi|743771606	39 kDa		1	-14.25	0	0	0	0	14.25	0.505479	0	0	0	0	0	0
335	PREDICTED: cysteine synthase [Elaeis guineensis]	gi|743774724	34 kDa	true	0.001	-14.28	0	0	15.75	0	14.13	0.736359	0	0	0	0	0	0
336	Cluster of PREDICTED: ras-related protein RABA2a-like [Elaeis guineensis] (gi|743815721)	gi|743815721	24 kDa	true	1	-14.3	0	0	14.3	0	0	0	0	0	0	0	0	0
336.1	PREDICTED: ras-related protein RABA2a-like [Elaeis guineensis]	gi|743764971	24 kDa	true	1	0	0	0	0	0	0	0	0	0	0	0	0	0
336.2	PREDICTED: ras-related protein RABA1f-like [Elaeis guineensis]	gi|743865694	24 kDa	true	1	0	0	0	0	0	0	0	0	0	0	0	0	0
336.3	PREDICTED: ras-related protein RABA2a-like [Elaeis guineensis]	gi|743815721	24 kDa	true	1	-14.3	0	0	14.3	0	0	0	0	0	0	0	0	0
337	PREDICTED: leucine-rich repeat extensin-like protein 5 [Elaeis guineensis]	gi|743802043	71 kDa	true	1	-14.32	12.38	0	0	0	14.55	0	0	0	0	0	0	0
338	PREDICTED: proteasome subunit alpha type-4 [Elaeis guineensis]	gi|743873727	27 kDa		1	-14.33	12.95	0	0	0	14.61	0	0	0	0	0	0	0
339	PREDICTED: uncharacterized protein C1F8.04c-like [Elaeis guineensis]	gi|743812975	52 kDa		0.17	-14.33	0	0	14.33	0.935296	0	0	0	0	0	0	0	0
340	PREDICTED: UDP-sugar pyrophosphorylase [Elaeis guineensis]	gi|743804515	68 kDa		1	-14.39	14.41	0	14.38	0	0	0	0	0	0	0	0	0
341	PREDICTED: T-complex protein 1 subunit zeta-like [Elaeis guineensis]	gi|743779333	59 kDa		1	-14.4	0	0	0	0	14.4	0	0	0	0	0	0	0
342	PREDICTED: peptide-N4-(N-acetyl-beta-glucosaminyl)asparagine amidase A-like [Elaeis guineensis]	gi|743770446	68 kDa		1	-14.46	0	0	0	0	14.46	0	0	0	0	0	0	0
343	Cluster of PREDICTED: 60S ribosomal protein L14-2-like [Elaeis guineensis] (gi|743873332)	gi|743873332 [2]	15 kDa	true	0.17	-14.5	18.49	2.7496	13.54	0	0	0	0	0	0	0	0	0
343.1	PREDICTED: 60S ribosomal protein L14-1-like isoform X2 [Elaeis guineensis]	gi|743869489	15 kDa	true	1	0	0	0	0	0	0	0	0	0	0	0	0	0
343.2	PREDICTED: 60S ribosomal protein L14-2-like [Elaeis guineensis]	gi|743873332	15 kDa	true	0.17	-14	18.21	3.2153	13.54	0	0	0	0	0	0	0	0	0
343.3	PREDICTED: 60S ribosomal protein L14-2-like isoform X2 [Elaeis guineensis]	gi|743830032	15 kDa	true	1	-18.21	18.21	3.2153	0	0	0	0	0	0	0	0	0	0
344	Cluster of PREDICTED: 40S ribosomal protein S19-3-like [Elaeis guineensis] (gi|743837209)	gi|743837209	16 kDa	true	0.042	-14.52	13.74	1.19158	0	0	15.98	0	0	0	0	0	0	0
344.1	PREDICTED: 40S ribosomal protein S19-3-like [Elaeis guineensis]	gi|743837209	16 kDa	true	1	0	0	0	0	0	0	0	0	0	0	0	0	0
344.2	PREDICTED: 40S ribosomal protein S19-like [Elaeis guineensis]	gi|743762342	16 kDa	true	0.042	-14.52	13.74	1.19158	0	0	15.98	0	0	0	0	0	0	0
345	Cluster of PREDICTED: isoflavone reductase-like protein isoform X1 [Elaeis guineensis] (gi|743871605)	gi|743871605	34 kDa	true	0.001	-14.55	14.63	3.26107	18.02	4.41146	13.94	4.02531	0	0	0	0	0	0
345.1	PREDICTED: isoflavone reductase-like protein isoform X3 [Elaeis guineensis]	gi|743871613	32 kDa	true	1	0	0	0	0	0	0	0	0	0	0	0	0	0
345.2	PREDICTED: isoflavone reductase-like protein isoform X1 [Elaeis guineensis]	gi|743871605	34 kDa	true	0.001	-14.55	14.63	3.26107	18.02	4.41146	13.94	4.02531	0	0	0	0	0	0
346	PREDICTED: syntaxin-71-like isoform X2 [Elaeis guineensis]	gi|743795463	30 kDa		0.17	-14.55	15.85	1.42382	13.24	0	0	0	0	0	0	0	0	0
347	PREDICTED: fruit protein pKIWI501-like [Elaeis guineensis]	gi|743809098	16 kDa		0.042	-14.6	0	0	0	0	14.6	2.40566	0	0	0	0	0	0
348	Cluster of PREDICTED: UDP-glucuronic acid decarboxylase 6 isoform X1 [Elaeis guineensis] (gi|743874409)	gi|743874409 [6]	38 kDa	true	0.0014	-14.67	16.43	0.478787	14.74	0.450845	14.41	0.477818	0	0	0	0	0	0
348.1	PREDICTED: UDP-glucuronic acid decarboxylase 6-like isoform X1 [Elaeis guineensis]	gi|743841935 (+3)	43 kDa	true	1	0	0	0	0	0	0	0	0	0	0	0	0	0
348.2	PREDICTED: UDP-glucuronic acid decarboxylase 6-like isoform X2 [Elaeis guineensis]	gi|743780884	36 kDa	true	1	0	0	0	0	0	0	0	0	0	0	0	0	0
348.3	PREDICTED: UDP-glucuronic acid decarboxylase 6 isoform X1 [Elaeis guineensis]	gi|743874409 (+3)	38 kDa	true	0.0083	-14.59	16.43	0	14.7	0.448374	14.29	0.439877	0	0	0	0	0	0
348.4	PREDICTED: UDP-glucuronic acid decarboxylase 6-like isoform X1 [Elaeis guineensis]	gi|743787253 (+1)	39 kDa	true	0.042	-14.77	16.43	0	14.86	0	14.55	0.473452	0	0	0	0	0	0
349	PREDICTED: leukotriene A-4 hydrolase homolog isoform X1 [Elaeis guineensis]	gi|743787740	68 kDa		1	-14.69	0	0	0	0	14.69	0	0	0	0	0	0	0
350	PREDICTED: protein DJ-1 homolog B [Elaeis guineensis]	gi|743770672	46 kDa		1	-14.7	0	0	14.51	0	14.87	0	0	0	0	0	0	0
351	PREDICTED: peptidyl-prolyl cis-trans isomerase FKBP12 isoform X2 [Elaeis guineensis]	gi|743849928	12 kDa		1	-14.72	0	0	14.72	0	0	0	0	0	0	0	0	0
352	PREDICTED: probable quinone oxidoreductase [Elaeis guineensis]	gi|743827605	34 kDa	true	1	-14.74	0	0	14.69	0	14.8	0	0	0	0	0	0	0
353	PREDICTED: bifunctional aspartate aminotransferase and glutamate/aspartate-prephenate aminotransferase-like isoform X2 [Elaeis guineensis]	gi|743763413	44 kDa		1	-14.81	0	0	15.19	0	14.42	0	0	0	0	0	0	0
354	Cluster of PREDICTED: transketolase, chloroplastic [Elaeis guineensis] (gi|743854750)	gi|743854750 [2]	81 kDa	true	0.0014	-14.83	14.39	0	15.39	0	14.49	1.5033	0	0	0	0	0	0
354.1	PREDICTED: transketolase, chloroplastic-like [Elaeis guineensis]	gi|743831345	81 kDa	true	0.17	-13.71	0	0	0	0	13.71	2.92427	0	0	0	0	0	0
354.2	PREDICTED: transketolase, chloroplastic [Elaeis guineensis]	gi|743854750	81 kDa	true	0.0083	-15.14	14.39	0	15.39	0	15.2	0.700563	0	0	0	0	0	0
355	PREDICTED: ubiquitin receptor RAD23b-like isoform X3 [Elaeis guineensis]	gi|743811579	41 kDa		1	-14.89	0	0	0	0	14.89	0	0	0	0	0	0	0
356	PREDICTED: 60S ribosomal protein L23A [Elaeis guineensis]	gi|743834215 (+1)	17 kDa		0.17	-14.94	15.36	0	0	0	14.45	1.66061	0	0	0	0	0	0
357	Cluster of PREDICTED: beta-galactosidase 15 isoform X1 [Elaeis guineensis] (gi|743813552)	gi|743813552	99 kDa	true	0.17	-14.97	18.54	0	0	0	14.32	1.02071	0	0	0	0	0	0
357.1	PREDICTED: beta-galactosidase 15 isoform X3 [Elaeis guineensis]	gi|743813558	73 kDa	true	1	0	0	0	0	0	0	0	0	0	0	0	0	0
357.2	PREDICTED: beta-galactosidase 15 isoform X1 [Elaeis guineensis]	gi|743813552	99 kDa	true	0.17	-14.97	18.54	0	0	0	14.32	1.02071	0	0	0	0	0	0
358	Cluster of PREDICTED: isoflavone reductase-like protein [Elaeis guineensis] (gi|743871643)	gi|743871643	28 kDa	true	0.001	-14.98	14.77	3.94163	15.04	0.928235	15.06	2.21698	0	0	0	0	0	0
358.1	PREDICTED: isoflavone reductase-like protein [Elaeis guineensis]	gi|743871601	34 kDa	true	1	0	0	0	0	0	0	0	0	0	0	0	0	0
358.2	PREDICTED: isoflavone reductase-like protein [Elaeis guineensis]	gi|743871643	28 kDa	true	0.001	-14.98	14.77	3.94163	15.04	0.928235	15.06	2.21698	0	0	0	0	0	0
359	PREDICTED: 16.9 kDa class I heat shock protein 2-like [Elaeis guineensis]	gi|743772279	18 kDa		0.0014	-15	17.76	2.74681	14.68	2.06417	15	1.18803	0	0	0	0	0	0
360	PREDICTED: dihydroxy-acid dehydratase, chloroplastic [Elaeis guineensis]	gi|743852824	67 kDa		1	-15.03	0	0	15.58	0	14.42	0	0	0	0	0	0	0
361	PREDICTED: xylose isomerase [Elaeis guineensis]	gi|743845995	53 kDa		1	-15.03	0	0	15.03	0	0	0	0	0	0	0	0	0
362	Cluster of PREDICTED: caffeic acid 3-O-methyltransferase-like [Elaeis guineensis] (gi|743832206)	gi|743832206 [2]	40 kDa	true	0.001	-15.05	14.94	1.63088	15.25	1.45383	14.98	2.43971	0	0	0	0	0	0
362.1	PREDICTED: tricetin 3',4',5'-O-trimethyltransferase-like [Elaeis guineensis]	gi|743892476	40 kDa	true	1	0	0	0	0	0	0	0	0	0	0	0	0	0
362.2	PREDICTED: caffeic acid 3-O-methyltransferase-like [Elaeis guineensis]	gi|743832446	27 kDa	true	1	0	0	0	0	0	0	0	0	0	0	0	0	0
362.3	PREDICTED: tricetin 3',4',5'-O-trimethyltransferase-like [Elaeis guineensis]	gi|743832202	40 kDa	true	0.001	-14.76	15.54	1.51728	15.41	2.66806	14.2	1.80321	0	0	0	0	0	0
362.4	PREDICTED: caffeic acid 3-O-methyltransferase-like [Elaeis guineensis]	gi|743832206	40 kDa	true	0.001	-15.33	14.65	1.45949	15.08	0.855193	16.13	2.67635	0	0	0	0	0	0
363	PREDICTED: peroxidase 15-like [Elaeis guineensis]	gi|743839458	35 kDa		1	-15.05	0	0	0	0	15.05	1.68263	0	0	0	0	0	0
364	PREDICTED: 40S ribosomal protein S26-like [Elaeis guineensis]	gi|743781496 (+1)	14 kDa		1	-15.08	15	0	15.13	0	0	0	0	0	0	0	0	0
365	PREDICTED: annexin D2-like [Elaeis guineensis]	gi|743801141	36 kDa	true	0.001	-15.1	15.46	0	16.76	1.7622	14.24	1.22759	0	0	0	0	0	0
366	Cluster of PREDICTED: peroxidase 72-like [Elaeis guineensis] (gi|743838248)	gi|743838248	36 kDa	true	0.17	-15.1	12	0	15.88	0	14.72	0	0	0	0	0	0	0
366.1	PREDICTED: peroxidase 72-like [Elaeis guineensis]	gi|743794160	37 kDa	true	1	0	0	0	0	0	0	0	0	0	0	0	0	0
366.2	PREDICTED: peroxidase 72-like [Elaeis guineensis]	gi|743838248	36 kDa	true	0.17	-15.1	12	0	15.88	0	14.72	0	0	0	0	0	0	0
367	Cluster of PREDICTED: monocopper oxidase-like protein SKU5 [Elaeis guineensis] (gi|743872708)	gi|743872708	66 kDa	true	1	-15.11	0	0	0	0	15.11	0.474447	0	0	0	0	0	0
367.1	PREDICTED: monocopper oxidase-like protein SKU5 isoform X1 [Elaeis guineensis]	gi|743854902 (+1)	66 kDa	true	1	0	0	0	0	0	0	0	0	0	0	0	0	0
367.2	PREDICTED: monocopper oxidase-like protein SKU5 [Elaeis guineensis]	gi|743872708	66 kDa	true	1	-15.11	0	0	0	0	15.11	0.474447	0	0	0	0	0	0
368	PREDICTED: tuliposide A-converting enzyme 2, chloroplastic-like [Elaeis guineensis]	gi|743860456	35 kDa		0.042	-15.14	14.97	0	0	0	15.23	3.10359	0	0	0	0	0	0
369	Cluster of PREDICTED: subtilisin-like protease SDD1 [Elaeis guineensis] (gi|743874008)	gi|743874008	82 kDa	true	0.0014	-15.14	15.25	0	15.89	4.36305	12.26	3.9577	0	0	0	0	0	0
369.1	PREDICTED: subtilisin-like protease SDD1 [Elaeis guineensis]	gi|743839990	83 kDa	true	1	0	0	0	0	0	0	0	0	0	0	0	0	0
369.2	PREDICTED: subtilisin-like protease SDD1 [Elaeis guineensis]	gi|743874008	82 kDa	true	0.0014	-15.14	15.25	0	15.89	4.36305	12.26	3.9577	0	0	0	0	0	0
370	Cluster of PREDICTED: membrane steroid-binding protein 2 [Elaeis guineensis] (gi|743776234)	gi|743776234	29 kDa	true	0.001	-15.16	15.13	5.30933	0	0	15.15	1.04572	0	0	0	0	0	0
370.1	PREDICTED: membrane steroid-binding protein 1-like [Elaeis guineensis]	gi|743883659	34 kDa	true	1	0	0	0	0	0	0	0	0	0	0	0	0	0
370.2	PREDICTED: membrane steroid-binding protein 2 [Elaeis guineensis]	gi|743776234	29 kDa	true	0.001	-15.16	15.13	5.30933	0	0	15.15	1.04572	0	0	0	0	0	0
371	PREDICTED: ubiquitin-conjugating enzyme E2 variant 1C-like [Elaeis guineensis]	gi|743830895	17 kDa		1	-15.23	0	0	15.23	0	0	0	0	0	0	0	0	0
372	PREDICTED: proteasome subunit alpha type-5 [Elaeis guineensis]	gi|743850301	26 kDa		1	-15.27	0	0	0	0	15.27	0	0	0	0	0	0	0
373	PREDICTED: induced stolen tip protein TUB8-like [Elaeis guineensis]	gi|743802572	15 kDa		0.042	-15.32	0	0	0	0	15.32	2.8044	0	0	0	0	0	0
374	PREDICTED: BAG family molecular chaperone regulator 7 [Elaeis guineensis]	gi|743872681	48 kDa		1	-15.37	0	0	15.87	0	14.84	0	0	0	0	0	0	0
375	PREDICTED: V-type proton ATPase subunit B 2-like isoform X2 [Elaeis guineensis]	gi|743797544	54 kDa		0.0083	-15.41	0	0	16.14	0	15.02	1.16751	0	0	0	0	0	0
376	PREDICTED: probable phospholipid hydroperoxide glutathione peroxidase [Elaeis guineensis]	gi|743776302	27 kDa	true	0.001	-15.43	17.95	2.80128	0	0	14.92	0.780374	0	0	0	0	0	0
377	PREDICTED: subtilisin-like protease SDD1 [Elaeis guineensis]	gi|743769670	80 kDa	true	0.17	-15.46	0	0	15.41	0	15.68	3.09091	0	0	0	0	0	0
378	Cluster of PREDICTED: oryzain alpha chain-like [Elaeis guineensis] (gi|743822079)	gi|743822079	51 kDa	true	1	-15.48	0	0	15.57	0	15.39	0	0	0	0	0	0	0
378.1	oil palm polygalacturonase allergen PEST472 [Elaeis guineensis]	gi|34223513 (+1)	57 kDa	true	1	0	0	0	0	0	0	0	0	0	0	0	0	0
378.2	cysteine proteinase [Elaeis guineensis]	gi|148927382 (+1)	51 kDa	true	1	0	0	0	0	0	0	0	0	0	0	0	0	0
378.3	PREDICTED: oryzain alpha chain-like [Elaeis guineensis]	gi|743822079	51 kDa	true	1	-15.48	0	0	15.57	0	15.39	0	0	0	0	0	0	0
379	PREDICTED: adenosine kinase 2-like [Elaeis guineensis]	gi|743830095	38 kDa		1	-15.51	0	0	15.51	0	0	0	0	0	0	0	0	0
380	PREDICTED: probable glutathione S-transferase GSTF1 [Elaeis guineensis]	gi|743865396	24 kDa		0.042	-15.52	0	0	15.68	0.461865	15.36	0.425185	0	0	0	0	0	0
381	PREDICTED: 40S ribosomal protein S27-2 [Elaeis guineensis]	gi|743773210 (+2)	10 kDa		1	-15.56	12.42	0	0	0	15.8	0	0	0	0	0	0	0
382	PREDICTED: transcription elongation factor SPT5 [Elaeis guineensis]	gi|743853074	30 kDa		0.0083	-15.56	20.95	0	14.9	0	15.53	0.451212	0	0	0	0	0	0
383	PREDICTED: thioredoxin H1 [Elaeis guineensis]	gi|743759544	13 kDa		0.042	-15.58	18.01	3.60608	0	0	15.45	0.537885	0	0	0	0	0	0
384	Cluster of PREDICTED: uncharacterized protein LOC105037637, partial [Elaeis guineensis] (gi|743892552)	gi|743892552 [3]	45 kDa	true	0.001	-15.62	16.65	5.23502	14.59	1.66721	15.5	0.936497	0	0	0	0	0	0
384.1	PREDICTED: uncharacterized protein LOC105049749 [Elaeis guineensis]	gi|743806755	30 kDa	true	1	0	0	0	0	0	0	0	0	0	0	0	0	0
384.2	PREDICTED: uncharacterized protein LOC105035433 [Elaeis guineensis]	gi|743882943	48 kDa	true	0.001	-15.49	15.95	3.29711	14.85	2.02991	15.5	0.721118	0	0	0	0	0	0
384.3	PREDICTED: uncharacterized protein LOC105037637, partial [Elaeis guineensis]	gi|743892552	45 kDa	true	0.001	-15.85	16.75	3.28201	14.85	2.02991	15.61	0.998209	0	0	0	0	0	0
384.4	PREDICTED: uncharacterized protein LOC105060382 [Elaeis guineensis]	gi|743858458	48 kDa	true	1	-19.63	20.7	0	17.15	0	0	0	0	0	0	0	0	0
385	PREDICTED: annexin D2-like isoform X2 [Elaeis guineensis]	gi|743773114	36 kDa	true	0.001	-15.62	14.64	1.23726	15.35	3.36899	16.1	1.61977	0	0	0	0	0	0
386	PREDICTED: dihydropyrimidinase [Elaeis guineensis]	gi|743786110	60 kDa		1	-15.68	0	0	0	0	15.68	0	0	0	0	0	0	0
387	PREDICTED: dolichyl-diphosphooligosaccharide--protein glycosyltransferase 48 kDa subunit [Elaeis guineensis]	gi|743791471	49 kDa		1	-15.7	0	0	15.7	0	0	0	0	0	0	0	0	0
388	Cluster of PREDICTED: guanosine nucleotide diphosphate dissociation inhibitor 1-like [Elaeis guineensis] (gi|743762482)	gi|743762482	50 kDa	true	1	-15.73	0	0	0	0	15.73	0	0	0	0	0	0	0
388.1	PREDICTED: guanosine nucleotide diphosphate dissociation inhibitor 2 [Elaeis guineensis]	gi|743876252	50 kDa	true	1	0	0	0	0	0	0	0	0	0	0	0	0	0
388.2	PREDICTED: guanosine nucleotide diphosphate dissociation inhibitor 1-like [Elaeis guineensis]	gi|743762482	50 kDa	true	1	-15.73	0	0	0	0	15.73	0	0	0	0	0	0	0
389	PREDICTED: copper transport protein ATX1-like [Elaeis guineensis]	gi|743874727	9 kDa		0.17	-15.73	19.38	0	15.6	0	15.22	0	0	0	0	0	0	0
390	PREDICTED: cinnamyl alcohol dehydrogenase 2-like [Elaeis guineensis]	gi|743861182	39 kDa	true	0.001	-15.73	15.61	0.557021	15.52	1.47011	15.99	0.925418	0	0	0	0	0	0
391	PREDICTED: allene oxide synthase 2-like [Elaeis guineensis]	gi|743767001	54 kDa		0.001	-15.73	18.15	4.09833	17.28	0	15.25	1.52736	0	0	0	0	0	0
392	Cluster of PREDICTED: probable linoleate 9S-lipoxygenase 5 [Elaeis guineensis] (gi|743830998)	gi|743830998	99 kDa	true	0.001	-15.81	16.19	3.62676	16.07	3.1346	15.74	1.3146	0	0	0	0	0	0
392.1	PREDICTED: LOW QUALITY PROTEIN: probable linoleate 9S-lipoxygenase 5 [Elaeis guineensis]	gi|743760042	96 kDa	true	1	0	0	0	0	0	0	0	0	0	0	0	0	0
392.2	PREDICTED: probable linoleate 9S-lipoxygenase 4 [Elaeis guineensis]	gi|743867052	98 kDa	true	1	0	0	0	0	0	0	0	0	0	0	0	0	0
392.3	PREDICTED: probable linoleate 9S-lipoxygenase 5 [Elaeis guineensis]	gi|743830998	99 kDa	true	0.001	-15.81	16.19	3.62676	16.07	3.1346	15.74	1.3146	0	0	0	0	0	0
393	PREDICTED: fibrous sheath CABYR-binding protein-like [Elaeis guineensis]	gi|743878506	16 kDa		0.0083	-15.82	0	0	0	0	15.82	2.71765	0	0	0	0	0	0
394	PREDICTED: V-type proton ATPase subunit G-like [Elaeis guineensis]	gi|743757417 (+1)	12 kDa		1	-15.85	0	0	15.99	0	15.71	0	0	0	0	0	0	0
395	actin depolymerizing factor [Elaeis guineensis]	gi|192910710 (+6)	16 kDa		0.17	-15.91	13.82	0	16.37	0.903798	0	0	0	0	0	0	0	0
396	PREDICTED: probable aquaporin PIP2-6 [Elaeis guineensis]	gi|743779267	30 kDa		0.001	-15.93	13.73	0	16.48	1.88495	15.62	1.35096	0	0	0	0	0	0
397	ribosomal L28-like protein [Elaeis guineensis]	gi|192908658 (+4)	17 kDa		1	-15.96	0	0	16.78	0	14.35	0	0	0	0	0	0	0
398	PREDICTED: 3-oxoacyl-[acyl-carrier-protein] reductase 4-like [Elaeis guineensis]	gi|743814521	33 kDa		1	-15.99	0	0	15.99	0	0	0	0	0	0	0	0	0
399	PREDICTED: thioredoxin reductase NTRB [Elaeis guineensis]	gi|743821878	39 kDa		1	-16	0	0	16	0	0	0	0	0	0	0	0	0
400	PREDICTED: subtilisin-like protease SDD1 [Elaeis guineensis]	gi|743861769	80 kDa	true	0.001	-16	20.33	0	15.34	3.42053	16.37	0.916668	0	0	0	0	0	0
401	PREDICTED: persulfide dioxygenase ETHE1 homolog, mitochondrial-like [Elaeis guineensis]	gi|743756824	33 kDa		0.17	-16.04	0	0	0	0	16.04	2.20172	0	0	0	0	0	0
402	PREDICTED: calnexin homolog [Elaeis guineensis]	gi|743858336	61 kDa	true	1	-16.11	16.11	0	0	0	0	0	0	0	0	0	0	0
403	PREDICTED: uncharacterized protein LOC105033862 [Elaeis guineensis]	gi|743874603	39 kDa		0.0083	-16.11	19.27	3.4089	15.91	2.6977	16.07	0	0	0	0	0	0	0
404	PREDICTED: pectinesterase-like [Elaeis guineensis]	gi|743793525	59 kDa	true	1	-16.14	0	0	16.14	0	0	0	0	0	0	0	0	0
405	PREDICTED: knob-associated histidine-rich protein-like [Elaeis guineensis]	gi|743817534	19 kDa		0.001	-16.16	16.71	1.56873	0	0	15.78	2.70242	0	0	0	0	0	0
406	PREDICTED: calmodulin-7 [Elaeis guineensis]	gi|743882206	17 kDa		1	-16.18	16.17	2.97334	0	0	0	0	0	0	0	0	0	0
407	PREDICTED: flavonoid 3',5'-methyltransferase-like [Elaeis guineensis]	gi|743813658	27 kDa		0.17	-16.18	0	0	0	0	16.18	1.6794	0	0	0	0	0	0
408	PREDICTED: uncharacterized protein LOC105046447 [Elaeis guineensis]	gi|743791111	18 kDa		1	-16.24	0	0	0	0	16.24	0	0	0	0	0	0	0
409	PREDICTED: glutathione S-transferase 3 [Elaeis guineensis]	gi|743844790	24 kDa		0.17	-16.53	20.2	0	15.91	0	16.45	0	0	0	0	0	0	0
410	Cluster of PREDICTED: 6-phosphogluconate dehydrogenase, decarboxylating 1-like [Elaeis guineensis] (gi|743826796)	gi|743826796 [2]	54 kDa	true	0.17	-16.71	17.17	0.450105	16.48	0	16.08	0	0	0	0	0	0	0
410.1	PREDICTED: 6-phosphogluconate dehydrogenase, decarboxylating 1-like [Elaeis guineensis]	gi|743826796	54 kDa	true	0.17	-16.52	17.17	0	16.48	0	16.08	0	0	0	0	0	0	0
410.2	PREDICTED: 6-phosphogluconate dehydrogenase, decarboxylating 1 [Elaeis guineensis]	gi|743779122	54 kDa	true	0.17	-16.52	17.17	0	16.48	0	16.08	0	0	0	0	0	0	0
411	PREDICTED: CBS domain-containing protein CBSX3, mitochondrial [Elaeis guineensis]	gi|743884428	22 kDa		0.17	-16.73	0	0	0	0	16.73	3.72298	0	0	0	0	0	0
412	PREDICTED: calnexin homolog [Elaeis guineensis]	gi|743812761	61 kDa	true	1	-16.9	0	0	0	0	16.9	0	0	0	0	0	0	0
413	PREDICTED: cytochrome b5-like [Elaeis guineensis]	gi|743765463	15 kDa		0.17	-17.01	12.74	0	17.14	0	17.14	0	0	0	0	0	0	0
414	PREDICTED: ornithine carbamoyltransferase, chloroplastic [Elaeis guineensis]	gi|743851310	42 kDa		1	-17.35	17.35	2.60425	0	0	0	0	0	0	0	0	0	0
415	PREDICTED: 22.0 kDa class IV heat shock protein-like [Elaeis guineensis]	gi|743765011	22 kDa		1	-17.35	17.35	0	0	0	0	0	0	0	0	0	0	0
416	PREDICTED: probable inactive receptor kinase At1g48480 [Elaeis guineensis]	gi|743771831	71 kDa	true	1	-17.37	0	0	0	0	17.37	0	0	0	0	0	0	0
417	PREDICTED: peroxidase 3-like [Elaeis guineensis]	gi|743768213	36 kDa	true	0.042	-17.64	18.27	1.46537	0	0	14.85	0	0	0	0	0	0	0
418	PREDICTED: eukaryotic translation initiation factor 3 subunit J-like isoform X1 [Elaeis guineensis]	gi|743826336 (+4)	26 kDa		1	-17.92	17.92	0	0	0	0	0	0	0	0	0	0	0
419	PREDICTED: villin-4-like [Elaeis guineensis]	gi|743766901	108 kDa	true	1	-17.96	17.96	0	0	0	0	0	0	0	0	0	0	0
420	PREDICTED: nucleoside diphosphate kinase B-like [Elaeis guineensis]	gi|743827402	17 kDa		1	-18.1	18.1	0	0	0	0	0	0	0	0	0	0	0
421	Cluster of ribulose bisophosphate carboxylase (chloroplast) [Elaeis guineensis] (gi|383931198)	gi|383931198	54 kDa	true	1	-18.54	18.54	0	0	0	0	0	0	0	0	0	0	0
421.1	ribulose-1,5-bisphosphate carboxylase/oxygenase large unit, partial (chloroplast) [Elaeis guineensis]	gi|359393062	42 kDa	true	1	0	0	0	0	0	0	0	0	0	0	0	0	0
421.2	ribulose bisophosphate carboxylase (chloroplast) [Elaeis guineensis]	gi|383931198	54 kDa	true	1	-18.54	18.54	0	0	0	0	0	0	0	0	0	0	0
422	PREDICTED: uncharacterized protein LOC105049817 [Elaeis guineensis]	gi|743806915	35 kDa		1	-18.74	18.74	0	0	0	0	0	0	0	0	0	0	0
423	Cluster of PREDICTED: uncharacterized protein LOC105042730 [Elaeis guineensis] (gi|743775881)	gi|743775881	59 kDa	true	1	-18.76	19.65	0	0	0	14.83	0	0	0	0	0	0	0
423.1	PREDICTED: uncharacterized protein LOC105039991 [Elaeis guineensis]	gi|743768751	59 kDa	true	1	0	0	0	0	0	0	0	0	0	0	0	0	0
423.2	PREDICTED: uncharacterized protein LOC105037735, partial [Elaeis guineensis]	gi|743892908	55 kDa	true	1	0	0	0	0	0	0	0	0	0	0	0	0	0
423.3	PREDICTED: uncharacterized protein LOC105042730 [Elaeis guineensis]	gi|743775881	59 kDa	true	1	-18.76	19.65	0	0	0	14.83	0	0	0	0	0	0	0
424	PREDICTED: cysteine proteinase inhibitor 6-like [Elaeis guineensis]	gi|743881924	27 kDa		1	-18.89	18.89	2.60309	0	0	0	0	0	0	0	0	0	0
425	PREDICTED: 60S ribosomal protein L26-2-like [Elaeis guineensis]	gi|743802022	17 kDa		1	-19	19	0	0	0	0	0	0	0	0	0	0	0
END OF FILE

## Sheet: Protein Report
Differential accumulation of proteins in oil palms affected by fatal yellowing disease
Sidney Vasconcelos do Nascimento, Marcelo Murad Magalhães, Roberto Lisboa Cunha, Paulo Henrique de Oliveira Costa, Ronnie Cley de Oliveira Alves, Guilherme Corrêa de Oliveira, Rafael Borges da Silva Valadares
S3B Table - Data from Biopalma (Area II) plant proteomes.
B) Protein Report
Experiment: af_BIOPALMA_rep_biologicas
	Identification Criteria:
		Scaffold Version: Scaffold_4.5.1
		Quantification Type: Precursor Intensity
		Peak Quantitation Measurement: Centroided Peak Intensity
		Protein Thresholds: 95.0% minimum and 1 peptide minimum
		Peptide Thresholds: 90.0% minimum
	Purity Correction Set:
	Quantitation Preferences:
		Minimum Value Preference:
			Use Minimum Absolute Intensity: false
			Minimum Absolute Intensity: 0.0
			Minimum Value: 0.01
		Condenser Preference:
			Use Intensity Weighting: true
			Use Standard Deviation Estimation: true
			Use Non-Exclusive Peptides: true
		Normalization Preference:
			Calculation Type: Median
			Blocking Level: Unique Peptides
			Use Inter Experiment Normalization: true
			Use Intra Sample Normalization: false
			Use Peptide Normalization: false
			Use Protein Average As Reference: true
			Use Iterative Normalization: true
			Spectrum Quality Filter: No filter
		View Preference:
			View Type: Normalized
	Normalization Factors:
		Inter-Experiment Normalization Factors:
			Mudpit_Plate_AF_A1_20160402_AFp1_R1_05F_F001: 2.172
			Mudpit_Plate_AF_B1_20160402_AFp2_R2_05F_F001: 2.601
			Mudpit_Plate_AF_C1_20160402_AFp3_R3_05F_F001: -0.975
			Mudpit_Plate_af_biopalma_controle_A1_20160402_C1_R1_05F_F001: 2.293
			Mudpit_Plate_af_biopalma_controle_B2_20160402_C2_R2_05F_F002: -0.649
			Mudpit_Plate_af_biopalma_controle_C1_20160402_C2_R3_05F_F001: -0.874
		Intra-Sample Normalization Factors:
			Mudpit_Plate_AF_A1_20160402_AFp1_R1_05F_F001:
				Mudpit_Plate_AF_A1_20160402_AFp1_R1_05F_F001: 0.000
			Mudpit_Plate_AF_B1_20160402_AFp2_R2_05F_F001:
				Mudpit_Plate_AF_B1_20160402_AFp2_R2_05F_F001: 0.000
			Mudpit_Plate_AF_C1_20160402_AFp3_R3_05F_F001:
				Mudpit_Plate_AF_C1_20160402_AFp3_R3_05F_F001: 0.000
			Mudpit_Plate_af_biopalma_controle_A1_20160402_C1_R1_05F_F001:
				Mudpit_Plate_af_biopalma_controle_A1_20160402_C1_R1_05F_F001: 0.000
			Mudpit_Plate_af_biopalma_controle_B2_20160402_C2_R2_05F_F002:
				Mudpit_Plate_af_biopalma_controle_B2_20160402_C2_R2_05F_F002: 0.000
			Mudpit_Plate_af_biopalma_controle_C1_20160402_C2_R3_05F_F001:
				Mudpit_Plate_af_biopalma_controle_C1_20160402_C2_R3_05F_F001: 0.000
	Quantitated Spectra:
		Total thresholded spectra: 10371
		Total quantitated spectra : 6568
	Analysis Settings:
		Analysis Type: Intensity-based
		Experimental design: Between-subjects (Independent Groups)
		Statistical Analysis:
			Statistical test: Permutation Test (p-value)
			Unadjusted Significance Level: p < 0.05
Experiment name	Biological sample category	Biological sample name	MS/MS sample name	Cluster	Protein name	Protein accession numbers	Database sources	Protein molecular weight (Da)	Protein identification probability	Exclusive unique peptide count	Exclusive unique spectrum count	Total spectrum count	Percentage of total spectra	Percentage sequence coverage
af_BIOPALMA_rep_biologicas	AF	AFp1	Mudpit_Plate_AF_A1_20160402_AFp1_R1_05F_F001	Cluster of PREDICTED: ubiquitin-like isoform X2 [Elaeis guineensis] (gi|743857302)	PREDICTED: ubiquitin-like isoform X2 [Elaeis guineensis]	gi|743857302	Elaeis guinensins protein.fasta	14493.2	0.279	0	0	1	2.8e-05	0.14
af_BIOPALMA_rep_biologicas	AF	AFp1	Mudpit_Plate_AF_A1_20160402_AFp1_R1_05F_F001	Cluster of PREDICTED: plasma membrane ATPase 3-like [Elaeis guineensis] (gi|743790986)	PREDICTED: plasma membrane ATPase 3 [Elaeis guineensis]	gi|743759784	Elaeis guinensins protein.fasta	105262	0.05	0	0	0	0	0
af_BIOPALMA_rep_biologicas	AF	AFp1	Mudpit_Plate_AF_A1_20160402_AFp1_R1_05F_F001	Cluster of PREDICTED: glyceraldehyde-3-phosphate dehydrogenase, cytosolic [Elaeis guineensis] (gi|743887549)	PREDICTED: glyceraldehyde-3-phosphate dehydrogenase, cytosolic-like isoform X1 [Elaeis guineensis]	gi|743877054,gi|743877056	Elaeis guinensins protein.fasta	37026	0.992	0	0	21	0.000589	0.463
af_BIOPALMA_rep_biologicas	AF	AFp1	Mudpit_Plate_AF_A1_20160402_AFp1_R1_05F_F001	Cluster of PREDICTED: heat shock cognate 70 kDa protein 2-like [Elaeis guineensis] (gi|743775991)	PREDICTED: probable mediator of RNA polymerase II transcription subunit 37c [Elaeis guineensis]	gi|743841902	Elaeis guinensins protein.fasta	71040.8	1	1	1	25	0.000701	0.218
af_BIOPALMA_rep_biologicas	AF	AFp1	Mudpit_Plate_AF_A1_20160402_AFp1_R1_05F_F001	Cluster of PREDICTED: 40S ribosomal protein S7-like isoform X2 [Elaeis guineensis] (gi|743889640)	PREDICTED: 40S ribosomal protein S7-like isoform X2 [Elaeis guineensis]	gi|743889640	Elaeis guinensins protein.fasta	20570.6	0.735	0	0	1	2.8e-05	0.0452
af_BIOPALMA_rep_biologicas	AF	AFp1	Mudpit_Plate_AF_A1_20160402_AFp1_R1_05F_F001	Cluster of PREDICTED: pyruvate kinase, cytosolic isozyme [Elaeis guineensis] (gi|743783146)	PREDICTED: pyruvate kinase, cytosolic isozyme-like [Elaeis guineensis]	gi|743843735	Elaeis guinensins protein.fasta	53846.5	0.292	0	0	1	2.8e-05	0.02
af_BIOPALMA_rep_biologicas	AF	AFp1	Mudpit_Plate_AF_A1_20160402_AFp1_R1_05F_F001	Cluster of PREDICTED: heat shock cognate 70 kDa protein 2-like [Elaeis guineensis] (gi|743775991)	PREDICTED: luminal-binding protein 4 [Elaeis guineensis]	gi|743831898	Elaeis guinensins protein.fasta	73165.2	0.523	0	0	1	2.8e-05	0.0242
af_BIOPALMA_rep_biologicas	AF	AFp1	Mudpit_Plate_AF_A1_20160402_AFp1_R1_05F_F001	Cluster of PREDICTED: methylmalonate-semialdehyde dehydrogenase [acylating], mitochondrial isoform X1 [Elaeis guineensis] (gi|743759731)	PREDICTED: methylmalonate-semialdehyde dehydrogenase [acylating], mitochondrial isoform X1 [Elaeis guineensis]	gi|743759731	Elaeis guinensins protein.fasta	57402.4	0.99	1	1	1	2.8e-05	0.0317
af_BIOPALMA_rep_biologicas	AF	AFp1	Mudpit_Plate_AF_A1_20160402_AFp1_R1_05F_F001	Cluster of PREDICTED: universal stress protein A-like protein [Elaeis guineensis] (gi|743784546)	PREDICTED: universal stress protein A-like protein [Elaeis guineensis]	gi|743784546	Elaeis guinensins protein.fasta	18754.7	0.931	0	0	0	0	0
af_BIOPALMA_rep_biologicas	AF	AFp1	Mudpit_Plate_AF_A1_20160402_AFp1_R1_05F_F001	Cluster of PREDICTED: 60S acidic ribosomal protein P0 [Elaeis guineensis] (gi|743855682)	PREDICTED: 60S acidic ribosomal protein P0 [Elaeis guineensis]	gi|743855682	Elaeis guinensins protein.fasta	34631.8	1	2	3	5	0.00014	0.118
af_BIOPALMA_rep_biologicas	AF	AFp1	Mudpit_Plate_AF_A1_20160402_AFp1_R1_05F_F001	Cluster of PREDICTED: membrane steroid-binding protein 2 [Elaeis guineensis] (gi|743776234)	PREDICTED: membrane steroid-binding protein 2 [Elaeis guineensis]	gi|743776234	Elaeis guinensins protein.fasta	29130.3	0.975	0	0	0	0	0
af_BIOPALMA_rep_biologicas	AF	AFp1	Mudpit_Plate_AF_A1_20160402_AFp1_R1_05F_F001	Cluster of PREDICTED: mitochondrial outer membrane protein porin 1-like [Elaeis guineensis] (gi|743798954)	PREDICTED: mitochondrial outer membrane protein porin 1-like [Elaeis guineensis]	gi|743798954	Elaeis guinensins protein.fasta	29246.1	0.871	0	0	2	5.61e-05	0.0436
af_BIOPALMA_rep_biologicas	AF	AFp1	Mudpit_Plate_AF_A1_20160402_AFp1_R1_05F_F001	Cluster of PREDICTED: hypersensitive-induced response protein 1 isoform X1 [Elaeis guineensis] (gi|743798946)	PREDICTED: hypersensitive-induced response protein 1 isoform X1 [Elaeis guineensis]	gi|743798946,gi|743798950	Elaeis guinensins protein.fasta	31420.1	0.675	0	0	5	0.00014	0.0385
af_BIOPALMA_rep_biologicas	AF	AFp1	Mudpit_Plate_AF_A1_20160402_AFp1_R1_05F_F001	Cluster of PREDICTED: probable mitochondrial-processing peptidase subunit beta [Elaeis guineensis] (gi|743837205)	PREDICTED: probable mitochondrial-processing peptidase subunit beta [Elaeis guineensis]	gi|743837205	Elaeis guinensins protein.fasta	58174.2	1	1	1	4	0.000112	0.16
af_BIOPALMA_rep_biologicas	AF	AFp1	Mudpit_Plate_AF_A1_20160402_AFp1_R1_05F_F001	Cluster of PREDICTED: heat shock cognate 70 kDa protein 2-like [Elaeis guineensis] (gi|743775991)	PREDICTED: luminal-binding protein 4-like [Elaeis guineensis]	gi|743776201	Elaeis guinensins protein.fasta	73483.2	0.543	0	0	1	2.8e-05	0.0241
af_BIOPALMA_rep_biologicas	AF	AFp1	Mudpit_Plate_AF_A1_20160402_AFp1_R1_05F_F001	Cluster of PREDICTED: universal stress protein A-like protein [Elaeis guineensis] (gi|743773844)	PREDICTED: universal stress protein A-like protein [Elaeis guineensis]	gi|743773844	Elaeis guinensins protein.fasta	17738.3	0.981	1	1	1	2.8e-05	0.104
af_BIOPALMA_rep_biologicas	AF	AFp1	Mudpit_Plate_AF_A1_20160402_AFp1_R1_05F_F001	Cluster of PREDICTED: serine hydroxymethyltransferase 4-like [Elaeis guineensis] (gi|743880092)	PREDICTED: serine hydroxymethyltransferase 4-like [Elaeis guineensis]	gi|743880092	Elaeis guinensins protein.fasta	51630.6	0.864	0	0	1	2.8e-05	0.0467
af_BIOPALMA_rep_biologicas	AF	AFp1	Mudpit_Plate_AF_A1_20160402_AFp1_R1_05F_F001	Cluster of aquaporin [Elaeis guineensis] (gi|171221245)	aquaporin [Elaeis guineensis]	gi|171221245,gi|192910928,gi|746815989	Elaeis guinensins protein.fasta	30651.6	1	2	2	2	5.61e-05	0.139
af_BIOPALMA_rep_biologicas	AF	AFp1	Mudpit_Plate_AF_A1_20160402_AFp1_R1_05F_F001	Cluster of PREDICTED: glutamate decarboxylase-like [Elaeis guineensis] (gi|743773834)	PREDICTED: glutamate decarboxylase-like [Elaeis guineensis]	gi|743773834	Elaeis guinensins protein.fasta	56027.3	0.146	0	0	0	0	0
af_BIOPALMA_rep_biologicas	AF	AFp1	Mudpit_Plate_AF_A1_20160402_AFp1_R1_05F_F001	Cluster of PREDICTED: pyruvate kinase, cytosolic isozyme-like isoform X1 [Elaeis guineensis] (gi|743878627)	PREDICTED: pyruvate kinase, cytosolic isozyme-like [Elaeis guineensis]	gi|743882283	Elaeis guinensins protein.fasta	47751.8	0.599	0	0	3	8.41e-05	0.0868
af_BIOPALMA_rep_biologicas	AF	AFp1	Mudpit_Plate_AF_A1_20160402_AFp1_R1_05F_F001	Cluster of PREDICTED: probable ATP synthase 24 kDa subunit, mitochondrial [Elaeis guineensis] (gi|743805093)	PREDICTED: probable ATP synthase 24 kDa subunit, mitochondrial [Elaeis guineensis]	gi|743805093	Elaeis guinensins protein.fasta	27974.6	0.999	1	1	3	8.41e-05	0.156
af_BIOPALMA_rep_biologicas	AF	AFp1	Mudpit_Plate_AF_A1_20160402_AFp1_R1_05F_F001	Cluster of PREDICTED: 40S ribosomal protein S3a-like [Elaeis guineensis] (gi|743847000)	PREDICTED: 40S ribosomal protein S3a-like [Elaeis guineensis]	gi|743847000	Elaeis guinensins protein.fasta	29895.4	0.899	0	0	1	2.8e-05	0.0728
af_BIOPALMA_rep_biologicas	AF	AFp1	Mudpit_Plate_AF_A1_20160402_AFp1_R1_05F_F001	Cluster of PREDICTED: tubulin alpha chain [Elaeis guineensis] (gi|743856899)	PREDICTED: tubulin alpha chain-like [Elaeis guineensis]	gi|743849127	Elaeis guinensins protein.fasta	49621.8	0.487	0	0	1	2.8e-05	0.0311
af_BIOPALMA_rep_biologicas	AF	AFp1	Mudpit_Plate_AF_A1_20160402_AFp1_R1_05F_F001	Cluster of PREDICTED: proteasome subunit alpha type-1-like [Elaeis guineensis] (gi|743851306)	PREDICTED: proteasome subunit alpha type-1-like [Elaeis guineensis]	gi|743851306	Elaeis guinensins protein.fasta	28909.5	0.998	1	1	1	2.8e-05	0.0458
af_BIOPALMA_rep_biologicas	AF	AFp1	Mudpit_Plate_AF_A1_20160402_AFp1_R1_05F_F001	Cluster of PREDICTED: uncharacterized protein LOC105040159 [Elaeis guineensis] (gi|743769165)	PREDICTED: uncharacterized protein LOC105040159 [Elaeis guineensis]	gi|743769165	Elaeis guinensins protein.fasta	20213.6	0.95	1	1	1	2.8e-05	0.0615
af_BIOPALMA_rep_biologicas	AF	AFp1	Mudpit_Plate_AF_A1_20160402_AFp1_R1_05F_F001	Cluster of PREDICTED: putative aconitate hydratase, cytoplasmic [Elaeis guineensis] (gi|743759013)	PREDICTED: putative aconitate hydratase, cytoplasmic [Elaeis guineensis]	gi|743759013	Elaeis guinensins protein.fasta	109876	1	1	1	1	2.8e-05	0.00991
af_BIOPALMA_rep_biologicas	AF	AFp1	Mudpit_Plate_AF_A1_20160402_AFp1_R1_05F_F001	Cluster of PREDICTED: probable nucleoredoxin 1-1 [Elaeis guineensis] (gi|743840630)	PREDICTED: probable nucleoredoxin 1-1 [Elaeis guineensis]	gi|743840630	Elaeis guinensins protein.fasta	69153.2	1	1	1	4	0.000112	0.0896
af_BIOPALMA_rep_biologicas	AF	AFp1	Mudpit_Plate_AF_A1_20160402_AFp1_R1_05F_F001	Cluster of PREDICTED: histone H3.3 [Elaeis guineensis] (gi|743884057)	PREDICTED: histone H3-like centromeric protein CSE4 [Elaeis guineensis]	gi|192913026,gi|743763561,gi|743764409,gi|743772923,gi|743817631,gi|743865722	Elaeis guinensins protein.fasta	15268.6	0.545	0	0	0	0	0
af_BIOPALMA_rep_biologicas	AF	AFp1	Mudpit_Plate_AF_A1_20160402_AFp1_R1_05F_F001	Cluster of PREDICTED: probable nucleoredoxin 1-1 [Elaeis guineensis] (gi|743840630)	PREDICTED: probable nucleoredoxin 1-2 [Elaeis guineensis]	gi|743840622	Elaeis guinensins protein.fasta	58008.1	1	1	1	12	0.000337	0.318
af_BIOPALMA_rep_biologicas	AF	AFp1	Mudpit_Plate_AF_A1_20160402_AFp1_R1_05F_F001	Cluster of PREDICTED: 17.3 kDa class II heat shock protein-like [Elaeis guineensis] (gi|743799089)	PREDICTED: 17.3 kDa class II heat shock protein-like [Elaeis guineensis]	gi|743799089	Elaeis guinensins protein.fasta	17389.5	0.873	0	0	0	0	0
af_BIOPALMA_rep_biologicas	AF	AFp1	Mudpit_Plate_AF_A1_20160402_AFp1_R1_05F_F001	Cluster of PREDICTED: patellin-3-like isoform X2 [Elaeis guineensis] (gi|743763008)	PREDICTED: patellin-3-like isoform X2 [Elaeis guineensis]	gi|743763008	Elaeis guinensins protein.fasta	62712.8	1	1	1	11	0.000309	0.249
af_BIOPALMA_rep_biologicas	AF	AFp1	Mudpit_Plate_AF_A1_20160402_AFp1_R1_05F_F001	Cluster of PREDICTED: 40S ribosomal protein S18 [Elaeis guineensis] (gi|743824336)	PREDICTED: 40S ribosomal protein S18 [Elaeis guineensis]	gi|743824336,gi|743893307	Elaeis guinensins protein.fasta	17608.2	0.099	0	0	0	0	0
af_BIOPALMA_rep_biologicas	AF	AFp1	Mudpit_Plate_AF_A1_20160402_AFp1_R1_05F_F001	Cluster of PREDICTED: histone H3.3 [Elaeis guineensis] (gi|743884057)	PREDICTED: histone H3.3 [Elaeis guineensis]	gi|743884057	Elaeis guinensins protein.fasta	15406.8	0.999	1	1	1	2.8e-05	0.0662
af_BIOPALMA_rep_biologicas	AF	AFp1	Mudpit_Plate_AF_A1_20160402_AFp1_R1_05F_F001	Cluster of PREDICTED: probable aquaporin PIP2-6 [Elaeis guineensis] (gi|743779267)	PREDICTED: probable aquaporin PIP2-6 [Elaeis guineensis]	gi|743779267	Elaeis guinensins protein.fasta	29923.5	0.478	0	0	0	0	0
af_BIOPALMA_rep_biologicas	AF	AFp1	Mudpit_Plate_AF_A1_20160402_AFp1_R1_05F_F001	Cluster of PREDICTED: elongation factor 1-alpha-like [Elaeis guineensis] (gi|743842438)	PREDICTED: elongation factor 1-alpha-like [Elaeis guineensis]	gi|743842432,gi|743842438	Elaeis guinensins protein.fasta	49267.3	1	1	1	14	0.000393	0.255
af_BIOPALMA_rep_biologicas	AF	AFp1	Mudpit_Plate_AF_A1_20160402_AFp1_R1_05F_F001	Cluster of PREDICTED: alpha-mannosidase [Elaeis guineensis] (gi|743813312)	PREDICTED: alpha-mannosidase [Elaeis guineensis]	gi|743813312	Elaeis guinensins protein.fasta	115730	0.918	0	0	0	0	0
af_BIOPALMA_rep_biologicas	AF	AFp1	Mudpit_Plate_AF_A1_20160402_AFp1_R1_05F_F001	Cluster of PREDICTED: pyruvate dehydrogenase E1 component subunit beta-1, mitochondrial-like [Elaeis guineensis] (gi|743880374)	PREDICTED: pyruvate dehydrogenase E1 component subunit beta-2, mitochondrial [Elaeis guineensis]	gi|743863226	Elaeis guinensins protein.fasta	40729.7	0.745	0	0	1	2.8e-05	0.0424
af_BIOPALMA_rep_biologicas	AF	AFp1	Mudpit_Plate_AF_A1_20160402_AFp1_R1_05F_F001	Cluster of ribosomal protein L30 [Elaeis guineensis] (gi|192910734)	ribosomal protein L30 [Elaeis guineensis]	gi|192910734,gi|743865068	Elaeis guinensins protein.fasta	12288.1	0.156	0	0	1	2.8e-05	0.17
af_BIOPALMA_rep_biologicas	AF	AFp1	Mudpit_Plate_AF_A1_20160402_AFp1_R1_05F_F001	Cluster of PREDICTED: phosphoglycerate kinase, cytosolic [Elaeis guineensis] (gi|743760379)	PREDICTED: phosphoglycerate kinase, cytosolic isoform X2 [Elaeis guineensis]	gi|743855887	Elaeis guinensins protein.fasta	42329.4	1	1	1	20	0.000561	0.334
af_BIOPALMA_rep_biologicas	AF	AFp1	Mudpit_Plate_AF_A1_20160402_AFp1_R1_05F_F001	Cluster of PREDICTED: heterogeneous nuclear ribonucleoprotein A3 homolog 1-like [Elaeis guineensis] (gi|743856773)	PREDICTED: heterogeneous nuclear ribonucleoprotein A3 homolog 1-like [Elaeis guineensis]	gi|743856773	Elaeis guinensins protein.fasta	14057.2	0.998	1	1	1	2.8e-05	0.0643
af_BIOPALMA_rep_biologicas	AF	AFp1	Mudpit_Plate_AF_A1_20160402_AFp1_R1_05F_F001	Cluster of PREDICTED: serine carboxypeptidase-like [Elaeis guineensis] (gi|743780890)	PREDICTED: serine carboxypeptidase-like [Elaeis guineensis]	gi|743780890	Elaeis guinensins protein.fasta	58541.4	1	2	2	3	8.41e-05	0.0554
af_BIOPALMA_rep_biologicas	AF	AFp1	Mudpit_Plate_AF_A1_20160402_AFp1_R1_05F_F001	Cluster of PREDICTED: nitrile-specifier protein 5 isoform X1 [Elaeis guineensis] (gi|743858099)	PREDICTED: nitrile-specifier protein 5 isoform X1 [Elaeis guineensis]	gi|743858099,gi|743858103,gi|743858107	Elaeis guinensins protein.fasta	35140.8	1	5	5	7	0.000196	0.202
af_BIOPALMA_rep_biologicas	AF	AFp1	Mudpit_Plate_AF_A1_20160402_AFp1_R1_05F_F001	Cluster of PREDICTED: phosphoglycerate kinase, cytosolic [Elaeis guineensis] (gi|743760379)	PREDICTED: phosphoglycerate kinase, chloroplastic-like [Elaeis guineensis]	gi|743791533	Elaeis guinensins protein.fasta	51009.5	0.542	0	0	5	0.00014	0.12
af_BIOPALMA_rep_biologicas	AF	AFp1	Mudpit_Plate_AF_A1_20160402_AFp1_R1_05F_F001	Cluster of PREDICTED: basic blue protein-like [Elaeis guineensis] (gi|743771718)	PREDICTED: basic blue protein-like [Elaeis guineensis]	gi|743771718	Elaeis guinensins protein.fasta	13120.8	1	2	2	2	5.61e-05	0.317
af_BIOPALMA_rep_biologicas	AF	AFp1	Mudpit_Plate_AF_A1_20160402_AFp1_R1_05F_F001	Cluster of 60S ribosomal protein L35 [Elaeis guineensis] (gi|192910698)	60S ribosomal protein L35 [Elaeis guineensis]	gi|192910698,gi|743787504,gi|743787510	Elaeis guinensins protein.fasta	14346.4	0.91	0	0	0	0	0
af_BIOPALMA_rep_biologicas	AF	AFp1	Mudpit_Plate_AF_A1_20160402_AFp1_R1_05F_F001	Cluster of PREDICTED: phospholipase D alpha 1 [Elaeis guineensis] (gi|743875176)	PREDICTED: phospholipase D alpha 1 [Elaeis guineensis]	gi|743875176	Elaeis guinensins protein.fasta	92355.6	1	4	4	6	0.000168	0.0726
af_BIOPALMA_rep_biologicas	AF	AFp1	Mudpit_Plate_AF_A1_20160402_AFp1_R1_05F_F001	Cluster of PREDICTED: heat shock cognate 70 kDa protein 2-like [Elaeis guineensis] (gi|743775991)	PREDICTED: heat shock cognate 70 kDa protein 2-like [Elaeis guineensis]	gi|743841867	Elaeis guinensins protein.fasta	71028	0.998	1	1	25	0.000701	0.191
af_BIOPALMA_rep_biologicas	AF	AFp1	Mudpit_Plate_AF_A1_20160402_AFp1_R1_05F_F001	Cluster of PREDICTED: chaperonin CPN60-2, mitochondrial-like [Elaeis guineensis] (gi|743826168)	PREDICTED: chaperonin CPN60-2, mitochondrial [Elaeis guineensis]	gi|743776846	Elaeis guinensins protein.fasta	61135.4	1	2	2	2	5.61e-05	0.0539
af_BIOPALMA_rep_biologicas	AF	AFp1	Mudpit_Plate_AF_A1_20160402_AFp1_R1_05F_F001	Cluster of PREDICTED: isocitrate dehydrogenase [NADP] [Elaeis guineensis] (gi|743755796)	NADP-isocitrate dehydrogenase [Elaeis guineensis]	gi|192913030,gi|374255965,gi|743770702,gi|743770704	Elaeis guinensins protein.fasta	46709.2	0.964	1	1	1	2.8e-05	0.0312
af_BIOPALMA_rep_biologicas	AF	AFp1	Mudpit_Plate_AF_A1_20160402_AFp1_R1_05F_F001	Cluster of PREDICTED: plasma membrane ATPase 3-like [Elaeis guineensis] (gi|743790986)	PREDICTED: plasma membrane ATPase 3-like [Elaeis guineensis]	gi|743790986	Elaeis guinensins protein.fasta	105184	0.329	0	0	0	0	0
af_BIOPALMA_rep_biologicas	AF	AFp1	Mudpit_Plate_AF_A1_20160402_AFp1_R1_05F_F001	Cluster of PREDICTED: ruBisCO large subunit-binding protein subunit beta, chloroplastic-like [Elaeis guineensis] (gi|743883445)	PREDICTED: ruBisCO large subunit-binding protein subunit beta, chloroplastic-like [Elaeis guineensis]	gi|743883445	Elaeis guinensins protein.fasta	64765.7	0.958	0	0	2	5.61e-05	0.0411
af_BIOPALMA_rep_biologicas	AF	AFp1	Mudpit_Plate_AF_A1_20160402_AFp1_R1_05F_F001	Cluster of PREDICTED: alpha carbonic anhydrase 7-like [Elaeis guineensis] (gi|743864471)	PREDICTED: alpha carbonic anhydrase 7-like [Elaeis guineensis]	gi|743864471	Elaeis guinensins protein.fasta	33416	0.786	0	0	1	2.8e-05	0.0612
af_BIOPALMA_rep_biologicas	AF	AFp1	Mudpit_Plate_AF_A1_20160402_AFp1_R1_05F_F001	Cluster of PREDICTED: enolase 2 [Elaeis guineensis] (gi|743825640)	PREDICTED: enolase-like [Elaeis guineensis]	gi|743877540	Elaeis guinensins protein.fasta	48092.4	1	2	2	35	0.000982	0.578
af_BIOPALMA_rep_biologicas	AF	AFp1	Mudpit_Plate_AF_A1_20160402_AFp1_R1_05F_F001	Cluster of PREDICTED: protein ASPARTIC PROTEASE IN GUARD CELL 1-like [Elaeis guineensis] (gi|743766057)	PREDICTED: protein ASPARTIC PROTEASE IN GUARD CELL 1-like [Elaeis guineensis]	gi|743766057	Elaeis guinensins protein.fasta	47639.7	0.999	1	2	2	5.61e-05	0.0442
af_BIOPALMA_rep_biologicas	AF	AFp1	Mudpit_Plate_AF_A1_20160402_AFp1_R1_05F_F001	Cluster of PREDICTED: ATP synthase subunit beta, mitochondrial [Elaeis guineensis] (gi|743794377)	PREDICTED: ATP synthase subunit beta, mitochondrial-like [Elaeis guineensis]	gi|743771993	Elaeis guinensins protein.fasta	59549.8	0.956	0	0	29	0.000813	0.331
af_BIOPALMA_rep_biologicas	AF	AFp1	Mudpit_Plate_AF_A1_20160402_AFp1_R1_05F_F001	Cluster of PREDICTED: 60S ribosomal protein L6-like [Elaeis guineensis] (gi|743862614)	PREDICTED: 60S ribosomal protein L6-like [Elaeis guineensis]	gi|743862614	Elaeis guinensins protein.fasta	22359	0.494	1	1	1	2.8e-05	0.0594
af_BIOPALMA_rep_biologicas	AF	AFp1	Mudpit_Plate_AF_A1_20160402_AFp1_R1_05F_F001	Cluster of PREDICTED: 20 kDa chaperonin, chloroplastic-like [Elaeis guineensis] (gi|743822839)	PREDICTED: 20 kDa chaperonin, chloroplastic-like [Elaeis guineensis]	gi|743822835,gi|743822839	Elaeis guinensins protein.fasta	26962.5	1	3	3	4	0.000112	0.287
af_BIOPALMA_rep_biologicas	AF	AFp1	Mudpit_Plate_AF_A1_20160402_AFp1_R1_05F_F001	Cluster of PREDICTED: germin-like protein 2-4 [Elaeis guineensis] (gi|743874591)	PREDICTED: germin-like protein 2-4 [Elaeis guineensis]	gi|743874591	Elaeis guinensins protein.fasta	23242.3	0.45	0	0	0	0	0
af_BIOPALMA_rep_biologicas	AF	AFp1	Mudpit_Plate_AF_A1_20160402_AFp1_R1_05F_F001	Cluster of PREDICTED: elongation factor 2-like [Elaeis guineensis] (gi|743796220)	PREDICTED: elongation factor 2-like isoform X2 [Elaeis guineensis]	gi|743866613	Elaeis guinensins protein.fasta	94133.3	0.829	0	0	9	0.000252	0.0344
af_BIOPALMA_rep_biologicas	AF	AFp1	Mudpit_Plate_AF_A1_20160402_AFp1_R1_05F_F001	Cluster of PREDICTED: glyceraldehyde-3-phosphate dehydrogenase, cytosolic [Elaeis guineensis] (gi|743887549)	PREDICTED: glyceraldehyde-3-phosphate dehydrogenase 2, cytosolic [Elaeis guineensis]	gi|743814513	Elaeis guinensins protein.fasta	36624.9	0.938	0	0	9	0.000252	0.178
af_BIOPALMA_rep_biologicas	AF	AFp1	Mudpit_Plate_AF_A1_20160402_AFp1_R1_05F_F001	Cluster of PREDICTED: peroxidase 12-like, partial [Elaeis guineensis] (gi|743763659)	PREDICTED: peroxidase 12-like, partial [Elaeis guineensis]	gi|743763659	Elaeis guinensins protein.fasta	21879.9	1	2	2	4	0.000112	0.145
af_BIOPALMA_rep_biologicas	AF	AFp1	Mudpit_Plate_AF_A1_20160402_AFp1_R1_05F_F001	Cluster of actin [Elaeis guineensis] (gi|192910740)	PREDICTED: actin-85C-like [Elaeis guineensis]	gi|743882864	Elaeis guinensins protein.fasta	41788.7	0.838	0	0	9	0.000252	0.17
af_BIOPALMA_rep_biologicas	AF	AFp1	Mudpit_Plate_AF_A1_20160402_AFp1_R1_05F_F001	Cluster of PREDICTED: pyruvate kinase, cytosolic isozyme-like isoform X1 [Elaeis guineensis] (gi|743878627)	PREDICTED: probable pyruvate kinase, cytosolic isozyme [Elaeis guineensis]	gi|743816338	Elaeis guinensins protein.fasta	57053.8	0.366	0	0	2	5.61e-05	0.0399
af_BIOPALMA_rep_biologicas	AF	AFp1	Mudpit_Plate_AF_A1_20160402_AFp1_R1_05F_F001	Cluster of PREDICTED: aminopeptidase M1-like [Elaeis guineensis] (gi|743769768)	PREDICTED: aminopeptidase M1-like [Elaeis guineensis]	gi|743769768	Elaeis guinensins protein.fasta	100847	0.816	0	0	0	0	0
af_BIOPALMA_rep_biologicas	AF	AFp1	Mudpit_Plate_AF_A1_20160402_AFp1_R1_05F_F001	Cluster of peroxiredoxin [Elaeis guineensis] (gi|192910922)	peroxiredoxin [Elaeis guineensis]	gi|192910922,gi|448872680,gi|743757176	Elaeis guinensins protein.fasta	17312.3	0.983	1	1	3	8.41e-05	0.222
af_BIOPALMA_rep_biologicas	AF	AFp1	Mudpit_Plate_AF_A1_20160402_AFp1_R1_05F_F001	Cluster of PREDICTED: heat shock cognate 70 kDa protein 2-like [Elaeis guineensis] (gi|743775991)	PREDICTED: heat shock 70 kDa protein [Elaeis guineensis]	gi|743866246	Elaeis guinensins protein.fasta	71500.6	0.978	0	0	9	0.000252	0.101
af_BIOPALMA_rep_biologicas	AF	AFp1	Mudpit_Plate_AF_A1_20160402_AFp1_R1_05F_F001	Cluster of PREDICTED: 26S proteasome non-ATPase regulatory subunit 2 homolog A-like [Elaeis guineensis] (gi|743776123)	PREDICTED: 26S proteasome non-ATPase regulatory subunit 2 homolog A-like [Elaeis guineensis]	gi|743776123	Elaeis guinensins protein.fasta	97542.4	1	1	1	2	5.61e-05	0.0371
af_BIOPALMA_rep_biologicas	AF	AFp1	Mudpit_Plate_AF_A1_20160402_AFp1_R1_05F_F001	Cluster of PREDICTED: pyruvate dehydrogenase E1 component subunit beta-1, mitochondrial-like [Elaeis guineensis] (gi|743880374)	PREDICTED: pyruvate dehydrogenase E1 component subunit beta-1, mitochondrial-like [Elaeis guineensis]	gi|743880374	Elaeis guinensins protein.fasta	40717.3	0.953	1	1	1	2.8e-05	0.0292
af_BIOPALMA_rep_biologicas	AF	AFp1	Mudpit_Plate_AF_A1_20160402_AFp1_R1_05F_F001	Cluster of PREDICTED: probable bifunctional methylthioribulose-1-phosphate dehydratase/enolase-phosphatase E1 [Elaeis guineensis] (gi|743876340)	PREDICTED: probable bifunctional methylthioribulose-1-phosphate dehydratase/enolase-phosphatase E1 [Elaeis guineensis]	gi|743876340	Elaeis guinensins protein.fasta	57384.5	0.254	0	0	0	0	0
af_BIOPALMA_rep_biologicas	AF	AFp1	Mudpit_Plate_AF_A1_20160402_AFp1_R1_05F_F001	Cluster of PREDICTED: aspartate aminotransferase, cytoplasmic [Elaeis guineensis] (gi|743757121)	PREDICTED: aspartate aminotransferase, cytoplasmic [Elaeis guineensis]	gi|743757121	Elaeis guinensins protein.fasta	50500.6	1	3	3	6	0.000168	0.0862
af_BIOPALMA_rep_biologicas	AF	AFp1	Mudpit_Plate_AF_A1_20160402_AFp1_R1_05F_F001	Cluster of PREDICTED: uncharacterized protein LOC105038753 [Elaeis guineensis] (gi|743765428)	PREDICTED: uncharacterized protein LOC105038753 [Elaeis guineensis]	gi|743765428	Elaeis guinensins protein.fasta	80688.6	1	1	1	1	2.8e-05	0.0212
af_BIOPALMA_rep_biologicas	AF	AFp1	Mudpit_Plate_AF_A1_20160402_AFp1_R1_05F_F001	Cluster of PREDICTED: heat shock cognate 70 kDa protein 2-like [Elaeis guineensis] (gi|743775991)	PREDICTED: heat shock 70 kDa protein-like [Elaeis guineensis]	gi|743811473	Elaeis guinensins protein.fasta	70866.6	1	3	3	12	0.000337	0.172
af_BIOPALMA_rep_biologicas	AF	AFp1	Mudpit_Plate_AF_A1_20160402_AFp1_R1_05F_F001	Cluster of PREDICTED: transcription elongation factor SPT5 [Elaeis guineensis] (gi|743853074)	PREDICTED: transcription elongation factor SPT5 [Elaeis guineensis]	gi|743853074	Elaeis guinensins protein.fasta	29903.8	0.154	0	0	0	0	0
af_BIOPALMA_rep_biologicas	AF	AFp1	Mudpit_Plate_AF_A1_20160402_AFp1_R1_05F_F001	Cluster of PREDICTED: polyphenol oxidase, chloroplastic-like [Elaeis guineensis] (gi|743784146)	PREDICTED: polyphenol oxidase, chloroplastic-like [Elaeis guineensis]	gi|743886465	Elaeis guinensins protein.fasta	66037	1	0	0	15	0.000421	0.194
af_BIOPALMA_rep_biologicas	AF	AFp1	Mudpit_Plate_AF_A1_20160402_AFp1_R1_05F_F001	Cluster of PREDICTED: mavicyanin-like [Elaeis guineensis] (gi|743859187)	PREDICTED: mavicyanin-like [Elaeis guineensis]	gi|743859187	Elaeis guinensins protein.fasta	17947.1	0.846	1	1	1	2.8e-05	0.303
af_BIOPALMA_rep_biologicas	AF	AFp1	Mudpit_Plate_AF_A1_20160402_AFp1_R1_05F_F001	Cluster of PREDICTED: leucine aminopeptidase 1-like [Elaeis guineensis] (gi|743811443)	PREDICTED: leucine aminopeptidase 1-like [Elaeis guineensis]	gi|743811443	Elaeis guinensins protein.fasta	63683.1	1	1	1	4	0.000112	0.0993
af_BIOPALMA_rep_biologicas	AF	AFp1	Mudpit_Plate_AF_A1_20160402_AFp1_R1_05F_F001	Cluster of PREDICTED: phosphoglucomutase, cytoplasmic 2 [Elaeis guineensis] (gi|743800771)	PREDICTED: phosphoglucomutase, cytoplasmic 2 [Elaeis guineensis]	gi|743800771	Elaeis guinensins protein.fasta	63627.9	1	1	1	3	8.41e-05	0.0635
af_BIOPALMA_rep_biologicas	AF	AFp1	Mudpit_Plate_AF_A1_20160402_AFp1_R1_05F_F001	Cluster of PREDICTED: glutamine synthetase nodule isozyme [Elaeis guineensis] (gi|743883242)	PREDICTED: glutamine synthetase cytosolic isozyme 2 [Elaeis guineensis]	gi|743800769	Elaeis guinensins protein.fasta	39322.3	0.984	0	0	12	0.000337	0.331
af_BIOPALMA_rep_biologicas	AF	AFp1	Mudpit_Plate_AF_A1_20160402_AFp1_R1_05F_F001	Cluster of PREDICTED: putative aconitate hydratase, cytoplasmic [Elaeis guineensis] (gi|743759013)	PREDICTED: aconitate hydratase, cytoplasmic-like [Elaeis guineensis]	gi|743775510	Elaeis guinensins protein.fasta	108019	0.938	0	0	0	0	0
af_BIOPALMA_rep_biologicas	AF	AFp1	Mudpit_Plate_AF_A1_20160402_AFp1_R1_05F_F001	Cluster of PREDICTED: leucine aminopeptidase 1-like [Elaeis guineensis] (gi|743811443)	PREDICTED: leucine aminopeptidase 2, chloroplastic-like [Elaeis guineensis]	gi|743857317	Elaeis guinensins protein.fasta	55535.4	1	1	1	4	0.000112	0.115
af_BIOPALMA_rep_biologicas	AF	AFp1	Mudpit_Plate_AF_A1_20160402_AFp1_R1_05F_F001	Cluster of PREDICTED: alcohol dehydrogenase 1-like [Elaeis guineensis] (gi|743764834)	PREDICTED: alcohol dehydrogenase 1-like [Elaeis guineensis]	gi|743764834	Elaeis guinensins protein.fasta	41095.2	0.507	0	0	0	0	0
af_BIOPALMA_rep_biologicas	AF	AFp1	Mudpit_Plate_AF_A1_20160402_AFp1_R1_05F_F001	Cluster of PREDICTED: aldehyde dehydrogenase family 2 member B7, mitochondrial-like [Elaeis guineensis] (gi|743767790)	PREDICTED: aldehyde dehydrogenase family 2 member B7, mitochondrial-like [Elaeis guineensis]	gi|743766664	Elaeis guinensins protein.fasta	58815.9	0.848	0	0	1	2.8e-05	0.0589
af_BIOPALMA_rep_biologicas	AF	AFp1	Mudpit_Plate_AF_A1_20160402_AFp1_R1_05F_F001	Cluster of PREDICTED: putative formamidase C869.04 isoform X3 [Elaeis guineensis] (gi|743875734)	PREDICTED: putative formamidase C869.04 isoform X3 [Elaeis guineensis]	gi|743875734	Elaeis guinensins protein.fasta	46646.7	0.949	0	0	1	2.8e-05	0.058
af_BIOPALMA_rep_biologicas	AF	AFp1	Mudpit_Plate_AF_A1_20160402_AFp1_R1_05F_F001	Cluster of PREDICTED: 5-methyltetrahydropteroyltriglutamate--homocysteine methyltransferase 1-like [Elaeis guineensis] (gi|743774958)	PREDICTED: 5-methyltetrahydropteroyltriglutamate--homocysteine methyltransferase 1-like [Elaeis guineensis]	gi|743774958	Elaeis guinensins protein.fasta	89197.4	1	2	2	6	0.000168	0.071
af_BIOPALMA_rep_biologicas	AF	AFp1	Mudpit_Plate_AF_A1_20160402_AFp1_R1_05F_F001	Cluster of PREDICTED: fructose-bisphosphate aldolase 1, chloroplastic-like [Elaeis guineensis] (gi|743800712)	PREDICTED: fructose-bisphosphate aldolase 1, chloroplastic-like [Elaeis guineensis]	gi|743800712	Elaeis guinensins protein.fasta	42439.1	0.865	0	0	1	2.8e-05	0.0205
af_BIOPALMA_rep_biologicas	AF	AFp1	Mudpit_Plate_AF_A1_20160402_AFp1_R1_05F_F001	Cluster of PREDICTED: dolichyl-diphosphooligosaccharide--protein glycosyltransferase 48 kDa subunit [Elaeis guineensis] (gi|743791471)	PREDICTED: dolichyl-diphosphooligosaccharide--protein glycosyltransferase 48 kDa subunit [Elaeis guineensis]	gi|743791471	Elaeis guinensins protein.fasta	48819.1	0.081	0	0	0	0	0
af_BIOPALMA_rep_biologicas	AF	AFp1	Mudpit_Plate_AF_A1_20160402_AFp1_R1_05F_F001	Cluster of actin [Elaeis guineensis] (gi|192910740)	PREDICTED: actin-100-like isoform X2 [Elaeis guineensis]	gi|743787448	Elaeis guinensins protein.fasta	37029.4	0.757	0	0	10	0.00028	0.217
af_BIOPALMA_rep_biologicas	AF	AFp1	Mudpit_Plate_AF_A1_20160402_AFp1_R1_05F_F001	Cluster of PREDICTED: 40S ribosomal protein S25 [Elaeis guineensis] (gi|743764188)	PREDICTED: 40S ribosomal protein S25 [Elaeis guineensis]	gi|743764188	Elaeis guinensins protein.fasta	11959.6	0.274	0	0	0	0	0
af_BIOPALMA_rep_biologicas	AF	AFp1	Mudpit_Plate_AF_A1_20160402_AFp1_R1_05F_F001	Cluster of PREDICTED: pyruvate kinase, cytosolic isozyme [Elaeis guineensis] (gi|743783146)	PREDICTED: pyruvate kinase, cytosolic isozyme [Elaeis guineensis]	gi|743783146	Elaeis guinensins protein.fasta	53802.7	0.541	0	0	3	8.41e-05	0.0582
af_BIOPALMA_rep_biologicas	AF	AFp1	Mudpit_Plate_AF_A1_20160402_AFp1_R1_05F_F001	Cluster of PREDICTED: monodehydroascorbate reductase-like [Elaeis guineensis] (gi|743863108)	PREDICTED: monodehydroascorbate reductase-like [Elaeis guineensis]	gi|743863108	Elaeis guinensins protein.fasta	46578.8	1	5	5	6	0.000168	0.122
af_BIOPALMA_rep_biologicas	AF	AFp1	Mudpit_Plate_AF_A1_20160402_AFp1_R1_05F_F001	Cluster of PREDICTED: pyruvate kinase, cytosolic isozyme [Elaeis guineensis] (gi|743852430)	PREDICTED: pyruvate kinase, cytosolic isozyme [Elaeis guineensis]	gi|743852430,gi|743852434,gi|743852440,gi|743852444	Elaeis guinensins protein.fasta	55463.9	0.984	0	0	4	0.000112	0.0745
af_BIOPALMA_rep_biologicas	AF	AFp1	Mudpit_Plate_AF_A1_20160402_AFp1_R1_05F_F001	Cluster of PREDICTED: peroxidase 4-like [Elaeis guineensis] (gi|743818796)	PREDICTED: peroxidase 4-like [Elaeis guineensis]	gi|743818796	Elaeis guinensins protein.fasta	34590.6	0.859	0	0	1	2.8e-05	0.0282
af_BIOPALMA_rep_biologicas	AF	AFp1	Mudpit_Plate_AF_A1_20160402_AFp1_R1_05F_F001	Cluster of PREDICTED: triosephosphate isomerase, cytosolic-like [Elaeis guineensis] (gi|743841772)	PREDICTED: triosephosphate isomerase, cytosolic-like [Elaeis guineensis]	gi|743841772	Elaeis guinensins protein.fasta	27219.4	1	4	5	9	0.000252	0.472
af_BIOPALMA_rep_biologicas	AF	AFp1	Mudpit_Plate_AF_A1_20160402_AFp1_R1_05F_F001	Cluster of PREDICTED: probable quinone oxidoreductase [Elaeis guineensis] (gi|743827605)	PREDICTED: probable quinone oxidoreductase [Elaeis guineensis]	gi|743827605	Elaeis guinensins protein.fasta	34438	0.327	0	0	0	0	0
af_BIOPALMA_rep_biologicas	AF	AFp1	Mudpit_Plate_AF_A1_20160402_AFp1_R1_05F_F001	Cluster of PREDICTED: malate dehydrogenase, mitochondrial-like [Elaeis guineensis] (gi|743770628)	PREDICTED: malate dehydrogenase, mitochondrial-like [Elaeis guineensis]	gi|743770628	Elaeis guinensins protein.fasta	36379.5	0.946	0	0	1	2.8e-05	0.046
af_BIOPALMA_rep_biologicas	AF	AFp1	Mudpit_Plate_AF_A1_20160402_AFp1_R1_05F_F001	Cluster of PREDICTED: V-type proton ATPase subunit B 2-like isoform X2 [Elaeis guineensis] (gi|743797544)	PREDICTED: V-type proton ATPase subunit B 2-like isoform X2 [Elaeis guineensis]	gi|743797544	Elaeis guinensins protein.fasta	53596.1	0.168	0	0	0	0	0
af_BIOPALMA_rep_biologicas	AF	AFp1	Mudpit_Plate_AF_A1_20160402_AFp1_R1_05F_F001	Cluster of PREDICTED: phosphoglucomutase, cytoplasmic 2 [Elaeis guineensis] (gi|743800771)	PREDICTED: phosphoglucomutase, cytoplasmic 2-like [Elaeis guineensis]	gi|743774290	Elaeis guinensins protein.fasta	63712.5	0.603	0	0	2	5.61e-05	0.0377
af_BIOPALMA_rep_biologicas	AF	AFp1	Mudpit_Plate_AF_A1_20160402_AFp1_R1_05F_F001	Cluster of PREDICTED: 60S ribosomal protein L18-2-like [Elaeis guineensis] (gi|743844545)	PREDICTED: 60S ribosomal protein L18-3 [Elaeis guineensis]	gi|743768422	Elaeis guinensins protein.fasta	21046.9	0.149	0	0	0	0	0
af_BIOPALMA_rep_biologicas	AF	AFp1	Mudpit_Plate_AF_A1_20160402_AFp1_R1_05F_F001	Cluster of PREDICTED: LOW QUALITY PROTEIN: protein IN2-1 homolog B-like [Elaeis guineensis] (gi|743892338)	PREDICTED: LOW QUALITY PROTEIN: protein IN2-1 homolog B-like [Elaeis guineensis]	gi|743892338	Elaeis guinensins protein.fasta	27511	0.996	0	0	3	8.41e-05	0.195
af_BIOPALMA_rep_biologicas	AF	AFp1	Mudpit_Plate_AF_A1_20160402_AFp1_R1_05F_F001	Cluster of PREDICTED: blue copper protein-like [Elaeis guineensis] (gi|743778568)	PREDICTED: blue copper protein-like [Elaeis guineensis]	gi|743778568	Elaeis guinensins protein.fasta	19144.5	0.999	1	1	1	2.8e-05	0.129
af_BIOPALMA_rep_biologicas	AF	AFp1	Mudpit_Plate_AF_A1_20160402_AFp1_R1_05F_F001	Cluster of PREDICTED: LOW QUALITY PROTEIN: subtilisin-like protease [Elaeis guineensis] (gi|743774266)	PREDICTED: LOW QUALITY PROTEIN: subtilisin-like protease [Elaeis guineensis]	gi|743774266	Elaeis guinensins protein.fasta	81426.3	0.961	0	0	0	0	0
af_BIOPALMA_rep_biologicas	AF	AFp1	Mudpit_Plate_AF_A1_20160402_AFp1_R1_05F_F001	Cluster of PREDICTED: carboxymethylenebutenolidase homolog [Elaeis guineensis] (gi|743757729)	PREDICTED: carboxymethylenebutenolidase homolog [Elaeis guineensis]	gi|743757729	Elaeis guinensins protein.fasta	30473.8	0.958	0	0	0	0	0
af_BIOPALMA_rep_biologicas	AF	AFp1	Mudpit_Plate_AF_A1_20160402_AFp1_R1_05F_F001	Cluster of PREDICTED: remorin-like [Elaeis guineensis] (gi|743866636)	PREDICTED: remorin-like [Elaeis guineensis]	gi|743866636	Elaeis guinensins protein.fasta	21023.4	0.97	1	1	1	2.8e-05	0.0781
af_BIOPALMA_rep_biologicas	AF	AFp1	Mudpit_Plate_AF_A1_20160402_AFp1_R1_05F_F001	Cluster of triose phosphate isomerase cytosolic isoform [Elaeis guineensis] (gi|192910674)	triose phosphate isomerase cytosolic isoform [Elaeis guineensis]	gi|192910674,gi|743780701	Elaeis guinensins protein.fasta	27264.2	1	5	5	9	0.000252	0.551
af_BIOPALMA_rep_biologicas	AF	AFp1	Mudpit_Plate_AF_A1_20160402_AFp1_R1_05F_F001	Cluster of PREDICTED: citrate synthase, mitochondrial [Elaeis guineensis] (gi|743810131)	PREDICTED: citrate synthase, mitochondrial [Elaeis guineensis]	gi|743810131,gi|743810133,gi|743810135,gi|743810137	Elaeis guinensins protein.fasta	52187.6	0.913	0	0	0	0	0
af_BIOPALMA_rep_biologicas	AF	AFp1	Mudpit_Plate_AF_A1_20160402_AFp1_R1_05F_F001	Cluster of catalase 2 [Elaeis guineensis] (gi|192910916)	catalase 2 [Elaeis guineensis]	gi|192910916,gi|406870051	Elaeis guinensins protein.fasta	56958.7	1	2	2	21	0.000589	0.295
af_BIOPALMA_rep_biologicas	AF	AFp1	Mudpit_Plate_AF_A1_20160402_AFp1_R1_05F_F001	Cluster of PREDICTED: alcohol dehydrogenase class-3-like [Elaeis guineensis] (gi|743853663)	PREDICTED: alcohol dehydrogenase class-3-like [Elaeis guineensis]	gi|743853663	Elaeis guinensins protein.fasta	40676.8	0.966	1	1	1	2.8e-05	0.0711
af_BIOPALMA_rep_biologicas	AF	AFp1	Mudpit_Plate_AF_A1_20160402_AFp1_R1_05F_F001	Cluster of manganese superoxide dismutase [Elaeis guineensis] (gi|406870049)	manganese superoxide dismutase [Elaeis guineensis]	gi|406870049	Elaeis guinensins protein.fasta	26750.4	0.165	0	0	0	0	0
af_BIOPALMA_rep_biologicas	AF	AFp1	Mudpit_Plate_AF_A1_20160402_AFp1_R1_05F_F001	Cluster of PREDICTED: eukaryotic initiation factor 4A-8-like [Elaeis guineensis] (gi|743799304)	PREDICTED: eukaryotic initiation factor 4A-8-like [Elaeis guineensis]	gi|743799304	Elaeis guinensins protein.fasta	46960.4	0.952	0	0	2	5.61e-05	0.063
af_BIOPALMA_rep_biologicas	AF	AFp1	Mudpit_Plate_AF_A1_20160402_AFp1_R1_05F_F001	Cluster of PREDICTED: hypersensitive-induced response protein 4 [Elaeis guineensis] (gi|743831367)	PREDICTED: hypersensitive-induced response protein 4 [Elaeis guineensis]	gi|743831367	Elaeis guinensins protein.fasta	32265.5	0.99	1	1	1	2.8e-05	0.0483
af_BIOPALMA_rep_biologicas	AF	AFp1	Mudpit_Plate_AF_A1_20160402_AFp1_R1_05F_F001	Cluster of PREDICTED: pyruvate kinase, cytosolic isozyme [Elaeis guineensis] (gi|743852430)	PREDICTED: pyruvate kinase, cytosolic isozyme-like [Elaeis guineensis]	gi|743834664,gi|743834666,gi|743834670	Elaeis guinensins protein.fasta	55393	0.872	0	0	4	0.000112	0.0745
af_BIOPALMA_rep_biologicas	AF	AFp1	Mudpit_Plate_AF_A1_20160402_AFp1_R1_05F_F001	Cluster of PREDICTED: fructose-bisphosphate aldolase cytoplasmic isozyme [Elaeis guineensis] (gi|743806034)	PREDICTED: fructose-bisphosphate aldolase cytoplasmic isozyme [Elaeis guineensis]	gi|743761082	Elaeis guinensins protein.fasta	38513.5	1	3	4	24	0.000673	0.662
af_BIOPALMA_rep_biologicas	AF	AFp1	Mudpit_Plate_AF_A1_20160402_AFp1_R1_05F_F001	Cluster of PREDICTED: phosphoenolpyruvate carboxylase 2-like [Elaeis guineensis] (gi|743799873)	PREDICTED: LOW QUALITY PROTEIN: phosphoenolpyruvate carboxylase, housekeeping isozyme-like [Elaeis guineensis]	gi|743757060	Elaeis guinensins protein.fasta	110318	1	1	1	16	0.000449	0.114
af_BIOPALMA_rep_biologicas	AF	AFp1	Mudpit_Plate_AF_A1_20160402_AFp1_R1_05F_F001	Cluster of PREDICTED: V-type proton ATPase catalytic subunit A [Elaeis guineensis] (gi|743809830)	PREDICTED: V-type proton ATPase catalytic subunit A [Elaeis guineensis]	gi|743809830	Elaeis guinensins protein.fasta	68361.8	1	2	2	2	5.61e-05	0.0467
af_BIOPALMA_rep_biologicas	AF	AFp1	Mudpit_Plate_AF_A1_20160402_AFp1_R1_05F_F001	Cluster of PREDICTED: 40S ribosomal protein S13-like [Elaeis guineensis] (gi|743884573)	PREDICTED: 40S ribosomal protein S13-like [Elaeis guineensis]	gi|743884573	Elaeis guinensins protein.fasta	17164.2	0.218	0	0	0	0	0
af_BIOPALMA_rep_biologicas	AF	AFp1	Mudpit_Plate_AF_A1_20160402_AFp1_R1_05F_F001	Cluster of PREDICTED: 40S ribosomal protein S7 [Elaeis guineensis] (gi|743781952)	PREDICTED: 40S ribosomal protein S7 [Elaeis guineensis]	gi|743781952	Elaeis guinensins protein.fasta	22179.2	0.523	0	0	1	2.8e-05	0.0417
af_BIOPALMA_rep_biologicas	AF	AFp1	Mudpit_Plate_AF_A1_20160402_AFp1_R1_05F_F001	Cluster of PREDICTED: 5-methyltetrahydropteroyltriglutamate--homocysteine methyltransferase 1-like [Elaeis guineensis] (gi|743774958)	PREDICTED: 5-methyltetrahydropteroyltriglutamate--homocysteine methyltransferase 1-like isoform X2 [Elaeis guineensis]	gi|743882710	Elaeis guinensins protein.fasta	84666.7	0.969	0	0	2	5.61e-05	0.0496
af_BIOPALMA_rep_biologicas	AF	AFp1	Mudpit_Plate_AF_A1_20160402_AFp1_R1_05F_F001	Cluster of PREDICTED: sucrose synthase 2-like [Elaeis guineensis] (gi|743840498)	PREDICTED: sucrose synthase 2-like [Elaeis guineensis]	gi|743840498	Elaeis guinensins protein.fasta	92887.6	0.444	0	0	0	0	0
af_BIOPALMA_rep_biologicas	AF	AFp1	Mudpit_Plate_AF_A1_20160402_AFp1_R1_05F_F001	Cluster of PREDICTED: probable serine protease EDA2 isoform X2 [Elaeis guineensis] (gi|743777910)	PREDICTED: probable serine protease EDA2 isoform X2 [Elaeis guineensis]	gi|743777910	Elaeis guinensins protein.fasta	49718.1	0.999	1	1	2	5.61e-05	0.0563
af_BIOPALMA_rep_biologicas	AF	AFp1	Mudpit_Plate_AF_A1_20160402_AFp1_R1_05F_F001	Cluster of PREDICTED: 60S ribosomal protein L11 [Elaeis guineensis] (gi|743838511)	PREDICTED: 60S ribosomal protein L11 [Elaeis guineensis]	gi|743838511,gi|743851138	Elaeis guinensins protein.fasta	20732.2	0.393	0	0	0	0	0
af_BIOPALMA_rep_biologicas	AF	AFp1	Mudpit_Plate_AF_A1_20160402_AFp1_R1_05F_F001	Cluster of PREDICTED: ATP synthase subunit beta, mitochondrial [Elaeis guineensis] (gi|743794377)	PREDICTED: ATP synthase subunit beta, mitochondrial-like [Elaeis guineensis]	gi|743800698	Elaeis guinensins protein.fasta	59612.9	1	1	1	30	0.000841	0.372
af_BIOPALMA_rep_biologicas	AF	AFp1	Mudpit_Plate_AF_A1_20160402_AFp1_R1_05F_F001	Cluster of PREDICTED: cationic peroxidase SPC4-like [Elaeis guineensis] (gi|743817476)	PREDICTED: cationic peroxidase SPC4-like [Elaeis guineensis]	gi|743817476	Elaeis guinensins protein.fasta	37833.9	1	2	2	8	0.000224	0.147
af_BIOPALMA_rep_biologicas	AF	AFp1	Mudpit_Plate_AF_A1_20160402_AFp1_R1_05F_F001	Cluster of PREDICTED: 5-methyltetrahydropteroyltriglutamate--homocysteine methyltransferase 1-like [Elaeis guineensis] (gi|743774958)	PREDICTED: 5-methyltetrahydropteroyltriglutamate--homocysteine methyltransferase 2-like [Elaeis guineensis]	gi|743823936	Elaeis guinensins protein.fasta	84595.6	0.849	0	0	1	2.8e-05	0.0209
af_BIOPALMA_rep_biologicas	AF	AFp1	Mudpit_Plate_AF_A1_20160402_AFp1_R1_05F_F001	Cluster of PREDICTED: allene oxide cyclase 1, chloroplastic-like [Elaeis guineensis] (gi|743756470)	PREDICTED: allene oxide cyclase 1, chloroplastic-like [Elaeis guineensis]	gi|743756470	Elaeis guinensins protein.fasta	26947.3	0.628	1	1	1	2.8e-05	0.0571
af_BIOPALMA_rep_biologicas	AF	AFp1	Mudpit_Plate_AF_A1_20160402_AFp1_R1_05F_F001	Cluster of PREDICTED: inactive protein RESTRICTED TEV MOVEMENT 2-like [Elaeis guineensis] (gi|743774966)	PREDICTED: inactive protein RESTRICTED TEV MOVEMENT 2-like [Elaeis guineensis]	gi|743774966	Elaeis guinensins protein.fasta	15306.3	1	3	3	3	8.41e-05	0.305
af_BIOPALMA_rep_biologicas	AF	AFp1	Mudpit_Plate_AF_A1_20160402_AFp1_R1_05F_F001	Cluster of PREDICTED: heterogeneous nuclear ribonucleoprotein 1-like [Elaeis guineensis] (gi|743807308)	PREDICTED: heterogeneous nuclear ribonucleoprotein 1-like [Elaeis guineensis]	gi|743807308	Elaeis guinensins protein.fasta	35809.1	0.589	0	0	0	0	0
af_BIOPALMA_rep_biologicas	AF	AFp1	Mudpit_Plate_AF_A1_20160402_AFp1_R1_05F_F001	Cluster of actin [Elaeis guineensis] (gi|192910740)	PREDICTED: actin-2 [Elaeis guineensis]	gi|743854864	Elaeis guinensins protein.fasta	41646.7	1	2	2	13	0.000365	0.385
af_BIOPALMA_rep_biologicas	AF	AFp1	Mudpit_Plate_AF_A1_20160402_AFp1_R1_05F_F001	Cluster of PREDICTED: alcohol dehydrogenase 1 [Elaeis guineensis] (gi|743888171)	PREDICTED: alcohol dehydrogenase 1 [Elaeis guineensis]	gi|743888171	Elaeis guinensins protein.fasta	41058.6	0.955	0	0	0	0	0
af_BIOPALMA_rep_biologicas	AF	AFp1	Mudpit_Plate_AF_A1_20160402_AFp1_R1_05F_F001	Cluster of PREDICTED: probable inactive purple acid phosphatase 29 [Elaeis guineensis] (gi|743830385)	PREDICTED: probable inactive purple acid phosphatase 29 [Elaeis guineensis]	gi|743830385	Elaeis guinensins protein.fasta	47395.4	0.658	1	1	1	2.8e-05	0.0301
af_BIOPALMA_rep_biologicas	AF	AFp1	Mudpit_Plate_AF_A1_20160402_AFp1_R1_05F_F001	Cluster of PREDICTED: elongation factor 2-like [Elaeis guineensis] (gi|743796220)	PREDICTED: elongation factor 2-like [Elaeis guineensis]	gi|743796220	Elaeis guinensins protein.fasta	94123.9	1	0	0	13	0.000365	0.0973
af_BIOPALMA_rep_biologicas	AF	AFp1	Mudpit_Plate_AF_A1_20160402_AFp1_R1_05F_F001	Cluster of PREDICTED: uncharacterized protein LOC105034060 [Elaeis guineensis] (gi|743875660)	PREDICTED: uncharacterized protein LOC105034060 [Elaeis guineensis]	gi|743875660	Elaeis guinensins protein.fasta	27906.8	0.641	0	0	1	2.8e-05	0.0611
af_BIOPALMA_rep_biologicas	AF	AFp1	Mudpit_Plate_AF_A1_20160402_AFp1_R1_05F_F001	Cluster of PREDICTED: 14-3-3-like protein isoform X2 [Elaeis guineensis] (gi|743823719)	14-3-3-like protein [Elaeis guineensis]	NP_001306841.1		0	0.942	0	0	6	0.000168	0
af_BIOPALMA_rep_biologicas	AF	AFp1	Mudpit_Plate_AF_A1_20160402_AFp1_R1_05F_F001	Cluster of PREDICTED: 14-3-3-like protein isoform X2 [Elaeis guineensis] (gi|743823719)	14-3-3 [Elaeis guineensis]	gi|452215502	Elaeis guinensins protein.fasta	29254.8	0.194	0	0	2	5.61e-05	0.0698
af_BIOPALMA_rep_biologicas	AF	AFp1	Mudpit_Plate_AF_A1_20160402_AFp1_R1_05F_F001	Cluster of PREDICTED: uncharacterized protein LOC105046969 [Elaeis guineensis] (gi|743793834)	PREDICTED: uncharacterized protein LOC105046969 [Elaeis guineensis]	gi|743793834	Elaeis guinensins protein.fasta	27736.2	0.054	0	0	1	2.8e-05	0.0613
af_BIOPALMA_rep_biologicas	AF	AFp1	Mudpit_Plate_AF_A1_20160402_AFp1_R1_05F_F001	Cluster of PREDICTED: monodehydroascorbate reductase, chloroplastic isoform X2 [Elaeis guineensis] (gi|743854818)	PREDICTED: monodehydroascorbate reductase, chloroplastic isoform X2 [Elaeis guineensis]	gi|743854818	Elaeis guinensins protein.fasta	54660	1	3	3	3	8.41e-05	0.124
af_BIOPALMA_rep_biologicas	AF	AFp1	Mudpit_Plate_AF_A1_20160402_AFp1_R1_05F_F001	Cluster of PREDICTED: patellin-3-like [Elaeis guineensis] (gi|743816880)	PREDICTED: patellin-3-like [Elaeis guineensis]	gi|743816880	Elaeis guinensins protein.fasta	54433.2	0.982	1	1	3	8.41e-05	0.0967
af_BIOPALMA_rep_biologicas	AF	AFp1	Mudpit_Plate_AF_A1_20160402_AFp1_R1_05F_F001	Cluster of PREDICTED: HMG-Y-related protein A-like [Elaeis guineensis] (gi|743802615)	PREDICTED: HMG-Y-related protein A-like [Elaeis guineensis]	gi|743802615	Elaeis guinensins protein.fasta	30450.6	0.997	1	1	1	2.8e-05	0.0655
af_BIOPALMA_rep_biologicas	AF	AFp1	Mudpit_Plate_AF_A1_20160402_AFp1_R1_05F_F001	Cluster of gi|743833835-DECOY|ref|XP_010935362.1| PREDICTED: protein argonaute 1B-like [Elaeis... (gi|743833835-DECOY|ref|XP_010935362.1|)	gi|743833835-DECOY|ref|XP_010935362.1| PREDICTED: protein argonaute 1B-like [Elaeis...	gi|743833835-DECOY|ref|XP_010935362.1|		0	0.992	1	1	2	5.61e-05	0
af_BIOPALMA_rep_biologicas	AF	AFp1	Mudpit_Plate_AF_A1_20160402_AFp1_R1_05F_F001	Cluster of PREDICTED: 2-oxoglutarate dehydrogenase, mitochondrial-like [Elaeis guineensis] (gi|743787329)	PREDICTED: 2-oxoglutarate dehydrogenase, mitochondrial-like [Elaeis guineensis]	gi|743787329	Elaeis guinensins protein.fasta	116314	0.977	0	0	0	0	0
af_BIOPALMA_rep_biologicas	AF	AFp1	Mudpit_Plate_AF_A1_20160402_AFp1_R1_05F_F001	Cluster of PREDICTED: fructose-bisphosphate aldolase cytoplasmic isozyme [Elaeis guineensis] (gi|743806034)	PREDICTED: fructose-bisphosphate aldolase cytoplasmic isozyme [Elaeis guineensis]	gi|743764070	Elaeis guinensins protein.fasta	38562.6	1	5	6	27	0.000757	0.696
af_BIOPALMA_rep_biologicas	AF	AFp1	Mudpit_Plate_AF_A1_20160402_AFp1_R1_05F_F001	Cluster of PREDICTED: uncharacterized protein LOC105050582 [Elaeis guineensis] (gi|743810712)	PREDICTED: uncharacterized protein LOC105050582 [Elaeis guineensis]	gi|743810712	Elaeis guinensins protein.fasta	110085	1	9	10	11	0.000309	0.0978
af_BIOPALMA_rep_biologicas	AF	AFp1	Mudpit_Plate_AF_A1_20160402_AFp1_R1_05F_F001	Cluster of PREDICTED: hydroxyacylglutathione hydrolase cytoplasmic [Elaeis guineensis] (gi|743891582)	PREDICTED: hydroxyacylglutathione hydrolase cytoplasmic [Elaeis guineensis]	gi|743891582	Elaeis guinensins protein.fasta	28985.3	0.893	0	0	0	0	0
af_BIOPALMA_rep_biologicas	AF	AFp1	Mudpit_Plate_AF_A1_20160402_AFp1_R1_05F_F001	Cluster of PREDICTED: adenosylhomocysteinase [Elaeis guineensis] (gi|743880094)	PREDICTED: adenosylhomocysteinase-like [Elaeis guineensis]	gi|743866755	Elaeis guinensins protein.fasta	53256.1	0.998	0	0	15	0.000421	0.313
af_BIOPALMA_rep_biologicas	AF	AFp1	Mudpit_Plate_AF_A1_20160402_AFp1_R1_05F_F001	Cluster of PREDICTED: fructose-bisphosphate aldolase 1, chloroplastic-like [Elaeis guineensis] (gi|743800712)	PREDICTED: fructose-bisphosphate aldolase 1, chloroplastic-like [Elaeis guineensis]	gi|743771928	Elaeis guinensins protein.fasta	42380.8	0.502	0	0	1	2.8e-05	0.0205
af_BIOPALMA_rep_biologicas	AF	AFp1	Mudpit_Plate_AF_A1_20160402_AFp1_R1_05F_F001	Cluster of PREDICTED: uncharacterized protein LOC105032758 isoform X1 [Elaeis guineensis] (gi|743868584)	PREDICTED: uncharacterized protein LOC105032758 isoform X1 [Elaeis guineensis]	gi|743868584	Elaeis guinensins protein.fasta	24453.8	0.997	1	1	1	2.8e-05	0.0944
af_BIOPALMA_rep_biologicas	AF	AFp1	Mudpit_Plate_AF_A1_20160402_AFp1_R1_05F_F001	Cluster of PREDICTED: glyceraldehyde-3-phosphate dehydrogenase, cytosolic [Elaeis guineensis] (gi|743887549)	PREDICTED: glyceraldehyde-3-phosphate dehydrogenase, cytosolic [Elaeis guineensis]	gi|743887549	Elaeis guinensins protein.fasta	36947.9	1	3	3	25	0.000701	0.615
af_BIOPALMA_rep_biologicas	AF	AFp1	Mudpit_Plate_AF_A1_20160402_AFp1_R1_05F_F001	Cluster of PREDICTED: 2,3-bisphosphoglycerate-independent phosphoglycerate mutase-like [Elaeis guineensis] (gi|743819065)	PREDICTED: LOW QUALITY PROTEIN: 2,3-bisphosphoglycerate-independent phosphoglycerate mutase-like [Elaeis guineensis]	gi|743843487	Elaeis guinensins protein.fasta	61325.2	0.982	1	1	2	5.61e-05	0.0716
af_BIOPALMA_rep_biologicas	AF	AFp1	Mudpit_Plate_AF_A1_20160402_AFp1_R1_05F_F001	Cluster of PREDICTED: 14-3-3-like protein isoform X2 [Elaeis guineensis] (gi|743823719)	PREDICTED: 14-3-3-like protein [Elaeis guineensis]	gi|743880890	Elaeis guinensins protein.fasta	29330.2	0.613	0	0	8	0.000224	0.111
af_BIOPALMA_rep_biologicas	AF	AFp1	Mudpit_Plate_AF_A1_20160402_AFp1_R1_05F_F001	Cluster of PREDICTED: glutamine synthetase nodule isozyme [Elaeis guineensis] (gi|743883242)	PREDICTED: glutamine synthetase nodule isozyme [Elaeis guineensis]	gi|743883242	Elaeis guinensins protein.fasta	39266.5	0.999	0	0	13	0.000365	0.41
af_BIOPALMA_rep_biologicas	AF	AFp1	Mudpit_Plate_AF_A1_20160402_AFp1_R1_05F_F001	Cluster of PREDICTED: aldehyde dehydrogenase family 2 member B7, mitochondrial-like [Elaeis guineensis] (gi|743767790)	PREDICTED: aldehyde dehydrogenase family 2 member B7, mitochondrial-like [Elaeis guineensis]	gi|743767790	Elaeis guinensins protein.fasta	62028.5	0.987	0	0	1	2.8e-05	0.056
af_BIOPALMA_rep_biologicas	AF	AFp1	Mudpit_Plate_AF_A1_20160402_AFp1_R1_05F_F001	Cluster of PREDICTED: uncharacterized protein LOC105031936 [Elaeis guineensis] (gi|743864273)	PREDICTED: uncharacterized protein LOC105031936 [Elaeis guineensis]	gi|743864273	Elaeis guinensins protein.fasta	81149.4	1	2	2	2	5.61e-05	0.0424
af_BIOPALMA_rep_biologicas	AF	AFp1	Mudpit_Plate_AF_A1_20160402_AFp1_R1_05F_F001	Cluster of PREDICTED: leucine-rich repeat extensin-like protein 2 [Elaeis guineensis] (gi|743772323)	PREDICTED: leucine-rich repeat extensin-like protein 2 [Elaeis guineensis]	gi|743772323	Elaeis guinensins protein.fasta	70115	0.998	1	2	2	5.61e-05	0.0348
af_BIOPALMA_rep_biologicas	AF	AFp1	Mudpit_Plate_AF_A1_20160402_AFp1_R1_05F_F001	Cluster of eukaryotic translation initiation factor 5A isoform IV [Elaeis guineensis] (gi|192910690)	eukaryotic translation initiation factor 5A isoform IV [Elaeis guineensis]	gi|192910690,gi|743878693	Elaeis guinensins protein.fasta	17313.6	0.652	0	0	1	2.8e-05	0.119
af_BIOPALMA_rep_biologicas	AF	AFp1	Mudpit_Plate_AF_A1_20160402_AFp1_R1_05F_F001	Cluster of PREDICTED: fructose-bisphosphate aldolase cytoplasmic isozyme [Elaeis guineensis] (gi|743806034)	PREDICTED: fructose-bisphosphate aldolase cytoplasmic isozyme [Elaeis guineensis]	gi|743806034	Elaeis guinensins protein.fasta	38601.8	1	6	6	17	0.000477	0.547
af_BIOPALMA_rep_biologicas	AF	AFp1	Mudpit_Plate_AF_A1_20160402_AFp1_R1_05F_F001	Cluster of PREDICTED: 17.4 kDa class III heat shock protein [Elaeis guineensis] (gi|743774135)	PREDICTED: 17.4 kDa class III heat shock protein [Elaeis guineensis]	gi|743774135	Elaeis guinensins protein.fasta	18368.8	0.968	1	1	1	2.8e-05	0.144
af_BIOPALMA_rep_biologicas	AF	AFp1	Mudpit_Plate_AF_A1_20160402_AFp1_R1_05F_F001	Cluster of PREDICTED: LOW QUALITY PROTEIN: sucrose synthase 4-like [Elaeis guineensis] (gi|743844527)	PREDICTED: sucrose synthase 4 [Elaeis guineensis]	gi|743784278	Elaeis guinensins protein.fasta	92769.5	0.999	1	1	3	8.41e-05	0.0358
af_BIOPALMA_rep_biologicas	AF	AFp1	Mudpit_Plate_AF_A1_20160402_AFp1_R1_05F_F001	Cluster of PREDICTED: probable aquaporin TIP1-1 [Elaeis guineensis] (gi|743890980)	PREDICTED: probable aquaporin TIP1-1 [Elaeis guineensis]	gi|743890980	Elaeis guinensins protein.fasta	25784.4	0.95	1	1	1	2.8e-05	0.064
af_BIOPALMA_rep_biologicas	AF	AFp1	Mudpit_Plate_AF_A1_20160402_AFp1_R1_05F_F001	Cluster of PREDICTED: upstream activation factor subunit spp27-like [Elaeis guineensis] (gi|743861861)	PREDICTED: upstream activation factor subunit spp27-like [Elaeis guineensis]	gi|743861861	Elaeis guinensins protein.fasta	13184.8	1	2	2	4	0.000112	0.0917
af_BIOPALMA_rep_biologicas	AF	AFp1	Mudpit_Plate_AF_A1_20160402_AFp1_R1_05F_F001	Cluster of PREDICTED: 14-3-3-like protein isoform X2 [Elaeis guineensis] (gi|743823719)	PREDICTED: 14-3-3-like protein [Elaeis guineensis]	gi|743771755	Elaeis guinensins protein.fasta	29437.4	0.994	0	0	12	0.000337	0.226
af_BIOPALMA_rep_biologicas	AF	AFp1	Mudpit_Plate_AF_A1_20160402_AFp1_R1_05F_F001	Cluster of PREDICTED: peroxidase 4-like [Elaeis guineensis] (gi|743788536)	PREDICTED: peroxidase 4-like [Elaeis guineensis]	gi|743788536	Elaeis guinensins protein.fasta	34133.2	0.956	1	1	2	5.61e-05	0.075
af_BIOPALMA_rep_biologicas	AF	AFp1	Mudpit_Plate_AF_A1_20160402_AFp1_R1_05F_F001	Cluster of PREDICTED: pyruvate kinase, cytosolic isozyme-like isoform X1 [Elaeis guineensis] (gi|743878627)	PREDICTED: pyruvate kinase, cytosolic isozyme-like isoform X1 [Elaeis guineensis]	gi|743878627	Elaeis guinensins protein.fasta	57606.9	1	2	2	5	0.00014	0.102
af_BIOPALMA_rep_biologicas	AF	AFp1	Mudpit_Plate_AF_A1_20160402_AFp1_R1_05F_F001	Cluster of PREDICTED: peroxidase 3-like [Elaeis guineensis] (gi|743820630)	PREDICTED: peroxidase 3-like [Elaeis guineensis]	gi|743878625	Elaeis guinensins protein.fasta	35378.5	1	2	2	5	0.00014	0.144
af_BIOPALMA_rep_biologicas	AF	AFp1	Mudpit_Plate_AF_A1_20160402_AFp1_R1_05F_F001	Cluster of PREDICTED: ATP synthase subunit beta, mitochondrial [Elaeis guineensis] (gi|743794377)	PREDICTED: ATP synthase subunit beta, mitochondrial [Elaeis guineensis]	gi|743794377	Elaeis guinensins protein.fasta	59710	1	1	2	32	0.000898	0.41
af_BIOPALMA_rep_biologicas	AF	AFp1	Mudpit_Plate_AF_A1_20160402_AFp1_R1_05F_F001	Cluster of PREDICTED: 60S ribosomal protein L7-2-like [Elaeis guineensis] (gi|743809739)	PREDICTED: 60S ribosomal protein L7-2-like [Elaeis guineensis]	gi|743809739	Elaeis guinensins protein.fasta	28647.8	0.999	1	1	1	2.8e-05	0.0369
af_BIOPALMA_rep_biologicas	AF	AFp1	Mudpit_Plate_AF_A1_20160402_AFp1_R1_05F_F001	Cluster of PREDICTED: 5-methyltetrahydropteroyltriglutamate--homocysteine methyltransferase 1-like [Elaeis guineensis] (gi|743774958)	PREDICTED: 5-methyltetrahydropteroyltriglutamate--homocysteine methyltransferase 1-like [Elaeis guineensis]	gi|743755107	Elaeis guinensins protein.fasta	93790.2	0.996	1	1	4	0.000112	0.0501
af_BIOPALMA_rep_biologicas	AF	AFp1	Mudpit_Plate_AF_A1_20160402_AFp1_R1_05F_F001	Cluster of PREDICTED: L-ascorbate peroxidase, cytosolic-like [Elaeis guineensis] (gi|743876166)	PREDICTED: L-ascorbate peroxidase, cytosolic-like [Elaeis guineensis]	gi|743876166	Elaeis guinensins protein.fasta	27386.1	1	3	3	14	0.000393	0.474
af_BIOPALMA_rep_biologicas	AF	AFp1	Mudpit_Plate_AF_A1_20160402_AFp1_R1_05F_F001	Cluster of actin [Elaeis guineensis] (gi|192910740)	PREDICTED: actin-like [Elaeis guineensis]	gi|743882617	Elaeis guinensins protein.fasta	41636.5	0.972	0	0	14	0.000393	0.326
af_BIOPALMA_rep_biologicas	AF	AFp1	Mudpit_Plate_AF_A1_20160402_AFp1_R1_05F_F001	Cluster of PREDICTED: LOW QUALITY PROTEIN: protein IN2-1 homolog B-like [Elaeis guineensis] (gi|743892338)	glutathione S-transferase [Elaeis guineensis]	gi|192910866	Elaeis guinensins protein.fasta	27531.1	0.908	0	0	3	8.41e-05	0.195
af_BIOPALMA_rep_biologicas	AF	AFp1	Mudpit_Plate_AF_A1_20160402_AFp1_R1_05F_F001	Cluster of PREDICTED: superoxide dismutase [Cu-Zn], chloroplastic [Elaeis guineensis] (gi|743852970)	PREDICTED: superoxide dismutase [Cu-Zn], chloroplastic [Elaeis guineensis]	gi|743852970	Elaeis guinensins protein.fasta	22553.7	0.787	1	1	1	2.8e-05	0.205
af_BIOPALMA_rep_biologicas	AF	AFp1	Mudpit_Plate_AF_A1_20160402_AFp1_R1_05F_F001	Cluster of PREDICTED: 40S ribosomal protein S17-like [Elaeis guineensis] (gi|743829063)	PREDICTED: 40S ribosomal protein S17-like [Elaeis guineensis]	gi|743777180	Elaeis guinensins protein.fasta	16124.3	0.986	1	1	2	5.61e-05	0.213
af_BIOPALMA_rep_biologicas	AF	AFp1	Mudpit_Plate_AF_A1_20160402_AFp1_R1_05F_F001	Cluster of PREDICTED: guanine nucleotide-binding protein subunit beta-like protein A [Elaeis guineensis] (gi|743794305)	PREDICTED: guanine nucleotide-binding protein subunit beta-like protein A [Elaeis guineensis]	gi|743794305	Elaeis guinensins protein.fasta	35537.4	0.789	1	1	1	2.8e-05	0.0743
af_BIOPALMA_rep_biologicas	AF	AFp1	Mudpit_Plate_AF_A1_20160402_AFp1_R1_05F_F001	Cluster of PREDICTED: isoflavone reductase-like protein [Elaeis guineensis] (gi|743892710)	PREDICTED: isoflavone reductase-like protein [Elaeis guineensis]	gi|743892710	Elaeis guinensins protein.fasta	33750.5	0.989	0	0	2	5.61e-05	0.0259
af_BIOPALMA_rep_biologicas	AF	AFp1	Mudpit_Plate_AF_A1_20160402_AFp1_R1_05F_F001	Cluster of PREDICTED: phosphoglycerate kinase, cytosolic [Elaeis guineensis] (gi|743760379)	PREDICTED: phosphoglycerate kinase, cytosolic-like [Elaeis guineensis]	gi|743760381	Elaeis guinensins protein.fasta	50915.7	0.46	0	0	4	0.000112	0.0857
af_BIOPALMA_rep_biologicas	AF	AFp1	Mudpit_Plate_AF_A1_20160402_AFp1_R1_05F_F001	Cluster of PREDICTED: phosphoglycerate kinase, cytosolic [Elaeis guineensis] (gi|743760379)	PREDICTED: phosphoglycerate kinase, cytosolic [Elaeis guineensis]	gi|743760379	Elaeis guinensins protein.fasta	42427.4	1	3	4	24	0.000673	0.401
af_BIOPALMA_rep_biologicas	AF	AFp1	Mudpit_Plate_AF_A1_20160402_AFp1_R1_05F_F001	Cluster of PREDICTED: proteasome subunit alpha type-4 [Elaeis guineensis] (gi|743873727)	PREDICTED: proteasome subunit alpha type-4 [Elaeis guineensis]	gi|743873727	Elaeis guinensins protein.fasta	27272.8	0.244	0	0	0	0	0
af_BIOPALMA_rep_biologicas	AF	AFp1	Mudpit_Plate_AF_A1_20160402_AFp1_R1_05F_F001	Cluster of PREDICTED: chaperone protein ClpB1 [Elaeis guineensis] (gi|743756256)	PREDICTED: chaperone protein ClpB1-like [Elaeis guineensis]	gi|743796117	Elaeis guinensins protein.fasta	101423	0.905	0	0	4	0.000112	0.0514
af_BIOPALMA_rep_biologicas	AF	AFp1	Mudpit_Plate_AF_A1_20160402_AFp1_R1_05F_F001	Cluster of PREDICTED: enolase 2 [Elaeis guineensis] (gi|743825640)	PREDICTED: enolase 2 [Elaeis guineensis]	gi|743825640	Elaeis guinensins protein.fasta	47787.2	1	4	4	33	0.000926	0.499
af_BIOPALMA_rep_biologicas	AF	AFp1	Mudpit_Plate_AF_A1_20160402_AFp1_R1_05F_F001	Cluster of PREDICTED: 40S ribosomal protein S17-like [Elaeis guineensis] (gi|743829063)	PREDICTED: 40S ribosomal protein S17-like [Elaeis guineensis]	gi|743873711	Elaeis guinensins protein.fasta	16096.1	0.263	0	0	1	2.8e-05	0.0709
af_BIOPALMA_rep_biologicas	AF	AFp1	Mudpit_Plate_AF_A1_20160402_AFp1_R1_05F_F001	Cluster of PREDICTED: probable mitochondrial-processing peptidase subunit beta [Elaeis guineensis] (gi|743837205)	PREDICTED: LOW QUALITY PROTEIN: probable mitochondrial-processing peptidase subunit beta [Elaeis guineensis]	gi|743847632	Elaeis guinensins protein.fasta	57945.4	1	1	1	4	0.000112	0.153
af_BIOPALMA_rep_biologicas	AF	AFp1	Mudpit_Plate_AF_A1_20160402_AFp1_R1_05F_F001	Cluster of PREDICTED: histone H2B.11 [Elaeis guineensis] (gi|743787289)	PREDICTED: histone H2B.11 [Elaeis guineensis]	gi|743787289,gi|743869044	Elaeis guinensins protein.fasta	15524.1	1	0	0	6	0.000168	0.15
af_BIOPALMA_rep_biologicas	AF	AFp1	Mudpit_Plate_AF_A1_20160402_AFp1_R1_05F_F001	Cluster of PREDICTED: phosphoenolpyruvate carboxylase 2-like [Elaeis guineensis] (gi|743799873)	PREDICTED: phosphoenolpyruvate carboxylase 2-like [Elaeis guineensis]	gi|743799873	Elaeis guinensins protein.fasta	110055	1	4	4	13	0.000365	0.127
af_BIOPALMA_rep_biologicas	AF	AFp1	Mudpit_Plate_AF_A1_20160402_AFp1_R1_05F_F001	Cluster of PREDICTED: patellin-3-like [Elaeis guineensis] (gi|743764635)	PREDICTED: patellin-3-like [Elaeis guineensis]	gi|743764635	Elaeis guinensins protein.fasta	61349.6	0.895	0	0	2	5.61e-05	0.0448
af_BIOPALMA_rep_biologicas	AF	AFp1	Mudpit_Plate_AF_A1_20160402_AFp1_R1_05F_F001	Cluster of PREDICTED: 18.1 kDa class I heat shock protein-like [Elaeis guineensis] (gi|743810657)	PREDICTED: 18.1 kDa class I heat shock protein-like [Elaeis guineensis]	gi|743810657	Elaeis guinensins protein.fasta	18137.6	1	2	2	2	5.61e-05	0.194
af_BIOPALMA_rep_biologicas	AF	AFp1	Mudpit_Plate_AF_A1_20160402_AFp1_R1_05F_F001	Cluster of PREDICTED: phosphoenolpyruvate carboxylase 2-like [Elaeis guineensis] (gi|743799873)	PREDICTED: phosphoenolpyruvate carboxylase, housekeeping isozyme-like [Elaeis guineensis]	gi|743770464	Elaeis guinensins protein.fasta	110167	1	2	2	13	0.000365	0.132
af_BIOPALMA_rep_biologicas	AF	AFp1	Mudpit_Plate_AF_A1_20160402_AFp1_R1_05F_F001	Cluster of PREDICTED: superoxide dismutase [Cu-Zn] [Elaeis guineensis] (gi|743845883)	PREDICTED: superoxide dismutase [Cu-Zn] [Elaeis guineensis]	gi|743845883	Elaeis guinensins protein.fasta	15173.5	0.926	0	0	1	2.8e-05	0.132
af_BIOPALMA_rep_biologicas	AF	AFp1	Mudpit_Plate_AF_A1_20160402_AFp1_R1_05F_F001	Cluster of PREDICTED: 40S ribosomal protein S20-1-like [Elaeis guineensis] (gi|743883807)	PREDICTED: 40S ribosomal protein S20-1-like [Elaeis guineensis]	gi|743883807,gi|743883811	Elaeis guinensins protein.fasta	14079.5	0.835	1	1	1	2.8e-05	0.0945
af_BIOPALMA_rep_biologicas	AF	AFp1	Mudpit_Plate_AF_A1_20160402_AFp1_R1_05F_F001	Cluster of PREDICTED: histone H2A [Elaeis guineensis] (gi|743869048)	PREDICTED: histone H2A [Elaeis guineensis]	gi|743869048	Elaeis guinensins protein.fasta	15536.8	0.059	0	0	1	2.8e-05	0.0612
af_BIOPALMA_rep_biologicas	AF	AFp1	Mudpit_Plate_AF_A1_20160402_AFp1_R1_05F_F001	Cluster of PREDICTED: malate dehydrogenase, cytoplasmic [Elaeis guineensis] (gi|743835732)	PREDICTED: malate dehydrogenase, cytoplasmic [Elaeis guineensis]	gi|743835732	Elaeis guinensins protein.fasta	35459.4	0.999	1	1	3	8.41e-05	0.166
af_BIOPALMA_rep_biologicas	AF	AFp1	Mudpit_Plate_AF_A1_20160402_AFp1_R1_05F_F001	Cluster of PREDICTED: peptide-N4-(N-acetyl-beta-glucosaminyl)asparagine amidase A-like [Elaeis guineensis] (gi|743770446)	PREDICTED: peptide-N4-(N-acetyl-beta-glucosaminyl)asparagine amidase A-like [Elaeis guineensis]	gi|743770446	Elaeis guinensins protein.fasta	68043.3	0.082	0	0	0	0	0
af_BIOPALMA_rep_biologicas	AF	AFp1	Mudpit_Plate_AF_A1_20160402_AFp1_R1_05F_F001	Cluster of PREDICTED: 2,3-bisphosphoglycerate-independent phosphoglycerate mutase-like [Elaeis guineensis] (gi|743819065)	PREDICTED: 2,3-bisphosphoglycerate-independent phosphoglycerate mutase [Elaeis guineensis]	gi|743789069	Elaeis guinensins protein.fasta	61164	0.588	0	0	1	2.8e-05	0.0215
af_BIOPALMA_rep_biologicas	AF	AFp1	Mudpit_Plate_AF_A1_20160402_AFp1_R1_05F_F001	Cluster of PREDICTED: ricin-like [Elaeis guineensis] (gi|743787211)	PREDICTED: ricin-like [Elaeis guineensis]	gi|743787211	Elaeis guinensins protein.fasta	63103.5	1	4	5	5	0.00014	0.126
af_BIOPALMA_rep_biologicas	AF	AFp1	Mudpit_Plate_AF_A1_20160402_AFp1_R1_05F_F001	Cluster of PREDICTED: heat shock cognate 70 kDa protein 2-like [Elaeis guineensis] (gi|743775991)	PREDICTED: heat shock cognate 70 kDa protein 2 [Elaeis guineensis]	gi|743787201	Elaeis guinensins protein.fasta	71183.3	0.54	0	0	22	0.000617	0.151
af_BIOPALMA_rep_biologicas	AF	AFp1	Mudpit_Plate_AF_A1_20160402_AFp1_R1_05F_F001	Cluster of PREDICTED: probable quinone oxidoreductase [Elaeis guineensis] (gi|743778380)	PREDICTED: probable quinone oxidoreductase [Elaeis guineensis]	gi|743778380	Elaeis guinensins protein.fasta	41824.5	0.999	0	0	0	0	0
af_BIOPALMA_rep_biologicas	AF	AFp1	Mudpit_Plate_AF_A1_20160402_AFp1_R1_05F_F001	Cluster of PREDICTED: cell division cycle protein 48 homolog [Elaeis guineensis] (gi|743835093)	PREDICTED: cell division cycle protein 48 homolog [Elaeis guineensis]	gi|743835093	Elaeis guinensins protein.fasta	89966.6	0.723	0	0	0	0	0
af_BIOPALMA_rep_biologicas	AF	AFp1	Mudpit_Plate_AF_A1_20160402_AFp1_R1_05F_F001	Cluster of PREDICTED: 60S ribosomal protein L12-3 [Elaeis guineensis] (gi|743812447)	PREDICTED: 60S ribosomal protein L12-3 [Elaeis guineensis]	gi|743812447	Elaeis guinensins protein.fasta	17807.5	0.857	0	0	0	0	0
af_BIOPALMA_rep_biologicas	AF	AFp1	Mudpit_Plate_AF_A1_20160402_AFp1_R1_05F_F001	Cluster of PREDICTED: ubiquitin-conjugating enzyme E2 variant 1C-like [Elaeis guineensis] (gi|743830895)	PREDICTED: ubiquitin-conjugating enzyme E2 variant 1C-like [Elaeis guineensis]	gi|743830895	Elaeis guinensins protein.fasta	16592.2	0.547	0	0	0	0	0
af_BIOPALMA_rep_biologicas	AF	AFp1	Mudpit_Plate_AF_A1_20160402_AFp1_R1_05F_F001	Cluster of PREDICTED: lactoylglutathione lyase [Elaeis guineensis] (gi|743820740)	PREDICTED: lactoylglutathione lyase [Elaeis guineensis]	gi|743820740	Elaeis guinensins protein.fasta	32896.9	1	2	2	2	5.61e-05	0.0959
af_BIOPALMA_rep_biologicas	AF	AFp1	Mudpit_Plate_AF_A1_20160402_AFp1_R1_05F_F001	Cluster of PREDICTED: lipoxygenase homology domain-containing protein 1-like [Elaeis guineensis] (gi|743778359)	PREDICTED: lipoxygenase homology domain-containing protein 1-like [Elaeis guineensis]	gi|743778359	Elaeis guinensins protein.fasta	19495.6	1	2	2	4	0.000112	0.152
af_BIOPALMA_rep_biologicas	AF	AFp1	Mudpit_Plate_AF_A1_20160402_AFp1_R1_05F_F001	Cluster of PREDICTED: osmotin-like protein [Elaeis guineensis] (gi|743775988)	PREDICTED: osmotin-like protein [Elaeis guineensis]	gi|743775988	Elaeis guinensins protein.fasta	27666.6	1	2	3	6	0.000168	0.138
af_BIOPALMA_rep_biologicas	AF	AFp1	Mudpit_Plate_AF_A1_20160402_AFp1_R1_05F_F001	Cluster of PREDICTED: hypersensitive-induced response protein 1 [Elaeis guineensis] (gi|743755088)	PREDICTED: hypersensitive-induced response protein 1 [Elaeis guineensis]	gi|743755088	Elaeis guinensins protein.fasta	31460.9	1	2	2	2	5.61e-05	0.14
af_BIOPALMA_rep_biologicas	AF	AFp1	Mudpit_Plate_AF_A1_20160402_AFp1_R1_05F_F001	Cluster of PREDICTED: mitochondrial outer membrane protein porin 1-like [Elaeis guineensis] (gi|743755082)	PREDICTED: mitochondrial outer membrane protein porin 1-like [Elaeis guineensis]	gi|743755082	Elaeis guinensins protein.fasta	29382.9	1	1	1	4	0.000112	0.175
af_BIOPALMA_rep_biologicas	AF	AFp1	Mudpit_Plate_AF_A1_20160402_AFp1_R1_05F_F001	Cluster of PREDICTED: heat shock cognate 70 kDa protein 2-like [Elaeis guineensis] (gi|743775991)	PREDICTED: heat shock cognate 70 kDa protein 2-like [Elaeis guineensis]	gi|743818520	Elaeis guinensins protein.fasta	70925.4	0.996	0	0	7	0.000196	0.0741
af_BIOPALMA_rep_biologicas	AF	AFp1	Mudpit_Plate_AF_A1_20160402_AFp1_R1_05F_F001	Cluster of PREDICTED: 5-methyltetrahydropteroyltriglutamate--homocysteine methyltransferase 1-like [Elaeis guineensis] (gi|743774958)	PREDICTED: 5-methyltetrahydropteroyltriglutamate--homocysteine methyltransferase 1 [Elaeis guineensis]	gi|743880751	Elaeis guinensins protein.fasta	84769.3	0.801	0	0	2	5.61e-05	0.0496
af_BIOPALMA_rep_biologicas	AF	AFp1	Mudpit_Plate_AF_A1_20160402_AFp1_R1_05F_F001	Cluster of PREDICTED: annexin D1-like [Elaeis guineensis] (gi|743849454)	PREDICTED: annexin D1-like [Elaeis guineensis]	gi|743849454	Elaeis guinensins protein.fasta	35510.8	1	6	6	6	0.000168	0.26
af_BIOPALMA_rep_biologicas	AF	AFp1	Mudpit_Plate_AF_A1_20160402_AFp1_R1_05F_F001	Cluster of PREDICTED: NADP-dependent glyceraldehyde-3-phosphate dehydrogenase [Elaeis guineensis] (gi|743811355)	PREDICTED: NADP-dependent glyceraldehyde-3-phosphate dehydrogenase [Elaeis guineensis]	gi|743811355	Elaeis guinensins protein.fasta	53296.3	0.229	0	0	0	0	0
af_BIOPALMA_rep_biologicas	AF	AFp1	Mudpit_Plate_AF_A1_20160402_AFp1_R1_05F_F001	Cluster of PREDICTED: uncharacterized protein LOC105041023 isoform X2 [Elaeis guineensis] (gi|743771646)	PREDICTED: uncharacterized protein LOC105041023 isoform X2 [Elaeis guineensis]	gi|743771646	Elaeis guinensins protein.fasta	26866.3	0.229	0	0	0	0	0
af_BIOPALMA_rep_biologicas	AF	AFp1	Mudpit_Plate_AF_A1_20160402_AFp1_R1_05F_F001	Cluster of PREDICTED: polyphenol oxidase, chloroplastic-like [Elaeis guineensis] (gi|743784146)	PREDICTED: polyphenol oxidase, chloroplastic-like [Elaeis guineensis]	gi|743784146	Elaeis guinensins protein.fasta	65992.2	1	3	3	18	0.000505	0.325
af_BIOPALMA_rep_biologicas	AF	AFp1	Mudpit_Plate_AF_A1_20160402_AFp1_R1_05F_F001	Cluster of PREDICTED: elongation factor 1-alpha-like [Elaeis guineensis] (gi|743842438)	PREDICTED: elongation factor 1-alpha-like [Elaeis guineensis]	gi|743849427,gi|743849431	Elaeis guinensins protein.fasta	49401.3	1	1	1	12	0.000337	0.157
af_BIOPALMA_rep_biologicas	AF	AFp1	Mudpit_Plate_AF_A1_20160402_AFp1_R1_05F_F001	Cluster of PREDICTED: 40S ribosomal protein S7 [Elaeis guineensis] (gi|743759313)	PREDICTED: 40S ribosomal protein S7 [Elaeis guineensis]	gi|743759313,gi|743759315,gi|743759317,gi|743759319	Elaeis guinensins protein.fasta	22183.6	0.999	1	1	3	8.41e-05	0.241
af_BIOPALMA_rep_biologicas	AF	AFp1	Mudpit_Plate_AF_A1_20160402_AFp1_R1_05F_F001	Cluster of PREDICTED: glyceraldehyde-3-phosphate dehydrogenase, cytosolic [Elaeis guineensis] (gi|743887549)	PREDICTED: glyceraldehyde-3-phosphate dehydrogenase 2, cytosolic-like [Elaeis guineensis]	gi|743893211	Elaeis guinensins protein.fasta	36699.2	1	6	6	20	0.000561	0.576
af_BIOPALMA_rep_biologicas	AF	AFp1	Mudpit_Plate_AF_A1_20160402_AFp1_R1_05F_F001	Cluster of PREDICTED: chaperonin CPN60-2, mitochondrial-like [Elaeis guineensis] (gi|743826168)	PREDICTED: chaperonin CPN60-2, mitochondrial-like [Elaeis guineensis]	gi|743826168	Elaeis guinensins protein.fasta	61191.9	0.491	0	0	0	0	0
af_BIOPALMA_rep_biologicas	AF	AFp1	Mudpit_Plate_AF_A1_20160402_AFp1_R1_05F_F001	Cluster of PREDICTED: adenosylhomocysteinase [Elaeis guineensis] (gi|743880094)	PREDICTED: adenosylhomocysteinase [Elaeis guineensis]	gi|743880094	Elaeis guinensins protein.fasta	53199.9	1	4	4	16	0.000449	0.406
af_BIOPALMA_rep_biologicas	AF	AFp1	Mudpit_Plate_AF_A1_20160402_AFp1_R1_05F_F001	Cluster of PREDICTED: 40S ribosomal protein S14 [Elaeis guineensis] (gi|743830177)	PREDICTED: 40S ribosomal protein S14 [Elaeis guineensis]	gi|743830177	Elaeis guinensins protein.fasta	16381.1	0.999	1	1	2	5.61e-05	0.0933
af_BIOPALMA_rep_biologicas	AF	AFp1	Mudpit_Plate_AF_A1_20160402_AFp1_R1_05F_F001	Cluster of PREDICTED: eukaryotic initiation factor 4A-8-like [Elaeis guineensis] (gi|743799304)	PREDICTED: eukaryotic initiation factor 4A-8-like [Elaeis guineensis]	gi|743769912	Elaeis guinensins protein.fasta	47062.4	0.807	0	0	2	5.61e-05	0.063
af_BIOPALMA_rep_biologicas	AF	AFp1	Mudpit_Plate_AF_A1_20160402_AFp1_R1_05F_F001	Cluster of PREDICTED: universal stress protein A-like protein [Elaeis guineensis] (gi|743845102)	PREDICTED: universal stress protein A-like protein [Elaeis guineensis]	gi|743845102	Elaeis guinensins protein.fasta	24423.2	1	1	1	1	2.8e-05	0.0622
af_BIOPALMA_rep_biologicas	AF	AFp1	Mudpit_Plate_AF_A1_20160402_AFp1_R1_05F_F001	Cluster of glutathione S-transferase [Elaeis guineensis] (gi|448872672)	glutathione S-transferase [Elaeis guineensis]	gi|448872672,gi|743865392	Elaeis guinensins protein.fasta	23718.3	0.999	1	1	1	2.8e-05	0.0926
af_BIOPALMA_rep_biologicas	AF	AFp1	Mudpit_Plate_AF_A1_20160402_AFp1_R1_05F_F001	Cluster of PREDICTED: proteasome subunit alpha type-7 [Elaeis guineensis] (gi|743855249)	PREDICTED: proteasome subunit alpha type-7 [Elaeis guineensis]	gi|743855249	Elaeis guinensins protein.fasta	27142.3	0.982	1	1	1	2.8e-05	0.0562
af_BIOPALMA_rep_biologicas	AF	AFp1	Mudpit_Plate_AF_A1_20160402_AFp1_R1_05F_F001	Cluster of PREDICTED: DNA-binding protein DDB_G0278111-like [Elaeis guineensis] (gi|743794247)	PREDICTED: DNA-binding protein DDB_G0278111-like [Elaeis guineensis]	gi|743794247	Elaeis guinensins protein.fasta	14776.8	0.987	1	1	1	2.8e-05	0.156
af_BIOPALMA_rep_biologicas	AF	AFp1	Mudpit_Plate_AF_A1_20160402_AFp1_R1_05F_F001	Cluster of PREDICTED: basic blue protein-like [Elaeis guineensis] (gi|743823761)	PREDICTED: basic blue protein-like [Elaeis guineensis]	gi|743823761	Elaeis guinensins protein.fasta	13489.2	0.515	1	1	1	2.8e-05	0.143
af_BIOPALMA_rep_biologicas	AF	AFp1	Mudpit_Plate_AF_A1_20160402_AFp1_R1_05F_F001	Cluster of PREDICTED: succinate-semialdehyde dehydrogenase, mitochondrial isoform X2 [Elaeis guineensis] (gi|743768016)	PREDICTED: succinate-semialdehyde dehydrogenase, mitochondrial isoform X2 [Elaeis guineensis]	gi|743768016	Elaeis guinensins protein.fasta	54282.9	0.981	1	1	4	0.000112	0.0198
af_BIOPALMA_rep_biologicas	AF	AFp1	Mudpit_Plate_AF_A1_20160402_AFp1_R1_05F_F001	Cluster of PREDICTED: peroxidase 3-like [Elaeis guineensis] (gi|743820630)	PREDICTED: peroxidase 5-like [Elaeis guineensis]	gi|743768886	Elaeis guinensins protein.fasta	35950.6	1	4	4	9	0.000252	0.188
af_BIOPALMA_rep_biologicas	AF	AFp1	Mudpit_Plate_AF_A1_20160402_AFp1_R1_05F_F001	Cluster of actin [Elaeis guineensis] (gi|192910740)	actin [Elaeis guineensis]	gi|192910740,gi|48527433	Elaeis guinensins protein.fasta	41690.4	0.991	0	0	14	0.000393	0.313
af_BIOPALMA_rep_biologicas	AF	AFp1	Mudpit_Plate_AF_A1_20160402_AFp1_R1_05F_F001	Cluster of PREDICTED: 60S ribosomal protein L18-2-like [Elaeis guineensis] (gi|743844545)	PREDICTED: 60S ribosomal protein L18-2-like [Elaeis guineensis]	gi|743844545	Elaeis guinensins protein.fasta	21073.6	0.737	0	0	0	0	0
af_BIOPALMA_rep_biologicas	AF	AFp1	Mudpit_Plate_AF_A1_20160402_AFp1_R1_05F_F001	Cluster of cyclophilin [Elaeis guineensis] (gi|192910744)	cyclophilin [Elaeis guineensis]	gi|192910744,gi|743855207	Elaeis guinensins protein.fasta	18170.2	1	5	5	5	0.00014	0.59
af_BIOPALMA_rep_biologicas	AF	AFp1	Mudpit_Plate_AF_A1_20160402_AFp1_R1_05F_F001	Cluster of beta-1,3-glucanase [Elaeis guineensis] (gi|192910882)	beta-1,3-glucanase [Elaeis guineensis]	gi|192910882,gi|743785384	Elaeis guinensins protein.fasta	36161.8	0.999	1	1	2	5.61e-05	0.0826
af_BIOPALMA_rep_biologicas	AF	AFp1	Mudpit_Plate_AF_A1_20160402_AFp1_R1_05F_F001	Cluster of PREDICTED: 60S ribosomal protein L8-1 [Elaeis guineensis] (gi|743779516)	PREDICTED: 60S ribosomal protein L8-1 [Elaeis guineensis]	gi|743779516	Elaeis guinensins protein.fasta	28248.2	0.905	0	0	1	2.8e-05	0.0996
af_BIOPALMA_rep_biologicas	AF	AFp1	Mudpit_Plate_AF_A1_20160402_AFp1_R1_05F_F001	Cluster of PREDICTED: LOW QUALITY PROTEIN: sucrose synthase 4-like [Elaeis guineensis] (gi|743844527)	PREDICTED: LOW QUALITY PROTEIN: sucrose synthase 4-like [Elaeis guineensis]	gi|743844527	Elaeis guinensins protein.fasta	92739.5	1	0	0	2	5.61e-05	0.0222
af_BIOPALMA_rep_biologicas	AF	AFp1	Mudpit_Plate_AF_A1_20160402_AFp1_R1_05F_F001	Cluster of PREDICTED: 14-3-3-like protein isoform X2 [Elaeis guineensis] (gi|743823719)	PREDICTED: 14-3-3-like protein isoform X2 [Elaeis guineensis]	gi|743823719	Elaeis guinensins protein.fasta	23374.3	0.994	0	0	5	0.00014	0.227
af_BIOPALMA_rep_biologicas	AF	AFp1	Mudpit_Plate_AF_A1_20160402_AFp1_R1_05F_F001	Cluster of PREDICTED: chaperone protein ClpB1 [Elaeis guineensis] (gi|743756256)	PREDICTED: chaperone protein ClpB1 [Elaeis guineensis]	gi|743756256	Elaeis guinensins protein.fasta	101264	1	1	1	5	0.00014	0.0755
af_BIOPALMA_rep_biologicas	AF	AFp1	Mudpit_Plate_AF_A1_20160402_AFp1_R1_05F_F001	Cluster of PREDICTED: chemocyanin-like [Elaeis guineensis] (gi|743800853)	PREDICTED: chemocyanin-like [Elaeis guineensis]	gi|743800853	Elaeis guinensins protein.fasta	13181.1	1	2	2	4	0.000112	0.293
af_BIOPALMA_rep_biologicas	AF	AFp1	Mudpit_Plate_AF_A1_20160402_AFp1_R1_05F_F001	Cluster of PREDICTED: dihydroxy-acid dehydratase, chloroplastic [Elaeis guineensis] (gi|743852824)	PREDICTED: dihydroxy-acid dehydratase, chloroplastic [Elaeis guineensis]	gi|743852824	Elaeis guinensins protein.fasta	66853	0.913	0	0	0	0	0
af_BIOPALMA_rep_biologicas	AF	AFp1	Mudpit_Plate_AF_A1_20160402_AFp1_R1_05F_F001	Cluster of PREDICTED: 2-isopropylmalate synthase A-like [Elaeis guineensis] (gi|743821259)	PREDICTED: 2-isopropylmalate synthase A-like [Elaeis guineensis]	gi|743821259	Elaeis guinensins protein.fasta	68273.6	0.973	0	0	0	0	0
af_BIOPALMA_rep_biologicas	AF	AFp1	Mudpit_Plate_AF_A1_20160402_AFp1_R1_05F_F001	Cluster of PREDICTED: 60S ribosomal protein L8-1 [Elaeis guineensis] (gi|743779516)	PREDICTED: 60S ribosomal protein L8-like [Elaeis guineensis]	gi|743854648	Elaeis guinensins protein.fasta	28255.1	0.65	0	0	1	2.8e-05	0.0996
af_BIOPALMA_rep_biologicas	AF	AFp1	Mudpit_Plate_AF_A1_20160402_AFp1_R1_05F_F001	Cluster of PREDICTED: uncharacterized protein LOC105044905 [Elaeis guineensis] (gi|743782982)	PREDICTED: uncharacterized protein LOC105044905 [Elaeis guineensis]	gi|743782982	Elaeis guinensins protein.fasta	30019.7	1	9	10	13	0.000365	0.243
af_BIOPALMA_rep_biologicas	AF	AFp1	Mudpit_Plate_AF_A1_20160402_AFp1_R1_05F_F001	Cluster of PREDICTED: 2,3-bisphosphoglycerate-independent phosphoglycerate mutase-like [Elaeis guineensis] (gi|743819065)	PREDICTED: 2,3-bisphosphoglycerate-independent phosphoglycerate mutase-like [Elaeis guineensis]	gi|743819065	Elaeis guinensins protein.fasta	60848.2	0.998	1	1	2	5.61e-05	0.0698
af_BIOPALMA_rep_biologicas	AF	AFp1	Mudpit_Plate_AF_A1_20160402_AFp1_R1_05F_F001	Cluster of PREDICTED: 60S ribosomal protein L4 [Elaeis guineensis] (gi|743791713)	PREDICTED: 60S ribosomal protein L4-like [Elaeis guineensis]	gi|743760241	Elaeis guinensins protein.fasta	45238.4	0.877	0	0	4	0.000112	0.118
af_BIOPALMA_rep_biologicas	AF	AFp1	Mudpit_Plate_AF_A1_20160402_AFp1_R1_05F_F001	Cluster of PREDICTED: tubulin alpha chain [Elaeis guineensis] (gi|743856899)	PREDICTED: tubulin alpha-3 chain [Elaeis guineensis]	gi|743791194	Elaeis guinensins protein.fasta	49651.2	0.648	0	0	1	2.8e-05	0.0311
af_BIOPALMA_rep_biologicas	AF	AFp1	Mudpit_Plate_AF_A1_20160402_AFp1_R1_05F_F001	Cluster of PREDICTED: 40S ribosomal protein SA-like [Elaeis guineensis] (gi|743850342)	PREDICTED: 40S ribosomal protein SA-like [Elaeis guineensis]	gi|743850342	Elaeis guinensins protein.fasta	31552.7	0.969	0	0	0	0	0
af_BIOPALMA_rep_biologicas	AF	AFp1	Mudpit_Plate_AF_A1_20160402_AFp1_R1_05F_F001	Cluster of PREDICTED: 11S globulin seed storage protein 2-like [Elaeis guineensis] (gi|743781027)	PREDICTED: 11S globulin seed storage protein 2-like [Elaeis guineensis]	gi|743781027	Elaeis guinensins protein.fasta	38655.7	0.977	1	1	1	2.8e-05	0.0364
af_BIOPALMA_rep_biologicas	AF	AFp1	Mudpit_Plate_AF_A1_20160402_AFp1_R1_05F_F001	Cluster of PREDICTED: 40S ribosomal protein S3-3-like isoform X1 [Elaeis guineensis] (gi|743823058)	PREDICTED: 40S ribosomal protein S3-3-like isoform X1 [Elaeis guineensis]	gi|743823058	Elaeis guinensins protein.fasta	26315.9	0.993	1	1	3	8.41e-05	0.251
af_BIOPALMA_rep_biologicas	AF	AFp1	Mudpit_Plate_AF_A1_20160402_AFp1_R1_05F_F001	Cluster of PREDICTED: glutathione S-transferase F10-like [Elaeis guineensis] (gi|743862283)	PREDICTED: glutathione S-transferase F10-like [Elaeis guineensis]	gi|743862283	Elaeis guinensins protein.fasta	25478.4	1	6	8	12	0.000337	0.421
af_BIOPALMA_rep_biologicas	AF	AFp1	Mudpit_Plate_AF_A1_20160402_AFp1_R1_05F_F001	Cluster of PREDICTED: S-formylglutathione hydrolase [Elaeis guineensis] (gi|743845757)	PREDICTED: S-formylglutathione hydrolase [Elaeis guineensis]	gi|743845757	Elaeis guinensins protein.fasta	31630.2	0.999	1	2	2	5.61e-05	0.0463
af_BIOPALMA_rep_biologicas	AF	AFp1	Mudpit_Plate_AF_A1_20160402_AFp1_R1_05F_F001	Cluster of ribosomal L28-like protein [Elaeis guineensis] (gi|192908658)	ribosomal L28-like protein [Elaeis guineensis]	gi|192908658,gi|743755512,gi|743755514,gi|743755516,gi|743755518	Elaeis guinensins protein.fasta	16576.5	0.239	0	0	0	0	0
af_BIOPALMA_rep_biologicas	AF	AFp1	Mudpit_Plate_AF_A1_20160402_AFp1_R1_05F_F001	Cluster of PREDICTED: malate dehydrogenase, mitochondrial-like [Elaeis guineensis] (gi|743770628)	PREDICTED: malate dehydrogenase, mitochondrial [Elaeis guineensis]	gi|743755645	Elaeis guinensins protein.fasta	37124.6	0.98	0	0	0	0	0
af_BIOPALMA_rep_biologicas	AF	AFp1	Mudpit_Plate_AF_A1_20160402_AFp1_R1_05F_F001	Cluster of PREDICTED: ATP synthase subunit beta, mitochondrial [Elaeis guineensis] (gi|743794377)	PREDICTED: ATP synthase subunit beta, mitochondrial [Elaeis guineensis]	gi|743757915	Elaeis guinensins protein.fasta	60064.3	1	1	1	26	0.000729	0.361
af_BIOPALMA_rep_biologicas	AF	AFp1	Mudpit_Plate_AF_A1_20160402_AFp1_R1_05F_F001	Cluster of PREDICTED: LOW QUALITY PROTEIN: aspartic proteinase oryzasin-1-like [Elaeis guineensis] (gi|743794899)	PREDICTED: LOW QUALITY PROTEIN: aspartic proteinase oryzasin-1-like [Elaeis guineensis]	gi|743794899	Elaeis guinensins protein.fasta	58817.9	1	1	1	2	5.61e-05	0.0165
af_BIOPALMA_rep_biologicas	AF	AFp1	Mudpit_Plate_AF_A1_20160402_AFp1_R1_05F_F001	Cluster of PREDICTED: mannose/glucose-specific lectin-like isoform X1 [Elaeis guineensis] (gi|743759606)	PREDICTED: mannose/glucose-specific lectin-like isoform X1 [Elaeis guineensis]	gi|743759606	Elaeis guinensins protein.fasta	31262.1	0.406	0	0	0	0	0
af_BIOPALMA_rep_biologicas	AF	AFp1	Mudpit_Plate_AF_A1_20160402_AFp1_R1_05F_F001	Cluster of PREDICTED: malate dehydrogenase [Elaeis guineensis] (gi|743780317)	PREDICTED: malate dehydrogenase-like [Elaeis guineensis]	gi|743778279	Elaeis guinensins protein.fasta	35481	0.133	0	0	2	5.61e-05	0.0843
af_BIOPALMA_rep_biologicas	AF	AFp1	Mudpit_Plate_AF_A1_20160402_AFp1_R1_05F_F001	Cluster of PREDICTED: fructose-bisphosphate aldolase cytoplasmic isozyme [Elaeis guineensis] (gi|743806034)	PREDICTED: fructose-bisphosphate aldolase cytoplasmic isozyme-like [Elaeis guineensis]	gi|743822486	Elaeis guinensins protein.fasta	46057.8	1	3	3	10	0.00028	0.252
af_BIOPALMA_rep_biologicas	AF	AFp1	Mudpit_Plate_AF_A1_20160402_AFp1_R1_05F_F001	Cluster of PREDICTED: heterogeneous nuclear ribonucleoprotein A1-like [Elaeis guineensis] (gi|743810937)	PREDICTED: heterogeneous nuclear ribonucleoprotein A1-like [Elaeis guineensis]	gi|743810937	Elaeis guinensins protein.fasta	35359.5	0.646	0	0	0	0	0
af_BIOPALMA_rep_biologicas	AF	AFp1	Mudpit_Plate_AF_A1_20160402_AFp1_R1_05F_F001	Cluster of PREDICTED: peroxidase 3-like [Elaeis guineensis] (gi|743820630)	PREDICTED: peroxidase 3-like [Elaeis guineensis]	gi|743820630	Elaeis guinensins protein.fasta	35366.7	1	2	2	5	0.00014	0.117
af_BIOPALMA_rep_biologicas	AF	AFp1	Mudpit_Plate_AF_A1_20160402_AFp1_R1_05F_F001	Cluster of PREDICTED: eukaryotic initiation factor 4A-8-like [Elaeis guineensis] (gi|743799304)	PREDICTED: eukaryotic initiation factor 4A-2 [Elaeis guineensis]	gi|743812312	Elaeis guinensins protein.fasta	46920.4	0.704	0	0	2	5.61e-05	0.063
af_BIOPALMA_rep_biologicas	AF	AFp1	Mudpit_Plate_AF_A1_20160402_AFp1_R1_05F_F001	Cluster of PREDICTED: adenosylhomocysteinase [Elaeis guineensis] (gi|743880094)	PREDICTED: adenosylhomocysteinase-like [Elaeis guineensis]	gi|743765738	Elaeis guinensins protein.fasta	53113	0.684	0	0	13	0.000365	0.272
af_BIOPALMA_rep_biologicas	AF	AFp1	Mudpit_Plate_AF_A1_20160402_AFp1_R1_05F_F001	Cluster of PREDICTED: serine hydroxymethyltransferase 4 [Elaeis guineensis] (gi|743765736)	PREDICTED: serine hydroxymethyltransferase 4 [Elaeis guineensis]	gi|743765736	Elaeis guinensins protein.fasta	51916.2	0.702	0	0	1	2.8e-05	0.0467
af_BIOPALMA_rep_biologicas	AF	AFp1	Mudpit_Plate_AF_A1_20160402_AFp1_R1_05F_F001	Cluster of PREDICTED: patellin-3-like isoform X2 [Elaeis guineensis] (gi|743763008)	PREDICTED: patellin-3-like isoform X1 [Elaeis guineensis]	gi|743763006	Elaeis guinensins protein.fasta	62840.9	0.998	0	0	10	0.00028	0.217
af_BIOPALMA_rep_biologicas	AF	AFp1	Mudpit_Plate_AF_A1_20160402_AFp1_R1_05F_F001	Cluster of PREDICTED: pyruvate kinase, cytosolic isozyme-like isoform X1 [Elaeis guineensis] (gi|743878627)	PREDICTED: pyruvate kinase, cytosolic isozyme-like [Elaeis guineensis]	gi|743763988	Elaeis guinensins protein.fasta	57562.1	0.994	0	0	4	0.000112	0.0968
af_BIOPALMA_rep_biologicas	AF	AFp1	Mudpit_Plate_AF_A1_20160402_AFp1_R1_05F_F001	Cluster of PREDICTED: betaine aldehyde dehydrogenase 2-like [Elaeis guineensis] (gi|743766392)	PREDICTED: betaine aldehyde dehydrogenase 2-like [Elaeis guineensis]	gi|743766392	Elaeis guinensins protein.fasta	55126.3	1	2	2	2	5.61e-05	0.0676
af_BIOPALMA_rep_biologicas	AF	AFp1	Mudpit_Plate_AF_A1_20160402_AFp1_R1_05F_F001	Cluster of PREDICTED: 14-3-3-like protein isoform X2 [Elaeis guineensis] (gi|743823719)	PREDICTED: 14-3-3-like protein B [Elaeis guineensis]	gi|743840853	Elaeis guinensins protein.fasta	29432.2	0.871	0	0	2	5.61e-05	0.0958
af_BIOPALMA_rep_biologicas	AF	AFp1	Mudpit_Plate_AF_A1_20160402_AFp1_R1_05F_F001	Cluster of PREDICTED: 10 kDa chaperonin-like isoform X1 [Elaeis guineensis] (gi|743785975)	PREDICTED: 10 kDa chaperonin-like isoform X1 [Elaeis guineensis]	gi|743785975	Elaeis guinensins protein.fasta	10531.3	1	1	1	1	2.8e-05	0.206
af_BIOPALMA_rep_biologicas	AF	AFp1	Mudpit_Plate_AF_A1_20160402_AFp1_R1_05F_F001	Cluster of PREDICTED: elongation factor 1-delta 1-like [Elaeis guineensis] (gi|743859471)	PREDICTED: elongation factor 1-delta 1-like [Elaeis guineensis]	gi|743859471	Elaeis guinensins protein.fasta	25354.8	0.976	0	0	1	2.8e-05	0.0684
af_BIOPALMA_rep_biologicas	AF	AFp1	Mudpit_Plate_AF_A1_20160402_AFp1_R1_05F_F001	Cluster of PREDICTED: thioredoxin reductase NTRB [Elaeis guineensis] (gi|743821878)	PREDICTED: thioredoxin reductase NTRB [Elaeis guineensis]	gi|743821878	Elaeis guinensins protein.fasta	38832.6	0.122	0	0	0	0	0
af_BIOPALMA_rep_biologicas	AF	AFp1	Mudpit_Plate_AF_A1_20160402_AFp1_R1_05F_F001	Cluster of PREDICTED: 26S proteasome regulatory subunit 4 homolog A [Elaeis guineensis] (gi|743809539)	PREDICTED: 26S proteasome regulatory subunit 4 homolog A [Elaeis guineensis]	gi|743809539	Elaeis guinensins protein.fasta	49750	0.996	1	1	1	2.8e-05	0.027
af_BIOPALMA_rep_biologicas	AF	AFp1	Mudpit_Plate_AF_A1_20160402_AFp1_R1_05F_F001	Cluster of actin [Elaeis guineensis] (gi|192910740)	PREDICTED: actin-2-like, partial [Elaeis guineensis]	gi|743888559	Elaeis guinensins protein.fasta	33846.1	0.973	0	0	8	0.000224	0.31
af_BIOPALMA_rep_biologicas	AF	AFp1	Mudpit_Plate_AF_A1_20160402_AFp1_R1_05F_F001	Cluster of PREDICTED: patellin-3-like isoform X2 [Elaeis guineensis] (gi|743882426)	PREDICTED: patellin-3-like isoform X2 [Elaeis guineensis]	gi|743882426	Elaeis guinensins protein.fasta	64537.2	1	3	4	6	0.000168	0.102
af_BIOPALMA_rep_biologicas	AF	AFp1	Mudpit_Plate_AF_A1_20160402_AFp1_R1_05F_F001	Cluster of PREDICTED: elongation factor 1-alpha-like [Elaeis guineensis] (gi|743842438)	elongation factor 1-alpha [Elaeis guineensis]	gi|746816016	Elaeis guinensins protein.fasta	49325.1	0.984	0	0	13	0.000365	0.21
af_BIOPALMA_rep_biologicas	AF	AFp1	Mudpit_Plate_AF_A1_20160402_AFp1_R1_05F_F001	Cluster of PREDICTED: 26S protease regulatory subunit S10B homolog B [Elaeis guineensis] (gi|743794156)	PREDICTED: 26S protease regulatory subunit S10B homolog B [Elaeis guineensis]	gi|743794156	Elaeis guinensins protein.fasta	44500.2	0.996	1	1	1	2.8e-05	0.0754
af_BIOPALMA_rep_biologicas	AF	AFp1	Mudpit_Plate_AF_A1_20160402_AFp1_R1_05F_F001	Cluster of PREDICTED: L-ascorbate peroxidase, cytosolic-like [Elaeis guineensis] (gi|743787774)	PREDICTED: L-ascorbate peroxidase, cytosolic-like [Elaeis guineensis]	gi|743787774	Elaeis guinensins protein.fasta	27638.1	0.746	0	0	3	8.41e-05	0.08
af_BIOPALMA_rep_biologicas	AF	AFp1	Mudpit_Plate_AF_A1_20160402_AFp1_R1_05F_F001	Cluster of PREDICTED: enolase 2 [Elaeis guineensis] (gi|743825640)	PREDICTED: enolase 2-like [Elaeis guineensis]	gi|743888539	Elaeis guinensins protein.fasta	21810.6	1	1	1	19	0.000533	0.624
af_BIOPALMA_rep_biologicas	AF	AFp1	Mudpit_Plate_AF_A1_20160402_AFp1_R1_05F_F001	Cluster of PREDICTED: malate dehydrogenase [Elaeis guineensis] (gi|743780317)	PREDICTED: malate dehydrogenase [Elaeis guineensis]	gi|743780317	Elaeis guinensins protein.fasta	35590.1	1	3	3	7	0.000196	0.262
af_BIOPALMA_rep_biologicas	AF	AFp1	Mudpit_Plate_AF_A1_20160402_AFp1_R1_05F_F001	Cluster of PREDICTED: germin-like protein 5-1 [Elaeis guineensis] (gi|743855137)	PREDICTED: germin-like protein 5-1 [Elaeis guineensis]	gi|743855137	Elaeis guinensins protein.fasta	30553.9	1	4	5	8	0.000224	0.165
af_BIOPALMA_rep_biologicas	AF	AFp1	Mudpit_Plate_AF_A1_20160402_AFp1_R1_05F_F001	Cluster of actin [Elaeis guineensis] (gi|192910740)	PREDICTED: actin-2 [Elaeis guineensis]	gi|743805211	Elaeis guinensins protein.fasta	41677.5	0.989	0	0	14	0.000393	0.313
af_BIOPALMA_rep_biologicas	AF	AFp1	Mudpit_Plate_AF_A1_20160402_AFp1_R1_05F_F001	Cluster of PREDICTED: uncharacterized oxidoreductase At4g09670-like [Elaeis guineensis] (gi|743773279)	PREDICTED: uncharacterized oxidoreductase At4g09670-like [Elaeis guineensis]	gi|743773279	Elaeis guinensins protein.fasta	39549.8	0.997	0	0	2	5.61e-05	0.118
af_BIOPALMA_rep_biologicas	AF	AFp1	Mudpit_Plate_AF_A1_20160402_AFp1_R1_05F_F001	Cluster of PREDICTED: heat shock cognate 70 kDa protein 2-like [Elaeis guineensis] (gi|743775991)	PREDICTED: heat shock cognate 70 kDa protein 2-like [Elaeis guineensis]	gi|743775991	Elaeis guinensins protein.fasta	71447	1	2	2	27	0.000757	0.251
af_BIOPALMA_rep_biologicas	AF	AFp1	Mudpit_Plate_AF_A1_20160402_AFp1_R1_05F_F001	Cluster of senescence-associated protein [Elaeis guineensis] (gi|448872700)	senescence-associated protein [Elaeis guineensis]	gi|448872700	Elaeis guinensins protein.fasta	32625.2	1	2	2	3	8.41e-05	0.041
af_BIOPALMA_rep_biologicas	AF	AFp1	Mudpit_Plate_AF_A1_20160402_AFp1_R1_05F_F001	Cluster of PREDICTED: basic blue protein-like [Elaeis guineensis] (gi|743869516)	PREDICTED: basic blue protein-like [Elaeis guineensis]	gi|743869516	Elaeis guinensins protein.fasta	13158	0.986	1	1	1	2.8e-05	0.143
af_BIOPALMA_rep_biologicas	AF	AFp1	Mudpit_Plate_AF_A1_20160402_AFp1_R1_05F_F001	Cluster of PREDICTED: cationic peroxidase SPC4-like [Elaeis guineensis] (gi|743817476)	PREDICTED: peroxidase 12-like, partial [Elaeis guineensis]	gi|743890051	Elaeis guinensins protein.fasta	23142.8	0.998	0	0	4	0.000112	0.163
af_BIOPALMA_rep_biologicas	AF	AFp1	Mudpit_Plate_AF_A1_20160402_AFp1_R1_05F_F001	Cluster of PREDICTED: mannose-specific lectin-like [Elaeis guineensis] (gi|743889796)	PREDICTED: mannose-specific lectin-like [Elaeis guineensis]	gi|743889796	Elaeis guinensins protein.fasta	18131.6	0.951	0	0	0	0	0
af_BIOPALMA_rep_biologicas	AF	AFp1	Mudpit_Plate_AF_A1_20160402_AFp1_R1_05F_F001	Cluster of PREDICTED: inactive protein RESTRICTED TEV MOVEMENT 2-like [Elaeis guineensis] (gi|743775106)	PREDICTED: inactive protein RESTRICTED TEV MOVEMENT 2-like [Elaeis guineensis]	gi|743775106	Elaeis guinensins protein.fasta	23925	0.788	0	0	0	0	0
af_BIOPALMA_rep_biologicas	AF	AFp1	Mudpit_Plate_AF_A1_20160402_AFp1_R1_05F_F001	Cluster of PREDICTED: 40S ribosomal protein S4-3-like [Elaeis guineensis] (gi|743877190)	PREDICTED: 40S ribosomal protein S4-3-like [Elaeis guineensis]	gi|743877190	Elaeis guinensins protein.fasta	29901.6	0.74	0	0	0	0	0
af_BIOPALMA_rep_biologicas	AF	AFp1	Mudpit_Plate_AF_A1_20160402_AFp1_R1_05F_F001	Cluster of PREDICTED: hypersensitive-induced response protein 1-like [Elaeis guineensis] (gi|743797758)	PREDICTED: hypersensitive-induced response protein 1-like [Elaeis guineensis]	gi|743755077,gi|743755079	Elaeis guinensins protein.fasta	31544	1	1	2	9	0.000252	0.0909
af_BIOPALMA_rep_biologicas	AF	AFp1	Mudpit_Plate_AF_A1_20160402_AFp1_R1_05F_F001	Cluster of PREDICTED: UTP--glucose-1-phosphate uridylyltransferase [Elaeis guineensis] (gi|743833726)	PREDICTED: UTP--glucose-1-phosphate uridylyltransferase [Elaeis guineensis]	gi|743833726	Elaeis guinensins protein.fasta	51892.5	1	8	8	8	0.000224	0.299
af_BIOPALMA_rep_biologicas	AF	AFp1	Mudpit_Plate_AF_A1_20160402_AFp1_R1_05F_F001	Cluster of PREDICTED: profilin-2-like [Elaeis guineensis] (gi|743795378)	PREDICTED: profilin-2-like [Elaeis guineensis]	gi|743795378	Elaeis guinensins protein.fasta	14243.6	0.208	0	0	0	0	0
af_BIOPALMA_rep_biologicas	AF	AFp1	Mudpit_Plate_AF_A1_20160402_AFp1_R1_05F_F001	Cluster of PREDICTED: elongation factor 2-like [Elaeis guineensis] (gi|743796220)	PREDICTED: elongation factor 2 [Elaeis guineensis]	gi|743756117	Elaeis guinensins protein.fasta	94160.2	0.978	0	0	13	0.000365	0.0973
af_BIOPALMA_rep_biologicas	AF	AFp1	Mudpit_Plate_AF_A1_20160402_AFp1_R1_05F_F001	Cluster of PREDICTED: 60S ribosomal protein L9-like [Elaeis guineensis] (gi|743829089)	PREDICTED: 60S ribosomal protein L9-like [Elaeis guineensis]	gi|743829089	Elaeis guinensins protein.fasta	21532.5	0.967	0	0	3	8.41e-05	0.0899
af_BIOPALMA_rep_biologicas	AF	AFp1	Mudpit_Plate_AF_A1_20160402_AFp1_R1_05F_F001	Cluster of PREDICTED: LOW QUALITY PROTEIN: ATP-citrate synthase beta chain protein 1-like [Elaeis guineensis] (gi|743783584)	PREDICTED: LOW QUALITY PROTEIN: ATP-citrate synthase beta chain protein 1-like [Elaeis guineensis]	gi|743783584	Elaeis guinensins protein.fasta	67154.2	0.106	0	0	0	0	0
af_BIOPALMA_rep_biologicas	AF	AFp1	Mudpit_Plate_AF_A1_20160402_AFp1_R1_05F_F001	Cluster of PREDICTED: thiamine thiazole synthase, chloroplastic [Elaeis guineensis] (gi|743793501)	PREDICTED: thiamine thiazole synthase, chloroplastic [Elaeis guineensis]	gi|743793501	Elaeis guinensins protein.fasta	38008.4	0.997	1	1	1	2.8e-05	0.0583
af_BIOPALMA_rep_biologicas	AF	AFp1	Mudpit_Plate_AF_A1_20160402_AFp1_R1_05F_F001	Cluster of PREDICTED: elongation factor 1-alpha-like [Elaeis guineensis] (gi|743842438)	PREDICTED: elongation factor 1-alpha [Elaeis guineensis]	gi|743841397	Elaeis guinensins protein.fasta	49295.1	1	1	1	13	0.000365	0.201
af_BIOPALMA_rep_biologicas	AF	AFp1	Mudpit_Plate_AF_A1_20160402_AFp1_R1_05F_F001	Cluster of PREDICTED: 40S ribosomal protein S17-like [Elaeis guineensis] (gi|743829063)	PREDICTED: 40S ribosomal protein S17-like [Elaeis guineensis]	gi|743829063	Elaeis guinensins protein.fasta	16154.3	0.999	1	1	2	5.61e-05	0.213
af_BIOPALMA_rep_biologicas	AF	AFp1	Mudpit_Plate_AF_A1_20160402_AFp1_R1_05F_F001	Cluster of PREDICTED: eukaryotic initiation factor 4A-3-like [Elaeis guineensis] (gi|743852046)	PREDICTED: eukaryotic initiation factor 4A-3-like [Elaeis guineensis]	gi|743852046	Elaeis guinensins protein.fasta	46203.4	0.911	0	0	1	2.8e-05	0.0391
af_BIOPALMA_rep_biologicas	AF	AFp1	Mudpit_Plate_AF_A1_20160402_AFp1_R1_05F_F001	Cluster of PREDICTED: probable aldo-keto reductase 1 [Elaeis guineensis] (gi|743774524)	PREDICTED: probable aldo-keto reductase 1 [Elaeis guineensis]	gi|743774524	Elaeis guinensins protein.fasta	38015.5	0.949	0	0	0	0	0
af_BIOPALMA_rep_biologicas	AF	AFp1	Mudpit_Plate_AF_A1_20160402_AFp1_R1_05F_F001	Cluster of PREDICTED: triosephosphate isomerase, cytosolic isoform X1 [Elaeis guineensis] (gi|743787025)	PREDICTED: triosephosphate isomerase, cytosolic isoform X1 [Elaeis guineensis]	gi|743787025	Elaeis guinensins protein.fasta	27130.3	1	6	6	10	0.00028	0.453
af_BIOPALMA_rep_biologicas	AF	AFp1	Mudpit_Plate_AF_A1_20160402_AFp1_R1_05F_F001	Cluster of PREDICTED: pyruvate dehydrogenase E1 component subunit alpha-1, mitochondrial-like isoform X2 [Elaeis guineensis] (gi|743811207)	PREDICTED: pyruvate dehydrogenase E1 component subunit alpha-1, mitochondrial-like isoform X2 [Elaeis guineensis]	gi|743811207	Elaeis guinensins protein.fasta	46539.9	0.989	1	1	2	5.61e-05	0.0618
af_BIOPALMA_rep_biologicas	AF	AFp1	Mudpit_Plate_AF_A1_20160402_AFp1_R1_05F_F001	Cluster of PREDICTED: protein DJ-1 homolog D-like [Elaeis guineensis] (gi|743834058)	PREDICTED: protein DJ-1 homolog D-like [Elaeis guineensis]	gi|743883273	Elaeis guinensins protein.fasta	41293.9	0.974	0	0	1	2.8e-05	0.0309
af_BIOPALMA_rep_biologicas	AF	AFp1	Mudpit_Plate_AF_A1_20160402_AFp1_R1_05F_F001	Cluster of PREDICTED: uncharacterized protein LOC105052973 isoform X2 [Elaeis guineensis] (gi|743822391)	PREDICTED: uncharacterized protein LOC105052973 isoform X2 [Elaeis guineensis]	gi|743822391	Elaeis guinensins protein.fasta	32000.6	0.998	1	1	1	2.8e-05	0.0709
af_BIOPALMA_rep_biologicas	AF	AFp1	Mudpit_Plate_AF_A1_20160402_AFp1_R1_05F_F001	Cluster of PREDICTED: 26S protease regulatory subunit S10B homolog B [Elaeis guineensis] (gi|743794156)	PREDICTED: 26S protease regulatory subunit 6B homolog [Elaeis guineensis]	gi|743788924	Elaeis guinensins protein.fasta	46829.1	0.913	0	0	1	2.8e-05	0.0311
af_BIOPALMA_rep_biologicas	AF	AFp1	Mudpit_Plate_AF_A1_20160402_AFp1_R1_05F_F001	Cluster of PREDICTED: heat shock protein 81-1-like [Elaeis guineensis] (gi|743807690)	PREDICTED: heat shock protein 81-1-like [Elaeis guineensis]	gi|743807690	Elaeis guinensins protein.fasta	80395.3	0.999	1	1	9	0.000252	0.0798
af_BIOPALMA_rep_biologicas	AF	AFp1	Mudpit_Plate_AF_A1_20160402_AFp1_R1_05F_F001	Cluster of PREDICTED: ras-related protein RIC1-like [Elaeis guineensis] (gi|743797275)	PREDICTED: ras-related protein RIC1 [Elaeis guineensis]	gi|743755510	Elaeis guinensins protein.fasta	22571.1	0.989	1	1	2	5.61e-05	0.144
af_BIOPALMA_rep_biologicas	AF	AFp1	Mudpit_Plate_AF_A1_20160402_AFp1_R1_05F_F001	Cluster of PREDICTED: subtilisin-like protease SBT3.5 [Elaeis guineensis] (gi|743829002)	PREDICTED: subtilisin-like protease SBT3.5 [Elaeis guineensis]	gi|743829007	Elaeis guinensins protein.fasta	73343.3	0.996	0	0	2	5.61e-05	0.0586
af_BIOPALMA_rep_biologicas	AF	AFp1	Mudpit_Plate_AF_A1_20160402_AFp1_R1_05F_F001	Cluster of PREDICTED: subtilisin-like protease SBT3.5 [Elaeis guineensis] (gi|743829002)	PREDICTED: subtilisin-like protease SBT3.5 [Elaeis guineensis]	gi|743829002	Elaeis guinensins protein.fasta	73402.2	1	4	5	7	0.000196	0.157
af_BIOPALMA_rep_biologicas	AF	AFp1	Mudpit_Plate_AF_A1_20160402_AFp1_R1_05F_F001	Cluster of PREDICTED: 60S ribosomal protein L31 [Elaeis guineensis] (gi|743809023)	PREDICTED: 60S ribosomal protein L31 [Elaeis guineensis]	gi|743809023	Elaeis guinensins protein.fasta	13879.3	0.815	0	0	0	0	0
af_BIOPALMA_rep_biologicas	AF	AFp1	Mudpit_Plate_AF_A1_20160402_AFp1_R1_05F_F001	Cluster of PREDICTED: 60S ribosomal protein L4 [Elaeis guineensis] (gi|743791713)	PREDICTED: 60S ribosomal protein L4 [Elaeis guineensis]	gi|743791713	Elaeis guinensins protein.fasta	45241.7	1	2	2	8	0.000224	0.252
af_BIOPALMA_rep_biologicas	AF	AFp1	Mudpit_Plate_AF_A1_20160402_AFp1_R1_05F_F001	Cluster of PREDICTED: DNA-damage-repair/toleration protein DRT102-like [Elaeis guineensis] (gi|743794098)	PREDICTED: DNA-damage-repair/toleration protein DRT102-like [Elaeis guineensis]	gi|743794098	Elaeis guinensins protein.fasta	33688.3	1	3	3	4	0.000112	0.17
af_BIOPALMA_rep_biologicas	AF	AFp1	Mudpit_Plate_AF_A1_20160402_AFp1_R1_05F_F001	Cluster of PREDICTED: ruBisCO large subunit-binding protein subunit alpha-like isoform X2 [Elaeis guineensis] (gi|743853299)	PREDICTED: ruBisCO large subunit-binding protein subunit alpha-like isoform X2 [Elaeis guineensis]	gi|743853299	Elaeis guinensins protein.fasta	61166.7	0.992	0	0	2	5.61e-05	0.0606
af_BIOPALMA_rep_biologicas	AF	AFp1	Mudpit_Plate_AF_A1_20160402_AFp1_R1_05F_F001	Cluster of PREDICTED: 40S ribosomal protein S16-like [Elaeis guineensis] (gi|743773202)	PREDICTED: 40S ribosomal protein S16-like [Elaeis guineensis]	gi|743773202,gi|743773204,gi|743808453,gi|743872502	Elaeis guinensins protein.fasta	16253.8	1	1	1	1	2.8e-05	0.103
af_BIOPALMA_rep_biologicas	AF	AFp1	Mudpit_Plate_AF_A1_20160402_AFp1_R1_05F_F001	Cluster of PREDICTED: formate dehydrogenase, mitochondrial [Elaeis guineensis] (gi|743838587)	PREDICTED: formate dehydrogenase, mitochondrial [Elaeis guineensis]	gi|743838587	Elaeis guinensins protein.fasta	41171.9	1	2	3	3	8.41e-05	0.0912
af_BIOPALMA_rep_biologicas	AF	AFp1	Mudpit_Plate_AF_A1_20160402_AFp1_R1_05F_F001	Cluster of PREDICTED: ruBisCO large subunit-binding protein subunit beta, chloroplastic-like [Elaeis guineensis] (gi|743883445)	PREDICTED: ruBisCO large subunit-binding protein subunit beta, chloroplastic-like [Elaeis guineensis]	gi|743859387	Elaeis guinensins protein.fasta	64579.4	0.514	0	0	2	5.61e-05	0.0411
af_BIOPALMA_rep_biologicas	AF	AFp1	Mudpit_Plate_AF_A1_20160402_AFp1_R1_05F_F001	Cluster of PREDICTED: uncharacterized oxidoreductase At4g09670-like [Elaeis guineensis] (gi|743773285)	PREDICTED: uncharacterized oxidoreductase At4g09670-like [Elaeis guineensis]	gi|743773285	Elaeis guinensins protein.fasta	39478.5	0.516	0	0	1	2.8e-05	0.0776
af_BIOPALMA_rep_biologicas	AF	AFp1	Mudpit_Plate_AF_A1_20160402_AFp1_R1_05F_F001	Cluster of PREDICTED: fumarylacetoacetase [Elaeis guineensis] (gi|743767417)	PREDICTED: fumarylacetoacetase [Elaeis guineensis]	gi|743767417	Elaeis guinensins protein.fasta	47144.2	0.803	1	1	1	2.8e-05	0.0348
af_BIOPALMA_rep_biologicas	AF	AFp1	Mudpit_Plate_AF_A1_20160402_AFp1_R1_05F_F001	Cluster of putative RNA recognition motif-containing protein, partial [Elaeis guineensis] (gi|374256077)	putative RNA recognition motif-containing protein, partial [Elaeis guineensis]	gi|374256077	Elaeis guinensins protein.fasta	32120.5	0.983	0	0	0	0	0
af_BIOPALMA_rep_biologicas	AF	AFp1	Mudpit_Plate_AF_A1_20160402_AFp1_R1_05F_F001	Cluster of PREDICTED: 26S protease regulatory subunit S10B homolog B [Elaeis guineensis] (gi|743794156)	PREDICTED: 26S protease regulatory subunit 6A homolog isoform X1 [Elaeis guineensis]	gi|743857512	Elaeis guinensins protein.fasta	47366.8	0.238	0	0	0	0	0
af_BIOPALMA_rep_biologicas	AF	AFp1	Mudpit_Plate_AF_A1_20160402_AFp1_R1_05F_F001	Cluster of PREDICTED: L-ascorbate peroxidase, cytosolic-like [Elaeis guineensis] (gi|743876166)	putative cytosolic ascorbate peroxidase protein [Elaeis guineensis]	gi|374256065,gi|743781660	Elaeis guinensins protein.fasta	27322	1	5	6	18	0.000505	0.49
af_BIOPALMA_rep_biologicas	AF	AFp1	Mudpit_Plate_AF_A1_20160402_AFp1_R1_05F_F001	Cluster of PREDICTED: phospholipase D alpha 1 [Elaeis guineensis] (gi|743875176)	PREDICTED: phospholipase D alpha 1-like [Elaeis guineensis]	gi|743798351	Elaeis guinensins protein.fasta	91485	0.987	1	1	1	2.8e-05	0.0123
af_BIOPALMA_rep_biologicas	AF	AFp1	Mudpit_Plate_AF_A1_20160402_AFp1_R1_05F_F001	Cluster of PREDICTED: uncharacterized protein LOC105037336 [Elaeis guineensis] (gi|743763116)	PREDICTED: uncharacterized protein LOC105037336 [Elaeis guineensis]	gi|743763116	Elaeis guinensins protein.fasta	76586.3	1	17	17	26	0.000729	0.268
af_BIOPALMA_rep_biologicas	AF	AFp1	Mudpit_Plate_AF_A1_20160402_AFp1_R1_05F_F001	Cluster of PREDICTED: subtilisin-like protease SDD1 [Elaeis guineensis] (gi|743874008)	PREDICTED: subtilisin-like protease SDD1 [Elaeis guineensis]	gi|743874008	Elaeis guinensins protein.fasta	81676.4	0.328	0	0	0	0	0
af_BIOPALMA_rep_biologicas	AF	AFp1	Mudpit_Plate_AF_A1_20160402_AFp1_R1_05F_F001	Cluster of PREDICTED: ferritin-4, chloroplastic-like [Elaeis guineensis] (gi|743873486)	PREDICTED: ferritin-4, chloroplastic-like [Elaeis guineensis]	gi|743873486	Elaeis guinensins protein.fasta	28693.9	1	1	1	1	2.8e-05	0.035
af_BIOPALMA_rep_biologicas	AF	AFp1	Mudpit_Plate_AF_A1_20160402_AFp1_R1_05F_F001	Cluster of PREDICTED: phosphoenolpyruvate carboxylase 2-like [Elaeis guineensis] (gi|743799873)	PREDICTED: phosphoenolpyruvate carboxylase 2 [Elaeis guineensis]	gi|743795961	Elaeis guinensins protein.fasta	110274	1	1	1	19	0.000533	0.122
af_BIOPALMA_rep_biologicas	AF	AFp1	Mudpit_Plate_AF_A1_20160402_AFp1_R1_05F_F001	Cluster of PREDICTED: T-complex protein 1 subunit zeta-like [Elaeis guineensis] (gi|743779333)	PREDICTED: T-complex protein 1 subunit zeta-like [Elaeis guineensis]	gi|743779333	Elaeis guinensins protein.fasta	59239.3	0.657	0	0	0	0	0
af_BIOPALMA_rep_biologicas	AF	AFp1	Mudpit_Plate_AF_A1_20160402_AFp1_R1_05F_F001	Cluster of PREDICTED: probable aldo-keto reductase 2 [Elaeis guineensis] (gi|743814040)	PREDICTED: probable aldo-keto reductase 2 [Elaeis guineensis]	gi|743814040	Elaeis guinensins protein.fasta	37708.8	1	6	7	7	0.000196	0.146
af_BIOPALMA_rep_biologicas	AF	AFp1	Mudpit_Plate_AF_A1_20160402_AFp1_R1_05F_F001	Cluster of PREDICTED: probable L-ascorbate peroxidase 4 [Elaeis guineensis] (gi|743779328)	PREDICTED: probable L-ascorbate peroxidase 4 [Elaeis guineensis]	gi|743779328	Elaeis guinensins protein.fasta	31473.6	0.994	0	0	1	2.8e-05	0.0671
af_BIOPALMA_rep_biologicas	AF	AFp1	Mudpit_Plate_AF_A1_20160402_AFp1_R1_05F_F001	Cluster of PREDICTED: glutamine synthetase nodule isozyme [Elaeis guineensis] (gi|743883242)	PREDICTED: glutamine synthetase nodule isozyme [Elaeis guineensis]	gi|743823535	Elaeis guinensins protein.fasta	39257.2	0.977	0	0	14	0.000393	0.48
af_BIOPALMA_rep_biologicas	AF	AFp1	Mudpit_Plate_AF_A1_20160402_AFp1_R1_05F_F001	Cluster of PREDICTED: hypersensitive-induced response protein 1-like [Elaeis guineensis] (gi|743797758)	PREDICTED: hypersensitive-induced response protein 1-like [Elaeis guineensis]	gi|743797758	Elaeis guinensins protein.fasta	31599.1	1	2	2	9	0.000252	0.115
af_BIOPALMA_rep_biologicas	AF	AFp1	Mudpit_Plate_AF_A1_20160402_AFp1_R1_05F_F001	Cluster of PREDICTED: mitochondrial outer membrane protein porin 1-like [Elaeis guineensis] (gi|743755082)	PREDICTED: mitochondrial outer membrane protein porin 1-like [Elaeis guineensis]	gi|743797749	Elaeis guinensins protein.fasta	29520.2	0.477	0	0	3	8.41e-05	0.0945
af_BIOPALMA_rep_biologicas	AF	AFp1	Mudpit_Plate_AF_A1_20160402_AFp1_R1_05F_F001	Cluster of PREDICTED: mitochondrial-processing peptidase subunit alpha-like [Elaeis guineensis] (gi|743756048)	PREDICTED: mitochondrial-processing peptidase subunit alpha-like [Elaeis guineensis]	gi|743756048	Elaeis guinensins protein.fasta	54816.7	1	2	2	2	5.61e-05	0.0809
af_BIOPALMA_rep_biologicas	AF	AFp1	Mudpit_Plate_AF_A1_20160402_AFp1_R1_05F_F001	Cluster of PREDICTED: pyruvate kinase, cytosolic isozyme [Elaeis guineensis] (gi|743775291)	PREDICTED: pyruvate kinase, cytosolic isozyme [Elaeis guineensis]	gi|743775291	Elaeis guinensins protein.fasta	55455.7	0.342	0	0	1	2.8e-05	0.0195
af_BIOPALMA_rep_biologicas	AF	AFp2	Mudpit_Plate_AF_B1_20160402_AFp2_R2_05F_F001	Cluster of aquaporin [Elaeis guineensis] (gi|171221245)	aquaporin [Elaeis guineensis]	gi|171221245,gi|192910928,gi|746815989	Elaeis guinensins protein.fasta	30651.6	1	2	3	3	0.000143	0.139
af_BIOPALMA_rep_biologicas	AF	AFp2	Mudpit_Plate_AF_B1_20160402_AFp2_R2_05F_F001	Cluster of PREDICTED: peroxidase 4-like [Elaeis guineensis] (gi|743818796)	PREDICTED: peroxidase 4-like [Elaeis guineensis]	gi|743818796	Elaeis guinensins protein.fasta	34590.6	0.981	1	1	1	4.78e-05	0.0972
af_BIOPALMA_rep_biologicas	AF	AFp2	Mudpit_Plate_AF_B1_20160402_AFp2_R2_05F_F001	Cluster of PREDICTED: pyruvate kinase, cytosolic isozyme-like isoform X1 [Elaeis guineensis] (gi|743878627)	PREDICTED: pyruvate kinase, cytosolic isozyme-like [Elaeis guineensis]	gi|743882283	Elaeis guinensins protein.fasta	47751.8	0.977	0	0	4	0.000191	0.142
af_BIOPALMA_rep_biologicas	AF	AFp2	Mudpit_Plate_AF_B1_20160402_AFp2_R2_05F_F001	Cluster of PREDICTED: phosphoenolpyruvate carboxylase 2-like [Elaeis guineensis] (gi|743799873)	PREDICTED: phosphoenolpyruvate carboxylase 2-like [Elaeis guineensis]	gi|743799873	Elaeis guinensins protein.fasta	110055	1	1	1	7	0.000334	0.0674
af_BIOPALMA_rep_biologicas	AF	AFp2	Mudpit_Plate_AF_B1_20160402_AFp2_R2_05F_F001	Cluster of PREDICTED: 14-3-3-like protein isoform X2 [Elaeis guineensis] (gi|743823719)	PREDICTED: 14-3-3 protein 6-like [Elaeis guineensis]	gi|743849690	Elaeis guinensins protein.fasta	29133.7	0.639	0	0	0	0	0
af_BIOPALMA_rep_biologicas	AF	AFp2	Mudpit_Plate_AF_B1_20160402_AFp2_R2_05F_F001	Cluster of PREDICTED: ATP synthase subunit beta, mitochondrial [Elaeis guineensis] (gi|743794377)	PREDICTED: ATP synthase subunit beta, mitochondrial [Elaeis guineensis]	gi|743794377	Elaeis guinensins protein.fasta	59710	0.972	0	0	5	0.000239	0.168
af_BIOPALMA_rep_biologicas	AF	AFp2	Mudpit_Plate_AF_B1_20160402_AFp2_R2_05F_F001	Cluster of PREDICTED: ruBisCO large subunit-binding protein subunit alpha-like isoform X2 [Elaeis guineensis] (gi|743853299)	PREDICTED: ruBisCO large subunit-binding protein subunit alpha-like isoform X2 [Elaeis guineensis]	gi|743853299	Elaeis guinensins protein.fasta	61166.7	0.232	0	0	1	4.78e-05	0.0294
af_BIOPALMA_rep_biologicas	AF	AFp2	Mudpit_Plate_AF_B1_20160402_AFp2_R2_05F_F001	Cluster of PREDICTED: polyphenol oxidase, chloroplastic-like [Elaeis guineensis] (gi|743784146)	PREDICTED: polyphenol oxidase, chloroplastic-like [Elaeis guineensis]	gi|743784146	Elaeis guinensins protein.fasta	65992.2	1	1	1	7	0.000334	0.111
af_BIOPALMA_rep_biologicas	AF	AFp2	Mudpit_Plate_AF_B1_20160402_AFp2_R2_05F_F001	Cluster of PREDICTED: malate dehydrogenase, mitochondrial-like [Elaeis guineensis] (gi|743770628)	PREDICTED: malate dehydrogenase, mitochondrial-like [Elaeis guineensis]	gi|743770628	Elaeis guinensins protein.fasta	36379.5	0.756	0	0	2	9.55e-05	0.0805
af_BIOPALMA_rep_biologicas	AF	AFp2	Mudpit_Plate_AF_B1_20160402_AFp2_R2_05F_F001	Cluster of PREDICTED: heat shock cognate 70 kDa protein 2-like [Elaeis guineensis] (gi|743775991)	PREDICTED: heat shock 70 kDa protein-like [Elaeis guineensis]	gi|743811473	Elaeis guinensins protein.fasta	70866.6	0.969	0	0	3	0.000143	0.0371
af_BIOPALMA_rep_biologicas	AF	AFp2	Mudpit_Plate_AF_B1_20160402_AFp2_R2_05F_F001	Cluster of PREDICTED: mitochondrial outer membrane protein porin 1-like [Elaeis guineensis] (gi|743798954)	PREDICTED: mitochondrial outer membrane protein porin 1-like [Elaeis guineensis]	gi|743798954	Elaeis guinensins protein.fasta	29246.1	0.816	0	0	1	4.78e-05	0.0436
af_BIOPALMA_rep_biologicas	AF	AFp2	Mudpit_Plate_AF_B1_20160402_AFp2_R2_05F_F001	Cluster of PREDICTED: hypersensitive-induced response protein 1 isoform X1 [Elaeis guineensis] (gi|743798946)	PREDICTED: hypersensitive-induced response protein 1 isoform X1 [Elaeis guineensis]	gi|743798946,gi|743798950	Elaeis guinensins protein.fasta	34436.6	0.782	0	0	1	4.78e-05	0.0385
af_BIOPALMA_rep_biologicas	AF	AFp2	Mudpit_Plate_AF_B1_20160402_AFp2_R2_05F_F001	Cluster of PREDICTED: clathrin heavy chain 1 [Elaeis guineensis] (gi|743788082)	PREDICTED: clathrin heavy chain 1 [Elaeis guineensis]	gi|743788082	Elaeis guinensins protein.fasta	193331	0.855	0	0	1	4.78e-05	0.0146
af_BIOPALMA_rep_biologicas	AF	AFp2	Mudpit_Plate_AF_B1_20160402_AFp2_R2_05F_F001	Cluster of beta-1,3-glucanase [Elaeis guineensis] (gi|192910882)	beta-1,3-glucanase [Elaeis guineensis]	gi|192910882,gi|743785384	Elaeis guinensins protein.fasta	36161.8	1	3	3	4	0.000191	0.162
af_BIOPALMA_rep_biologicas	AF	AFp2	Mudpit_Plate_AF_B1_20160402_AFp2_R2_05F_F001	Cluster of PREDICTED: ATP synthase subunit beta, mitochondrial [Elaeis guineensis] (gi|743794377)	PREDICTED: ATP synthase subunit beta, mitochondrial-like [Elaeis guineensis]	gi|743800698	Elaeis guinensins protein.fasta	59612.9	0.992	0	0	5	0.000239	0.169
af_BIOPALMA_rep_biologicas	AF	AFp2	Mudpit_Plate_AF_B1_20160402_AFp2_R2_05F_F001	Cluster of PREDICTED: chaperone protein ClpB1 [Elaeis guineensis] (gi|743756256)	PREDICTED: chaperone protein ClpB1 [Elaeis guineensis]	gi|743756256	Elaeis guinensins protein.fasta	101264	0.999	1	1	3	0.000143	0.0328
af_BIOPALMA_rep_biologicas	AF	AFp2	Mudpit_Plate_AF_B1_20160402_AFp2_R2_05F_F001	Cluster of PREDICTED: leucine aminopeptidase 1-like [Elaeis guineensis] (gi|743811443)	PREDICTED: leucine aminopeptidase 1-like [Elaeis guineensis]	gi|743811443	Elaeis guinensins protein.fasta	63683.1	0.985	0	0	1	4.78e-05	0.0563
af_BIOPALMA_rep_biologicas	AF	AFp2	Mudpit_Plate_AF_B1_20160402_AFp2_R2_05F_F001	Cluster of PREDICTED: chaperone protein ClpB1 [Elaeis guineensis] (gi|743756256)	PREDICTED: chaperone protein ClpB1-like [Elaeis guineensis]	gi|743796117	Elaeis guinensins protein.fasta	101423	0.512	0	0	2	9.55e-05	0.0186
af_BIOPALMA_rep_biologicas	AF	AFp2	Mudpit_Plate_AF_B1_20160402_AFp2_R2_05F_F001	Cluster of PREDICTED: proteasome subunit alpha type-1-like [Elaeis guineensis] (gi|743851306)	PREDICTED: proteasome subunit alpha type-1-like [Elaeis guineensis]	gi|743851306	Elaeis guinensins protein.fasta	28909.5	1	1	1	1	4.78e-05	0.0458
af_BIOPALMA_rep_biologicas	AF	AFp2	Mudpit_Plate_AF_B1_20160402_AFp2_R2_05F_F001	Cluster of PREDICTED: uncharacterized protein LOC105031936 [Elaeis guineensis] (gi|743864273)	PREDICTED: uncharacterized protein LOC105031936 [Elaeis guineensis]	gi|743864273	Elaeis guinensins protein.fasta	81149.4	1	2	2	2	9.55e-05	0.0212
af_BIOPALMA_rep_biologicas	AF	AFp2	Mudpit_Plate_AF_B1_20160402_AFp2_R2_05F_F001	Cluster of PREDICTED: Bowman-Birk type trypsin inhibitor-like [Elaeis guineensis] (gi|743761596)	PREDICTED: Bowman-Birk type trypsin inhibitor-like [Elaeis guineensis]	gi|743761596,gi|743761601,gi|743761603	Elaeis guinensins protein.fasta	12541.2	0.999	1	2	9	0.00043	0.0893
af_BIOPALMA_rep_biologicas	AF	AFp2	Mudpit_Plate_AF_B1_20160402_AFp2_R2_05F_F001	Cluster of PREDICTED: aspartate aminotransferase, cytoplasmic [Elaeis guineensis] (gi|743757121)	PREDICTED: aspartate aminotransferase, cytoplasmic [Elaeis guineensis]	gi|743757121	Elaeis guinensins protein.fasta	50500.6	1	3	3	3	0.000143	0.0797
af_BIOPALMA_rep_biologicas	AF	AFp2	Mudpit_Plate_AF_B1_20160402_AFp2_R2_05F_F001	Cluster of PREDICTED: universal stress protein A-like protein [Elaeis guineensis] (gi|743773844)	PREDICTED: universal stress protein A-like protein [Elaeis guineensis]	gi|743773844	Elaeis guinensins protein.fasta	17738.3	0.935	0	0	0	0	0
af_BIOPALMA_rep_biologicas	AF	AFp2	Mudpit_Plate_AF_B1_20160402_AFp2_R2_05F_F001	Cluster of PREDICTED: eukaryotic initiation factor 4A-8-like [Elaeis guineensis] (gi|743799304)	PREDICTED: eukaryotic initiation factor 4A-2 [Elaeis guineensis]	gi|743812312	Elaeis guinensins protein.fasta	46920.4	0.683	0	0	2	9.55e-05	0.0654
af_BIOPALMA_rep_biologicas	AF	AFp2	Mudpit_Plate_AF_B1_20160402_AFp2_R2_05F_F001	Cluster of PREDICTED: short-chain type dehydrogenase/reductase-like [Elaeis guineensis] (gi|743877822)	PREDICTED: short-chain type dehydrogenase/reductase-like [Elaeis guineensis]	gi|743877822	Elaeis guinensins protein.fasta	26757.3	0.918	0	0	0	0	0
af_BIOPALMA_rep_biologicas	AF	AFp2	Mudpit_Plate_AF_B1_20160402_AFp2_R2_05F_F001	Cluster of PREDICTED: fructose-bisphosphate aldolase cytoplasmic isozyme [Elaeis guineensis] (gi|743806034)	PREDICTED: fructose-bisphosphate aldolase cytoplasmic isozyme [Elaeis guineensis]	gi|743806034	Elaeis guinensins protein.fasta	38601.8	1	3	5	11	0.000525	0.304
af_BIOPALMA_rep_biologicas	AF	AFp2	Mudpit_Plate_AF_B1_20160402_AFp2_R2_05F_F001	Cluster of PREDICTED: enoyl-[acyl-carrier-protein] reductase [NADH] 1, chloroplastic [Elaeis guineensis] (gi|743808818)	PREDICTED: enoyl-[acyl-carrier-protein] reductase [NADH] 1, chloroplastic [Elaeis guineensis]	gi|743808818	Elaeis guinensins protein.fasta	40431.6	0.993	1	1	1	4.78e-05	0.0339
af_BIOPALMA_rep_biologicas	AF	AFp2	Mudpit_Plate_AF_B1_20160402_AFp2_R2_05F_F001	Cluster of PREDICTED: succinate dehydrogenase [ubiquinone] flavoprotein subunit, mitochondrial-like [Elaeis guineensis] (gi|743857064)	PREDICTED: succinate dehydrogenase [ubiquinone] flavoprotein subunit, mitochondrial-like [Elaeis guineensis]	gi|743857064	Elaeis guinensins protein.fasta	69767	0.792	0	0	0	0	0
af_BIOPALMA_rep_biologicas	AF	AFp2	Mudpit_Plate_AF_B1_20160402_AFp2_R2_05F_F001	Cluster of PREDICTED: lactoylglutathione lyase [Elaeis guineensis] (gi|743820740)	PREDICTED: lactoylglutathione lyase [Elaeis guineensis]	gi|743820740	Elaeis guinensins protein.fasta	32896.9	1	3	3	4	0.000191	0.164
af_BIOPALMA_rep_biologicas	AF	AFp2	Mudpit_Plate_AF_B1_20160402_AFp2_R2_05F_F001	Cluster of PREDICTED: 5-methyltetrahydropteroyltriglutamate--homocysteine methyltransferase 1-like [Elaeis guineensis] (gi|743774958)	PREDICTED: 5-methyltetrahydropteroyltriglutamate--homocysteine methyltransferase 1 [Elaeis guineensis]	gi|743880751	Elaeis guinensins protein.fasta	84769.3	0.988	1	1	10	0.000478	0.0679
af_BIOPALMA_rep_biologicas	AF	AFp2	Mudpit_Plate_AF_B1_20160402_AFp2_R2_05F_F001	Cluster of PREDICTED: ruBisCO large subunit-binding protein subunit beta, chloroplastic-like [Elaeis guineensis] (gi|743883445)	PREDICTED: ruBisCO large subunit-binding protein subunit beta, chloroplastic-like [Elaeis guineensis]	gi|743883445	Elaeis guinensins protein.fasta	64765.7	0.977	0	0	3	0.000143	0.102
af_BIOPALMA_rep_biologicas	AF	AFp2	Mudpit_Plate_AF_B1_20160402_AFp2_R2_05F_F001	Cluster of PREDICTED: probable apyrase 2 [Elaeis guineensis] (gi|743789264)	PREDICTED: probable apyrase 2 [Elaeis guineensis]	gi|743789264	Elaeis guinensins protein.fasta	50097.4	0.557	1	1	1	4.78e-05	0.0763
af_BIOPALMA_rep_biologicas	AF	AFp2	Mudpit_Plate_AF_B1_20160402_AFp2_R2_05F_F001	Cluster of PREDICTED: 40S ribosomal protein S18 [Elaeis guineensis] (gi|743824336)	PREDICTED: 40S ribosomal protein S18 [Elaeis guineensis]	gi|743824336,gi|743893307	Elaeis guinensins protein.fasta	17608.2	0.155	0	0	1	4.78e-05	0.0789
af_BIOPALMA_rep_biologicas	AF	AFp2	Mudpit_Plate_AF_B1_20160402_AFp2_R2_05F_F001	Cluster of PREDICTED: malate dehydrogenase, mitochondrial-like [Elaeis guineensis] (gi|743770628)	PREDICTED: malate dehydrogenase, mitochondrial [Elaeis guineensis]	gi|743755645	Elaeis guinensins protein.fasta	37124.6	0.849	0	0	1	4.78e-05	0.0339
af_BIOPALMA_rep_biologicas	AF	AFp2	Mudpit_Plate_AF_B1_20160402_AFp2_R2_05F_F001	Cluster of PREDICTED: phosphoenolpyruvate carboxylase 2-like [Elaeis guineensis] (gi|743799873)	PREDICTED: phosphoenolpyruvate carboxylase 2 [Elaeis guineensis]	gi|743795961	Elaeis guinensins protein.fasta	110274	0.95	0	0	4	0.000191	0.0549
af_BIOPALMA_rep_biologicas	AF	AFp2	Mudpit_Plate_AF_B1_20160402_AFp2_R2_05F_F001	Cluster of actin [Elaeis guineensis] (gi|192910740)	PREDICTED: actin-100-like isoform X2 [Elaeis guineensis]	gi|743787448	Elaeis guinensins protein.fasta	37029.4	0.538	0	0	7	0.000334	0.184
af_BIOPALMA_rep_biologicas	AF	AFp2	Mudpit_Plate_AF_B1_20160402_AFp2_R2_05F_F001	Cluster of PREDICTED: upstream activation factor subunit spp27-like [Elaeis guineensis] (gi|743861861)	PREDICTED: upstream activation factor subunit spp27-like [Elaeis guineensis]	gi|743861861	Elaeis guinensins protein.fasta	13184.8	0.495	1	1	1	4.78e-05	0.142
af_BIOPALMA_rep_biologicas	AF	AFp2	Mudpit_Plate_AF_B1_20160402_AFp2_R2_05F_F001	Cluster of PREDICTED: germin-like protein 5-1 [Elaeis guineensis] (gi|743855137)	PREDICTED: germin-like protein 5-1 [Elaeis guineensis]	gi|743855137	Elaeis guinensins protein.fasta	30553.9	0.264	0	0	0	0	0
af_BIOPALMA_rep_biologicas	AF	AFp2	Mudpit_Plate_AF_B1_20160402_AFp2_R2_05F_F001	Cluster of PREDICTED: basic blue protein-like [Elaeis guineensis] (gi|743823761)	PREDICTED: basic blue protein-like [Elaeis guineensis]	gi|743823761	Elaeis guinensins protein.fasta	13489.2	0.949	1	1	2	9.55e-05	0.206
af_BIOPALMA_rep_biologicas	AF	AFp2	Mudpit_Plate_AF_B1_20160402_AFp2_R2_05F_F001	Cluster of PREDICTED: phosphoglycerate kinase, cytosolic [Elaeis guineensis] (gi|743760379)	PREDICTED: phosphoglycerate kinase, cytosolic [Elaeis guineensis]	gi|743760379	Elaeis guinensins protein.fasta	42427.4	1	1	1	6	0.000287	0.204
af_BIOPALMA_rep_biologicas	AF	AFp2	Mudpit_Plate_AF_B1_20160402_AFp2_R2_05F_F001	Cluster of PREDICTED: probable L-ascorbate peroxidase 4 [Elaeis guineensis] (gi|743779328)	PREDICTED: probable L-ascorbate peroxidase 4 [Elaeis guineensis]	gi|743779328	Elaeis guinensins protein.fasta	31473.6	0.914	0	0	0	0	0.0283
af_BIOPALMA_rep_biologicas	AF	AFp2	Mudpit_Plate_AF_B1_20160402_AFp2_R2_05F_F001	Cluster of PREDICTED: cationic peroxidase SPC4-like [Elaeis guineensis] (gi|743817476)	PREDICTED: cationic peroxidase SPC4-like [Elaeis guineensis]	gi|743817476	Elaeis guinensins protein.fasta	37833.9	1	3	3	9	0.00043	0.164
af_BIOPALMA_rep_biologicas	AF	AFp2	Mudpit_Plate_AF_B1_20160402_AFp2_R2_05F_F001	Cluster of PREDICTED: uncharacterized protein C1F8.04c-like [Elaeis guineensis] (gi|743812975)	PREDICTED: uncharacterized protein C1F8.04c-like [Elaeis guineensis]	gi|743812975	Elaeis guinensins protein.fasta	52096.4	0.762	0	0	0	0	0
af_BIOPALMA_rep_biologicas	AF	AFp2	Mudpit_Plate_AF_B1_20160402_AFp2_R2_05F_F001	Cluster of PREDICTED: protein transport protein Sec61 subunit beta-like [Elaeis guineensis] (gi|743781394)	PREDICTED: protein transport protein Sec61 subunit beta-like [Elaeis guineensis]	gi|743781394	Elaeis guinensins protein.fasta	10563.2	0.082	0	0	0	0	0
af_BIOPALMA_rep_biologicas	AF	AFp2	Mudpit_Plate_AF_B1_20160402_AFp2_R2_05F_F001	Cluster of PREDICTED: probable mitochondrial-processing peptidase subunit beta [Elaeis guineensis] (gi|743837205)	PREDICTED: probable mitochondrial-processing peptidase subunit beta [Elaeis guineensis]	gi|743837205	Elaeis guinensins protein.fasta	58174.2	0.981	0	0	0	0	0
af_BIOPALMA_rep_biologicas	AF	AFp2	Mudpit_Plate_AF_B1_20160402_AFp2_R2_05F_F001	Cluster of PREDICTED: 60S ribosomal protein L8-1 [Elaeis guineensis] (gi|743779516)	PREDICTED: 60S ribosomal protein L8-like [Elaeis guineensis]	gi|743854648	Elaeis guinensins protein.fasta	28255.1	0.565	0	0	0	0	0
af_BIOPALMA_rep_biologicas	AF	AFp2	Mudpit_Plate_AF_B1_20160402_AFp2_R2_05F_F001	Cluster of PREDICTED: 20 kDa chaperonin, chloroplastic-like [Elaeis guineensis] (gi|743822839)	PREDICTED: 20 kDa chaperonin, chloroplastic-like [Elaeis guineensis]	gi|743822835,gi|743822839	Elaeis guinensins protein.fasta	26962.5	0.985	0	0	0	0	0
af_BIOPALMA_rep_biologicas	AF	AFp2	Mudpit_Plate_AF_B1_20160402_AFp2_R2_05F_F001	Cluster of PREDICTED: 10 kDa chaperonin-like isoform X1 [Elaeis guineensis] (gi|743785975)	PREDICTED: 10 kDa chaperonin-like isoform X1 [Elaeis guineensis]	gi|743785975	Elaeis guinensins protein.fasta	10531.3	0.999	1	1	1	4.78e-05	0.165
af_BIOPALMA_rep_biologicas	AF	AFp2	Mudpit_Plate_AF_B1_20160402_AFp2_R2_05F_F001	Cluster of PREDICTED: dihydrolipoyl dehydrogenase, mitochondrial-like [Elaeis guineensis] (gi|743855576)	PREDICTED: dihydrolipoyl dehydrogenase 1, mitochondrial-like [Elaeis guineensis]	gi|743768838	Elaeis guinensins protein.fasta	52887.6	0.867	0	0	2	9.55e-05	0.072
af_BIOPALMA_rep_biologicas	AF	AFp2	Mudpit_Plate_AF_B1_20160402_AFp2_R2_05F_F001	Cluster of PREDICTED: 14-3-3-like protein isoform X2 [Elaeis guineensis] (gi|743823719)	PREDICTED: 14-3-3-like protein isoform X2 [Elaeis guineensis]	gi|743823719	Elaeis guinensins protein.fasta	23374.3	0.493	0	0	4	0.000191	0.14
af_BIOPALMA_rep_biologicas	AF	AFp2	Mudpit_Plate_AF_B1_20160402_AFp2_R2_05F_F001	Cluster of PREDICTED: leucine aminopeptidase 1-like [Elaeis guineensis] (gi|743811443)	PREDICTED: leucine aminopeptidase 2, chloroplastic-like [Elaeis guineensis]	gi|743857317	Elaeis guinensins protein.fasta	55535.4	0.998	1	1	2	9.55e-05	0.0943
af_BIOPALMA_rep_biologicas	AF	AFp2	Mudpit_Plate_AF_B1_20160402_AFp2_R2_05F_F001	Cluster of PREDICTED: uncharacterized oxidoreductase At4g09670-like [Elaeis guineensis] (gi|743773285)	PREDICTED: uncharacterized oxidoreductase At4g09670-like [Elaeis guineensis]	gi|743773285	Elaeis guinensins protein.fasta	39478.5	0.658	0	0	1	4.78e-05	0.0776
af_BIOPALMA_rep_biologicas	AF	AFp2	Mudpit_Plate_AF_B1_20160402_AFp2_R2_05F_F001	Cluster of PREDICTED: LOW QUALITY PROTEIN: protein IN2-1 homolog B-like [Elaeis guineensis] (gi|743892338)	glutathione S-transferase [Elaeis guineensis]	gi|192910866	Elaeis guinensins protein.fasta	27531.1	0.773	0	0	2	9.55e-05	0.129
af_BIOPALMA_rep_biologicas	AF	AFp2	Mudpit_Plate_AF_B1_20160402_AFp2_R2_05F_F001	Cluster of PREDICTED: patellin-3-like isoform X2 [Elaeis guineensis] (gi|743763008)	PREDICTED: patellin-3-like isoform X2 [Elaeis guineensis]	gi|743763008	Elaeis guinensins protein.fasta	62712.8	0.999	0	0	4	0.000191	0.0922
af_BIOPALMA_rep_biologicas	AF	AFp2	Mudpit_Plate_AF_B1_20160402_AFp2_R2_05F_F001	Cluster of PREDICTED: patellin-3-like isoform X2 [Elaeis guineensis] (gi|743763008)	PREDICTED: patellin-3-like isoform X1 [Elaeis guineensis]	gi|743763006	Elaeis guinensins protein.fasta	62840.9	0.98	0	0	4	0.000191	0.092
af_BIOPALMA_rep_biologicas	AF	AFp2	Mudpit_Plate_AF_B1_20160402_AFp2_R2_05F_F001	Cluster of PREDICTED: pyruvate kinase, cytosolic isozyme [Elaeis guineensis] (gi|743783146)	PREDICTED: pyruvate kinase, cytosolic isozyme [Elaeis guineensis]	gi|743783146	Elaeis guinensins protein.fasta	53802.7	0.999	1	1	3	0.000143	0.0361
af_BIOPALMA_rep_biologicas	AF	AFp2	Mudpit_Plate_AF_B1_20160402_AFp2_R2_05F_F001	Cluster of PREDICTED: glyceraldehyde-3-phosphate dehydrogenase, cytosolic [Elaeis guineensis] (gi|743887549)	PREDICTED: glyceraldehyde-3-phosphate dehydrogenase, cytosolic [Elaeis guineensis]	gi|743887549	Elaeis guinensins protein.fasta	36947.9	1	0	0	21	0.001	0.479
af_BIOPALMA_rep_biologicas	AF	AFp2	Mudpit_Plate_AF_B1_20160402_AFp2_R2_05F_F001	Cluster of PREDICTED: peroxidase 3-like [Elaeis guineensis] (gi|743820630)	PREDICTED: peroxidase 5-like [Elaeis guineensis]	gi|743768886	Elaeis guinensins protein.fasta	35950.6	1	6	8	9	0.00043	0.223
af_BIOPALMA_rep_biologicas	AF	AFp2	Mudpit_Plate_AF_B1_20160402_AFp2_R2_05F_F001	Cluster of PREDICTED: phosphoglycerate kinase, cytosolic [Elaeis guineensis] (gi|743760379)	PREDICTED: phosphoglycerate kinase, cytosolic isoform X2 [Elaeis guineensis]	gi|743855887	Elaeis guinensins protein.fasta	42329.4	0.995	0	0	5	0.000239	0.175
af_BIOPALMA_rep_biologicas	AF	AFp2	Mudpit_Plate_AF_B1_20160402_AFp2_R2_05F_F001	Cluster of PREDICTED: 40S ribosomal protein S7-like isoform X2 [Elaeis guineensis] (gi|743889640)	PREDICTED: 40S ribosomal protein S7-like isoform X2 [Elaeis guineensis]	gi|743889640	Elaeis guinensins protein.fasta	20570.6	0.248	0	0	0	0	0
af_BIOPALMA_rep_biologicas	AF	AFp2	Mudpit_Plate_AF_B1_20160402_AFp2_R2_05F_F001	Cluster of PREDICTED: malate dehydrogenase, cytoplasmic [Elaeis guineensis] (gi|743835732)	PREDICTED: malate dehydrogenase, cytoplasmic [Elaeis guineensis]	gi|743835732	Elaeis guinensins protein.fasta	35459.4	0.964	1	1	2	9.55e-05	0.0271
af_BIOPALMA_rep_biologicas	AF	AFp2	Mudpit_Plate_AF_B1_20160402_AFp2_R2_05F_F001	Cluster of PREDICTED: HMG-Y-related protein A-like [Elaeis guineensis] (gi|743802615)	PREDICTED: HMG-Y-related protein A-like [Elaeis guineensis]	gi|743802615	Elaeis guinensins protein.fasta	30450.6	0.995	1	1	1	4.78e-05	0.0655
af_BIOPALMA_rep_biologicas	AF	AFp2	Mudpit_Plate_AF_B1_20160402_AFp2_R2_05F_F001	Cluster of PREDICTED: malate dehydrogenase [Elaeis guineensis] (gi|743780317)	PREDICTED: malate dehydrogenase [Elaeis guineensis]	gi|743780317	Elaeis guinensins protein.fasta	35590.1	0.999	1	2	2	9.55e-05	0.0663
af_BIOPALMA_rep_biologicas	AF	AFp2	Mudpit_Plate_AF_B1_20160402_AFp2_R2_05F_F001	Cluster of PREDICTED: ATP synthase subunit d, mitochondrial-like [Elaeis guineensis] (gi|743798876)	PREDICTED: ATP synthase subunit d, mitochondrial-like [Elaeis guineensis]	gi|743798876	Elaeis guinensins protein.fasta	19791	0.398	0	0	0	0	0
af_BIOPALMA_rep_biologicas	AF	AFp2	Mudpit_Plate_AF_B1_20160402_AFp2_R2_05F_F001	Cluster of PREDICTED: 40S ribosomal protein S3-3-like isoform X1 [Elaeis guineensis] (gi|743823058)	PREDICTED: 40S ribosomal protein S3-3-like isoform X1 [Elaeis guineensis]	gi|743823058	Elaeis guinensins protein.fasta	26315.9	0.209	0	0	0	0	0
af_BIOPALMA_rep_biologicas	AF	AFp2	Mudpit_Plate_AF_B1_20160402_AFp2_R2_05F_F001	Cluster of PREDICTED: elongation factor 1-alpha-like [Elaeis guineensis] (gi|743842438)	PREDICTED: elongation factor 1-alpha [Elaeis guineensis]	gi|743841397	Elaeis guinensins protein.fasta	49295.1	0.709	0	0	3	0.000143	0.0671
af_BIOPALMA_rep_biologicas	AF	AFp2	Mudpit_Plate_AF_B1_20160402_AFp2_R2_05F_F001	Cluster of PREDICTED: protein ASPARTIC PROTEASE IN GUARD CELL 1-like [Elaeis guineensis] (gi|743766057)	PREDICTED: protein ASPARTIC PROTEASE IN GUARD CELL 1-like [Elaeis guineensis]	gi|743766057	Elaeis guinensins protein.fasta	47639.7	0.667	1	1	1	4.78e-05	0.0442
af_BIOPALMA_rep_biologicas	AF	AFp2	Mudpit_Plate_AF_B1_20160402_AFp2_R2_05F_F001	Cluster of PREDICTED: histone H3.3 [Elaeis guineensis] (gi|743884057)	PREDICTED: histone H3-like centromeric protein CSE4 [Elaeis guineensis]	gi|192913026,gi|743763561,gi|743764409,gi|743772923,gi|743817631,gi|743865722	Elaeis guinensins protein.fasta	15268.6	0.177	0	0	1	4.78e-05	0.0391
af_BIOPALMA_rep_biologicas	AF	AFp2	Mudpit_Plate_AF_B1_20160402_AFp2_R2_05F_F001	Cluster of actin [Elaeis guineensis] (gi|192910740)	PREDICTED: actin-2-like, partial [Elaeis guineensis]	gi|743888559	Elaeis guinensins protein.fasta	33846.1	0.407	0	0	2	9.55e-05	0.0882
af_BIOPALMA_rep_biologicas	AF	AFp2	Mudpit_Plate_AF_B1_20160402_AFp2_R2_05F_F001	Cluster of PREDICTED: elongation factor 2-like [Elaeis guineensis] (gi|743796220)	PREDICTED: elongation factor 2-like isoform X2 [Elaeis guineensis]	gi|743866613	Elaeis guinensins protein.fasta	94133.3	0.929	0	0	1	4.78e-05	0.0142
af_BIOPALMA_rep_biologicas	AF	AFp2	Mudpit_Plate_AF_B1_20160402_AFp2_R2_05F_F001	Cluster of PREDICTED: carboxymethylenebutenolidase homolog [Elaeis guineensis] (gi|743794250)	PREDICTED: carboxymethylenebutenolidase homolog [Elaeis guineensis]	gi|743794250	Elaeis guinensins protein.fasta	30088.6	0.747	0	0	2	9.55e-05	0.0542
af_BIOPALMA_rep_biologicas	AF	AFp2	Mudpit_Plate_AF_B1_20160402_AFp2_R2_05F_F001	Cluster of PREDICTED: 40S ribosomal protein SA-like [Elaeis guineensis] (gi|743850342)	PREDICTED: 40S ribosomal protein SA-like [Elaeis guineensis]	gi|743850342	Elaeis guinensins protein.fasta	31552.7	1	4	4	4	0.000191	0.221
af_BIOPALMA_rep_biologicas	AF	AFp2	Mudpit_Plate_AF_B1_20160402_AFp2_R2_05F_F001	Cluster of PREDICTED: phosphoenolpyruvate carboxylase 2-like [Elaeis guineensis] (gi|743799873)	PREDICTED: LOW QUALITY PROTEIN: phosphoenolpyruvate carboxylase, housekeeping isozyme-like [Elaeis guineensis]	gi|743757060	Elaeis guinensins protein.fasta	110318	0.828	0	0	3	0.000143	0.0414
af_BIOPALMA_rep_biologicas	AF	AFp2	Mudpit_Plate_AF_B1_20160402_AFp2_R2_05F_F001	Cluster of PREDICTED: enolase 2 [Elaeis guineensis] (gi|743825640)	PREDICTED: enolase 2-like [Elaeis guineensis]	gi|743888539	Elaeis guinensins protein.fasta	21810.6	0.875	0	0	15	0.000717	0.584
af_BIOPALMA_rep_biologicas	AF	AFp2	Mudpit_Plate_AF_B1_20160402_AFp2_R2_05F_F001	Cluster of PREDICTED: probable aldo-keto reductase 2 [Elaeis guineensis] (gi|743814040)	PREDICTED: probable aldo-keto reductase 2 [Elaeis guineensis]	gi|743814040	Elaeis guinensins protein.fasta	37708.8	1	2	3	4	0.000191	0.0731
af_BIOPALMA_rep_biologicas	AF	AFp2	Mudpit_Plate_AF_B1_20160402_AFp2_R2_05F_F001	Cluster of PREDICTED: phosphoglycerate kinase, cytosolic [Elaeis guineensis] (gi|743760379)	PREDICTED: phosphoglycerate kinase, chloroplastic-like [Elaeis guineensis]	gi|743791533	Elaeis guinensins protein.fasta	51009.5	0.679	0	0	3	0.000143	0.0833
af_BIOPALMA_rep_biologicas	AF	AFp2	Mudpit_Plate_AF_B1_20160402_AFp2_R2_05F_F001	Cluster of PREDICTED: 40S ribosomal protein S17-like [Elaeis guineensis] (gi|743829063)	PREDICTED: 40S ribosomal protein S17-like [Elaeis guineensis]	gi|743777180	Elaeis guinensins protein.fasta	16124.3	0.76	0	0	0	0	0
af_BIOPALMA_rep_biologicas	AF	AFp2	Mudpit_Plate_AF_B1_20160402_AFp2_R2_05F_F001	Cluster of PREDICTED: 14-3-3-like protein isoform X2 [Elaeis guineensis] (gi|743823719)	14-3-3-like protein [Elaeis guineensis]	NP_001306841.1		0	0.636	0	0	1	4.78e-05	0
af_BIOPALMA_rep_biologicas	AF	AFp2	Mudpit_Plate_AF_B1_20160402_AFp2_R2_05F_F001	Cluster of ribosomal protein L30 [Elaeis guineensis] (gi|192910734)	ribosomal protein L30 [Elaeis guineensis]	gi|192910734,gi|743865068	Elaeis guinensins protein.fasta	12288.1	0.962	0	0	1	4.78e-05	0.17
af_BIOPALMA_rep_biologicas	AF	AFp2	Mudpit_Plate_AF_B1_20160402_AFp2_R2_05F_F001	Cluster of PREDICTED: betaine aldehyde dehydrogenase 2-like [Elaeis guineensis] (gi|743766392)	PREDICTED: betaine aldehyde dehydrogenase 2-like [Elaeis guineensis]	gi|743766392	Elaeis guinensins protein.fasta	55126.3	1	2	2	2	9.55e-05	0.0636
af_BIOPALMA_rep_biologicas	AF	AFp2	Mudpit_Plate_AF_B1_20160402_AFp2_R2_05F_F001	Cluster of PREDICTED: fructose-bisphosphate aldolase cytoplasmic isozyme [Elaeis guineensis] (gi|743806034)	PREDICTED: fructose-bisphosphate aldolase cytoplasmic isozyme-like [Elaeis guineensis]	gi|743822486	Elaeis guinensins protein.fasta	46057.8	0.947	0	0	5	0.000239	0.0518
af_BIOPALMA_rep_biologicas	AF	AFp2	Mudpit_Plate_AF_B1_20160402_AFp2_R2_05F_F001	Cluster of PREDICTED: 14-3-3-like protein isoform X2 [Elaeis guineensis] (gi|743823719)	PREDICTED: 14-3-3-like protein [Elaeis guineensis]	gi|743771755	Elaeis guinensins protein.fasta	29437.4	0.998	1	1	6	0.000287	0.203
af_BIOPALMA_rep_biologicas	AF	AFp2	Mudpit_Plate_AF_B1_20160402_AFp2_R2_05F_F001	Cluster of PREDICTED: plasma membrane ATPase 3-like [Elaeis guineensis] (gi|743790986)	PREDICTED: plasma membrane ATPase 3-like [Elaeis guineensis]	gi|743790986	Elaeis guinensins protein.fasta	105184	0.866	0	0	1	4.78e-05	0.0115
af_BIOPALMA_rep_biologicas	AF	AFp2	Mudpit_Plate_AF_B1_20160402_AFp2_R2_05F_F001	Cluster of PREDICTED: mannose/glucose-specific lectin-like isoform X1 [Elaeis guineensis] (gi|743759606)	PREDICTED: mannose/glucose-specific lectin-like isoform X1 [Elaeis guineensis]	gi|743759606	Elaeis guinensins protein.fasta	31262.1	0.989	1	1	1	4.78e-05	0.11
af_BIOPALMA_rep_biologicas	AF	AFp2	Mudpit_Plate_AF_B1_20160402_AFp2_R2_05F_F001	Cluster of PREDICTED: ras-related protein RIC1-like [Elaeis guineensis] (gi|743797275)	PREDICTED: ras-related protein RIC1-like [Elaeis guineensis]	gi|743797275	Elaeis guinensins protein.fasta	22589.1	0.999	1	1	1	4.78e-05	0.0891
af_BIOPALMA_rep_biologicas	AF	AFp2	Mudpit_Plate_AF_B1_20160402_AFp2_R2_05F_F001	Cluster of triose phosphate isomerase cytosolic isoform [Elaeis guineensis] (gi|192910674)	triose phosphate isomerase cytosolic isoform [Elaeis guineensis]	gi|192910674,gi|743780701	Elaeis guinensins protein.fasta	27264.2	1	4	4	7	0.000334	0.311
af_BIOPALMA_rep_biologicas	AF	AFp2	Mudpit_Plate_AF_B1_20160402_AFp2_R2_05F_F001	Cluster of PREDICTED: peroxidase 12-like, partial [Elaeis guineensis] (gi|743763659)	PREDICTED: peroxidase 12-like, partial [Elaeis guineensis]	gi|743763659	Elaeis guinensins protein.fasta	21879.9	1	2	2	2	9.55e-05	0.145
af_BIOPALMA_rep_biologicas	AF	AFp2	Mudpit_Plate_AF_B1_20160402_AFp2_R2_05F_F001	Cluster of PREDICTED: LOW QUALITY PROTEIN: protein IN2-1 homolog B-like [Elaeis guineensis] (gi|743892338)	PREDICTED: LOW QUALITY PROTEIN: protein IN2-1 homolog B-like [Elaeis guineensis]	gi|743892338	Elaeis guinensins protein.fasta	27511	0.952	0	0	2	9.55e-05	0.129
af_BIOPALMA_rep_biologicas	AF	AFp2	Mudpit_Plate_AF_B1_20160402_AFp2_R2_05F_F001	Cluster of PREDICTED: 2,3-bisphosphoglycerate-independent phosphoglycerate mutase-like [Elaeis guineensis] (gi|743819065)	PREDICTED: LOW QUALITY PROTEIN: 2,3-bisphosphoglycerate-independent phosphoglycerate mutase-like [Elaeis guineensis]	gi|743843487	Elaeis guinensins protein.fasta	61325.2	0.757	0	0	0	0	0
af_BIOPALMA_rep_biologicas	AF	AFp2	Mudpit_Plate_AF_B1_20160402_AFp2_R2_05F_F001	Cluster of PREDICTED: ferritin-4, chloroplastic-like [Elaeis guineensis] (gi|743873486)	PREDICTED: ferritin-4, chloroplastic-like [Elaeis guineensis]	gi|743873486	Elaeis guinensins protein.fasta	28693.9	0.999	1	1	1	4.78e-05	0.035
af_BIOPALMA_rep_biologicas	AF	AFp2	Mudpit_Plate_AF_B1_20160402_AFp2_R2_05F_F001	Cluster of PREDICTED: pyruvate kinase, cytosolic isozyme [Elaeis guineensis] (gi|743852430)	PREDICTED: pyruvate kinase, cytosolic isozyme [Elaeis guineensis]	gi|743852430,gi|743852434,gi|743852440,gi|743852444	Elaeis guinensins protein.fasta	55463.9	0.595	0	0	0	0	0
af_BIOPALMA_rep_biologicas	AF	AFp2	Mudpit_Plate_AF_B1_20160402_AFp2_R2_05F_F001	Cluster of PREDICTED: germin-like protein 5-1 [Elaeis guineensis] (gi|743762743)	PREDICTED: germin-like protein 5-1 [Elaeis guineensis]	gi|743762743	Elaeis guinensins protein.fasta	23965.3	0.764	0	0	0	0	0
af_BIOPALMA_rep_biologicas	AF	AFp2	Mudpit_Plate_AF_B1_20160402_AFp2_R2_05F_F001	Cluster of PREDICTED: peroxidase 3-like [Elaeis guineensis] (gi|743820630)	PREDICTED: peroxidase 3-like [Elaeis guineensis]	gi|743820630	Elaeis guinensins protein.fasta	35366.7	0.883	0	0	1	4.78e-05	0.0278
af_BIOPALMA_rep_biologicas	AF	AFp2	Mudpit_Plate_AF_B1_20160402_AFp2_R2_05F_F001	Cluster of PREDICTED: heat shock cognate 70 kDa protein 2-like [Elaeis guineensis] (gi|743775991)	PREDICTED: luminal-binding protein 4-like [Elaeis guineensis]	gi|743776201	Elaeis guinensins protein.fasta	73483.2	0.171	0	0	0	0	0
af_BIOPALMA_rep_biologicas	AF	AFp2	Mudpit_Plate_AF_B1_20160402_AFp2_R2_05F_F001	Cluster of PREDICTED: mitochondrial outer membrane protein porin 1-like [Elaeis guineensis] (gi|743755082)	PREDICTED: mitochondrial outer membrane protein porin 1-like [Elaeis guineensis]	gi|743755082	Elaeis guinensins protein.fasta	29382.9	1	3	3	4	0.000191	0.258
af_BIOPALMA_rep_biologicas	AF	AFp2	Mudpit_Plate_AF_B1_20160402_AFp2_R2_05F_F001	Cluster of PREDICTED: pathogenesis-related protein 1-like [Elaeis guineensis] (gi|743844417)	PREDICTED: pathogenesis-related protein 1-like [Elaeis guineensis]	gi|743844417	Elaeis guinensins protein.fasta	16989.7	1	0	0	15	0.000717	0.19
af_BIOPALMA_rep_biologicas	AF	AFp2	Mudpit_Plate_AF_B1_20160402_AFp2_R2_05F_F001	Cluster of PREDICTED: uncharacterized protein LOC105038753 [Elaeis guineensis] (gi|743765428)	PREDICTED: uncharacterized protein LOC105038753 [Elaeis guineensis]	gi|743765428	Elaeis guinensins protein.fasta	80688.6	1	2	2	2	9.55e-05	0.0424
af_BIOPALMA_rep_biologicas	AF	AFp2	Mudpit_Plate_AF_B1_20160402_AFp2_R2_05F_F001	Cluster of PREDICTED: L-ascorbate peroxidase, cytosolic-like [Elaeis guineensis] (gi|743876166)	PREDICTED: L-ascorbate peroxidase, cytosolic-like [Elaeis guineensis]	gi|743876166	Elaeis guinensins protein.fasta	27386.1	0.998	0	0	7	0.000334	0.257
af_BIOPALMA_rep_biologicas	AF	AFp2	Mudpit_Plate_AF_B1_20160402_AFp2_R2_05F_F001	Cluster of glutathione S-transferase [Elaeis guineensis] (gi|448872672)	glutathione S-transferase [Elaeis guineensis]	gi|448872672,gi|743865392	Elaeis guinensins protein.fasta	23718.3	0.999	1	2	5	0.000239	0.185
af_BIOPALMA_rep_biologicas	AF	AFp2	Mudpit_Plate_AF_B1_20160402_AFp2_R2_05F_F001	Cluster of PREDICTED: carboxymethylenebutenolidase homolog [Elaeis guineensis] (gi|743757729)	PREDICTED: carboxymethylenebutenolidase homolog [Elaeis guineensis]	gi|743757729	Elaeis guinensins protein.fasta	30473.8	0.771	0	0	2	9.55e-05	0.0532
af_BIOPALMA_rep_biologicas	AF	AFp2	Mudpit_Plate_AF_B1_20160402_AFp2_R2_05F_F001	Cluster of PREDICTED: glyceraldehyde-3-phosphate dehydrogenase, cytosolic [Elaeis guineensis] (gi|743887549)	PREDICTED: glyceraldehyde-3-phosphate dehydrogenase, cytosolic-like isoform X1 [Elaeis guineensis]	gi|743877054,gi|743877056	Elaeis guinensins protein.fasta	37097.1	0.977	0	0	19	0.000908	0.457
af_BIOPALMA_rep_biologicas	AF	AFp2	Mudpit_Plate_AF_B1_20160402_AFp2_R2_05F_F001	Cluster of PREDICTED: patellin-3-like isoform X2 [Elaeis guineensis] (gi|743882426)	PREDICTED: patellin-3-like isoform X2 [Elaeis guineensis]	gi|743882426	Elaeis guinensins protein.fasta	64537.2	1	3	3	4	0.000191	0.124
af_BIOPALMA_rep_biologicas	AF	AFp2	Mudpit_Plate_AF_B1_20160402_AFp2_R2_05F_F001	Cluster of PREDICTED: elongation factor 1-alpha-like [Elaeis guineensis] (gi|743842438)	elongation factor 1-alpha [Elaeis guineensis]	gi|746816016	Elaeis guinensins protein.fasta	49325.1	0.768	0	0	3	0.000143	0.0671
af_BIOPALMA_rep_biologicas	AF	AFp2	Mudpit_Plate_AF_B1_20160402_AFp2_R2_05F_F001	Cluster of PREDICTED: chemocyanin-like [Elaeis guineensis] (gi|743800853)	PREDICTED: chemocyanin-like [Elaeis guineensis]	gi|743800853	Elaeis guinensins protein.fasta	13181.1	0.998	1	1	2	9.55e-05	0.211
af_BIOPALMA_rep_biologicas	AF	AFp2	Mudpit_Plate_AF_B1_20160402_AFp2_R2_05F_F001	Cluster of PREDICTED: GTP-binding nuclear protein Ran1B-like [Elaeis guineensis] (gi|743769294)	PREDICTED: GTP-binding nuclear protein Ran-A1 [Elaeis guineensis]	gi|743798104	Elaeis guinensins protein.fasta	24948.7	0.788	0	0	1	4.78e-05	0.0498
af_BIOPALMA_rep_biologicas	AF	AFp2	Mudpit_Plate_AF_B1_20160402_AFp2_R2_05F_F001	Cluster of PREDICTED: allene oxide cyclase 1, chloroplastic-like [Elaeis guineensis] (gi|743756470)	PREDICTED: allene oxide cyclase 1, chloroplastic-like [Elaeis guineensis]	gi|743756470	Elaeis guinensins protein.fasta	26947.3	0.997	1	1	2	9.55e-05	0.049
af_BIOPALMA_rep_biologicas	AF	AFp2	Mudpit_Plate_AF_B1_20160402_AFp2_R2_05F_F001	Cluster of PREDICTED: pyruvate kinase, cytosolic isozyme-like isoform X1 [Elaeis guineensis] (gi|743878627)	PREDICTED: pyruvate kinase, cytosolic isozyme-like isoform X1 [Elaeis guineensis]	gi|743878627	Elaeis guinensins protein.fasta	57606.9	0.969	0	0	2	9.55e-05	0.0398
af_BIOPALMA_rep_biologicas	AF	AFp2	Mudpit_Plate_AF_B1_20160402_AFp2_R2_05F_F001	Cluster of PREDICTED: uncharacterized protein LOC105050582 [Elaeis guineensis] (gi|743810712)	PREDICTED: uncharacterized protein LOC105050582 [Elaeis guineensis]	gi|743810712	Elaeis guinensins protein.fasta	110085	1	8	8	9	0.00043	0.0509
af_BIOPALMA_rep_biologicas	AF	AFp2	Mudpit_Plate_AF_B1_20160402_AFp2_R2_05F_F001	Cluster of PREDICTED: 2-oxoglutarate dehydrogenase, mitochondrial-like [Elaeis guineensis] (gi|743787329)	PREDICTED: 2-oxoglutarate dehydrogenase, mitochondrial-like [Elaeis guineensis]	gi|743787329	Elaeis guinensins protein.fasta	116314	0.713	0	0	0	0	0
af_BIOPALMA_rep_biologicas	AF	AFp2	Mudpit_Plate_AF_B1_20160402_AFp2_R2_05F_F001	Cluster of PREDICTED: LOW QUALITY PROTEIN: aspartic proteinase oryzasin-1-like [Elaeis guineensis] (gi|743794899)	PREDICTED: LOW QUALITY PROTEIN: aspartic proteinase oryzasin-1-like [Elaeis guineensis]	gi|743794899	Elaeis guinensins protein.fasta	58817.9	0.997	1	2	3	0.000143	0.022
af_BIOPALMA_rep_biologicas	AF	AFp2	Mudpit_Plate_AF_B1_20160402_AFp2_R2_05F_F001	Cluster of PREDICTED: tubulin alpha chain [Elaeis guineensis] (gi|743856899)	PREDICTED: tubulin alpha-3 chain [Elaeis guineensis]	gi|743791194	Elaeis guinensins protein.fasta	49651.2	0.115	0	0	0	0	0
af_BIOPALMA_rep_biologicas	AF	AFp2	Mudpit_Plate_AF_B1_20160402_AFp2_R2_05F_F001	Cluster of PREDICTED: 40S ribosomal protein S17-like [Elaeis guineensis] (gi|743829063)	PREDICTED: 40S ribosomal protein S17-like [Elaeis guineensis]	gi|743829063	Elaeis guinensins protein.fasta	16154.3	0.998	1	1	1	4.78e-05	0.142
af_BIOPALMA_rep_biologicas	AF	AFp2	Mudpit_Plate_AF_B1_20160402_AFp2_R2_05F_F001	Cluster of PREDICTED: elongation factor 2-like [Elaeis guineensis] (gi|743796220)	PREDICTED: elongation factor 2 [Elaeis guineensis]	gi|743756117	Elaeis guinensins protein.fasta	94160.2	0.68	0	0	1	4.78e-05	0.0142
af_BIOPALMA_rep_biologicas	AF	AFp2	Mudpit_Plate_AF_B1_20160402_AFp2_R2_05F_F001	Cluster of PREDICTED: aldehyde dehydrogenase family 2 member B7, mitochondrial-like [Elaeis guineensis] (gi|743767790)	PREDICTED: aldehyde dehydrogenase family 2 member B7, mitochondrial-like [Elaeis guineensis]	gi|743766664	Elaeis guinensins protein.fasta	58815.9	0.477	0	0	0	0	0
af_BIOPALMA_rep_biologicas	AF	AFp2	Mudpit_Plate_AF_B1_20160402_AFp2_R2_05F_F001	Cluster of PREDICTED: isoflavone reductase-like protein isoform X1 [Elaeis guineensis] (gi|743871605)	PREDICTED: isoflavone reductase-like protein isoform X1 [Elaeis guineensis]	gi|743871605	Elaeis guinensins protein.fasta	33690.1	0.431	0	0	0	0	0
af_BIOPALMA_rep_biologicas	AF	AFp2	Mudpit_Plate_AF_B1_20160402_AFp2_R2_05F_F001	Cluster of PREDICTED: obg-like ATPase 1 [Elaeis guineensis] (gi|743803507)	PREDICTED: obg-like ATPase 1 [Elaeis guineensis]	gi|743803507	Elaeis guinensins protein.fasta	44526.4	0.537	0	0	0	0	0
af_BIOPALMA_rep_biologicas	AF	AFp2	Mudpit_Plate_AF_B1_20160402_AFp2_R2_05F_F001	Cluster of PREDICTED: 60S ribosomal protein L6-like [Elaeis guineensis] (gi|743862614)	PREDICTED: 60S ribosomal protein L6-like [Elaeis guineensis]	gi|743862614	Elaeis guinensins protein.fasta	22359	0.852	0	0	0	0	0
af_BIOPALMA_rep_biologicas	AF	AFp2	Mudpit_Plate_AF_B1_20160402_AFp2_R2_05F_F001	Cluster of PREDICTED: peroxidase 3-like [Elaeis guineensis] (gi|743820630)	PREDICTED: peroxidase 3-like [Elaeis guineensis]	gi|743878625	Elaeis guinensins protein.fasta	35378.5	0.284	0	0	1	4.78e-05	0.0276
af_BIOPALMA_rep_biologicas	AF	AFp2	Mudpit_Plate_AF_B1_20160402_AFp2_R2_05F_F001	Cluster of PREDICTED: 60S ribosomal protein L4 [Elaeis guineensis] (gi|743791713)	PREDICTED: 60S ribosomal protein L4-like [Elaeis guineensis]	gi|743760241	Elaeis guinensins protein.fasta	45238.4	0.91	0	0	4	0.000191	0.0711
af_BIOPALMA_rep_biologicas	AF	AFp2	Mudpit_Plate_AF_B1_20160402_AFp2_R2_05F_F001	Cluster of PREDICTED: V-type proton ATPase subunit B 2-like isoform X2 [Elaeis guineensis] (gi|743797544)	PREDICTED: V-type proton ATPase subunit B 2-like isoform X2 [Elaeis guineensis]	gi|743797544	Elaeis guinensins protein.fasta	53596.1	0.649	0	0	0	0	0
af_BIOPALMA_rep_biologicas	AF	AFp2	Mudpit_Plate_AF_B1_20160402_AFp2_R2_05F_F001	Cluster of PREDICTED: alcohol dehydrogenase 1-like [Elaeis guineensis] (gi|743764834)	PREDICTED: alcohol dehydrogenase 1-like [Elaeis guineensis]	gi|743764834	Elaeis guinensins protein.fasta	41095.2	0.977	0	0	1	4.78e-05	0.0711
af_BIOPALMA_rep_biologicas	AF	AFp2	Mudpit_Plate_AF_B1_20160402_AFp2_R2_05F_F001	Cluster of PREDICTED: 60S ribosomal protein L9-like [Elaeis guineensis] (gi|743829089)	PREDICTED: 60S ribosomal protein L9-like [Elaeis guineensis]	gi|743829089	Elaeis guinensins protein.fasta	21532.5	0.93	0	0	2	9.55e-05	0.0899
af_BIOPALMA_rep_biologicas	AF	AFp2	Mudpit_Plate_AF_B1_20160402_AFp2_R2_05F_F001	Cluster of PREDICTED: heat shock cognate 70 kDa protein 2-like [Elaeis guineensis] (gi|743775991)	PREDICTED: heat shock cognate 70 kDa protein 2-like [Elaeis guineensis]	gi|743775991	Elaeis guinensins protein.fasta	71447	0.998	0	0	9	0.00043	0.149
af_BIOPALMA_rep_biologicas	AF	AFp2	Mudpit_Plate_AF_B1_20160402_AFp2_R2_05F_F001	Cluster of PREDICTED: subtilisin-like protease SBT3.5 [Elaeis guineensis] (gi|743829002)	PREDICTED: subtilisin-like protease SBT3.5 [Elaeis guineensis]	gi|743829007	Elaeis guinensins protein.fasta	73343.3	0.455	0	0	1	4.78e-05	0.0249
af_BIOPALMA_rep_biologicas	AF	AFp2	Mudpit_Plate_AF_B1_20160402_AFp2_R2_05F_F001	Cluster of PREDICTED: subtilisin-like protease SBT3.5 [Elaeis guineensis] (gi|743829002)	PREDICTED: subtilisin-like protease SBT3.5 [Elaeis guineensis]	gi|743829002	Elaeis guinensins protein.fasta	73402.2	0.973	0	0	1	4.78e-05	0.0249
af_BIOPALMA_rep_biologicas	AF	AFp2	Mudpit_Plate_AF_B1_20160402_AFp2_R2_05F_F001	Cluster of PREDICTED: osmotin-like protein [Elaeis guineensis] (gi|743775988)	PREDICTED: osmotin-like protein [Elaeis guineensis]	gi|743775988	Elaeis guinensins protein.fasta	27666.6	0.683	0	0	0	0	0
af_BIOPALMA_rep_biologicas	AF	AFp2	Mudpit_Plate_AF_B1_20160402_AFp2_R2_05F_F001	Cluster of PREDICTED: 5-methyltetrahydropteroyltriglutamate--homocysteine methyltransferase 1-like [Elaeis guineensis] (gi|743774958)	PREDICTED: 5-methyltetrahydropteroyltriglutamate--homocysteine methyltransferase 1-like isoform X2 [Elaeis guineensis]	gi|743882710	Elaeis guinensins protein.fasta	84666.7	0.745	0	0	5	0.000239	0.0274
af_BIOPALMA_rep_biologicas	AF	AFp2	Mudpit_Plate_AF_B1_20160402_AFp2_R2_05F_F001	Cluster of PREDICTED: eukaryotic initiation factor 4A-8-like [Elaeis guineensis] (gi|743799304)	PREDICTED: eukaryotic initiation factor 4A-8-like [Elaeis guineensis]	gi|743799304	Elaeis guinensins protein.fasta	46960.4	0.79	0	0	2	9.55e-05	0.0654
af_BIOPALMA_rep_biologicas	AF	AFp2	Mudpit_Plate_AF_B1_20160402_AFp2_R2_05F_F001	Cluster of PREDICTED: peroxidase 4-like [Elaeis guineensis] (gi|743788536)	PREDICTED: peroxidase 4-like [Elaeis guineensis]	gi|743788536	Elaeis guinensins protein.fasta	34133.2	0.821	0	0	0	0	0
af_BIOPALMA_rep_biologicas	AF	AFp2	Mudpit_Plate_AF_B1_20160402_AFp2_R2_05F_F001	Cluster of gi|743760867-DECOY|ref|XP_010939275.1| PREDICTED: putative pre-mRNA-splicing factor... (gi|743760867-DECOY|ref|XP_010939275.1|)	gi|743760867-DECOY|ref|XP_010939275.1| PREDICTED: putative pre-mRNA-splicing factor...	gi|743760867-DECOY|ref|XP_010939275.1|		0	0.973	1	1	2	9.55e-05	0
af_BIOPALMA_rep_biologicas	AF	AFp2	Mudpit_Plate_AF_B1_20160402_AFp2_R2_05F_F001	Cluster of PREDICTED: phosphoenolpyruvate carboxylase 2-like [Elaeis guineensis] (gi|743799873)	PREDICTED: phosphoenolpyruvate carboxylase, housekeeping isozyme-like [Elaeis guineensis]	gi|743770464	Elaeis guinensins protein.fasta	110167	1	1	1	6	0.000287	0.086
af_BIOPALMA_rep_biologicas	AF	AFp2	Mudpit_Plate_AF_B1_20160402_AFp2_R2_05F_F001	Cluster of PREDICTED: ruBisCO large subunit-binding protein subunit beta, chloroplastic-like [Elaeis guineensis] (gi|743883445)	PREDICTED: ruBisCO large subunit-binding protein subunit beta, chloroplastic-like [Elaeis guineensis]	gi|743859387	Elaeis guinensins protein.fasta	64579.4	0.553	0	0	2	9.55e-05	0.0625
af_BIOPALMA_rep_biologicas	AF	AFp2	Mudpit_Plate_AF_B1_20160402_AFp2_R2_05F_F001	Cluster of actin [Elaeis guineensis] (gi|192910740)	actin [Elaeis guineensis]	gi|192910740,gi|48527433	Elaeis guinensins protein.fasta	41690.4	0.968	0	0	5	0.000239	0.149
af_BIOPALMA_rep_biologicas	AF	AFp2	Mudpit_Plate_AF_B1_20160402_AFp2_R2_05F_F001	Cluster of PREDICTED: glutathione S-transferase F11-like [Elaeis guineensis] (gi|743889616)	PREDICTED: glutathione S-transferase F11-like [Elaeis guineensis]	gi|743889616	Elaeis guinensins protein.fasta	25235.5	0.994	1	1	1	4.78e-05	0.137
af_BIOPALMA_rep_biologicas	AF	AFp2	Mudpit_Plate_AF_B1_20160402_AFp2_R2_05F_F001	Cluster of PREDICTED: 40S ribosomal protein S25 [Elaeis guineensis] (gi|743764188)	PREDICTED: 40S ribosomal protein S25 [Elaeis guineensis]	gi|743764188	Elaeis guinensins protein.fasta	11959.6	1	2	2	2	9.55e-05	0.213
af_BIOPALMA_rep_biologicas	AF	AFp2	Mudpit_Plate_AF_B1_20160402_AFp2_R2_05F_F001	Cluster of gi|743872244-DECOY|ref|XP_010906492.1| PREDICTED: serine/threonine-protein kinase... (gi|743872244-DECOY|ref|XP_010906492.1|)	gi|743872244-DECOY|ref|XP_010906492.1| PREDICTED: serine/threonine-protein kinase...	gi|743872244-DECOY|ref|XP_010906492.1|		0	0.95	1	1	1	4.78e-05	0
af_BIOPALMA_rep_biologicas	AF	AFp2	Mudpit_Plate_AF_B1_20160402_AFp2_R2_05F_F001	Cluster of PREDICTED: heat shock cognate 70 kDa protein 2-like [Elaeis guineensis] (gi|743775991)	PREDICTED: probable mediator of RNA polymerase II transcription subunit 37c [Elaeis guineensis]	gi|743841902	Elaeis guinensins protein.fasta	71040.8	1	0	0	10	0.000478	0.19
af_BIOPALMA_rep_biologicas	AF	AFp2	Mudpit_Plate_AF_B1_20160402_AFp2_R2_05F_F001	Cluster of PREDICTED: uncharacterized protein LOC105037336 [Elaeis guineensis] (gi|743763116)	PREDICTED: uncharacterized protein LOC105037336 [Elaeis guineensis]	gi|743763116	Elaeis guinensins protein.fasta	76586.3	1	5	5	5	0.000239	0.0888
af_BIOPALMA_rep_biologicas	AF	AFp2	Mudpit_Plate_AF_B1_20160402_AFp2_R2_05F_F001	Cluster of PREDICTED: pyruvate kinase, cytosolic isozyme-like isoform X1 [Elaeis guineensis] (gi|743878627)	PREDICTED: pyruvate kinase, cytosolic isozyme-like [Elaeis guineensis]	gi|743763988	Elaeis guinensins protein.fasta	57562.1	0.898	0	0	3	0.000143	0.0626
af_BIOPALMA_rep_biologicas	AF	AFp2	Mudpit_Plate_AF_B1_20160402_AFp2_R2_05F_F001	Cluster of actin [Elaeis guineensis] (gi|192910740)	PREDICTED: actin-2 [Elaeis guineensis]	gi|743854864	Elaeis guinensins protein.fasta	41646.7	1	1	1	9	0.00043	0.255
af_BIOPALMA_rep_biologicas	AF	AFp2	Mudpit_Plate_AF_B1_20160402_AFp2_R2_05F_F001	Cluster of PREDICTED: dolichyl-diphosphooligosaccharide--protein glycosyltransferase 48 kDa subunit [Elaeis guineensis] (gi|743791471)	PREDICTED: dolichyl-diphosphooligosaccharide--protein glycosyltransferase 48 kDa subunit [Elaeis guineensis]	gi|743791471	Elaeis guinensins protein.fasta	48819.1	0.136	0	0	0	0	0
af_BIOPALMA_rep_biologicas	AF	AFp2	Mudpit_Plate_AF_B1_20160402_AFp2_R2_05F_F001	Cluster of PREDICTED: plasma membrane ATPase 3-like [Elaeis guineensis] (gi|743790986)	PREDICTED: plasma membrane ATPase 3 [Elaeis guineensis]	gi|743759784	Elaeis guinensins protein.fasta	105262	0.515	0	0	0	0	0
af_BIOPALMA_rep_biologicas	AF	AFp2	Mudpit_Plate_AF_B1_20160402_AFp2_R2_05F_F001	Cluster of PREDICTED: superoxide dismutase [Cu-Zn] [Elaeis guineensis] (gi|743845883)	PREDICTED: superoxide dismutase [Cu-Zn] [Elaeis guineensis]	gi|743845883	Elaeis guinensins protein.fasta	15173.5	0.912	0	0	2	9.55e-05	0.132
af_BIOPALMA_rep_biologicas	AF	AFp2	Mudpit_Plate_AF_B1_20160402_AFp2_R2_05F_F001	Cluster of PREDICTED: 60S ribosomal protein L8-1 [Elaeis guineensis] (gi|743779516)	PREDICTED: 60S ribosomal protein L8-1 [Elaeis guineensis]	gi|743779516	Elaeis guinensins protein.fasta	28248.2	0.617	0	0	0	0	0
af_BIOPALMA_rep_biologicas	AF	AFp2	Mudpit_Plate_AF_B1_20160402_AFp2_R2_05F_F001	Cluster of PREDICTED: putative phosphatidylglycerol/phosphatidylinositol transfer protein DDB_G0282179 [Elaeis guineensis] (gi|743877681)	PREDICTED: putative phosphatidylglycerol/phosphatidylinositol transfer protein DDB_G0282179 [Elaeis guineensis]	gi|743877681	Elaeis guinensins protein.fasta	17029.5	0.998	1	1	3	0.000143	0.0828
af_BIOPALMA_rep_biologicas	AF	AFp2	Mudpit_Plate_AF_B1_20160402_AFp2_R2_05F_F001	Cluster of PREDICTED: 5-methyltetrahydropteroyltriglutamate--homocysteine methyltransferase 1-like [Elaeis guineensis] (gi|743774958)	PREDICTED: 5-methyltetrahydropteroyltriglutamate--homocysteine methyltransferase 2-like [Elaeis guineensis]	gi|743823936	Elaeis guinensins protein.fasta	84595.6	0.739	0	0	5	0.000239	0.0248
af_BIOPALMA_rep_biologicas	AF	AFp2	Mudpit_Plate_AF_B1_20160402_AFp2_R2_05F_F001	Cluster of PREDICTED: 60S ribosomal protein L14-2-like [Elaeis guineensis] (gi|743873332)	PREDICTED: 60S ribosomal protein L14-2-like isoform X2 [Elaeis guineensis]	gi|743830032	Elaeis guinensins protein.fasta	15384.9	0.909	0	0	0	0	0
af_BIOPALMA_rep_biologicas	AF	AFp2	Mudpit_Plate_AF_B1_20160402_AFp2_R2_05F_F001	Cluster of PREDICTED: probable inactive purple acid phosphatase 29 [Elaeis guineensis] (gi|743830385)	PREDICTED: probable inactive purple acid phosphatase 29 [Elaeis guineensis]	gi|743830385	Elaeis guinensins protein.fasta	47395.4	0.933	1	1	1	4.78e-05	0.0301
af_BIOPALMA_rep_biologicas	AF	AFp2	Mudpit_Plate_AF_B1_20160402_AFp2_R2_05F_F001	Cluster of PREDICTED: LOW QUALITY PROTEIN: sucrose synthase 4-like [Elaeis guineensis] (gi|743844527)	PREDICTED: sucrose synthase 4 [Elaeis guineensis]	gi|743784278	Elaeis guinensins protein.fasta	92769.5	0.991	0	0	1	4.78e-05	0.0111
af_BIOPALMA_rep_biologicas	AF	AFp2	Mudpit_Plate_AF_B1_20160402_AFp2_R2_05F_F001	Cluster of PREDICTED: annexin D1-like [Elaeis guineensis] (gi|743849454)	PREDICTED: annexin D1-like [Elaeis guineensis]	gi|743849454	Elaeis guinensins protein.fasta	35510.8	1	5	6	10	0.000478	0.152
af_BIOPALMA_rep_biologicas	AF	AFp2	Mudpit_Plate_AF_B1_20160402_AFp2_R2_05F_F001	Cluster of PREDICTED: mitochondrial outer membrane protein porin 1-like [Elaeis guineensis] (gi|743755082)	PREDICTED: mitochondrial outer membrane protein porin 1-like [Elaeis guineensis]	gi|743797749	Elaeis guinensins protein.fasta	29520.2	0.991	1	1	2	9.55e-05	0.124
af_BIOPALMA_rep_biologicas	AF	AFp2	Mudpit_Plate_AF_B1_20160402_AFp2_R2_05F_F001	Cluster of PREDICTED: EG45-like domain containing protein [Elaeis guineensis] (gi|743802277)	PREDICTED: EG45-like domain containing protein [Elaeis guineensis]	gi|743802277	Elaeis guinensins protein.fasta	13908.9	0.823	0	0	0	0	0
af_BIOPALMA_rep_biologicas	AF	AFp2	Mudpit_Plate_AF_B1_20160402_AFp2_R2_05F_F001	Cluster of PREDICTED: alcohol dehydrogenase 1 [Elaeis guineensis] (gi|743888171)	PREDICTED: alcohol dehydrogenase 1 [Elaeis guineensis]	gi|743888171	Elaeis guinensins protein.fasta	41058.6	0.874	0	0	1	4.78e-05	0.0711
af_BIOPALMA_rep_biologicas	AF	AFp2	Mudpit_Plate_AF_B1_20160402_AFp2_R2_05F_F001	Cluster of PREDICTED: monodehydroascorbate reductase, chloroplastic isoform X2 [Elaeis guineensis] (gi|743854818)	PREDICTED: monodehydroascorbate reductase, chloroplastic isoform X2 [Elaeis guineensis]	gi|743854818	Elaeis guinensins protein.fasta	54660	0.388	0	0	0	0	0
af_BIOPALMA_rep_biologicas	AF	AFp2	Mudpit_Plate_AF_B1_20160402_AFp2_R2_05F_F001	Cluster of PREDICTED: subtilisin-like protease [Elaeis guineensis] (gi|743778980)	PREDICTED: subtilisin-like protease [Elaeis guineensis]	gi|743778980	Elaeis guinensins protein.fasta	82392	0.534	0	0	0	0	0
af_BIOPALMA_rep_biologicas	AF	AFp2	Mudpit_Plate_AF_B1_20160402_AFp2_R2_05F_F001	Cluster of PREDICTED: glutathione S-transferase F10-like [Elaeis guineensis] (gi|743862283)	PREDICTED: glutathione S-transferase F10-like [Elaeis guineensis]	gi|743862283	Elaeis guinensins protein.fasta	25478.4	1	5	7	9	0.00043	0.312
af_BIOPALMA_rep_biologicas	AF	AFp2	Mudpit_Plate_AF_B1_20160402_AFp2_R2_05F_F001	Cluster of PREDICTED: heat shock cognate 70 kDa protein 2-like [Elaeis guineensis] (gi|743775991)	PREDICTED: heat shock cognate 70 kDa protein 2-like [Elaeis guineensis]	gi|743818520	Elaeis guinensins protein.fasta	70925.4	0.986	0	0	1	4.78e-05	0.0231
af_BIOPALMA_rep_biologicas	AF	AFp2	Mudpit_Plate_AF_B1_20160402_AFp2_R2_05F_F001	Cluster of PREDICTED: probable mitochondrial-processing peptidase subunit beta [Elaeis guineensis] (gi|743837205)	PREDICTED: LOW QUALITY PROTEIN: probable mitochondrial-processing peptidase subunit beta [Elaeis guineensis]	gi|743847632	Elaeis guinensins protein.fasta	57945.4	0.773	0	0	0	0	0
af_BIOPALMA_rep_biologicas	AF	AFp2	Mudpit_Plate_AF_B1_20160402_AFp2_R2_05F_F001	Cluster of PREDICTED: hypersensitive-induced response protein 4 [Elaeis guineensis] (gi|743831367)	PREDICTED: hypersensitive-induced response protein 4 [Elaeis guineensis]	gi|743831367	Elaeis guinensins protein.fasta	32265.5	0.954	1	1	1	4.78e-05	0.0483
af_BIOPALMA_rep_biologicas	AF	AFp2	Mudpit_Plate_AF_B1_20160402_AFp2_R2_05F_F001	Cluster of PREDICTED: elongation factor 1-alpha-like [Elaeis guineensis] (gi|743842438)	PREDICTED: elongation factor 1-alpha-like [Elaeis guineensis]	gi|743849427,gi|743849431	Elaeis guinensins protein.fasta	49401.3	0.805	0	0	3	0.000143	0.0671
af_BIOPALMA_rep_biologicas	AF	AFp2	Mudpit_Plate_AF_B1_20160402_AFp2_R2_05F_F001	Cluster of catalase 2 [Elaeis guineensis] (gi|192910916)	catalase 2 [Elaeis guineensis]	gi|192910916,gi|406870051	Elaeis guinensins protein.fasta	56958.7	1	0	0	7	0.000334	0.128
af_BIOPALMA_rep_biologicas	AF	AFp2	Mudpit_Plate_AF_B1_20160402_AFp2_R2_05F_F001	Cluster of PREDICTED: ATP synthase subunit beta, mitochondrial [Elaeis guineensis] (gi|743794377)	PREDICTED: ATP synthase subunit beta, mitochondrial [Elaeis guineensis]	gi|743757915	Elaeis guinensins protein.fasta	60064.3	0.54	0	0	5	0.000239	0.167
af_BIOPALMA_rep_biologicas	AF	AFp2	Mudpit_Plate_AF_B1_20160402_AFp2_R2_05F_F001	Cluster of PREDICTED: clathrin heavy chain 1 [Elaeis guineensis] (gi|743788082)	PREDICTED: clathrin heavy chain 1-like [Elaeis guineensis]	gi|743875760	Elaeis guinensins protein.fasta	192721	0.507	0	0	1	4.78e-05	0.0147
af_BIOPALMA_rep_biologicas	AF	AFp2	Mudpit_Plate_AF_B1_20160402_AFp2_R2_05F_F001	Cluster of PREDICTED: profilin-2-like [Elaeis guineensis] (gi|743795378)	PREDICTED: profilin-2-like [Elaeis guineensis]	gi|743795378	Elaeis guinensins protein.fasta	14243.6	0.081	0	0	1	4.78e-05	0.0992
af_BIOPALMA_rep_biologicas	AF	AFp2	Mudpit_Plate_AF_B1_20160402_AFp2_R2_05F_F001	Cluster of PREDICTED: protein DJ-1 homolog D-like [Elaeis guineensis] (gi|743834058)	PREDICTED: protein DJ-1 homolog D-like [Elaeis guineensis]	gi|743883273	Elaeis guinensins protein.fasta	41293.9	0.606	0	0	0	0	0
af_BIOPALMA_rep_biologicas	AF	AFp2	Mudpit_Plate_AF_B1_20160402_AFp2_R2_05F_F001	Cluster of PREDICTED: probable aquaporin TIP1-1 [Elaeis guineensis] (gi|743890980)	PREDICTED: probable aquaporin TIP1-1 [Elaeis guineensis]	gi|743890980	Elaeis guinensins protein.fasta	25784.4	0.95	1	1	1	4.78e-05	0.064
af_BIOPALMA_rep_biologicas	AF	AFp2	Mudpit_Plate_AF_B1_20160402_AFp2_R2_05F_F001	Cluster of PREDICTED: 40S ribosomal protein S20-1-like [Elaeis guineensis] (gi|743883807)	PREDICTED: 40S ribosomal protein S20-1-like [Elaeis guineensis]	gi|743883807,gi|743883811	Elaeis guinensins protein.fasta	14079.5	0.999	2	2	2	9.55e-05	0.173
af_BIOPALMA_rep_biologicas	AF	AFp2	Mudpit_Plate_AF_B1_20160402_AFp2_R2_05F_F001	Cluster of PREDICTED: histone H2B.11 [Elaeis guineensis] (gi|743787289)	PREDICTED: histone H2B.11 [Elaeis guineensis]	gi|743787289,gi|743869044	Elaeis guinensins protein.fasta	15524.1	0.973	0	0	1	4.78e-05	0.0588
af_BIOPALMA_rep_biologicas	AF	AFp2	Mudpit_Plate_AF_B1_20160402_AFp2_R2_05F_F001	Cluster of PREDICTED: glyceraldehyde-3-phosphate dehydrogenase, cytosolic [Elaeis guineensis] (gi|743887549)	PREDICTED: glyceraldehyde-3-phosphate dehydrogenase 2, cytosolic-like [Elaeis guineensis]	gi|743893211	Elaeis guinensins protein.fasta	36699.2	1	2	2	20	0.000955	0.445
af_BIOPALMA_rep_biologicas	AF	AFp2	Mudpit_Plate_AF_B1_20160402_AFp2_R2_05F_F001	Cluster of PREDICTED: monodehydroascorbate reductase-like [Elaeis guineensis] (gi|743863108)	PREDICTED: monodehydroascorbate reductase-like [Elaeis guineensis]	gi|743863108	Elaeis guinensins protein.fasta	46578.8	0.971	1	1	1	4.78e-05	0.0461
af_BIOPALMA_rep_biologicas	AF	AFp2	Mudpit_Plate_AF_B1_20160402_AFp2_R2_05F_F001	Cluster of PREDICTED: phospholipase D alpha 1 [Elaeis guineensis] (gi|743875176)	PREDICTED: phospholipase D alpha 1 [Elaeis guineensis]	gi|743875176	Elaeis guinensins protein.fasta	92355.6	0.998	1	1	1	4.78e-05	0.0234
af_BIOPALMA_rep_biologicas	AF	AFp2	Mudpit_Plate_AF_B1_20160402_AFp2_R2_05F_F001	Cluster of PREDICTED: 40S ribosomal protein S26-like [Elaeis guineensis] (gi|743781496)	PREDICTED: 40S ribosomal protein S26-like [Elaeis guineensis]	gi|743781496,gi|743842469	Elaeis guinensins protein.fasta	14357.3	0.632	0	0	0	0	0
af_BIOPALMA_rep_biologicas	AF	AFp2	Mudpit_Plate_AF_B1_20160402_AFp2_R2_05F_F001	Cluster of PREDICTED: eukaryotic translation initiation factor 3 subunit A-like [Elaeis guineensis] (gi|743820528)	PREDICTED: eukaryotic translation initiation factor 3 subunit A-like [Elaeis guineensis]	gi|743820528	Elaeis guinensins protein.fasta	112892	0.816	0	0	1	4.78e-05	0.0342
af_BIOPALMA_rep_biologicas	AF	AFp2	Mudpit_Plate_AF_B1_20160402_AFp2_R2_05F_F001	Cluster of PREDICTED: 18.1 kDa class I heat shock protein-like [Elaeis guineensis] (gi|743810657)	PREDICTED: 18.1 kDa class I heat shock protein-like [Elaeis guineensis]	gi|743810657	Elaeis guinensins protein.fasta	18137.6	0.998	1	1	1	4.78e-05	0.112
af_BIOPALMA_rep_biologicas	AF	AFp2	Mudpit_Plate_AF_B1_20160402_AFp2_R2_05F_F001	Cluster of PREDICTED: 2,3-bisphosphoglycerate-independent phosphoglycerate mutase-like [Elaeis guineensis] (gi|743819065)	PREDICTED: 2,3-bisphosphoglycerate-independent phosphoglycerate mutase [Elaeis guineensis]	gi|743789069	Elaeis guinensins protein.fasta	61164	0.684	0	0	0	0	0
af_BIOPALMA_rep_biologicas	AF	AFp2	Mudpit_Plate_AF_B1_20160402_AFp2_R2_05F_F001	Cluster of PREDICTED: eukaryotic initiation factor 4A-8-like [Elaeis guineensis] (gi|743799304)	PREDICTED: eukaryotic initiation factor 4A-8-like [Elaeis guineensis]	gi|743769912	Elaeis guinensins protein.fasta	47062.4	0.493	0	0	2	9.55e-05	0.0654
af_BIOPALMA_rep_biologicas	AF	AFp2	Mudpit_Plate_AF_B1_20160402_AFp2_R2_05F_F001	Cluster of PREDICTED: phosphoglucomutase, cytoplasmic 2 [Elaeis guineensis] (gi|743800771)	PREDICTED: phosphoglucomutase, cytoplasmic 2 [Elaeis guineensis]	gi|743800771	Elaeis guinensins protein.fasta	63627.9	0.975	0	0	2	9.55e-05	0.0223
af_BIOPALMA_rep_biologicas	AF	AFp2	Mudpit_Plate_AF_B1_20160402_AFp2_R2_05F_F001	Cluster of PREDICTED: elongation factor 1-alpha-like [Elaeis guineensis] (gi|743842438)	PREDICTED: elongation factor 1-alpha-like [Elaeis guineensis]	gi|743842432,gi|743842438	Elaeis guinensins protein.fasta	49267.3	0.915	0	0	3	0.000143	0.0671
af_BIOPALMA_rep_biologicas	AF	AFp2	Mudpit_Plate_AF_B1_20160402_AFp2_R2_05F_F001	Cluster of PREDICTED: 60S ribosomal protein L4 [Elaeis guineensis] (gi|743791713)	PREDICTED: 60S ribosomal protein L4 [Elaeis guineensis]	gi|743791713	Elaeis guinensins protein.fasta	45241.7	1	1	1	5	0.000239	0.12
af_BIOPALMA_rep_biologicas	AF	AFp2	Mudpit_Plate_AF_B1_20160402_AFp2_R2_05F_F001	Cluster of PREDICTED: probable nucleoredoxin 1-1 [Elaeis guineensis] (gi|743840630)	PREDICTED: probable nucleoredoxin 1-1 [Elaeis guineensis]	gi|743840630	Elaeis guinensins protein.fasta	69153.2	1	4	4	4	0.000191	0.119
af_BIOPALMA_rep_biologicas	AF	AFp2	Mudpit_Plate_AF_B1_20160402_AFp2_R2_05F_F001	Cluster of PREDICTED: nitrile-specifier protein 5 isoform X1 [Elaeis guineensis] (gi|743858099)	PREDICTED: nitrile-specifier protein 5 isoform X1 [Elaeis guineensis]	gi|743858099,gi|743858103,gi|743858107	Elaeis guinensins protein.fasta	35140.8	0.625	0	0	0	0	0
af_BIOPALMA_rep_biologicas	AF	AFp2	Mudpit_Plate_AF_B1_20160402_AFp2_R2_05F_F001	Cluster of PREDICTED: ATP synthase subunit beta, mitochondrial [Elaeis guineensis] (gi|743794377)	PREDICTED: ATP synthase subunit beta, mitochondrial-like [Elaeis guineensis]	gi|743771993	Elaeis guinensins protein.fasta	59549.8	0.706	0	0	5	0.000239	0.169
af_BIOPALMA_rep_biologicas	AF	AFp2	Mudpit_Plate_AF_B1_20160402_AFp2_R2_05F_F001	Cluster of PREDICTED: glutathione S-transferase F10-like [Elaeis guineensis] (gi|743862283)	PREDICTED: glutathione S-transferase F11-like [Elaeis guineensis]	gi|743775564	Elaeis guinensins protein.fasta	25254.2	1	2	2	4	0.000191	0.213
af_BIOPALMA_rep_biologicas	AF	AFp2	Mudpit_Plate_AF_B1_20160402_AFp2_R2_05F_F001	Cluster of PREDICTED: 60S ribosomal protein L14-2-like [Elaeis guineensis] (gi|743873332)	PREDICTED: 60S ribosomal protein L14-2-like [Elaeis guineensis]	gi|743873332	Elaeis guinensins protein.fasta	15384.9	0.537	0	0	0	0	0
af_BIOPALMA_rep_biologicas	AF	AFp2	Mudpit_Plate_AF_B1_20160402_AFp2_R2_05F_F001	Cluster of PREDICTED: probable nucleoredoxin 1-1 [Elaeis guineensis] (gi|743840630)	PREDICTED: probable nucleoredoxin 1-2 [Elaeis guineensis]	gi|743840622	Elaeis guinensins protein.fasta	58008.1	0.669	0	0	0	0	0
af_BIOPALMA_rep_biologicas	AF	AFp2	Mudpit_Plate_AF_B1_20160402_AFp2_R2_05F_F001	Cluster of PREDICTED: putative aconitate hydratase, cytoplasmic [Elaeis guineensis] (gi|743759013)	PREDICTED: putative aconitate hydratase, cytoplasmic [Elaeis guineensis]	gi|743759013	Elaeis guinensins protein.fasta	109876	0.908	0	0	0	0	0
af_BIOPALMA_rep_biologicas	AF	AFp2	Mudpit_Plate_AF_B1_20160402_AFp2_R2_05F_F001	Cluster of PREDICTED: V-type proton ATPase catalytic subunit A [Elaeis guineensis] (gi|743809830)	PREDICTED: V-type proton ATPase catalytic subunit A [Elaeis guineensis]	gi|743809830	Elaeis guinensins protein.fasta	68361.8	1	2	2	2	9.55e-05	0.0515
af_BIOPALMA_rep_biologicas	AF	AFp2	Mudpit_Plate_AF_B1_20160402_AFp2_R2_05F_F001	Cluster of PREDICTED: uncharacterized oxidoreductase At4g09670-like [Elaeis guineensis] (gi|743773279)	PREDICTED: uncharacterized oxidoreductase At4g09670-like [Elaeis guineensis]	gi|743773279	Elaeis guinensins protein.fasta	39549.8	0.669	0	0	1	4.78e-05	0.0771
af_BIOPALMA_rep_biologicas	AF	AFp2	Mudpit_Plate_AF_B1_20160402_AFp2_R2_05F_F001	Cluster of PREDICTED: phosphoglucomutase, cytoplasmic 2 [Elaeis guineensis] (gi|743800771)	PREDICTED: phosphoglucomutase, cytoplasmic 2-like [Elaeis guineensis]	gi|743774290	Elaeis guinensins protein.fasta	63712.5	0.468	0	0	2	9.55e-05	0.0223
af_BIOPALMA_rep_biologicas	AF	AFp2	Mudpit_Plate_AF_B1_20160402_AFp2_R2_05F_F001	Cluster of PREDICTED: fructose-bisphosphate aldolase cytoplasmic isozyme [Elaeis guineensis] (gi|743806034)	PREDICTED: fructose-bisphosphate aldolase cytoplasmic isozyme [Elaeis guineensis]	gi|743761082	Elaeis guinensins protein.fasta	38513.5	1	2	2	14	0.000669	0.237
af_BIOPALMA_rep_biologicas	AF	AFp2	Mudpit_Plate_AF_B1_20160402_AFp2_R2_05F_F001	Cluster of PREDICTED: 14-3-3-like protein isoform X2 [Elaeis guineensis] (gi|743823719)	PREDICTED: 14-3-3-like protein [Elaeis guineensis]	gi|743880890	Elaeis guinensins protein.fasta	29330.2	0.708	0	0	3	0.000143	0.046
af_BIOPALMA_rep_biologicas	AF	AFp2	Mudpit_Plate_AF_B1_20160402_AFp2_R2_05F_F001	Cluster of PREDICTED: ricin-like [Elaeis guineensis] (gi|743787211)	PREDICTED: ricin-like [Elaeis guineensis]	gi|743787211	Elaeis guinensins protein.fasta	63103.5	1	3	3	3	0.000143	0.0526
af_BIOPALMA_rep_biologicas	AF	AFp2	Mudpit_Plate_AF_B1_20160402_AFp2_R2_05F_F001	Cluster of PREDICTED: universal stress protein A-like protein [Elaeis guineensis] (gi|743845102)	PREDICTED: universal stress protein A-like protein [Elaeis guineensis]	gi|743845102	Elaeis guinensins protein.fasta	24423.2	0.855	1	1	1	4.78e-05	0.0622
af_BIOPALMA_rep_biologicas	AF	AFp2	Mudpit_Plate_AF_B1_20160402_AFp2_R2_05F_F001	Cluster of PREDICTED: uncharacterized protein LOC105051936 [Elaeis guineensis] (gi|743817291)	PREDICTED: uncharacterized protein LOC105051936 [Elaeis guineensis]	gi|743817291	Elaeis guinensins protein.fasta	26604.7	0.993	1	1	1	4.78e-05	0.0581
af_BIOPALMA_rep_biologicas	AF	AFp2	Mudpit_Plate_AF_B1_20160402_AFp2_R2_05F_F001	Cluster of PREDICTED: alpha-mannosidase [Elaeis guineensis] (gi|743813312)	PREDICTED: alpha-mannosidase [Elaeis guineensis]	gi|743813312	Elaeis guinensins protein.fasta	115730	0.997	1	1	3	0.000143	0.0615
af_BIOPALMA_rep_biologicas	AF	AFp2	Mudpit_Plate_AF_B1_20160402_AFp2_R2_05F_F001	Cluster of PREDICTED: heat shock cognate 70 kDa protein 2-like [Elaeis guineensis] (gi|743775991)	PREDICTED: heat shock cognate 70 kDa protein 2 [Elaeis guineensis]	gi|743787201	Elaeis guinensins protein.fasta	71183.3	0.542	0	0	9	0.00043	0.171
af_BIOPALMA_rep_biologicas	AF	AFp2	Mudpit_Plate_AF_B1_20160402_AFp2_R2_05F_F001	Cluster of PREDICTED: chaperonin CPN60-2, mitochondrial-like [Elaeis guineensis] (gi|743826168)	PREDICTED: chaperonin CPN60-2, mitochondrial [Elaeis guineensis]	gi|743776846	Elaeis guinensins protein.fasta	61135.4	0.653	0	0	0	0	0
af_BIOPALMA_rep_biologicas	AF	AFp2	Mudpit_Plate_AF_B1_20160402_AFp2_R2_05F_F001	Cluster of actin [Elaeis guineensis] (gi|192910740)	PREDICTED: actin-2 [Elaeis guineensis]	gi|743805211	Elaeis guinensins protein.fasta	41677.5	1	1	1	7	0.000334	0.271
af_BIOPALMA_rep_biologicas	AF	AFp2	Mudpit_Plate_AF_B1_20160402_AFp2_R2_05F_F001	Cluster of PREDICTED: caffeoyl-CoA O-methyltransferase-like [Elaeis guineensis] (gi|743813686)	PREDICTED: caffeoyl-CoA O-methyltransferase-like [Elaeis guineensis]	gi|743813686	Elaeis guinensins protein.fasta	38012.1	0.945	0	0	1	4.78e-05	0.0294
af_BIOPALMA_rep_biologicas	AF	AFp2	Mudpit_Plate_AF_B1_20160402_AFp2_R2_05F_F001	Cluster of PREDICTED: lipoxygenase homology domain-containing protein 1-like [Elaeis guineensis] (gi|743778359)	PREDICTED: lipoxygenase homology domain-containing protein 1-like [Elaeis guineensis]	gi|743778359	Elaeis guinensins protein.fasta	19495.6	1	3	3	4	0.000191	0.371
af_BIOPALMA_rep_biologicas	AF	AFp2	Mudpit_Plate_AF_B1_20160402_AFp2_R2_05F_F001	Cluster of PREDICTED: triosephosphate isomerase, cytosolic-like [Elaeis guineensis] (gi|743841772)	PREDICTED: triosephosphate isomerase, cytosolic-like [Elaeis guineensis]	gi|743841772	Elaeis guinensins protein.fasta	27219.4	1	2	3	6	0.000287	0.228
af_BIOPALMA_rep_biologicas	AF	AFp2	Mudpit_Plate_AF_B1_20160402_AFp2_R2_05F_F001	Cluster of PREDICTED: germin-like protein 2-4 [Elaeis guineensis] (gi|743874591)	PREDICTED: germin-like protein 2-4 [Elaeis guineensis]	gi|743874591	Elaeis guinensins protein.fasta	23242.3	0.971	1	1	1	4.78e-05	0.0502
af_BIOPALMA_rep_biologicas	AF	AFp2	Mudpit_Plate_AF_B1_20160402_AFp2_R2_05F_F001	Cluster of PREDICTED: 2,3-bisphosphoglycerate-independent phosphoglycerate mutase-like [Elaeis guineensis] (gi|743819065)	PREDICTED: 2,3-bisphosphoglycerate-independent phosphoglycerate mutase-like [Elaeis guineensis]	gi|743819065	Elaeis guinensins protein.fasta	60848.2	0.995	0	0	0	0	0
af_BIOPALMA_rep_biologicas	AF	AFp2	Mudpit_Plate_AF_B1_20160402_AFp2_R2_05F_F001	Cluster of PREDICTED: phospholipase D alpha 1 [Elaeis guineensis] (gi|743875176)	PREDICTED: phospholipase D alpha 1-like [Elaeis guineensis]	gi|743798351	Elaeis guinensins protein.fasta	91485	0.97	1	1	1	4.78e-05	0.0198
af_BIOPALMA_rep_biologicas	AF	AFp2	Mudpit_Plate_AF_B1_20160402_AFp2_R2_05F_F001	Cluster of PREDICTED: isovaleryl-CoA dehydrogenase, mitochondrial isoform X1 [Elaeis guineensis] (gi|743842500)	PREDICTED: isovaleryl-CoA dehydrogenase, mitochondrial isoform X1 [Elaeis guineensis]	gi|743842500,gi|743842504	Elaeis guinensins protein.fasta	35804.2	0.979	1	1	1	4.78e-05	0.0294
af_BIOPALMA_rep_biologicas	AF	AFp2	Mudpit_Plate_AF_B1_20160402_AFp2_R2_05F_F001	Cluster of PREDICTED: putative aconitate hydratase, cytoplasmic [Elaeis guineensis] (gi|743759013)	PREDICTED: aconitate hydratase, cytoplasmic-like [Elaeis guineensis]	gi|743775510	Elaeis guinensins protein.fasta	108019	0.797	0	0	0	0	0
af_BIOPALMA_rep_biologicas	AF	AFp2	Mudpit_Plate_AF_B1_20160402_AFp2_R2_05F_F001	Cluster of PREDICTED: heat shock cognate 70 kDa protein 2-like [Elaeis guineensis] (gi|743775991)	PREDICTED: heat shock cognate 70 kDa protein 2-like [Elaeis guineensis]	gi|743841867	Elaeis guinensins protein.fasta	71028	1	1	1	10	0.000478	0.165
af_BIOPALMA_rep_biologicas	AF	AFp2	Mudpit_Plate_AF_B1_20160402_AFp2_R2_05F_F001	Cluster of PREDICTED: 60S ribosomal protein L10a-1-like [Elaeis guineensis] (gi|743845923)	PREDICTED: 60S ribosomal protein L10a-1-like [Elaeis guineensis]	gi|743845923,gi|743845927	Elaeis guinensins protein.fasta	24668.9	0.907	0	0	1	4.78e-05	0.037
af_BIOPALMA_rep_biologicas	AF	AFp2	Mudpit_Plate_AF_B1_20160402_AFp2_R2_05F_F001	Cluster of PREDICTED: L-ascorbate peroxidase, cytosolic-like [Elaeis guineensis] (gi|743876166)	putative cytosolic ascorbate peroxidase protein [Elaeis guineensis]	gi|374256065,gi|743781660	Elaeis guinensins protein.fasta	27322	0.989	0	0	7	0.000334	0.257
af_BIOPALMA_rep_biologicas	AF	AFp2	Mudpit_Plate_AF_B1_20160402_AFp2_R2_05F_F001	Cluster of PREDICTED: uncharacterized protein LOC105046969 [Elaeis guineensis] (gi|743793834)	PREDICTED: uncharacterized protein LOC105046969 [Elaeis guineensis]	gi|743793834	Elaeis guinensins protein.fasta	27736.2	0.054	0	0	1	4.78e-05	0.0613
af_BIOPALMA_rep_biologicas	AF	AFp2	Mudpit_Plate_AF_B1_20160402_AFp2_R2_05F_F001	Cluster of PREDICTED: dihydrolipoyl dehydrogenase, mitochondrial-like [Elaeis guineensis] (gi|743855576)	PREDICTED: dihydrolipoyl dehydrogenase, mitochondrial-like [Elaeis guineensis]	gi|743855576	Elaeis guinensins protein.fasta	57413.4	0.994	1	1	3	0.000143	0.0963
af_BIOPALMA_rep_biologicas	AF	AFp2	Mudpit_Plate_AF_B1_20160402_AFp2_R2_05F_F001	Cluster of PREDICTED: pyruvate kinase, cytosolic isozyme [Elaeis guineensis] (gi|743852430)	PREDICTED: pyruvate kinase, cytosolic isozyme-like [Elaeis guineensis]	gi|743834664,gi|743834666,gi|743834670	Elaeis guinensins protein.fasta	55393	0.074	0	0	0	0	0
af_BIOPALMA_rep_biologicas	AF	AFp2	Mudpit_Plate_AF_B1_20160402_AFp2_R2_05F_F001	Cluster of actin [Elaeis guineensis] (gi|192910740)	PREDICTED: actin-like [Elaeis guineensis]	gi|743882617	Elaeis guinensins protein.fasta	41636.5	0.827	0	0	9	0.00043	0.255
af_BIOPALMA_rep_biologicas	AF	AFp2	Mudpit_Plate_AF_B1_20160402_AFp2_R2_05F_F001	Cluster of PREDICTED: adenosylhomocysteinase [Elaeis guineensis] (gi|743880094)	PREDICTED: adenosylhomocysteinase [Elaeis guineensis]	gi|743880094	Elaeis guinensins protein.fasta	53199.9	0.994	0	0	1	4.78e-05	0.0206
af_BIOPALMA_rep_biologicas	AF	AFp2	Mudpit_Plate_AF_B1_20160402_AFp2_R2_05F_F001	Cluster of PREDICTED: LOW QUALITY PROTEIN: sucrose synthase 4-like [Elaeis guineensis] (gi|743844527)	PREDICTED: LOW QUALITY PROTEIN: sucrose synthase 4-like [Elaeis guineensis]	gi|743844527	Elaeis guinensins protein.fasta	92739.5	1	1	1	4	0.000191	0.0247
af_BIOPALMA_rep_biologicas	AF	AFp2	Mudpit_Plate_AF_B1_20160402_AFp2_R2_05F_F001	Cluster of PREDICTED: glyceraldehyde-3-phosphate dehydrogenase, cytosolic [Elaeis guineensis] (gi|743887549)	PREDICTED: glyceraldehyde-3-phosphate dehydrogenase 2, cytosolic [Elaeis guineensis]	gi|743814513	Elaeis guinensins protein.fasta	36624.9	0.958	0	0	11	0.000525	0.359
af_BIOPALMA_rep_biologicas	AF	AFp2	Mudpit_Plate_AF_B1_20160402_AFp2_R2_05F_F001	Cluster of cyclophilin [Elaeis guineensis] (gi|192910744)	cyclophilin [Elaeis guineensis]	gi|192910744,gi|743855207	Elaeis guinensins protein.fasta	18170.2	0.069	0	0	0	0	0
af_BIOPALMA_rep_biologicas	AF	AFp2	Mudpit_Plate_AF_B1_20160402_AFp2_R2_05F_F001	Cluster of PREDICTED: chaperonin CPN60-2, mitochondrial-like [Elaeis guineensis] (gi|743826168)	PREDICTED: chaperonin CPN60-2, mitochondrial-like [Elaeis guineensis]	gi|743826168	Elaeis guinensins protein.fasta	61191.9	0.998	2	2	2	9.55e-05	0.0817
af_BIOPALMA_rep_biologicas	AF	AFp2	Mudpit_Plate_AF_B1_20160402_AFp2_R2_05F_F001	Cluster of PREDICTED: 40S ribosomal protein S7 [Elaeis guineensis] (gi|743759313)	PREDICTED: 40S ribosomal protein S7 [Elaeis guineensis]	gi|743759313,gi|743759315,gi|743759317,gi|743759319	Elaeis guinensins protein.fasta	22183.6	0.515	0	0	0	0	0
af_BIOPALMA_rep_biologicas	AF	AFp2	Mudpit_Plate_AF_B1_20160402_AFp2_R2_05F_F001	Cluster of PREDICTED: 5-methyltetrahydropteroyltriglutamate--homocysteine methyltransferase 1-like [Elaeis guineensis] (gi|743774958)	PREDICTED: 5-methyltetrahydropteroyltriglutamate--homocysteine methyltransferase 1-like [Elaeis guineensis]	gi|743774958	Elaeis guinensins protein.fasta	89197.4	1	3	3	11	0.000525	0.0697
af_BIOPALMA_rep_biologicas	AF	AFp2	Mudpit_Plate_AF_B1_20160402_AFp2_R2_05F_F001	Cluster of PREDICTED: DNA-damage-repair/toleration protein DRT102-like [Elaeis guineensis] (gi|743794098)	PREDICTED: DNA-damage-repair/toleration protein DRT102-like [Elaeis guineensis]	gi|743794098	Elaeis guinensins protein.fasta	33688.3	0.815	0	0	0	0	0
af_BIOPALMA_rep_biologicas	AF	AFp2	Mudpit_Plate_AF_B1_20160402_AFp2_R2_05F_F001	Cluster of PREDICTED: 60S acidic ribosomal protein P0 [Elaeis guineensis] (gi|743855682)	PREDICTED: 60S acidic ribosomal protein P0 [Elaeis guineensis]	gi|743855682	Elaeis guinensins protein.fasta	34631.8	1	2	2	2	9.55e-05	0.0779
af_BIOPALMA_rep_biologicas	AF	AFp2	Mudpit_Plate_AF_B1_20160402_AFp2_R2_05F_F001	Cluster of PREDICTED: fructose-bisphosphate aldolase cytoplasmic isozyme [Elaeis guineensis] (gi|743806034)	PREDICTED: fructose-bisphosphate aldolase cytoplasmic isozyme [Elaeis guineensis]	gi|743764070	Elaeis guinensins protein.fasta	38562.6	1	2	2	14	0.000669	0.237
af_BIOPALMA_rep_biologicas	AF	AFp2	Mudpit_Plate_AF_B1_20160402_AFp2_R2_05F_F001	Cluster of PREDICTED: cationic peroxidase SPC4-like [Elaeis guineensis] (gi|743817476)	PREDICTED: peroxidase 12-like, partial [Elaeis guineensis]	gi|743890051	Elaeis guinensins protein.fasta	23142.8	0.996	1	1	7	0.000334	0.202
af_BIOPALMA_rep_biologicas	AF	AFp2	Mudpit_Plate_AF_B1_20160402_AFp2_R2_05F_F001	Cluster of PREDICTED: UTP--glucose-1-phosphate uridylyltransferase [Elaeis guineensis] (gi|743833726)	PREDICTED: UTP--glucose-1-phosphate uridylyltransferase [Elaeis guineensis]	gi|743833726	Elaeis guinensins protein.fasta	51892.5	1	9	9	9	0.00043	0.259
af_BIOPALMA_rep_biologicas	AF	AFp2	Mudpit_Plate_AF_B1_20160402_AFp2_R2_05F_F001	Cluster of PREDICTED: 14-3-3-like protein isoform X2 [Elaeis guineensis] (gi|743823719)	PREDICTED: 14-3-3-like protein D [Elaeis guineensis]	gi|743795968	Elaeis guinensins protein.fasta	29651.1	0.546	0	0	0	0	0
af_BIOPALMA_rep_biologicas	AF	AFp2	Mudpit_Plate_AF_B1_20160402_AFp2_R2_05F_F001	Cluster of PREDICTED: hypersensitive-induced response protein 1 [Elaeis guineensis] (gi|743755088)	PREDICTED: hypersensitive-induced response protein 1 [Elaeis guineensis]	gi|743755088	Elaeis guinensins protein.fasta	31460.9	1	2	2	2	9.55e-05	0.0912
af_BIOPALMA_rep_biologicas	AF	AFp2	Mudpit_Plate_AF_B1_20160402_AFp2_R2_05F_F001	Cluster of PREDICTED: enolase 2 [Elaeis guineensis] (gi|743825640)	PREDICTED: enolase 2 [Elaeis guineensis]	gi|743825640	Elaeis guinensins protein.fasta	47787.2	1	3	3	35	0.00167	0.456
af_BIOPALMA_rep_biologicas	AF	AFp2	Mudpit_Plate_AF_B1_20160402_AFp2_R2_05F_F001	Cluster of PREDICTED: polyphenol oxidase, chloroplastic-like [Elaeis guineensis] (gi|743784146)	PREDICTED: polyphenol oxidase, chloroplastic-like [Elaeis guineensis]	gi|743886465	Elaeis guinensins protein.fasta	66037	0.811	0	0	4	0.000191	0.0664
af_BIOPALMA_rep_biologicas	AF	AFp2	Mudpit_Plate_AF_B1_20160402_AFp2_R2_05F_F001	Cluster of PREDICTED: hypersensitive-induced response protein 1-like [Elaeis guineensis] (gi|743797758)	PREDICTED: hypersensitive-induced response protein 1-like [Elaeis guineensis]	gi|743797758	Elaeis guinensins protein.fasta	31599.1	0.999	1	1	3	0.000143	0.175
af_BIOPALMA_rep_biologicas	AF	AFp2	Mudpit_Plate_AF_B1_20160402_AFp2_R2_05F_F001	Cluster of PREDICTED: alpha carbonic anhydrase 7-like [Elaeis guineensis] (gi|743864471)	PREDICTED: alpha carbonic anhydrase 7-like [Elaeis guineensis]	gi|743864471	Elaeis guinensins protein.fasta	33416	1	2	2	2	9.55e-05	0.0884
af_BIOPALMA_rep_biologicas	AF	AFp2	Mudpit_Plate_AF_B1_20160402_AFp2_R2_05F_F001	Cluster of PREDICTED: hypersensitive-induced response protein 1-like [Elaeis guineensis] (gi|743797758)	PREDICTED: hypersensitive-induced response protein 1-like [Elaeis guineensis]	gi|743755077,gi|743755079	Elaeis guinensins protein.fasta	31544	1	2	2	4	0.000191	0.269
af_BIOPALMA_rep_biologicas	AF	AFp2	Mudpit_Plate_AF_B1_20160402_AFp2_R2_05F_F001	Cluster of PREDICTED: heat shock protein 81-1-like [Elaeis guineensis] (gi|743807690)	PREDICTED: heat shock protein 81-1-like [Elaeis guineensis]	gi|743807690	Elaeis guinensins protein.fasta	80395.3	0.77	0	0	0	0	0
af_BIOPALMA_rep_biologicas	AF	AFp2	Mudpit_Plate_AF_B1_20160402_AFp2_R2_05F_F001	Cluster of PREDICTED: formate dehydrogenase, mitochondrial [Elaeis guineensis] (gi|743838587)	PREDICTED: formate dehydrogenase, mitochondrial [Elaeis guineensis]	gi|743838587	Elaeis guinensins protein.fasta	41171.9	1	2	3	3	0.000143	0.129
af_BIOPALMA_rep_biologicas	AF	AFp2	Mudpit_Plate_AF_B1_20160402_AFp2_R2_05F_F001	Cluster of PREDICTED: S-formylglutathione hydrolase [Elaeis guineensis] (gi|743845757)	PREDICTED: S-formylglutathione hydrolase [Elaeis guineensis]	gi|743845757	Elaeis guinensins protein.fasta	31630.2	0.872	0	0	0	0	0
af_BIOPALMA_rep_biologicas	AF	AFp2	Mudpit_Plate_AF_B1_20160402_AFp2_R2_05F_F001	Cluster of PREDICTED: serine carboxypeptidase-like [Elaeis guineensis] (gi|743780890)	PREDICTED: serine carboxypeptidase-like [Elaeis guineensis]	gi|743780890	Elaeis guinensins protein.fasta	58541.4	0.999	2	2	2	9.55e-05	0.0554
af_BIOPALMA_rep_biologicas	AF	AFp2	Mudpit_Plate_AF_B1_20160402_AFp2_R2_05F_F001	Cluster of PREDICTED: probable serine protease EDA2 isoform X2 [Elaeis guineensis] (gi|743777910)	PREDICTED: probable serine protease EDA2 isoform X2 [Elaeis guineensis]	gi|743777910	Elaeis guinensins protein.fasta	49718.1	0.997	1	1	1	4.78e-05	0.0293
af_BIOPALMA_rep_biologicas	AF	AFp2	Mudpit_Plate_AF_B1_20160402_AFp2_R2_05F_F001	Cluster of PREDICTED: 11S globulin seed storage protein 2-like [Elaeis guineensis] (gi|743781027)	PREDICTED: 11S globulin seed storage protein 2-like [Elaeis guineensis]	gi|743781027	Elaeis guinensins protein.fasta	38655.7	0.994	1	1	1	4.78e-05	0.0336
af_BIOPALMA_rep_biologicas	AF	AFp2	Mudpit_Plate_AF_B1_20160402_AFp2_R2_05F_F001	Cluster of PREDICTED: enolase 2 [Elaeis guineensis] (gi|743825640)	PREDICTED: enolase-like [Elaeis guineensis]	gi|743877540	Elaeis guinensins protein.fasta	48092.4	1	0	0	33	0.00158	0.411
af_BIOPALMA_rep_biologicas	AF	AFp2	Mudpit_Plate_AF_B1_20160402_AFp2_R2_05F_F001	Cluster of PREDICTED: elongation factor 2-like [Elaeis guineensis] (gi|743796220)	PREDICTED: elongation factor 2-like [Elaeis guineensis]	gi|743796220	Elaeis guinensins protein.fasta	94123.9	0.994	0	0	1	4.78e-05	0.0142
af_BIOPALMA_rep_biologicas	AF	AFp2	Mudpit_Plate_AF_B1_20160402_AFp2_R2_05F_F001	Cluster of PREDICTED: adenosylhomocysteinase [Elaeis guineensis] (gi|743880094)	PREDICTED: adenosylhomocysteinase-like [Elaeis guineensis]	gi|743866755	Elaeis guinensins protein.fasta	53256.1	0.446	0	0	1	4.78e-05	0.0206
af_BIOPALMA_rep_biologicas	AF	AFp2	Mudpit_Plate_AF_B1_20160402_AFp2_R2_05F_F001	Cluster of PREDICTED: triosephosphate isomerase, cytosolic isoform X1 [Elaeis guineensis] (gi|743787025)	PREDICTED: triosephosphate isomerase, cytosolic isoform X1 [Elaeis guineensis]	gi|743787025	Elaeis guinensins protein.fasta	27130.3	1	3	3	5	0.000239	0.252
af_BIOPALMA_rep_biologicas	AF	AFp3	Mudpit_Plate_AF_C1_20160402_AFp3_R3_05F_F001	Cluster of PREDICTED: alcohol dehydrogenase 1 [Elaeis guineensis] (gi|743888171)	PREDICTED: alcohol dehydrogenase 1 [Elaeis guineensis]	gi|743888171	Elaeis guinensins protein.fasta	41058.6	1	1	1	5	9.68e-05	0.213
af_BIOPALMA_rep_biologicas	AF	AFp3	Mudpit_Plate_AF_C1_20160402_AFp3_R3_05F_F001	Cluster of PREDICTED: plasma membrane ATPase 3-like [Elaeis guineensis] (gi|743790986)	PREDICTED: plasma membrane ATPase 3 [Elaeis guineensis]	gi|743759784	Elaeis guinensins protein.fasta	105262	0.462	0	0	18	0.000349	0.0105
af_BIOPALMA_rep_biologicas	AF	AFp3	Mudpit_Plate_AF_C1_20160402_AFp3_R3_05F_F001	Cluster of PREDICTED: phosphoglycerate kinase, cytosolic [Elaeis guineensis] (gi|743760379)	PREDICTED: phosphoglycerate kinase, cytosolic-like [Elaeis guineensis]	gi|743760381	Elaeis guinensins protein.fasta	50915.7	0.736	0	0	13	0.000252	0.122
af_BIOPALMA_rep_biologicas	AF	AFp3	Mudpit_Plate_AF_C1_20160402_AFp3_R3_05F_F001	Cluster of PREDICTED: peroxidase 3-like [Elaeis guineensis] (gi|743820630)	PREDICTED: peroxidase 5-like [Elaeis guineensis]	gi|743768886	Elaeis guinensins protein.fasta	35950.6	1	3	3	5	9.68e-05	0.162
af_BIOPALMA_rep_biologicas	AF	AFp3	Mudpit_Plate_AF_C1_20160402_AFp3_R3_05F_F001	Cluster of PREDICTED: dihydrolipoyllysine-residue acetyltransferase component 2 of pyruvate dehydrogenase complex, mitochondrial-like [Elaeis guineensis] (gi|743831160)	PREDICTED: dihydrolipoyllysine-residue acetyltransferase component 2 of pyruvate dehydrogenase complex, mitochondrial-like [Elaeis guineensis]	gi|743831160	Elaeis guinensins protein.fasta	61800.6	0.962	1	1	1	1.94e-05	0.0372
af_BIOPALMA_rep_biologicas	AF	AFp3	Mudpit_Plate_AF_C1_20160402_AFp3_R3_05F_F001	Cluster of PREDICTED: glyceraldehyde-3-phosphate dehydrogenase, cytosolic [Elaeis guineensis] (gi|743887549)	PREDICTED: glyceraldehyde-3-phosphate dehydrogenase, cytosolic-like isoform X1 [Elaeis guineensis]	gi|743877054,gi|743877056	Elaeis guinensins protein.fasta	37097.1	1	2	2	98	0.0019	0.642
af_BIOPALMA_rep_biologicas	AF	AFp3	Mudpit_Plate_AF_C1_20160402_AFp3_R3_05F_F001	Cluster of PREDICTED: heat shock cognate 70 kDa protein 2-like [Elaeis guineensis] (gi|743775991)	PREDICTED: probable mediator of RNA polymerase II transcription subunit 37c [Elaeis guineensis]	gi|743841902	Elaeis guinensins protein.fasta	71040.8	1	3	3	44	0.000852	0.348
af_BIOPALMA_rep_biologicas	AF	AFp3	Mudpit_Plate_AF_C1_20160402_AFp3_R3_05F_F001	Cluster of PREDICTED: 40S ribosomal protein S7-like isoform X2 [Elaeis guineensis] (gi|743889640)	PREDICTED: 40S ribosomal protein S7-like isoform X2 [Elaeis guineensis]	gi|743889640	Elaeis guinensins protein.fasta	20570.6	0.558	0	0	0	0	0
af_BIOPALMA_rep_biologicas	AF	AFp3	Mudpit_Plate_AF_C1_20160402_AFp3_R3_05F_F001	Cluster of PREDICTED: pyruvate kinase, cytosolic isozyme [Elaeis guineensis] (gi|743783146)	PREDICTED: pyruvate kinase, cytosolic isozyme-like [Elaeis guineensis]	gi|743843735	Elaeis guinensins protein.fasta	53846.5	0.956	0	0	3	5.81e-05	0.134
af_BIOPALMA_rep_biologicas	AF	AFp3	Mudpit_Plate_AF_C1_20160402_AFp3_R3_05F_F001	Cluster of PREDICTED: hevamine-A-like [Elaeis guineensis] (gi|743775558)	PREDICTED: hevamine-A-like [Elaeis guineensis]	gi|743775558	Elaeis guinensins protein.fasta	31790.7	0.999	1	1	1	1.94e-05	0.0303
af_BIOPALMA_rep_biologicas	AF	AFp3	Mudpit_Plate_AF_C1_20160402_AFp3_R3_05F_F001	Cluster of PREDICTED: peroxidase 4-like [Elaeis guineensis] (gi|743788536)	PREDICTED: peroxidase 4-like [Elaeis guineensis]	gi|743788536	Elaeis guinensins protein.fasta	34133.2	1	1	1	4	7.75e-05	0.112
af_BIOPALMA_rep_biologicas	AF	AFp3	Mudpit_Plate_AF_C1_20160402_AFp3_R3_05F_F001	Cluster of PREDICTED: FAM10 family protein At4g22670-like [Elaeis guineensis] (gi|743829147)	PREDICTED: FAM10 family protein At4g22670-like [Elaeis guineensis]	gi|743829147	Elaeis guinensins protein.fasta	43036	0.999	1	1	2	3.87e-05	0.0355
af_BIOPALMA_rep_biologicas	AF	AFp3	Mudpit_Plate_AF_C1_20160402_AFp3_R3_05F_F001	Cluster of PREDICTED: 14-3-3-like protein isoform X2 [Elaeis guineensis] (gi|743823719)	14-3-3 [Elaeis guineensis]	gi|452215502	Elaeis guinensins protein.fasta	29254.8	0.383	0	0	12	0.000232	0.0233
af_BIOPALMA_rep_biologicas	AF	AFp3	Mudpit_Plate_AF_C1_20160402_AFp3_R3_05F_F001	Cluster of manganese superoxide dismutase [Elaeis guineensis] (gi|406870049)	manganese superoxide dismutase [Elaeis guineensis]	gi|406870049	Elaeis guinensins protein.fasta	26750.4	1	2	2	5	9.68e-05	0.082
af_BIOPALMA_rep_biologicas	AF	AFp3	Mudpit_Plate_AF_C1_20160402_AFp3_R3_05F_F001	Cluster of PREDICTED: cytochrome c oxidase subunit 5b-2, mitochondrial-like isoform X2 [Elaeis guineensis] (gi|743754835)	PREDICTED: cytochrome c oxidase subunit 5b-2, mitochondrial-like isoform X2 [Elaeis guineensis]	gi|743754835	Elaeis guinensins protein.fasta	19302.2	0.998	2	2	2	3.87e-05	0.14
af_BIOPALMA_rep_biologicas	AF	AFp3	Mudpit_Plate_AF_C1_20160402_AFp3_R3_05F_F001	Cluster of PREDICTED: mitochondrial outer membrane protein porin 1-like [Elaeis guineensis] (gi|743798954)	PREDICTED: mitochondrial outer membrane protein porin 1-like [Elaeis guineensis]	gi|743798954	Elaeis guinensins protein.fasta	29246.1	1	2	2	5	9.68e-05	0.142
af_BIOPALMA_rep_biologicas	AF	AFp3	Mudpit_Plate_AF_C1_20160402_AFp3_R3_05F_F001	Cluster of PREDICTED: hypersensitive-induced response protein 1 isoform X1 [Elaeis guineensis] (gi|743798946)	PREDICTED: hypersensitive-induced response protein 1 isoform X1 [Elaeis guineensis]	gi|743798946,gi|743798950	Elaeis guinensins protein.fasta	34436.6	0.954	0	0	6	0.000116	0.0385
af_BIOPALMA_rep_biologicas	AF	AFp3	Mudpit_Plate_AF_C1_20160402_AFp3_R3_05F_F001	Cluster of PREDICTED: probable nucleoredoxin 1-1 [Elaeis guineensis] (gi|743840630)	PREDICTED: probable nucleoredoxin 1-1 [Elaeis guineensis]	gi|743840630	Elaeis guinensins protein.fasta	69153.2	1	2	2	10	0.000194	0.107
af_BIOPALMA_rep_biologicas	AF	AFp3	Mudpit_Plate_AF_C1_20160402_AFp3_R3_05F_F001	Cluster of PREDICTED: probable mitochondrial-processing peptidase subunit beta [Elaeis guineensis] (gi|743837205)	PREDICTED: probable mitochondrial-processing peptidase subunit beta [Elaeis guineensis]	gi|743837205	Elaeis guinensins protein.fasta	58174.2	1	1	1	4	7.75e-05	0.162
af_BIOPALMA_rep_biologicas	AF	AFp3	Mudpit_Plate_AF_C1_20160402_AFp3_R3_05F_F001	Cluster of PREDICTED: heat shock cognate 70 kDa protein 2-like [Elaeis guineensis] (gi|743775991)	PREDICTED: luminal-binding protein 4-like [Elaeis guineensis]	gi|743776201	Elaeis guinensins protein.fasta	73483.2	1	1	1	13	0.000252	0.128
af_BIOPALMA_rep_biologicas	AF	AFp3	Mudpit_Plate_AF_C1_20160402_AFp3_R3_05F_F001	Cluster of PREDICTED: universal stress protein A-like protein [Elaeis guineensis] (gi|743773844)	PREDICTED: universal stress protein A-like protein [Elaeis guineensis]	gi|743773844	Elaeis guinensins protein.fasta	17738.3	1	3	3	3	5.81e-05	0.22
af_BIOPALMA_rep_biologicas	AF	AFp3	Mudpit_Plate_AF_C1_20160402_AFp3_R3_05F_F001	Cluster of PREDICTED: glutamate decarboxylase-like [Elaeis guineensis] (gi|743773834)	PREDICTED: glutamate decarboxylase-like [Elaeis guineensis]	gi|743773834	Elaeis guinensins protein.fasta	56027.3	0.984	1	1	1	1.94e-05	0.0403
af_BIOPALMA_rep_biologicas	AF	AFp3	Mudpit_Plate_AF_C1_20160402_AFp3_R3_05F_F001	Cluster of PREDICTED: uncharacterized protein LOC105040920 [Elaeis guineensis] (gi|743771387)	PREDICTED: uncharacterized protein LOC105040920 [Elaeis guineensis]	gi|743771387	Elaeis guinensins protein.fasta	49026.5	1	1	1	3	5.81e-05	0.03
af_BIOPALMA_rep_biologicas	AF	AFp3	Mudpit_Plate_AF_C1_20160402_AFp3_R3_05F_F001	Cluster of PREDICTED: pyruvate kinase, cytosolic isozyme-like isoform X1 [Elaeis guineensis] (gi|743878627)	PREDICTED: pyruvate kinase, cytosolic isozyme-like [Elaeis guineensis]	gi|743882283	Elaeis guinensins protein.fasta	47751.8	0.965	0	0	4	7.75e-05	0.171
af_BIOPALMA_rep_biologicas	AF	AFp3	Mudpit_Plate_AF_C1_20160402_AFp3_R3_05F_F001	Cluster of PREDICTED: glyceraldehyde-3-phosphate dehydrogenase, cytosolic [Elaeis guineensis] (gi|743887549)	PREDICTED: glyceraldehyde-3-phosphate dehydrogenase, cytosolic [Elaeis guineensis]	gi|743887549	Elaeis guinensins protein.fasta	36947.9	1	3	3	106	0.00205	0.774
af_BIOPALMA_rep_biologicas	AF	AFp3	Mudpit_Plate_AF_C1_20160402_AFp3_R3_05F_F001	Cluster of PREDICTED: proteasome subunit alpha type-1-like [Elaeis guineensis] (gi|743851306)	PREDICTED: proteasome subunit alpha type-1-like [Elaeis guineensis]	gi|743851306	Elaeis guinensins protein.fasta	28909.5	0.999	1	1	3	5.81e-05	0.0458
af_BIOPALMA_rep_biologicas	AF	AFp3	Mudpit_Plate_AF_C1_20160402_AFp3_R3_05F_F001	Cluster of PREDICTED: tubulin alpha chain [Elaeis guineensis] (gi|743856899)	PREDICTED: tubulin alpha chain-like [Elaeis guineensis]	gi|743849127	Elaeis guinensins protein.fasta	49621.8	0.481	0	0	0	0	0
af_BIOPALMA_rep_biologicas	AF	AFp3	Mudpit_Plate_AF_C1_20160402_AFp3_R3_05F_F001	Cluster of PREDICTED: putative aconitate hydratase, cytoplasmic [Elaeis guineensis] (gi|743759013)	PREDICTED: putative aconitate hydratase, cytoplasmic [Elaeis guineensis]	gi|743759013	Elaeis guinensins protein.fasta	109876	1	1	1	4	7.75e-05	0.0228
af_BIOPALMA_rep_biologicas	AF	AFp3	Mudpit_Plate_AF_C1_20160402_AFp3_R3_05F_F001	Cluster of PREDICTED: histone H3.3 [Elaeis guineensis] (gi|743884057)	PREDICTED: histone H3-like centromeric protein CSE4 [Elaeis guineensis]	gi|192913026,gi|743763561,gi|743764409,gi|743772923,gi|743817631,gi|743865722	Elaeis guinensins protein.fasta	31536.6	0.997	1	1	28	0.000542	0.178
af_BIOPALMA_rep_biologicas	AF	AFp3	Mudpit_Plate_AF_C1_20160402_AFp3_R3_05F_F001	Cluster of PREDICTED: chemocyanin-like [Elaeis guineensis] (gi|743800853)	PREDICTED: chemocyanin-like [Elaeis guineensis]	gi|743800853	Elaeis guinensins protein.fasta	13181.1	1	2	2	3	5.81e-05	0.293
af_BIOPALMA_rep_biologicas	AF	AFp3	Mudpit_Plate_AF_C1_20160402_AFp3_R3_05F_F001	Cluster of PREDICTED: patellin-3-like isoform X2 [Elaeis guineensis] (gi|743763008)	PREDICTED: patellin-3-like isoform X2 [Elaeis guineensis]	gi|743763008	Elaeis guinensins protein.fasta	62712.8	1	1	1	20	0.000387	0.523
af_BIOPALMA_rep_biologicas	AF	AFp3	Mudpit_Plate_AF_C1_20160402_AFp3_R3_05F_F001	Cluster of PREDICTED: patellin-3-like isoform X2 [Elaeis guineensis] (gi|743763008)	PREDICTED: patellin-3-like isoform X1 [Elaeis guineensis]	gi|743763006	Elaeis guinensins protein.fasta	62840.9	1	0	0	19	0.000368	0.491
af_BIOPALMA_rep_biologicas	AF	AFp3	Mudpit_Plate_AF_C1_20160402_AFp3_R3_05F_F001	Cluster of PREDICTED: histone H3.3 [Elaeis guineensis] (gi|743884057)	PREDICTED: histone H3.3 [Elaeis guineensis]	gi|743884057	Elaeis guinensins protein.fasta	15406.8	1	2	2	33	0.000639	0.434
af_BIOPALMA_rep_biologicas	AF	AFp3	Mudpit_Plate_AF_C1_20160402_AFp3_R3_05F_F001	Cluster of PREDICTED: elongation factor 1-alpha-like [Elaeis guineensis] (gi|743842438)	PREDICTED: elongation factor 1-alpha-like [Elaeis guineensis]	gi|743842432,gi|743842438	Elaeis guinensins protein.fasta	49267.3	0.999	0	0	39	0.000755	0.177
af_BIOPALMA_rep_biologicas	AF	AFp3	Mudpit_Plate_AF_C1_20160402_AFp3_R3_05F_F001	Cluster of PREDICTED: alpha-mannosidase [Elaeis guineensis] (gi|743813312)	PREDICTED: alpha-mannosidase [Elaeis guineensis]	gi|743813312	Elaeis guinensins protein.fasta	115730	0.999	0	0	1	1.94e-05	0.0146
af_BIOPALMA_rep_biologicas	AF	AFp3	Mudpit_Plate_AF_C1_20160402_AFp3_R3_05F_F001	Cluster of PREDICTED: pyruvate dehydrogenase E1 component subunit beta-1, mitochondrial-like [Elaeis guineensis] (gi|743880374)	PREDICTED: pyruvate dehydrogenase E1 component subunit beta-2, mitochondrial [Elaeis guineensis]	gi|743863226	Elaeis guinensins protein.fasta	40729.7	1	1	1	4	7.75e-05	0.114
af_BIOPALMA_rep_biologicas	AF	AFp3	Mudpit_Plate_AF_C1_20160402_AFp3_R3_05F_F001	Cluster of ribosomal protein L30 [Elaeis guineensis] (gi|192910734)	ribosomal protein L30 [Elaeis guineensis]	gi|192910734,gi|743865068	Elaeis guinensins protein.fasta	12288.1	0.227	0	0	6	0.000116	0.17
af_BIOPALMA_rep_biologicas	AF	AFp3	Mudpit_Plate_AF_C1_20160402_AFp3_R3_05F_F001	Cluster of PREDICTED: fructose-bisphosphate aldolase cytoplasmic isozyme [Elaeis guineensis] (gi|743806034)	PREDICTED: fructose-bisphosphate aldolase cytoplasmic isozyme [Elaeis guineensis]	gi|743764070	Elaeis guinensins protein.fasta	38562.6	1	5	5	33	0.000639	0.777
af_BIOPALMA_rep_biologicas	AF	AFp3	Mudpit_Plate_AF_C1_20160402_AFp3_R3_05F_F001	Cluster of PREDICTED: 26S protease regulatory subunit S10B homolog B [Elaeis guineensis] (gi|743794156)	PREDICTED: 26S protease regulatory subunit 6A homolog isoform X1 [Elaeis guineensis]	gi|743857512	Elaeis guinensins protein.fasta	47366.8	0.993	0	0	2	3.87e-05	0.109
af_BIOPALMA_rep_biologicas	AF	AFp3	Mudpit_Plate_AF_C1_20160402_AFp3_R3_05F_F001	Cluster of PREDICTED: calnexin homolog [Elaeis guineensis] (gi|743812761)	PREDICTED: calnexin homolog [Elaeis guineensis]	gi|743812761	Elaeis guinensins protein.fasta	60766.1	0.515	0	0	0	0	0
af_BIOPALMA_rep_biologicas	AF	AFp3	Mudpit_Plate_AF_C1_20160402_AFp3_R3_05F_F001	Cluster of PREDICTED: phospholipase D alpha 1 [Elaeis guineensis] (gi|743875176)	PREDICTED: phospholipase D alpha 1 [Elaeis guineensis]	gi|743875176	Elaeis guinensins protein.fasta	92355.6	1	6	6	15	0.000291	0.15
af_BIOPALMA_rep_biologicas	AF	AFp3	Mudpit_Plate_AF_C1_20160402_AFp3_R3_05F_F001	Cluster of PREDICTED: heat shock cognate 70 kDa protein 2-like [Elaeis guineensis] (gi|743775991)	PREDICTED: heat shock cognate 70 kDa protein 2-like [Elaeis guineensis]	gi|743841867	Elaeis guinensins protein.fasta	71028	0.919	0	0	40	0.000775	0.198
af_BIOPALMA_rep_biologicas	AF	AFp3	Mudpit_Plate_AF_C1_20160402_AFp3_R3_05F_F001	Cluster of PREDICTED: chaperonin CPN60-2, mitochondrial-like [Elaeis guineensis] (gi|743826168)	PREDICTED: chaperonin CPN60-2, mitochondrial [Elaeis guineensis]	gi|743776846	Elaeis guinensins protein.fasta	61135.4	0.92	0	0	0	0	0
af_BIOPALMA_rep_biologicas	AF	AFp3	Mudpit_Plate_AF_C1_20160402_AFp3_R3_05F_F001	Cluster of PREDICTED: uncharacterized protein LOC105037433, partial [Elaeis guineensis] (gi|743891775)	PREDICTED: uncharacterized protein LOC105037433, partial [Elaeis guineensis]	gi|743891775	Elaeis guinensins protein.fasta	20869	0.999	1	1	1	1.94e-05	0.0919
af_BIOPALMA_rep_biologicas	AF	AFp3	Mudpit_Plate_AF_C1_20160402_AFp3_R3_05F_F001	Cluster of PREDICTED: 6-phosphogluconate dehydrogenase, decarboxylating 1, chloroplastic-like [Elaeis guineensis] (gi|743866947)	PREDICTED: 6-phosphogluconate dehydrogenase, decarboxylating 1, chloroplastic-like [Elaeis guineensis]	gi|743866947	Elaeis guinensins protein.fasta	53712.2	0.082	0	0	1	1.94e-05	0.0464
af_BIOPALMA_rep_biologicas	AF	AFp3	Mudpit_Plate_AF_C1_20160402_AFp3_R3_05F_F001	Cluster of PREDICTED: isocitrate dehydrogenase [NADP] [Elaeis guineensis] (gi|743755796)	NADP-isocitrate dehydrogenase [Elaeis guineensis]	gi|192913030,gi|374255965,gi|743770702,gi|743770704	Elaeis guinensins protein.fasta	45807.1	0.997	1	1	1	1.94e-05	0.0433
af_BIOPALMA_rep_biologicas	AF	AFp3	Mudpit_Plate_AF_C1_20160402_AFp3_R3_05F_F001	Cluster of PREDICTED: plasma membrane ATPase 3-like [Elaeis guineensis] (gi|743790986)	PREDICTED: plasma membrane ATPase 3-like [Elaeis guineensis]	gi|743790986	Elaeis guinensins protein.fasta	105184	0.728	0	0	18	0.000349	0.0105
af_BIOPALMA_rep_biologicas	AF	AFp3	Mudpit_Plate_AF_C1_20160402_AFp3_R3_05F_F001	Cluster of PREDICTED: ruBisCO large subunit-binding protein subunit beta, chloroplastic-like [Elaeis guineensis] (gi|743883445)	PREDICTED: ruBisCO large subunit-binding protein subunit beta, chloroplastic-like [Elaeis guineensis]	gi|743883445	Elaeis guinensins protein.fasta	64765.7	1	0	0	6	0.000116	0.074
af_BIOPALMA_rep_biologicas	AF	AFp3	Mudpit_Plate_AF_C1_20160402_AFp3_R3_05F_F001	Cluster of PREDICTED: alpha carbonic anhydrase 7-like [Elaeis guineensis] (gi|743864471)	PREDICTED: alpha carbonic anhydrase 7-like [Elaeis guineensis]	gi|743864471	Elaeis guinensins protein.fasta	33416	1	0	0	3	5.81e-05	0.0646
af_BIOPALMA_rep_biologicas	AF	AFp3	Mudpit_Plate_AF_C1_20160402_AFp3_R3_05F_F001	Cluster of PREDICTED: ricin-like [Elaeis guineensis] (gi|743787211)	PREDICTED: ricin-like [Elaeis guineensis]	gi|743787211	Elaeis guinensins protein.fasta	63103.5	1	5	5	8	0.000155	0.182
af_BIOPALMA_rep_biologicas	AF	AFp3	Mudpit_Plate_AF_C1_20160402_AFp3_R3_05F_F001	Cluster of PREDICTED: protein ASPARTIC PROTEASE IN GUARD CELL 1-like [Elaeis guineensis] (gi|743766057)	PREDICTED: protein ASPARTIC PROTEASE IN GUARD CELL 1-like [Elaeis guineensis]	gi|743766057	Elaeis guinensins protein.fasta	47639.7	1	1	1	1	1.94e-05	0.0442
af_BIOPALMA_rep_biologicas	AF	AFp3	Mudpit_Plate_AF_C1_20160402_AFp3_R3_05F_F001	Cluster of PREDICTED: ATP synthase subunit beta, mitochondrial [Elaeis guineensis] (gi|743794377)	PREDICTED: ATP synthase subunit beta, mitochondrial-like [Elaeis guineensis]	gi|743771993	Elaeis guinensins protein.fasta	59549.8	1	2	2	41	0.000794	0.468
af_BIOPALMA_rep_biologicas	AF	AFp3	Mudpit_Plate_AF_C1_20160402_AFp3_R3_05F_F001	Cluster of PREDICTED: blue copper protein-like [Elaeis guineensis] (gi|743849776)	PREDICTED: blue copper protein-like [Elaeis guineensis]	gi|743849776	Elaeis guinensins protein.fasta	17424.2	0.95	1	1	1	1.94e-05	0.114
af_BIOPALMA_rep_biologicas	AF	AFp3	Mudpit_Plate_AF_C1_20160402_AFp3_R3_05F_F001	Cluster of PREDICTED: uncharacterized protein LOC105031936 [Elaeis guineensis] (gi|743864273)	PREDICTED: uncharacterized protein LOC105031936 [Elaeis guineensis]	gi|743864273	Elaeis guinensins protein.fasta	81149.4	1	3	3	4	7.75e-05	0.0537
af_BIOPALMA_rep_biologicas	AF	AFp3	Mudpit_Plate_AF_C1_20160402_AFp3_R3_05F_F001	Cluster of PREDICTED: 20 kDa chaperonin, chloroplastic-like [Elaeis guineensis] (gi|743822839)	PREDICTED: 20 kDa chaperonin, chloroplastic-like [Elaeis guineensis]	gi|743822835,gi|743822839	Elaeis guinensins protein.fasta	26962.5	1	1	1	2	3.87e-05	0.105
af_BIOPALMA_rep_biologicas	AF	AFp3	Mudpit_Plate_AF_C1_20160402_AFp3_R3_05F_F001	Cluster of PREDICTED: subtilisin-like protease [Elaeis guineensis] (gi|743763674)	PREDICTED: subtilisin-like protease [Elaeis guineensis]	gi|743763674	Elaeis guinensins protein.fasta	82528.7	1	3	3	3	5.81e-05	0.0876
af_BIOPALMA_rep_biologicas	AF	AFp3	Mudpit_Plate_AF_C1_20160402_AFp3_R3_05F_F001	Cluster of PREDICTED: 3-oxoacyl-[acyl-carrier-protein] reductase 4-like [Elaeis guineensis] (gi|743814521)	PREDICTED: 3-oxoacyl-[acyl-carrier-protein] reductase 4-like [Elaeis guineensis]	gi|743814521	Elaeis guinensins protein.fasta	33445	0.536	0	0	0	0	0
af_BIOPALMA_rep_biologicas	AF	AFp3	Mudpit_Plate_AF_C1_20160402_AFp3_R3_05F_F001	Cluster of PREDICTED: glyceraldehyde-3-phosphate dehydrogenase, cytosolic [Elaeis guineensis] (gi|743887549)	PREDICTED: glyceraldehyde-3-phosphate dehydrogenase 2, cytosolic [Elaeis guineensis]	gi|743814513	Elaeis guinensins protein.fasta	36624.9	0.982	0	0	51	0.000988	0.318
af_BIOPALMA_rep_biologicas	AF	AFp3	Mudpit_Plate_AF_C1_20160402_AFp3_R3_05F_F001	Cluster of PREDICTED: peroxidase 12-like, partial [Elaeis guineensis] (gi|743763659)	PREDICTED: peroxidase 12-like, partial [Elaeis guineensis]	gi|743763659	Elaeis guinensins protein.fasta	21879.9	1	2	2	2	3.87e-05	0.145
af_BIOPALMA_rep_biologicas	AF	AFp3	Mudpit_Plate_AF_C1_20160402_AFp3_R3_05F_F001	Cluster of actin [Elaeis guineensis] (gi|192910740)	PREDICTED: actin-85C-like [Elaeis guineensis]	gi|743882864	Elaeis guinensins protein.fasta	41788.7	0.979	1	1	119	0.0023	0.209
af_BIOPALMA_rep_biologicas	AF	AFp3	Mudpit_Plate_AF_C1_20160402_AFp3_R3_05F_F001	Cluster of PREDICTED: pyruvate kinase, cytosolic isozyme-like isoform X1 [Elaeis guineensis] (gi|743878627)	PREDICTED: probable pyruvate kinase, cytosolic isozyme [Elaeis guineensis]	gi|743816338	Elaeis guinensins protein.fasta	57053.8	0.963	0	0	1	1.94e-05	0.0152
af_BIOPALMA_rep_biologicas	AF	AFp3	Mudpit_Plate_AF_C1_20160402_AFp3_R3_05F_F001	Cluster of PREDICTED: aminopeptidase M1-like [Elaeis guineensis] (gi|743769768)	PREDICTED: aminopeptidase M1-like [Elaeis guineensis]	gi|743769768	Elaeis guinensins protein.fasta	100847	0.999	1	1	1	1.94e-05	0.0191
af_BIOPALMA_rep_biologicas	AF	AFp3	Mudpit_Plate_AF_C1_20160402_AFp3_R3_05F_F001	Cluster of PREDICTED: ATP synthase subunit d, mitochondrial-like [Elaeis guineensis] (gi|743798876)	PREDICTED: ATP synthase subunit d, mitochondrial-like [Elaeis guineensis]	gi|743798876	Elaeis guinensins protein.fasta	19791	1	0	0	5	9.68e-05	0.189
af_BIOPALMA_rep_biologicas	AF	AFp3	Mudpit_Plate_AF_C1_20160402_AFp3_R3_05F_F001	Cluster of PREDICTED: heat shock cognate 70 kDa protein 2-like [Elaeis guineensis] (gi|743775991)	PREDICTED: heat shock 70 kDa protein [Elaeis guineensis]	gi|743866246	Elaeis guinensins protein.fasta	71500.6	0.866	0	0	12	0.000232	0.0613
af_BIOPALMA_rep_biologicas	AF	AFp3	Mudpit_Plate_AF_C1_20160402_AFp3_R3_05F_F001	Cluster of PREDICTED: histone H2B.11 [Elaeis guineensis] (gi|743787289)	PREDICTED: histone H2B.11 [Elaeis guineensis]	gi|743787289,gi|743869044	Elaeis guinensins protein.fasta	16847.7	0.991	0	0	11	0.000213	0.0588
af_BIOPALMA_rep_biologicas	AF	AFp3	Mudpit_Plate_AF_C1_20160402_AFp3_R3_05F_F001	Cluster of PREDICTED: mannose/glucose-specific lectin-like isoform X1 [Elaeis guineensis] (gi|743759606)	PREDICTED: mannose/glucose-specific lectin-like isoform X1 [Elaeis guineensis]	gi|743759606	Elaeis guinensins protein.fasta	31262.1	1	2	2	5	9.68e-05	0.192
af_BIOPALMA_rep_biologicas	AF	AFp3	Mudpit_Plate_AF_C1_20160402_AFp3_R3_05F_F001	Cluster of PREDICTED: 26S proteasome non-ATPase regulatory subunit 2 homolog A-like [Elaeis guineensis] (gi|743776123)	PREDICTED: 26S proteasome non-ATPase regulatory subunit 2 homolog A-like [Elaeis guineensis]	gi|743776123	Elaeis guinensins protein.fasta	97542.4	0.467	0	0	0	0	0
af_BIOPALMA_rep_biologicas	AF	AFp3	Mudpit_Plate_AF_C1_20160402_AFp3_R3_05F_F001	Cluster of PREDICTED: glycerophosphodiester phosphodiesterase GDPD6 isoform X1 [Elaeis guineensis] (gi|743870902)	PREDICTED: glycerophosphodiester phosphodiesterase GDPD6 isoform X1 [Elaeis guineensis]	gi|743870902	Elaeis guinensins protein.fasta	45167.2	1	2	2	2	3.87e-05	0.0972
af_BIOPALMA_rep_biologicas	AF	AFp3	Mudpit_Plate_AF_C1_20160402_AFp3_R3_05F_F001	Cluster of PREDICTED: pyruvate dehydrogenase E1 component subunit beta-1, mitochondrial-like [Elaeis guineensis] (gi|743880374)	PREDICTED: pyruvate dehydrogenase E1 component subunit beta-1, mitochondrial-like [Elaeis guineensis]	gi|743880374	Elaeis guinensins protein.fasta	40717.3	0.955	0	0	3	5.81e-05	0.0849
af_BIOPALMA_rep_biologicas	AF	AFp3	Mudpit_Plate_AF_C1_20160402_AFp3_R3_05F_F001	Cluster of PREDICTED: serine carboxypeptidase-like 35 [Elaeis guineensis] (gi|743887013)	PREDICTED: serine carboxypeptidase-like 35 [Elaeis guineensis]	gi|743887013	Elaeis guinensins protein.fasta	53383.4	0.976	1	1	1	1.94e-05	0.0943
af_BIOPALMA_rep_biologicas	AF	AFp3	Mudpit_Plate_AF_C1_20160402_AFp3_R3_05F_F001	Cluster of PREDICTED: clathrin heavy chain 1 [Elaeis guineensis] (gi|743788082)	PREDICTED: clathrin heavy chain 1 [Elaeis guineensis]	gi|743788082	Elaeis guinensins protein.fasta	193331	0.876	0	0	0	0	0
af_BIOPALMA_rep_biologicas	AF	AFp3	Mudpit_Plate_AF_C1_20160402_AFp3_R3_05F_F001	Cluster of PREDICTED: probable bifunctional methylthioribulose-1-phosphate dehydratase/enolase-phosphatase E1 [Elaeis guineensis] (gi|743876340)	PREDICTED: probable bifunctional methylthioribulose-1-phosphate dehydratase/enolase-phosphatase E1 [Elaeis guineensis]	gi|743876340	Elaeis guinensins protein.fasta	57384.5	1	3	3	3	5.81e-05	0.133
af_BIOPALMA_rep_biologicas	AF	AFp3	Mudpit_Plate_AF_C1_20160402_AFp3_R3_05F_F001	Cluster of PREDICTED: aspartate aminotransferase, cytoplasmic [Elaeis guineensis] (gi|743757121)	PREDICTED: aspartate aminotransferase, cytoplasmic [Elaeis guineensis]	gi|743757121	Elaeis guinensins protein.fasta	50500.6	1	5	5	5	9.68e-05	0.259
af_BIOPALMA_rep_biologicas	AF	AFp3	Mudpit_Plate_AF_C1_20160402_AFp3_R3_05F_F001	Cluster of PREDICTED: heat shock cognate 70 kDa protein 2-like [Elaeis guineensis] (gi|743775991)	PREDICTED: heat shock 70 kDa protein-like [Elaeis guineensis]	gi|743811473	Elaeis guinensins protein.fasta	70866.6	1	1	1	14	0.000271	0.104
af_BIOPALMA_rep_biologicas	AF	AFp3	Mudpit_Plate_AF_C1_20160402_AFp3_R3_05F_F001	Cluster of PREDICTED: polyphenol oxidase, chloroplastic-like [Elaeis guineensis] (gi|743784146)	PREDICTED: polyphenol oxidase, chloroplastic-like [Elaeis guineensis]	gi|743886465	Elaeis guinensins protein.fasta	66037	1	1	1	13	0.000252	0.147
af_BIOPALMA_rep_biologicas	AF	AFp3	Mudpit_Plate_AF_C1_20160402_AFp3_R3_05F_F001	Cluster of PREDICTED: leucine aminopeptidase 1-like [Elaeis guineensis] (gi|743811443)	PREDICTED: leucine aminopeptidase 1-like [Elaeis guineensis]	gi|743811443	Elaeis guinensins protein.fasta	63683.1	0.999	0	0	1	1.94e-05	0.0199
af_BIOPALMA_rep_biologicas	AF	AFp3	Mudpit_Plate_AF_C1_20160402_AFp3_R3_05F_F001	Cluster of PREDICTED: pathogenesis-related protein PRB1-2-like [Elaeis guineensis] (gi|743761748)	PREDICTED: pathogenesis-related protein PRB1-2-like [Elaeis guineensis]	gi|743761748	Elaeis guinensins protein.fasta	23221.6	1	5	5	7	0.000136	0.507
af_BIOPALMA_rep_biologicas	AF	AFp3	Mudpit_Plate_AF_C1_20160402_AFp3_R3_05F_F001	Cluster of PREDICTED: phosphoglucomutase, cytoplasmic 2 [Elaeis guineensis] (gi|743800771)	PREDICTED: phosphoglucomutase, cytoplasmic 2 [Elaeis guineensis]	gi|743800771	Elaeis guinensins protein.fasta	63627.9	1	4	4	6	0.000116	0.118
af_BIOPALMA_rep_biologicas	AF	AFp3	Mudpit_Plate_AF_C1_20160402_AFp3_R3_05F_F001	Cluster of PREDICTED: pyrophosphate--fructose 6-phosphate 1-phosphotransferase subunit alpha-like [Elaeis guineensis] (gi|743767223)	PREDICTED: pyrophosphate--fructose 6-phosphate 1-phosphotransferase subunit alpha-like [Elaeis guineensis]	gi|743767223	Elaeis guinensins protein.fasta	67840.3	0.961	1	1	1	1.94e-05	0.0178
af_BIOPALMA_rep_biologicas	AF	AFp3	Mudpit_Plate_AF_C1_20160402_AFp3_R3_05F_F001	Cluster of PREDICTED: glutamine synthetase nodule isozyme [Elaeis guineensis] (gi|743883242)	PREDICTED: glutamine synthetase cytosolic isozyme 2 [Elaeis guineensis]	gi|743800769	Elaeis guinensins protein.fasta	39322.3	0.952	0	0	13	0.000252	0.213
af_BIOPALMA_rep_biologicas	AF	AFp3	Mudpit_Plate_AF_C1_20160402_AFp3_R3_05F_F001	Cluster of PREDICTED: leucine aminopeptidase 1-like [Elaeis guineensis] (gi|743811443)	PREDICTED: leucine aminopeptidase 2, chloroplastic-like [Elaeis guineensis]	gi|743857317	Elaeis guinensins protein.fasta	55535.4	0.957	0	0	1	1.94e-05	0.0226
af_BIOPALMA_rep_biologicas	AF	AFp3	Mudpit_Plate_AF_C1_20160402_AFp3_R3_05F_F001	Cluster of PREDICTED: clathrin heavy chain 1 [Elaeis guineensis] (gi|743788082)	PREDICTED: clathrin heavy chain 1-like [Elaeis guineensis]	gi|743875760	Elaeis guinensins protein.fasta	192721	0.793	0	0	0	0	0
af_BIOPALMA_rep_biologicas	AF	AFp3	Mudpit_Plate_AF_C1_20160402_AFp3_R3_05F_F001	Cluster of PREDICTED: knob-associated histidine-rich protein-like [Elaeis guineensis] (gi|743817534)	PREDICTED: knob-associated histidine-rich protein-like [Elaeis guineensis]	gi|743817534	Elaeis guinensins protein.fasta	19093.9	0.095	0	0	0	0	0
af_BIOPALMA_rep_biologicas	AF	AFp3	Mudpit_Plate_AF_C1_20160402_AFp3_R3_05F_F001	Cluster of PREDICTED: ubiquitin-like isoform X2 [Elaeis guineensis] (gi|743857302)	PREDICTED: ubiquitin-like isoform X2 [Elaeis guineensis]	gi|743857302	Elaeis guinensins protein.fasta	14493.2	1	1	1	2	3.87e-05	0.256
af_BIOPALMA_rep_biologicas	AF	AFp3	Mudpit_Plate_AF_C1_20160402_AFp3_R3_05F_F001	Cluster of PREDICTED: alcohol dehydrogenase 1-like [Elaeis guineensis] (gi|743764834)	PREDICTED: alcohol dehydrogenase 1-like [Elaeis guineensis]	gi|743764834	Elaeis guinensins protein.fasta	41095.2	1	3	3	4	7.75e-05	0.158
af_BIOPALMA_rep_biologicas	AF	AFp3	Mudpit_Plate_AF_C1_20160402_AFp3_R3_05F_F001	Cluster of PREDICTED: uncharacterized protein LOC105037637, partial [Elaeis guineensis] (gi|743892552)	PREDICTED: uncharacterized protein LOC105035433 [Elaeis guineensis]	gi|743882943	Elaeis guinensins protein.fasta	48281.3	0.369	0	0	0	0	0
af_BIOPALMA_rep_biologicas	AF	AFp3	Mudpit_Plate_AF_C1_20160402_AFp3_R3_05F_F001	Cluster of PREDICTED: 40S ribosomal protein S20-1-like [Elaeis guineensis] (gi|743883807)	PREDICTED: 40S ribosomal protein S20-1-like [Elaeis guineensis]	gi|743883807,gi|743883811	Elaeis guinensins protein.fasta	14079.5	1	2	2	7	0.000136	0.236
af_BIOPALMA_rep_biologicas	AF	AFp3	Mudpit_Plate_AF_C1_20160402_AFp3_R3_05F_F001	Cluster of PREDICTED: 40S ribosomal protein S3-3-like isoform X1 [Elaeis guineensis] (gi|743823058)	PREDICTED: 40S ribosomal protein S3-3-like isoform X1 [Elaeis guineensis]	gi|743823058	Elaeis guinensins protein.fasta	26315.9	0.999	1	1	9	0.000174	0.387
af_BIOPALMA_rep_biologicas	AF	AFp3	Mudpit_Plate_AF_C1_20160402_AFp3_R3_05F_F001	Cluster of PREDICTED: aldehyde dehydrogenase family 2 member B7, mitochondrial-like [Elaeis guineensis] (gi|743767790)	PREDICTED: aldehyde dehydrogenase family 2 member B7, mitochondrial-like [Elaeis guineensis]	gi|743766664	Elaeis guinensins protein.fasta	58815.9	0.488	0	0	3	5.81e-05	0.0516
af_BIOPALMA_rep_biologicas	AF	AFp3	Mudpit_Plate_AF_C1_20160402_AFp3_R3_05F_F001	Cluster of PREDICTED: LOW QUALITY PROTEIN: beta-galactosidase 6-like [Elaeis guineensis] (gi|743888083)	PREDICTED: LOW QUALITY PROTEIN: beta-galactosidase 6-like [Elaeis guineensis]	gi|743888083	Elaeis guinensins protein.fasta	92995.2	1	2	2	3	5.81e-05	0.0376
af_BIOPALMA_rep_biologicas	AF	AFp3	Mudpit_Plate_AF_C1_20160402_AFp3_R3_05F_F001	Cluster of PREDICTED: protein DJ-1 homolog B [Elaeis guineensis] (gi|743770672)	PREDICTED: protein DJ-1 homolog B [Elaeis guineensis]	gi|743770672	Elaeis guinensins protein.fasta	46483.8	0.658	0	0	0	0	0
af_BIOPALMA_rep_biologicas	AF	AFp3	Mudpit_Plate_AF_C1_20160402_AFp3_R3_05F_F001	Cluster of PREDICTED: 5-methyltetrahydropteroyltriglutamate--homocysteine methyltransferase 1-like [Elaeis guineensis] (gi|743774958)	PREDICTED: 5-methyltetrahydropteroyltriglutamate--homocysteine methyltransferase 1-like [Elaeis guineensis]	gi|743774958	Elaeis guinensins protein.fasta	89197.4	1	2	2	7	0.000136	0.152
af_BIOPALMA_rep_biologicas	AF	AFp3	Mudpit_Plate_AF_C1_20160402_AFp3_R3_05F_F001	Cluster of PREDICTED: fructose-bisphosphate aldolase 1, chloroplastic-like [Elaeis guineensis] (gi|743800712)	PREDICTED: fructose-bisphosphate aldolase 1, chloroplastic-like [Elaeis guineensis]	gi|743800712	Elaeis guinensins protein.fasta	42439.1	0.999	0	0	5	9.68e-05	0.0949
af_BIOPALMA_rep_biologicas	AF	AFp3	Mudpit_Plate_AF_C1_20160402_AFp3_R3_05F_F001	Cluster of PREDICTED: putative uncharacterized protein YDL057W isoform X1 [Elaeis guineensis] (gi|743797589)	PREDICTED: putative uncharacterized protein YDL057W isoform X1 [Elaeis guineensis]	gi|743797589,gi|743797593	Elaeis guinensins protein.fasta	30516.7	1	2	2	5	9.68e-05	0.0426
af_BIOPALMA_rep_biologicas	AF	AFp3	Mudpit_Plate_AF_C1_20160402_AFp3_R3_05F_F001	Cluster of PREDICTED: GTP-binding nuclear protein Ran1B-like [Elaeis guineensis] (gi|743769294)	PREDICTED: GTP-binding nuclear protein Ran-A1 [Elaeis guineensis]	gi|743798104	Elaeis guinensins protein.fasta	24948.7	0.878	0	0	1	1.94e-05	0.0498
af_BIOPALMA_rep_biologicas	AF	AFp3	Mudpit_Plate_AF_C1_20160402_AFp3_R3_05F_F001	Cluster of PREDICTED: enolase 2 [Elaeis guineensis] (gi|743825640)	PREDICTED: enolase-like [Elaeis guineensis]	gi|743877540	Elaeis guinensins protein.fasta	48092.4	1	1	1	70	0.00136	0.627
af_BIOPALMA_rep_biologicas	AF	AFp3	Mudpit_Plate_AF_C1_20160402_AFp3_R3_05F_F001	Cluster of PREDICTED: pyruvate kinase, cytosolic isozyme [Elaeis guineensis] (gi|743783146)	PREDICTED: pyruvate kinase, cytosolic isozyme [Elaeis guineensis]	gi|743783146	Elaeis guinensins protein.fasta	53802.7	0.947	0	0	3	5.81e-05	0.135
af_BIOPALMA_rep_biologicas	AF	AFp3	Mudpit_Plate_AF_C1_20160402_AFp3_R3_05F_F001	Cluster of PREDICTED: monodehydroascorbate reductase-like [Elaeis guineensis] (gi|743863108)	PREDICTED: monodehydroascorbate reductase-like [Elaeis guineensis]	gi|743863108	Elaeis guinensins protein.fasta	46578.8	1	5	5	5	9.68e-05	0.189
af_BIOPALMA_rep_biologicas	AF	AFp3	Mudpit_Plate_AF_C1_20160402_AFp3_R3_05F_F001	Cluster of PREDICTED: pyruvate kinase, cytosolic isozyme [Elaeis guineensis] (gi|743852430)	PREDICTED: pyruvate kinase, cytosolic isozyme [Elaeis guineensis]	gi|743852430,gi|743852434,gi|743852440,gi|743852444	Elaeis guinensins protein.fasta	55463.9	0.965	0	0	3	5.81e-05	0.098
af_BIOPALMA_rep_biologicas	AF	AFp3	Mudpit_Plate_AF_C1_20160402_AFp3_R3_05F_F001	Cluster of PREDICTED: peroxidase 4-like [Elaeis guineensis] (gi|743818796)	PREDICTED: peroxidase 4-like [Elaeis guineensis]	gi|743818796	Elaeis guinensins protein.fasta	34590.6	0.949	0	0	2	3.87e-05	0.0282
af_BIOPALMA_rep_biologicas	AF	AFp3	Mudpit_Plate_AF_C1_20160402_AFp3_R3_05F_F001	Cluster of PREDICTED: 40S ribosomal protein S25 [Elaeis guineensis] (gi|743764188)	PREDICTED: 40S ribosomal protein S25 [Elaeis guineensis]	gi|743764188	Elaeis guinensins protein.fasta	11959.6	1	2	2	4	7.75e-05	0.12
af_BIOPALMA_rep_biologicas	AF	AFp3	Mudpit_Plate_AF_C1_20160402_AFp3_R3_05F_F001	Cluster of PREDICTED: probable apyrase 2 [Elaeis guineensis] (gi|743789264)	PREDICTED: probable apyrase 2 [Elaeis guineensis]	gi|743789264	Elaeis guinensins protein.fasta	50097.4	1	3	3	3	5.81e-05	0.22
af_BIOPALMA_rep_biologicas	AF	AFp3	Mudpit_Plate_AF_C1_20160402_AFp3_R3_05F_F001	Cluster of PREDICTED: triosephosphate isomerase, cytosolic-like [Elaeis guineensis] (gi|743841772)	PREDICTED: triosephosphate isomerase, cytosolic-like [Elaeis guineensis]	gi|743841772	Elaeis guinensins protein.fasta	27219.4	1	10	10	27	0.000523	0.736
af_BIOPALMA_rep_biologicas	AF	AFp3	Mudpit_Plate_AF_C1_20160402_AFp3_R3_05F_F001	Cluster of PREDICTED: 14-3-3-like protein isoform X2 [Elaeis guineensis] (gi|743823719)	PREDICTED: 14-3-3-like protein isoform X2 [Elaeis guineensis]	gi|743823719	Elaeis guinensins protein.fasta	23374.3	1	3	3	39	0.000755	0.415
af_BIOPALMA_rep_biologicas	AF	AFp3	Mudpit_Plate_AF_C1_20160402_AFp3_R3_05F_F001	Cluster of PREDICTED: malate dehydrogenase, mitochondrial-like [Elaeis guineensis] (gi|743770628)	PREDICTED: malate dehydrogenase, mitochondrial-like [Elaeis guineensis]	gi|743770628	Elaeis guinensins protein.fasta	36379.5	0.998	0	0	2	3.87e-05	0.101
af_BIOPALMA_rep_biologicas	AF	AFp3	Mudpit_Plate_AF_C1_20160402_AFp3_R3_05F_F001	Cluster of PREDICTED: 60S acidic ribosomal protein P0 [Elaeis guineensis] (gi|743855682)	PREDICTED: 60S acidic ribosomal protein P0 [Elaeis guineensis]	gi|743855682	Elaeis guinensins protein.fasta	34631.8	1	7	7	9	0.000174	0.259
af_BIOPALMA_rep_biologicas	AF	AFp3	Mudpit_Plate_AF_C1_20160402_AFp3_R3_05F_F001	Cluster of PREDICTED: LOW QUALITY PROTEIN: protein IN2-1 homolog B-like [Elaeis guineensis] (gi|743892338)	PREDICTED: LOW QUALITY PROTEIN: protein IN2-1 homolog B-like [Elaeis guineensis]	gi|743892338	Elaeis guinensins protein.fasta	27511	1	1	1	9	0.000174	0.51
af_BIOPALMA_rep_biologicas	AF	AFp3	Mudpit_Plate_AF_C1_20160402_AFp3_R3_05F_F001	Cluster of PREDICTED: blue copper protein-like [Elaeis guineensis] (gi|743778568)	PREDICTED: blue copper protein-like [Elaeis guineensis]	gi|743778568	Elaeis guinensins protein.fasta	19144.5	1	2	2	2	3.87e-05	0.199
af_BIOPALMA_rep_biologicas	AF	AFp3	Mudpit_Plate_AF_C1_20160402_AFp3_R3_05F_F001	Cluster of PREDICTED: glyceraldehyde-3-phosphate dehydrogenase, cytosolic [Elaeis guineensis] (gi|743887549)	PREDICTED: glyceraldehyde-3-phosphate dehydrogenase 2, cytosolic-like [Elaeis guineensis]	gi|743893211	Elaeis guinensins protein.fasta	36699.2	1	4	4	85	0.00165	0.641
af_BIOPALMA_rep_biologicas	AF	AFp3	Mudpit_Plate_AF_C1_20160402_AFp3_R3_05F_F001	Cluster of PREDICTED: BAG family molecular chaperone regulator 7 [Elaeis guineensis] (gi|743872681)	PREDICTED: BAG family molecular chaperone regulator 7 [Elaeis guineensis]	gi|743872681	Elaeis guinensins protein.fasta	47943.9	0.619	0	0	0	0	0
af_BIOPALMA_rep_biologicas	AF	AFp3	Mudpit_Plate_AF_C1_20160402_AFp3_R3_05F_F001	Cluster of actin [Elaeis guineensis] (gi|192910740)	actin [Elaeis guineensis]	gi|192910740,gi|48527433	Elaeis guinensins protein.fasta	41690.4	1	0	0	153	0.00296	0.432
af_BIOPALMA_rep_biologicas	AF	AFp3	Mudpit_Plate_AF_C1_20160402_AFp3_R3_05F_F001	Cluster of PREDICTED: LOW QUALITY PROTEIN: subtilisin-like protease [Elaeis guineensis] (gi|743774266)	PREDICTED: LOW QUALITY PROTEIN: subtilisin-like protease [Elaeis guineensis]	gi|743774266	Elaeis guinensins protein.fasta	81426.3	1	2	2	2	3.87e-05	0.0913
af_BIOPALMA_rep_biologicas	AF	AFp3	Mudpit_Plate_AF_C1_20160402_AFp3_R3_05F_F001	Cluster of PREDICTED: carboxymethylenebutenolidase homolog [Elaeis guineensis] (gi|743757729)	PREDICTED: carboxymethylenebutenolidase homolog [Elaeis guineensis]	gi|743757729	Elaeis guinensins protein.fasta	30473.8	1	1	1	3	5.81e-05	0.124
af_BIOPALMA_rep_biologicas	AF	AFp3	Mudpit_Plate_AF_C1_20160402_AFp3_R3_05F_F001	Cluster of PREDICTED: pathogenesis-related protein PRB1-2-like [Elaeis guineensis] (gi|743761746)	PREDICTED: pathogenesis-related protein PRB1-2-like [Elaeis guineensis]	gi|743761746	Elaeis guinensins protein.fasta	23514.5	0.992	0	0	2	3.87e-05	0.0948
af_BIOPALMA_rep_biologicas	AF	AFp3	Mudpit_Plate_AF_C1_20160402_AFp3_R3_05F_F001	Cluster of PREDICTED: citrate synthase, mitochondrial [Elaeis guineensis] (gi|743810131)	PREDICTED: citrate synthase, mitochondrial [Elaeis guineensis]	gi|743810131,gi|743810133,gi|743810135,gi|743810137	Elaeis guinensins protein.fasta	52187.6	1	1	1	6	0.000116	0.0234
af_BIOPALMA_rep_biologicas	AF	AFp3	Mudpit_Plate_AF_C1_20160402_AFp3_R3_05F_F001	Cluster of catalase 2 [Elaeis guineensis] (gi|192910916)	catalase 2 [Elaeis guineensis]	gi|192910916,gi|406870051	Elaeis guinensins protein.fasta	56958.7	1	0	0	48	0.00093	0.563
af_BIOPALMA_rep_biologicas	AF	AFp3	Mudpit_Plate_AF_C1_20160402_AFp3_R3_05F_F001	Cluster of PREDICTED: eukaryotic initiation factor 4A-8-like [Elaeis guineensis] (gi|743799304)	PREDICTED: eukaryotic initiation factor 4A-8-like [Elaeis guineensis]	gi|743799304	Elaeis guinensins protein.fasta	46960.4	1	2	2	26	0.000504	0.334
af_BIOPALMA_rep_biologicas	AF	AFp3	Mudpit_Plate_AF_C1_20160402_AFp3_R3_05F_F001	Cluster of PREDICTED: pyruvate kinase, cytosolic isozyme [Elaeis guineensis] (gi|743852430)	PREDICTED: pyruvate kinase, cytosolic isozyme-like [Elaeis guineensis]	gi|743834664,gi|743834666,gi|743834670	Elaeis guinensins protein.fasta	55393	0.871	0	0	3	5.81e-05	0.098
af_BIOPALMA_rep_biologicas	AF	AFp3	Mudpit_Plate_AF_C1_20160402_AFp3_R3_05F_F001	Cluster of PREDICTED: uncharacterized protein LOC105038753 [Elaeis guineensis] (gi|743765428)	PREDICTED: uncharacterized protein LOC105038753 [Elaeis guineensis]	gi|743765428	Elaeis guinensins protein.fasta	80688.6	1	7	7	8	0.000155	0.157
af_BIOPALMA_rep_biologicas	AF	AFp3	Mudpit_Plate_AF_C1_20160402_AFp3_R3_05F_F001	Cluster of PREDICTED: fructose-bisphosphate aldolase cytoplasmic isozyme [Elaeis guineensis] (gi|743806034)	PREDICTED: fructose-bisphosphate aldolase cytoplasmic isozyme [Elaeis guineensis]	gi|743761082	Elaeis guinensins protein.fasta	38513.5	1	2	2	30	0.000581	0.698
af_BIOPALMA_rep_biologicas	AF	AFp3	Mudpit_Plate_AF_C1_20160402_AFp3_R3_05F_F001	Cluster of PREDICTED: phosphoenolpyruvate carboxylase 2-like [Elaeis guineensis] (gi|743799873)	PREDICTED: LOW QUALITY PROTEIN: phosphoenolpyruvate carboxylase, housekeeping isozyme-like [Elaeis guineensis]	gi|743757060	Elaeis guinensins protein.fasta	110318	1	4	4	35	0.000678	0.251
af_BIOPALMA_rep_biologicas	AF	AFp3	Mudpit_Plate_AF_C1_20160402_AFp3_R3_05F_F001	Cluster of PREDICTED: V-type proton ATPase catalytic subunit A [Elaeis guineensis] (gi|743809830)	PREDICTED: V-type proton ATPase catalytic subunit A [Elaeis guineensis]	gi|743809830	Elaeis guinensins protein.fasta	68361.8	0.98	0	0	0	0	0
af_BIOPALMA_rep_biologicas	AF	AFp3	Mudpit_Plate_AF_C1_20160402_AFp3_R3_05F_F001	Cluster of PREDICTED: 40S ribosomal protein S13-like [Elaeis guineensis] (gi|743884573)	PREDICTED: 40S ribosomal protein S13-like [Elaeis guineensis]	gi|743884573	Elaeis guinensins protein.fasta	17164.2	1	1	1	1	1.94e-05	0.0728
af_BIOPALMA_rep_biologicas	AF	AFp3	Mudpit_Plate_AF_C1_20160402_AFp3_R3_05F_F001	Cluster of PREDICTED: 60S ribosomal protein L18-2-like [Elaeis guineensis] (gi|743844545)	PREDICTED: uncharacterized protein LOC105045157 [Elaeis guineensis]	gi|743784309	Elaeis guinensins protein.fasta	44545.7	0.912	0	0	2	3.87e-05	0.0955
af_BIOPALMA_rep_biologicas	AF	AFp3	Mudpit_Plate_AF_C1_20160402_AFp3_R3_05F_F001	Cluster of PREDICTED: 5-methyltetrahydropteroyltriglutamate--homocysteine methyltransferase 1-like [Elaeis guineensis] (gi|743774958)	PREDICTED: 5-methyltetrahydropteroyltriglutamate--homocysteine methyltransferase 1-like isoform X2 [Elaeis guineensis]	gi|743882710	Elaeis guinensins protein.fasta	84666.7	1	2	2	6	0.000116	0.0849
af_BIOPALMA_rep_biologicas	AF	AFp3	Mudpit_Plate_AF_C1_20160402_AFp3_R3_05F_F001	Cluster of PREDICTED: sucrose synthase 2-like [Elaeis guineensis] (gi|743840498)	PREDICTED: sucrose synthase 2-like [Elaeis guineensis]	gi|743840498	Elaeis guinensins protein.fasta	92887.6	0.996	0	0	9	0.000174	0.027
af_BIOPALMA_rep_biologicas	AF	AFp3	Mudpit_Plate_AF_C1_20160402_AFp3_R3_05F_F001	Cluster of PREDICTED: eukaryotic initiation factor 4A-3-like [Elaeis guineensis] (gi|743852046)	PREDICTED: eukaryotic initiation factor 4A-3-like [Elaeis guineensis]	gi|743852046	Elaeis guinensins protein.fasta	46203.4	1	1	1	11	0.000213	0.117
af_BIOPALMA_rep_biologicas	AF	AFp3	Mudpit_Plate_AF_C1_20160402_AFp3_R3_05F_F001	Cluster of PREDICTED: ABC transporter A family member 7-like [Elaeis guineensis] (gi|743769607)	PREDICTED: ABC transporter A family member 7-like [Elaeis guineensis]	gi|743769607	Elaeis guinensins protein.fasta	109122	0.987	1	1	1	1.94e-05	0.0267
af_BIOPALMA_rep_biologicas	AF	AFp3	Mudpit_Plate_AF_C1_20160402_AFp3_R3_05F_F001	Cluster of PREDICTED: 60S ribosomal protein L11 [Elaeis guineensis] (gi|743838511)	PREDICTED: 60S ribosomal protein L11 [Elaeis guineensis]	gi|743838511,gi|743851138	Elaeis guinensins protein.fasta	20829.5	0.998	1	1	6	0.000116	0.0769
af_BIOPALMA_rep_biologicas	AF	AFp3	Mudpit_Plate_AF_C1_20160402_AFp3_R3_05F_F001	Cluster of PREDICTED: dihydropyrimidinase [Elaeis guineensis] (gi|743786110)	PREDICTED: dihydropyrimidinase [Elaeis guineensis]	gi|743786110	Elaeis guinensins protein.fasta	59717.6	0.512	0	0	0	0	0
af_BIOPALMA_rep_biologicas	AF	AFp3	Mudpit_Plate_AF_C1_20160402_AFp3_R3_05F_F001	Cluster of PREDICTED: cationic peroxidase SPC4-like [Elaeis guineensis] (gi|743817481)	PREDICTED: cationic peroxidase SPC4-like [Elaeis guineensis]	gi|743817481	Elaeis guinensins protein.fasta	23793.4	0.981	1	1	4	7.75e-05	0.286
af_BIOPALMA_rep_biologicas	AF	AFp3	Mudpit_Plate_AF_C1_20160402_AFp3_R3_05F_F001	Cluster of PREDICTED: ATP synthase subunit beta, mitochondrial [Elaeis guineensis] (gi|743794377)	PREDICTED: ATP synthase subunit beta, mitochondrial-like [Elaeis guineensis]	gi|743800698	Elaeis guinensins protein.fasta	59612.9	1	0	0	39	0.000755	0.426
af_BIOPALMA_rep_biologicas	AF	AFp3	Mudpit_Plate_AF_C1_20160402_AFp3_R3_05F_F001	Cluster of PREDICTED: NADP-dependent glyceraldehyde-3-phosphate dehydrogenase [Elaeis guineensis] (gi|743811355)	PREDICTED: NADP-dependent glyceraldehyde-3-phosphate dehydrogenase [Elaeis guineensis]	gi|743811355	Elaeis guinensins protein.fasta	53296.3	1	1	1	1	1.94e-05	0.0282
af_BIOPALMA_rep_biologicas	AF	AFp3	Mudpit_Plate_AF_C1_20160402_AFp3_R3_05F_F001	Cluster of PREDICTED: subtilisin-like protease [Elaeis guineensis] (gi|743798098)	PREDICTED: subtilisin-like protease [Elaeis guineensis]	gi|743798098	Elaeis guinensins protein.fasta	83469.7	0.994	1	1	1	1.94e-05	0.023
af_BIOPALMA_rep_biologicas	AF	AFp3	Mudpit_Plate_AF_C1_20160402_AFp3_R3_05F_F001	Cluster of PREDICTED: glutamate dehydrogenase isoform X2 [Elaeis guineensis] (gi|743761013)	PREDICTED: glutamate dehydrogenase isoform X2 [Elaeis guineensis]	gi|743761013	Elaeis guinensins protein.fasta	58448.7	0.978	1	1	1	1.94e-05	0.0411
af_BIOPALMA_rep_biologicas	AF	AFp3	Mudpit_Plate_AF_C1_20160402_AFp3_R3_05F_F001	Cluster of PREDICTED: cationic peroxidase SPC4-like [Elaeis guineensis] (gi|743817476)	PREDICTED: cationic peroxidase SPC4-like [Elaeis guineensis]	gi|743817476	Elaeis guinensins protein.fasta	37833.9	1	4	4	15	0.000291	0.522
af_BIOPALMA_rep_biologicas	AF	AFp3	Mudpit_Plate_AF_C1_20160402_AFp3_R3_05F_F001	Cluster of PREDICTED: 5-methyltetrahydropteroyltriglutamate--homocysteine methyltransferase 1-like [Elaeis guineensis] (gi|743774958)	PREDICTED: 5-methyltetrahydropteroyltriglutamate--homocysteine methyltransferase 2-like [Elaeis guineensis]	gi|743823936	Elaeis guinensins protein.fasta	84595.6	0.979	0	0	3	5.81e-05	0.0757
af_BIOPALMA_rep_biologicas	AF	AFp3	Mudpit_Plate_AF_C1_20160402_AFp3_R3_05F_F001	Cluster of PREDICTED: heterogeneous nuclear ribonucleoprotein 1-like [Elaeis guineensis] (gi|743807308)	PREDICTED: heterogeneous nuclear ribonucleoprotein 1-like [Elaeis guineensis]	gi|743807308	Elaeis guinensins protein.fasta	35809.1	1	2	2	2	3.87e-05	0.142
af_BIOPALMA_rep_biologicas	AF	AFp3	Mudpit_Plate_AF_C1_20160402_AFp3_R3_05F_F001	Cluster of PREDICTED: elongation factor 2-like [Elaeis guineensis] (gi|743796220)	PREDICTED: elongation factor 2-like [Elaeis guineensis]	gi|743796220	Elaeis guinensins protein.fasta	94123.9	1	2	2	16	0.00031	0.165
af_BIOPALMA_rep_biologicas	AF	AFp3	Mudpit_Plate_AF_C1_20160402_AFp3_R3_05F_F001	Cluster of PREDICTED: uncharacterized protein LOC105034060 [Elaeis guineensis] (gi|743875660)	PREDICTED: uncharacterized protein LOC105034060 [Elaeis guineensis]	gi|743875660	Elaeis guinensins protein.fasta	27906.8	1	2	2	3	5.81e-05	0.183
af_BIOPALMA_rep_biologicas	AF	AFp3	Mudpit_Plate_AF_C1_20160402_AFp3_R3_05F_F001	Cluster of PREDICTED: 14-3-3-like protein isoform X2 [Elaeis guineensis] (gi|743823719)	14-3-3-like protein [Elaeis guineensis]	NP_001306841.1		0	1	1	1	1	1.94e-05	0
af_BIOPALMA_rep_biologicas	AF	AFp3	Mudpit_Plate_AF_C1_20160402_AFp3_R3_05F_F001	Cluster of PREDICTED: uncharacterized protein LOC105046969 [Elaeis guineensis] (gi|743793834)	PREDICTED: uncharacterized protein LOC105046969 [Elaeis guineensis]	gi|743793834	Elaeis guinensins protein.fasta	27736.2	0.054	0	0	1	1.94e-05	0.0613
af_BIOPALMA_rep_biologicas	AF	AFp3	Mudpit_Plate_AF_C1_20160402_AFp3_R3_05F_F001	Cluster of PREDICTED: monodehydroascorbate reductase, chloroplastic isoform X2 [Elaeis guineensis] (gi|743854818)	PREDICTED: monodehydroascorbate reductase, chloroplastic isoform X2 [Elaeis guineensis]	gi|743854818	Elaeis guinensins protein.fasta	54660	1	3	3	3	5.81e-05	0.108
af_BIOPALMA_rep_biologicas	AF	AFp3	Mudpit_Plate_AF_C1_20160402_AFp3_R3_05F_F001	Cluster of PREDICTED: xylose isomerase [Elaeis guineensis] (gi|743845995)	PREDICTED: xylose isomerase [Elaeis guineensis]	gi|743845995	Elaeis guinensins protein.fasta	53157.8	0.368	0	0	0	0	0
af_BIOPALMA_rep_biologicas	AF	AFp3	Mudpit_Plate_AF_C1_20160402_AFp3_R3_05F_F001	Cluster of PREDICTED: patellin-3-like [Elaeis guineensis] (gi|743816880)	PREDICTED: patellin-3-like [Elaeis guineensis]	gi|743816880	Elaeis guinensins protein.fasta	54433.2	0.629	0	0	1	1.94e-05	0.0329
af_BIOPALMA_rep_biologicas	AF	AFp3	Mudpit_Plate_AF_C1_20160402_AFp3_R3_05F_F001	Cluster of PREDICTED: 40S ribosomal protein S5-like [Elaeis guineensis] (gi|743887587)	PREDICTED: 40S ribosomal protein S5-like [Elaeis guineensis]	gi|743887587	Elaeis guinensins protein.fasta	21802.6	1	4	4	9	0.000174	0.2
af_BIOPALMA_rep_biologicas	AF	AFp3	Mudpit_Plate_AF_C1_20160402_AFp3_R3_05F_F001	Cluster of PREDICTED: 2-oxoglutarate dehydrogenase, mitochondrial-like [Elaeis guineensis] (gi|743787329)	PREDICTED: 2-oxoglutarate dehydrogenase, mitochondrial-like [Elaeis guineensis]	gi|743787329	Elaeis guinensins protein.fasta	116314	1	3	3	8	0.000155	0.0676
af_BIOPALMA_rep_biologicas	AF	AFp3	Mudpit_Plate_AF_C1_20160402_AFp3_R3_05F_F001	Cluster of PREDICTED: glutathione S-transferase F10-like [Elaeis guineensis] (gi|743862283)	PREDICTED: glutathione S-transferase F11-like [Elaeis guineensis]	gi|743775564	Elaeis guinensins protein.fasta	25254.2	0.996	1	1	4	7.75e-05	0.222
af_BIOPALMA_rep_biologicas	AF	AFp3	Mudpit_Plate_AF_C1_20160402_AFp3_R3_05F_F001	Cluster of PREDICTED: succinate-semialdehyde dehydrogenase, mitochondrial isoform X2 [Elaeis guineensis] (gi|743768016)	PREDICTED: succinate-semialdehyde dehydrogenase, mitochondrial isoform X2 [Elaeis guineensis]	gi|743768016	Elaeis guinensins protein.fasta	54282.9	1	2	2	3	5.81e-05	0.0436
af_BIOPALMA_rep_biologicas	AF	AFp3	Mudpit_Plate_AF_C1_20160402_AFp3_R3_05F_F001	Cluster of PREDICTED: hydroxyacylglutathione hydrolase cytoplasmic [Elaeis guineensis] (gi|743891582)	PREDICTED: hydroxyacylglutathione hydrolase cytoplasmic [Elaeis guineensis]	gi|743891582	Elaeis guinensins protein.fasta	28985.3	1	3	3	3	5.81e-05	0.286
af_BIOPALMA_rep_biologicas	AF	AFp3	Mudpit_Plate_AF_C1_20160402_AFp3_R3_05F_F001	Cluster of PREDICTED: adenosylhomocysteinase [Elaeis guineensis] (gi|743880094)	PREDICTED: adenosylhomocysteinase-like [Elaeis guineensis]	gi|743866755	Elaeis guinensins protein.fasta	53256.1	0.995	0	0	11	0.000213	0.264
af_BIOPALMA_rep_biologicas	AF	AFp3	Mudpit_Plate_AF_C1_20160402_AFp3_R3_05F_F001	Cluster of PREDICTED: uncharacterized protein LOC105032758 isoform X1 [Elaeis guineensis] (gi|743868584)	PREDICTED: uncharacterized protein LOC105032758 isoform X1 [Elaeis guineensis]	gi|743868584	Elaeis guinensins protein.fasta	24453.8	0.906	0	0	0	0	0
af_BIOPALMA_rep_biologicas	AF	AFp3	Mudpit_Plate_AF_C1_20160402_AFp3_R3_05F_F001	Cluster of PREDICTED: 2,3-bisphosphoglycerate-independent phosphoglycerate mutase-like [Elaeis guineensis] (gi|743819065)	PREDICTED: LOW QUALITY PROTEIN: 2,3-bisphosphoglycerate-independent phosphoglycerate mutase-like [Elaeis guineensis]	gi|743843487	Elaeis guinensins protein.fasta	61325.2	0.957	0	0	1	1.94e-05	0.0215
af_BIOPALMA_rep_biologicas	AF	AFp3	Mudpit_Plate_AF_C1_20160402_AFp3_R3_05F_F001	Cluster of PREDICTED: methylmalonate-semialdehyde dehydrogenase [acylating], mitochondrial isoform X1 [Elaeis guineensis] (gi|743759731)	PREDICTED: methylmalonate-semialdehyde dehydrogenase [acylating], mitochondrial isoform X1 [Elaeis guineensis]	gi|743759731	Elaeis guinensins protein.fasta	57402.4	1	1	1	2	3.87e-05	0.0205
af_BIOPALMA_rep_biologicas	AF	AFp3	Mudpit_Plate_AF_C1_20160402_AFp3_R3_05F_F001	Cluster of PREDICTED: glutamine synthetase nodule isozyme [Elaeis guineensis] (gi|743883242)	PREDICTED: glutamine synthetase nodule isozyme [Elaeis guineensis]	gi|743883242	Elaeis guinensins protein.fasta	39266.5	1	1	1	12	0.000232	0.239
af_BIOPALMA_rep_biologicas	AF	AFp3	Mudpit_Plate_AF_C1_20160402_AFp3_R3_05F_F001	Cluster of PREDICTED: aldehyde dehydrogenase family 2 member B7, mitochondrial-like [Elaeis guineensis] (gi|743767790)	PREDICTED: aldehyde dehydrogenase family 2 member B7, mitochondrial-like [Elaeis guineensis]	gi|743767790	Elaeis guinensins protein.fasta	62028.5	1	4	4	7	0.000136	0.194
af_BIOPALMA_rep_biologicas	AF	AFp3	Mudpit_Plate_AF_C1_20160402_AFp3_R3_05F_F001	Cluster of PREDICTED: probable NAD(P)H dehydrogenase (quinone) FQR1-like 1 [Elaeis guineensis] (gi|743820818)	PREDICTED: probable NAD(P)H dehydrogenase (quinone) FQR1-like 1 [Elaeis guineensis]	gi|743820818	Elaeis guinensins protein.fasta	21684.2	0.718	1	1	1	1.94e-05	0.128
af_BIOPALMA_rep_biologicas	AF	AFp3	Mudpit_Plate_AF_C1_20160402_AFp3_R3_05F_F001	Cluster of eukaryotic translation initiation factor 5A isoform IV [Elaeis guineensis] (gi|192910690)	eukaryotic translation initiation factor 5A isoform IV [Elaeis guineensis]	gi|192910690,gi|743878693	Elaeis guinensins protein.fasta	17313.6	0.396	0	0	0	0	0
af_BIOPALMA_rep_biologicas	AF	AFp3	Mudpit_Plate_AF_C1_20160402_AFp3_R3_05F_F001	Cluster of PREDICTED: U4/U6.U5 small nuclear ribonucleoprotein 27 kDa protein [Elaeis guineensis] (gi|743767773)	PREDICTED: U4/U6.U5 small nuclear ribonucleoprotein 27 kDa protein [Elaeis guineensis]	gi|743767773,gi|743767775	Elaeis guinensins protein.fasta	25516.9	0.985	1	1	1	1.94e-05	0.128
af_BIOPALMA_rep_biologicas	AF	AFp3	Mudpit_Plate_AF_C1_20160402_AFp3_R3_05F_F001	Cluster of PREDICTED: fructose-bisphosphate aldolase cytoplasmic isozyme [Elaeis guineensis] (gi|743806034)	PREDICTED: fructose-bisphosphate aldolase cytoplasmic isozyme [Elaeis guineensis]	gi|743806034	Elaeis guinensins protein.fasta	38601.8	1	8	9	37	0.000717	0.615
af_BIOPALMA_rep_biologicas	AF	AFp3	Mudpit_Plate_AF_C1_20160402_AFp3_R3_05F_F001	Cluster of PREDICTED: 17.4 kDa class III heat shock protein [Elaeis guineensis] (gi|743774135)	PREDICTED: 17.4 kDa class III heat shock protein [Elaeis guineensis]	gi|743774135	Elaeis guinensins protein.fasta	18368.8	0.95	1	1	1	1.94e-05	0.144
af_BIOPALMA_rep_biologicas	AF	AFp3	Mudpit_Plate_AF_C1_20160402_AFp3_R3_05F_F001	Cluster of actin [Elaeis guineensis] (gi|192910740)	PREDICTED: actin-100-like isoform X2 [Elaeis guineensis]	gi|743787448	Elaeis guinensins protein.fasta	37029.4	1	2	2	63	0.00122	0.506
af_BIOPALMA_rep_biologicas	AF	AFp3	Mudpit_Plate_AF_C1_20160402_AFp3_R3_05F_F001	Cluster of PREDICTED: LOW QUALITY PROTEIN: sucrose synthase 4-like [Elaeis guineensis] (gi|743844527)	PREDICTED: sucrose synthase 4 [Elaeis guineensis]	gi|743784278	Elaeis guinensins protein.fasta	92769.5	1	2	2	4	7.75e-05	0.0593
af_BIOPALMA_rep_biologicas	AF	AFp3	Mudpit_Plate_AF_C1_20160402_AFp3_R3_05F_F001	Cluster of PREDICTED: probable aquaporin TIP1-1 [Elaeis guineensis] (gi|743890980)	PREDICTED: probable aquaporin TIP1-1 [Elaeis guineensis]	gi|743890980	Elaeis guinensins protein.fasta	25784.4	0.95	1	1	1	1.94e-05	0.064
af_BIOPALMA_rep_biologicas	AF	AFp3	Mudpit_Plate_AF_C1_20160402_AFp3_R3_05F_F001	Cluster of PREDICTED: upstream activation factor subunit spp27-like [Elaeis guineensis] (gi|743861861)	PREDICTED: upstream activation factor subunit spp27-like [Elaeis guineensis]	gi|743861861	Elaeis guinensins protein.fasta	13184.8	1	2	2	3	5.81e-05	0.0917
af_BIOPALMA_rep_biologicas	AF	AFp3	Mudpit_Plate_AF_C1_20160402_AFp3_R3_05F_F001	Cluster of PREDICTED: 14-3-3-like protein isoform X2 [Elaeis guineensis] (gi|743823719)	PREDICTED: 14-3-3-like protein [Elaeis guineensis]	gi|743771755	Elaeis guinensins protein.fasta	29437.4	1	1	1	33	0.000639	0.241
af_BIOPALMA_rep_biologicas	AF	AFp3	Mudpit_Plate_AF_C1_20160402_AFp3_R3_05F_F001	Cluster of PREDICTED: 40S ribosomal protein S16-like [Elaeis guineensis] (gi|743773202)	PREDICTED: 40S ribosomal protein S16-like [Elaeis guineensis]	gi|743773202,gi|743773204,gi|743808453,gi|743872502	Elaeis guinensins protein.fasta	16253.8	0.151	0	0	0	0	0
af_BIOPALMA_rep_biologicas	AF	AFp3	Mudpit_Plate_AF_C1_20160402_AFp3_R3_05F_F001	Cluster of PREDICTED: pyruvate kinase, cytosolic isozyme-like isoform X1 [Elaeis guineensis] (gi|743878627)	PREDICTED: pyruvate kinase, cytosolic isozyme-like isoform X1 [Elaeis guineensis]	gi|743878627	Elaeis guinensins protein.fasta	57606.9	1	4	4	7	0.000136	0.302
af_BIOPALMA_rep_biologicas	AF	AFp3	Mudpit_Plate_AF_C1_20160402_AFp3_R3_05F_F001	Cluster of PREDICTED: 40S ribosomal protein S18 [Elaeis guineensis] (gi|743824336)	PREDICTED: 40S ribosomal protein S18 [Elaeis guineensis]	gi|743824336,gi|743893307	Elaeis guinensins protein.fasta	17608.2	0.984	0	0	5	9.68e-05	0.0987
af_BIOPALMA_rep_biologicas	AF	AFp3	Mudpit_Plate_AF_C1_20160402_AFp3_R3_05F_F001	Cluster of PREDICTED: ATP synthase subunit beta, mitochondrial [Elaeis guineensis] (gi|743794377)	PREDICTED: ATP synthase subunit beta, mitochondrial [Elaeis guineensis]	gi|743794377	Elaeis guinensins protein.fasta	59710	1	3	3	38	0.000736	0.476
af_BIOPALMA_rep_biologicas	AF	AFp3	Mudpit_Plate_AF_C1_20160402_AFp3_R3_05F_F001	Cluster of PREDICTED: glutathione S-transferase F11-like [Elaeis guineensis] (gi|743889616)	PREDICTED: glutathione S-transferase F11-like [Elaeis guineensis]	gi|743889616	Elaeis guinensins protein.fasta	25235.5	1	2	2	2	3.87e-05	0.215
af_BIOPALMA_rep_biologicas	AF	AFp3	Mudpit_Plate_AF_C1_20160402_AFp3_R3_05F_F001	Cluster of PREDICTED: basic blue protein-like [Elaeis guineensis] (gi|743771718)	PREDICTED: basic blue protein-like [Elaeis guineensis]	gi|743771718	Elaeis guinensins protein.fasta	13120.8	0.71	1	1	1	1.94e-05	0.171
af_BIOPALMA_rep_biologicas	AF	AFp3	Mudpit_Plate_AF_C1_20160402_AFp3_R3_05F_F001	Cluster of PREDICTED: L-ascorbate peroxidase, cytosolic-like [Elaeis guineensis] (gi|743876166)	PREDICTED: L-ascorbate peroxidase, cytosolic-like [Elaeis guineensis]	gi|743876166	Elaeis guinensins protein.fasta	27386.1	1	3	3	30	0.000581	0.566
af_BIOPALMA_rep_biologicas	AF	AFp3	Mudpit_Plate_AF_C1_20160402_AFp3_R3_05F_F001	Cluster of PREDICTED: shikimate O-hydroxycinnamoyltransferase-like [Elaeis guineensis] (gi|743857191)	PREDICTED: shikimate O-hydroxycinnamoyltransferase-like [Elaeis guineensis]	gi|743857191	Elaeis guinensins protein.fasta	47351.9	0.976	1	1	1	1.94e-05	0.0576
af_BIOPALMA_rep_biologicas	AF	AFp3	Mudpit_Plate_AF_C1_20160402_AFp3_R3_05F_F001	Cluster of actin [Elaeis guineensis] (gi|192910740)	PREDICTED: actin-like [Elaeis guineensis]	gi|743882617	Elaeis guinensins protein.fasta	41636.5	0.967	0	0	172	0.00333	0.385
af_BIOPALMA_rep_biologicas	AF	AFp3	Mudpit_Plate_AF_C1_20160402_AFp3_R3_05F_F001	Cluster of PREDICTED: protein RALF-like 33 [Elaeis guineensis] (gi|743819853)	PREDICTED: protein RALF-like 33 [Elaeis guineensis]	gi|743819853	Elaeis guinensins protein.fasta	12194.3	0.999	1	1	2	3.87e-05	0.154
af_BIOPALMA_rep_biologicas	AF	AFp3	Mudpit_Plate_AF_C1_20160402_AFp3_R3_05F_F001	Cluster of PREDICTED: LOW QUALITY PROTEIN: protein IN2-1 homolog B-like [Elaeis guineensis] (gi|743892338)	glutathione S-transferase [Elaeis guineensis]	gi|192910866	Elaeis guinensins protein.fasta	27531.1	0.949	0	0	8	0.000155	0.411
af_BIOPALMA_rep_biologicas	AF	AFp3	Mudpit_Plate_AF_C1_20160402_AFp3_R3_05F_F001	Cluster of PREDICTED: proteasome subunit alpha type-2-A [Elaeis guineensis] (gi|743834511)	PREDICTED: proteasome subunit alpha type-2-A [Elaeis guineensis]	gi|743834511	Elaeis guinensins protein.fasta	25625.4	1	2	2	2	3.87e-05	0.119
af_BIOPALMA_rep_biologicas	AF	AFp3	Mudpit_Plate_AF_C1_20160402_AFp3_R3_05F_F001	Cluster of PREDICTED: 40S ribosomal protein S17-like [Elaeis guineensis] (gi|743829063)	PREDICTED: 40S ribosomal protein S17-like [Elaeis guineensis]	gi|743777180	Elaeis guinensins protein.fasta	16124.3	1	1	1	2	3.87e-05	0.213
af_BIOPALMA_rep_biologicas	AF	AFp3	Mudpit_Plate_AF_C1_20160402_AFp3_R3_05F_F001	Cluster of PREDICTED: phosphoglycerate kinase, cytosolic [Elaeis guineensis] (gi|743760379)	PREDICTED: phosphoglycerate kinase, cytosolic [Elaeis guineensis]	gi|743760379	Elaeis guinensins protein.fasta	42427.4	1	2	3	27	0.000523	0.347
af_BIOPALMA_rep_biologicas	AF	AFp3	Mudpit_Plate_AF_C1_20160402_AFp3_R3_05F_F001	Cluster of PREDICTED: chaperone protein ClpB1 [Elaeis guineensis] (gi|743756256)	PREDICTED: chaperone protein ClpB1-like [Elaeis guineensis]	gi|743796117	Elaeis guinensins protein.fasta	101423	0.962	0	0	3	5.81e-05	0.035
af_BIOPALMA_rep_biologicas	AF	AFp3	Mudpit_Plate_AF_C1_20160402_AFp3_R3_05F_F001	Cluster of PREDICTED: enolase 2 [Elaeis guineensis] (gi|743825640)	PREDICTED: enolase 2 [Elaeis guineensis]	gi|743825640	Elaeis guinensins protein.fasta	47787.2	1	4	5	66	0.00128	0.609
af_BIOPALMA_rep_biologicas	AF	AFp3	Mudpit_Plate_AF_C1_20160402_AFp3_R3_05F_F001	Cluster of PREDICTED: 40S ribosomal protein S17-like [Elaeis guineensis] (gi|743829063)	PREDICTED: 40S ribosomal protein S17-like [Elaeis guineensis]	gi|743873711	Elaeis guinensins protein.fasta	16096.1	0.7	0	0	1	1.94e-05	0.0709
af_BIOPALMA_rep_biologicas	AF	AFp3	Mudpit_Plate_AF_C1_20160402_AFp3_R3_05F_F001	Cluster of PREDICTED: phosphoenolpyruvate carboxylase 2-like [Elaeis guineensis] (gi|743799873)	PREDICTED: phosphoenolpyruvate carboxylase 2-like [Elaeis guineensis]	gi|743799873	Elaeis guinensins protein.fasta	110055	1	9	9	43	0.000833	0.325
af_BIOPALMA_rep_biologicas	AF	AFp3	Mudpit_Plate_AF_C1_20160402_AFp3_R3_05F_F001	Cluster of PREDICTED: patellin-3-like [Elaeis guineensis] (gi|743764635)	PREDICTED: patellin-3-like [Elaeis guineensis]	gi|743764635	Elaeis guinensins protein.fasta	61349.6	0.136	0	0	1	1.94e-05	0.0287
af_BIOPALMA_rep_biologicas	AF	AFp3	Mudpit_Plate_AF_C1_20160402_AFp3_R3_05F_F001	Cluster of PREDICTED: mitogen-activated protein kinase 1 [Elaeis guineensis] (gi|743770498)	PREDICTED: mitogen-activated protein kinase 1 [Elaeis guineensis]	gi|743770498	Elaeis guinensins protein.fasta	45050	0.994	1	1	1	1.94e-05	0.0556
af_BIOPALMA_rep_biologicas	AF	AFp3	Mudpit_Plate_AF_C1_20160402_AFp3_R3_05F_F001	Cluster of PREDICTED: 18.1 kDa class I heat shock protein-like [Elaeis guineensis] (gi|743810657)	PREDICTED: 18.1 kDa class I heat shock protein-like [Elaeis guineensis]	gi|743810657	Elaeis guinensins protein.fasta	18137.6	1	2	2	4	7.75e-05	0.194
af_BIOPALMA_rep_biologicas	AF	AFp3	Mudpit_Plate_AF_C1_20160402_AFp3_R3_05F_F001	Cluster of PREDICTED: phosphoenolpyruvate carboxylase 2-like [Elaeis guineensis] (gi|743799873)	PREDICTED: phosphoenolpyruvate carboxylase, housekeeping isozyme-like [Elaeis guineensis]	gi|743770464	Elaeis guinensins protein.fasta	110167	1	7	8	41	0.000794	0.307
af_BIOPALMA_rep_biologicas	AF	AFp3	Mudpit_Plate_AF_C1_20160402_AFp3_R3_05F_F001	Cluster of PREDICTED: histone H2A [Elaeis guineensis] (gi|743869048)	PREDICTED: histone H2A [Elaeis guineensis]	gi|743869048	Elaeis guinensins protein.fasta	15536.8	1	3	3	9	0.000174	0.463
af_BIOPALMA_rep_biologicas	AF	AFp3	Mudpit_Plate_AF_C1_20160402_AFp3_R3_05F_F001	Cluster of PREDICTED: malate dehydrogenase, cytoplasmic [Elaeis guineensis] (gi|743835732)	PREDICTED: malate dehydrogenase, cytoplasmic [Elaeis guineensis]	gi|743835732	Elaeis guinensins protein.fasta	35459.4	1	2	2	10	0.000194	0.343
af_BIOPALMA_rep_biologicas	AF	AFp3	Mudpit_Plate_AF_C1_20160402_AFp3_R3_05F_F001	Cluster of PREDICTED: peptide-N4-(N-acetyl-beta-glucosaminyl)asparagine amidase A-like [Elaeis guineensis] (gi|743770446)	PREDICTED: peptide-N4-(N-acetyl-beta-glucosaminyl)asparagine amidase A-like [Elaeis guineensis]	gi|743770446	Elaeis guinensins protein.fasta	68043.3	0.865	0	0	0	0	0
af_BIOPALMA_rep_biologicas	AF	AFp3	Mudpit_Plate_AF_C1_20160402_AFp3_R3_05F_F001	Cluster of PREDICTED: cysteine synthase [Elaeis guineensis] (gi|743774724)	PREDICTED: cysteine synthase [Elaeis guineensis]	gi|743774724	Elaeis guinensins protein.fasta	34217.3	0.314	0	0	0	0	0
af_BIOPALMA_rep_biologicas	AF	AFp3	Mudpit_Plate_AF_C1_20160402_AFp3_R3_05F_F001	Cluster of PREDICTED: aspartate aminotransferase, mitochondrial [Elaeis guineensis] (gi|743799817)	PREDICTED: aspartate aminotransferase, mitochondrial [Elaeis guineensis]	gi|743799817	Elaeis guinensins protein.fasta	45102.2	0.998	1	1	1	1.94e-05	0.0199
af_BIOPALMA_rep_biologicas	AF	AFp3	Mudpit_Plate_AF_C1_20160402_AFp3_R3_05F_F001	Cluster of PREDICTED: 2,3-bisphosphoglycerate-independent phosphoglycerate mutase-like [Elaeis guineensis] (gi|743819065)	PREDICTED: 2,3-bisphosphoglycerate-independent phosphoglycerate mutase [Elaeis guineensis]	gi|743789069	Elaeis guinensins protein.fasta	61164	0.912	0	0	6	0.000116	0.093
af_BIOPALMA_rep_biologicas	AF	AFp3	Mudpit_Plate_AF_C1_20160402_AFp3_R3_05F_F001	Cluster of PREDICTED: heat shock cognate 70 kDa protein 2-like [Elaeis guineensis] (gi|743775991)	PREDICTED: heat shock cognate 70 kDa protein 2 [Elaeis guineensis]	gi|743787201	Elaeis guinensins protein.fasta	71183.3	0.962	0	0	38	0.000736	0.207
af_BIOPALMA_rep_biologicas	AF	AFp3	Mudpit_Plate_AF_C1_20160402_AFp3_R3_05F_F001	Cluster of PREDICTED: probable quinone oxidoreductase [Elaeis guineensis] (gi|743778380)	PREDICTED: probable quinone oxidoreductase [Elaeis guineensis]	gi|743778380	Elaeis guinensins protein.fasta	41824.5	1	1	1	2	3.87e-05	0.0746
af_BIOPALMA_rep_biologicas	AF	AFp3	Mudpit_Plate_AF_C1_20160402_AFp3_R3_05F_F001	Cluster of PREDICTED: cell division cycle protein 48 homolog [Elaeis guineensis] (gi|743835093)	PREDICTED: cell division cycle protein 48 homolog [Elaeis guineensis]	gi|743835093	Elaeis guinensins protein.fasta	89966.6	0.89	0	0	2	3.87e-05	0.0284
af_BIOPALMA_rep_biologicas	AF	AFp3	Mudpit_Plate_AF_C1_20160402_AFp3_R3_05F_F001	Cluster of PREDICTED: 60S ribosomal protein L12-3 [Elaeis guineensis] (gi|743812447)	PREDICTED: 60S ribosomal protein L12-3 [Elaeis guineensis]	gi|743812447	Elaeis guinensins protein.fasta	17807.5	1	1	1	3	5.81e-05	0.0964
af_BIOPALMA_rep_biologicas	AF	AFp3	Mudpit_Plate_AF_C1_20160402_AFp3_R3_05F_F001	Cluster of PREDICTED: lactoylglutathione lyase [Elaeis guineensis] (gi|743820740)	PREDICTED: lactoylglutathione lyase [Elaeis guineensis]	gi|743820740	Elaeis guinensins protein.fasta	32896.9	1	5	5	5	9.68e-05	0.288
af_BIOPALMA_rep_biologicas	AF	AFp3	Mudpit_Plate_AF_C1_20160402_AFp3_R3_05F_F001	Cluster of PREDICTED: lipoxygenase homology domain-containing protein 1-like [Elaeis guineensis] (gi|743778359)	PREDICTED: lipoxygenase homology domain-containing protein 1-like [Elaeis guineensis]	gi|743778359	Elaeis guinensins protein.fasta	19495.6	1	4	4	4	7.75e-05	0.539
af_BIOPALMA_rep_biologicas	AF	AFp3	Mudpit_Plate_AF_C1_20160402_AFp3_R3_05F_F001	Cluster of PREDICTED: ADP,ATP carrier protein 1, mitochondrial-like [Elaeis guineensis] (gi|743864173)	PREDICTED: ADP,ATP carrier protein 1, mitochondrial-like [Elaeis guineensis]	gi|743864173	Elaeis guinensins protein.fasta	41913.9	0.877	0	0	1	1.94e-05	0.0284
af_BIOPALMA_rep_biologicas	AF	AFp3	Mudpit_Plate_AF_C1_20160402_AFp3_R3_05F_F001	Cluster of PREDICTED: heat shock cognate 70 kDa protein 2-like [Elaeis guineensis] (gi|743775991)	PREDICTED: heat shock cognate 70 kDa protein 2-like [Elaeis guineensis]	gi|743775991	Elaeis guinensins protein.fasta	71447	1	3	3	44	0.000852	0.311
af_BIOPALMA_rep_biologicas	AF	AFp3	Mudpit_Plate_AF_C1_20160402_AFp3_R3_05F_F001	Cluster of PREDICTED: elongation factor 2-like [Elaeis guineensis] (gi|743796220)	PREDICTED: elongation factor 2-like isoform X2 [Elaeis guineensis]	gi|743866613	Elaeis guinensins protein.fasta	94133.3	0.946	0	0	5	9.68e-05	0.0285
af_BIOPALMA_rep_biologicas	AF	AFp3	Mudpit_Plate_AF_C1_20160402_AFp3_R3_05F_F001	Cluster of PREDICTED: osmotin-like protein [Elaeis guineensis] (gi|743775988)	PREDICTED: osmotin-like protein [Elaeis guineensis]	gi|743775988	Elaeis guinensins protein.fasta	27666.6	0.93	0	0	0	0	0
af_BIOPALMA_rep_biologicas	AF	AFp3	Mudpit_Plate_AF_C1_20160402_AFp3_R3_05F_F001	Cluster of PREDICTED: heat shock cognate 70 kDa protein 2-like [Elaeis guineensis] (gi|743775991)	PREDICTED: heat shock cognate 70 kDa protein 2-like [Elaeis guineensis]	gi|743818520	Elaeis guinensins protein.fasta	70925.4	1	1	1	21	0.000407	0.13
af_BIOPALMA_rep_biologicas	AF	AFp3	Mudpit_Plate_AF_C1_20160402_AFp3_R3_05F_F001	Cluster of PREDICTED: probable mitochondrial-processing peptidase subunit beta [Elaeis guineensis] (gi|743837205)	PREDICTED: LOW QUALITY PROTEIN: probable mitochondrial-processing peptidase subunit beta [Elaeis guineensis]	gi|743847632	Elaeis guinensins protein.fasta	57945.4	1	0	0	3	5.81e-05	0.122
af_BIOPALMA_rep_biologicas	AF	AFp3	Mudpit_Plate_AF_C1_20160402_AFp3_R3_05F_F001	Cluster of PREDICTED: serine carboxypeptidase-like 34 isoform X2 [Elaeis guineensis] (gi|743775978)	PREDICTED: serine carboxypeptidase-like 34 isoform X2 [Elaeis guineensis]	gi|743775978	Elaeis guinensins protein.fasta	43246.8	1	1	1	2	3.87e-05	0.0577
af_BIOPALMA_rep_biologicas	AF	AFp3	Mudpit_Plate_AF_C1_20160402_AFp3_R3_05F_F001	Cluster of PREDICTED: hypersensitive-induced response protein 1-like [Elaeis guineensis] (gi|743797758)	PREDICTED: hypersensitive-induced response protein 1-like [Elaeis guineensis]	gi|743755077,gi|743755079	Elaeis guinensins protein.fasta	31544	1	1	1	8	0.000155	0.0909
af_BIOPALMA_rep_biologicas	AF	AFp3	Mudpit_Plate_AF_C1_20160402_AFp3_R3_05F_F001	Cluster of PREDICTED: 5-methyltetrahydropteroyltriglutamate--homocysteine methyltransferase 1-like [Elaeis guineensis] (gi|743774958)	PREDICTED: 5-methyltetrahydropteroyltriglutamate--homocysteine methyltransferase 1 [Elaeis guineensis]	gi|743880751	Elaeis guinensins protein.fasta	84769.3	1	0	0	4	7.75e-05	0.0809
af_BIOPALMA_rep_biologicas	AF	AFp3	Mudpit_Plate_AF_C1_20160402_AFp3_R3_05F_F001	Cluster of PREDICTED: annexin D1-like [Elaeis guineensis] (gi|743849454)	PREDICTED: annexin D1-like [Elaeis guineensis]	gi|743849454	Elaeis guinensins protein.fasta	35510.8	1	2	2	3	5.81e-05	0.105
af_BIOPALMA_rep_biologicas	AF	AFp3	Mudpit_Plate_AF_C1_20160402_AFp3_R3_05F_F001	Cluster of PREDICTED: uncharacterized protein LOC105041023 isoform X2 [Elaeis guineensis] (gi|743771646)	PREDICTED: uncharacterized protein LOC105041023 isoform X2 [Elaeis guineensis]	gi|743771646	Elaeis guinensins protein.fasta	26866.3	0.448	1	1	1	1.94e-05	0.163
af_BIOPALMA_rep_biologicas	AF	AFp3	Mudpit_Plate_AF_C1_20160402_AFp3_R3_05F_F001	Cluster of PREDICTED: polyphenol oxidase, chloroplastic-like [Elaeis guineensis] (gi|743784146)	PREDICTED: polyphenol oxidase, chloroplastic-like [Elaeis guineensis]	gi|743784146	Elaeis guinensins protein.fasta	65992.2	1	3	3	15	0.000291	0.177
af_BIOPALMA_rep_biologicas	AF	AFp3	Mudpit_Plate_AF_C1_20160402_AFp3_R3_05F_F001	Cluster of PREDICTED: elongation factor 1-alpha-like [Elaeis guineensis] (gi|743842438)	PREDICTED: elongation factor 1-alpha-like [Elaeis guineensis]	gi|743849427,gi|743849431	Elaeis guinensins protein.fasta	49401.3	1	2	2	34	0.000659	0.313
af_BIOPALMA_rep_biologicas	AF	AFp3	Mudpit_Plate_AF_C1_20160402_AFp3_R3_05F_F001	Cluster of PREDICTED: chaperonin CPN60-2, mitochondrial-like [Elaeis guineensis] (gi|743826168)	PREDICTED: chaperonin CPN60-2, mitochondrial-like [Elaeis guineensis]	gi|743826168	Elaeis guinensins protein.fasta	61191.9	0.995	1	1	1	1.94e-05	0.04
af_BIOPALMA_rep_biologicas	AF	AFp3	Mudpit_Plate_AF_C1_20160402_AFp3_R3_05F_F001	Cluster of PREDICTED: adenosylhomocysteinase [Elaeis guineensis] (gi|743880094)	PREDICTED: adenosylhomocysteinase [Elaeis guineensis]	gi|743880094	Elaeis guinensins protein.fasta	53199.9	1	1	1	10	0.000194	0.214
af_BIOPALMA_rep_biologicas	AF	AFp3	Mudpit_Plate_AF_C1_20160402_AFp3_R3_05F_F001	Cluster of PREDICTED: serine hydroxymethyltransferase 4-like [Elaeis guineensis] (gi|743880092)	PREDICTED: serine hydroxymethyltransferase 4-like [Elaeis guineensis]	gi|743880092	Elaeis guinensins protein.fasta	51630.6	1	1	1	4	7.75e-05	0.144
af_BIOPALMA_rep_biologicas	AF	AFp3	Mudpit_Plate_AF_C1_20160402_AFp3_R3_05F_F001	Cluster of PREDICTED: 40S ribosomal protein S14 [Elaeis guineensis] (gi|743830177)	PREDICTED: 40S ribosomal protein S14 [Elaeis guineensis]	gi|743830177	Elaeis guinensins protein.fasta	16381.1	1	2	2	5	9.68e-05	0.247
af_BIOPALMA_rep_biologicas	AF	AFp3	Mudpit_Plate_AF_C1_20160402_AFp3_R3_05F_F001	Cluster of PREDICTED: obg-like ATPase 1 [Elaeis guineensis] (gi|743803507)	PREDICTED: obg-like ATPase 1 [Elaeis guineensis]	gi|743803507	Elaeis guinensins protein.fasta	44526.4	0.991	1	1	1	1.94e-05	0.0711
af_BIOPALMA_rep_biologicas	AF	AFp3	Mudpit_Plate_AF_C1_20160402_AFp3_R3_05F_F001	Cluster of PREDICTED: 14-3-3-like protein isoform X2 [Elaeis guineensis] (gi|743823719)	PREDICTED: 14-3-3-like protein B [Elaeis guineensis]	gi|743840853	Elaeis guinensins protein.fasta	29432.2	0.32	0	0	19	0.000368	0.0881
af_BIOPALMA_rep_biologicas	AF	AFp3	Mudpit_Plate_AF_C1_20160402_AFp3_R3_05F_F001	Cluster of PREDICTED: pyruvate kinase, cytosolic isozyme [Elaeis guineensis] (gi|743775291)	PREDICTED: pyruvate kinase, cytosolic isozyme [Elaeis guineensis]	gi|743775291	Elaeis guinensins protein.fasta	55455.7	1	2	2	4	7.75e-05	0.14
af_BIOPALMA_rep_biologicas	AF	AFp3	Mudpit_Plate_AF_C1_20160402_AFp3_R3_05F_F001	Cluster of PREDICTED: carboxymethylenebutenolidase homolog [Elaeis guineensis] (gi|743794250)	PREDICTED: carboxymethylenebutenolidase homolog [Elaeis guineensis]	gi|743794250	Elaeis guinensins protein.fasta	30088.6	0.753	0	0	2	3.87e-05	0.0289
af_BIOPALMA_rep_biologicas	AF	AFp3	Mudpit_Plate_AF_C1_20160402_AFp3_R3_05F_F001	Cluster of PREDICTED: universal stress protein A-like protein [Elaeis guineensis] (gi|743845102)	PREDICTED: universal stress protein A-like protein [Elaeis guineensis]	gi|743845102	Elaeis guinensins protein.fasta	24423.2	1	1	1	1	1.94e-05	0.0622
af_BIOPALMA_rep_biologicas	AF	AFp3	Mudpit_Plate_AF_C1_20160402_AFp3_R3_05F_F001	Cluster of glutathione S-transferase [Elaeis guineensis] (gi|448872672)	glutathione S-transferase [Elaeis guineensis]	gi|448872672,gi|743865392	Elaeis guinensins protein.fasta	23718.3	0.999	1	1	4	7.75e-05	0.148
af_BIOPALMA_rep_biologicas	AF	AFp3	Mudpit_Plate_AF_C1_20160402_AFp3_R3_05F_F001	Cluster of PREDICTED: basic blue protein-like [Elaeis guineensis] (gi|743823761)	PREDICTED: basic blue protein-like [Elaeis guineensis]	gi|743823761	Elaeis guinensins protein.fasta	13489.2	0.999	1	1	1	1.94e-05	0.143
af_BIOPALMA_rep_biologicas	AF	AFp3	Mudpit_Plate_AF_C1_20160402_AFp3_R3_05F_F001	Cluster of PREDICTED: uncharacterized protein LOC105051936 [Elaeis guineensis] (gi|743817291)	PREDICTED: uncharacterized protein LOC105051936 [Elaeis guineensis]	gi|743817291	Elaeis guinensins protein.fasta	26604.7	1	3	3	3	5.81e-05	0.166
[truncated: 1,196 more rows]

## Sheet: Quatitative Peptide Report
Differential accumulation of proteins in oil palms affected by fatal yellowing disease
Sidney Vasconcelos do Nascimento, Marcelo Murad Magalhães, Roberto Lisboa Cunha, Paulo Henrique de Oliveira Costa, Ronnie Cley de Oliveira Alves, Guilherme Corrêa de Oliveira, Rafael Borges da Silva Valadares
S3C Table - Data from Biopalma (Area II) plant proteomes.
C) Quatitative Peptide Report
[truncated: 6,573 more rows]

## Sheet: Quantitative Spectrum Report
Differential accumulation of proteins in oil palms affected by fatal yellowing disease
[truncated: 14,462 more rows]
