# Supplementary material for: Differential accumulation of proteins in oil palms affected by fatal yellowing disease
Source: PLoS One. 2018 Apr 5;13(4):e0195538. doi: 10.1371/journal.pone.0195538 (PMC5886584; doi:10.1371/journal.pone.0195538)
Supplement: S4 Table — A) Quantitative samples view. B) Protein report. C) Quantitative peptide report. D) Quantitative spectrum report. (XLS) [file pone.0195538.s004.xls]

## Sheet: Quantitative Samples View
Differential accumulation of proteins in oil palms affected by fatal yellowing disease
Sidney Vasconcelos do Nascimento, Marcelo Murad Magalhães, Roberto Lisboa Cunha, Paulo Henrique de Oliveira Costa, Ronnie Cley de Oliveira Alves, Guilherme Corrêa de Oliveira, Rafael Borges da Silva Valadares
S4A Table - Data from Marborges (Area I) plant proteomes for analysis of plants between different stages of Fatal Yellowing symptoms.
A) Quantitative Samples View
#Af_levels_q2016, Quantitative Samples View Report created on 09/12/2017
Af_levels_q2016
#	Identified Proteins (367)	Accession Number	Molecular Weight	Protein Grouping Ambiguity	Permutation Test (p-value) (p < 0.05000)	Log2 Fold Change by Category	Mudpit_Plate_afN1_A1_20160411_AFn1_R1_05F_F001	Std Dev(Mudpit_Plate_afN1_A1_20160411_AFn1_R1_05F_F001)	Mudpit_Plate_afN1_B1_20160411_AFn1_R2_05F_F001	Std Dev(Mudpit_Plate_afN1_B1_20160411_AFn1_R2_05F_F001)	Mudpit_Plate_afN1_C1_20160411_AFn1_R3_05F_F001	Std Dev(Mudpit_Plate_afN1_C1_20160411_AFn1_R3_05F_F001)	Mudpit_Plate_AFn5_A2_20160412_AFn5_R1_05F_F002	Std Dev(Mudpit_Plate_AFn5_A2_20160412_AFn5_R1_05F_F002)	Mudpit_Plate_AFn5_B1_20160412_AFn5_R2_05F_F001	Std Dev(Mudpit_Plate_AFn5_B1_20160412_AFn5_R2_05F_F001)	Mudpit_Plate_AFn5_C1_20160412_AFn5_R3_05F_F001	Std Dev(Mudpit_Plate_AFn5_C1_20160412_AFn5_R3_05F_F001)	Mudpit_Plate_AFn9_A1_20160413_AFn9_R1_05F_F001	Std Dev(Mudpit_Plate_AFn9_A1_20160413_AFn9_R1_05F_F001)	Mudpit_Plate_AFn9_B1_20160413_AFn9_R2_05F_F001	Std Dev(Mudpit_Plate_AFn9_B1_20160413_AFn9_R2_05F_F001)	Mudpit_Plate_AFn9_B5_20160413_AFn9_R2_05F_F005	Std Dev(Mudpit_Plate_AFn9_B5_20160413_AFn9_R2_05F_F005)
1	Cluster of PREDICTED: polyphenol oxidase, chloroplastic-like [Elaeis guineensis] (gi|743784146)	gi|743784146 [2]	66 kDa	true	0.001		0	0	0	0	0	0	13.46	2.23795	12.26	1.17516	11.82	1.34494	11.83	1.35351	12.2	1.61451	12	0.923794
1.1	PREDICTED: polyphenol oxidase, chloroplastic-like [Elaeis guineensis]	gi|743784146	66 kDa	true	0.001		0	0	0	0	0	0	13.46	2.23795	11.78	1.17376	11.82	1.34494	12.01	1.3684	12.41	1.74126	11.95	0.924141
1.2	PREDICTED: polyphenol oxidase, chloroplastic-like [Elaeis guineensis]	gi|743886465	66 kDa	true	0.001		0	0	0	0	0	0	13.46	2.23795	12.67	1.00065	11.82	1.34494	11.47	1.3525	11.93	1.37174	12.12	0.915722
2	Cluster of PREDICTED: LOW QUALITY PROTEIN: sucrose synthase 4-like [Elaeis guineensis] (gi|743844527)	gi|743844527 [3]	93 kDa	true	0.001		10.28	0	11.88	0.443418	12	0.868396	0	0	0	0	0	0	0	0	13.09	1.84419	12.06	1.16402
2.1	PREDICTED: sucrose synthase 4 [Elaeis guineensis]	gi|743784278	93 kDa	true	0.001		10.28	0	11.88	0	12	0.868396	0	0	0	0	0	0	0	0	12.77	0.726069	11.62	1.1378
2.2	PREDICTED: LOW QUALITY PROTEIN: sucrose synthase 4-like [Elaeis guineensis]	gi|743844527	93 kDa	true	0.042		0	0	11.88	0	0	0	0	0	0	0	0	0	0	0	15.31	0	12.14	0.981396
2.3	PREDICTED: sucrose synthase 1-like [Elaeis guineensis]	gi|743774091	93 kDa	true	0.042		0	0	11.88	0	0	0	0	0	0	0	0	0	0	0	13.42	1.65001	13.13	0
2.4	sucrose synthase1, partial [Elaeis guineensis]	gi|353441130	27 kDa	true	1		0	0	0	0	0	0	0	0	0	0	0	0	0	0	0	0	0	0
2.5	PREDICTED: sucrose synthase 1 [Elaeis guineensis]	gi|743850338	93 kDa	true	1		0	0	0	0	0	0	0	0	0	0	0	0	0	0	0	0	0	0
2.6	PREDICTED: sucrose synthase 2-like [Elaeis guineensis]	gi|743840498	93 kDa	true	1		0	0	0	0	0	0	0	0	0	0	0	0	0	0	0	0	0	0
2.7	PREDICTED: sucrose synthase 1-like isoform X1 [Elaeis guineensis]	gi|743822746 (+2)	93 kDa	true	1		0	0	0	0	0	0	0	0	0	0	0	0	0	0	0	0	0	0
3	Cluster of PREDICTED: LOW QUALITY PROTEIN: 2,3-bisphosphoglycerate-independent phosphoglycerate mutase-like [Elaeis guineensis] (gi|743843487)	gi|743843487 [2]	61 kDa	true	0.001		17.06	0	12.6	0.409719	0	0	0	0	0	0	0	0	12.56	1.92196	12.84	0.395911	11.96	0
3.1	PREDICTED: LOW QUALITY PROTEIN: 2,3-bisphosphoglycerate-independent phosphoglycerate mutase-like [Elaeis guineensis]	gi|743843487	61 kDa	true	0.001		0	0	12.63	0.408931	0	0	0	0	0	0	0	0	12.12	3.5598	12.84	0	11.96	0
3.2	PREDICTED: 2,3-bisphosphoglycerate-independent phosphoglycerate mutase-like [Elaeis guineensis]	gi|743819065	61 kDa	true	0.001		17.06	0	12.58	0.4105	0	0	0	0	0	0	0	0	12.92	1.00056	12.84	0	0	0
3.3	PREDICTED: 2,3-bisphosphoglycerate-independent phosphoglycerate mutase [Elaeis guineensis]	gi|743789069	61 kDa	true	1		0	0	0	0	0	0	0	0	0	0	0	0	0	0	0	0	0	0
3.4	putative phosphoglycerate mutase protein, partial [Elaeis guineensis]	gi|374255952	27 kDa	true	1		0	0	0	0	0	0	0	0	0	0	0	0	0	0	0	0	0	0
4	Cluster of PREDICTED: L-ascorbate peroxidase, cytosolic [Elaeis guineensis] (gi|743781660)	gi|743781660 [2]	27 kDa	true	0.001		0	0	0	0	0	0	12.01	1.8721	13.69	0.38875	0	0	11.37	0.904505	11.82	2.7302	12.22	1.10546
4.1	PREDICTED: L-ascorbate peroxidase, cytosolic [Elaeis guineensis]	gi|743781660	27 kDa	true	0.001		0	0	0	0	0	0	11.62	1.82359	13.69	0	0	0	11.66	0.842957	13.87	2.64423	12.04	1.55843
4.2	PREDICTED: L-ascorbate peroxidase, cytosolic-like [Elaeis guineensis]	gi|743876166	27 kDa	true	0.001		0	0	0	0	0	0	13.1	1.7952	13.69	0	0	0	10.9	0.673443	11.54	2.82024	12.32	0.916467
4.3	PREDICTED: L-ascorbate peroxidase, cytosolic-like [Elaeis guineensis]	gi|743787774	28 kDa	true	1		0	0	0	0	0	0	0	0	0	0	0	0	0	0	0	0	0	0
5	Cluster of PREDICTED: histone H2B-like [Elaeis guineensis] (gi|743787390)	gi|743787390	20 kDa	true	0.001		0	0	0	0	0	0	12.54	0.543355	12.56	0	11.62	1.14573	12.58	0.461572	11.19	1.49182	10.86	0.657651
5.1	PREDICTED: histone H2B.1 [Elaeis guineensis]	gi|743869044	16 kDa	true	0.001		0	0	0	0	0	0	12.54	0.543355	12.56	0	11.62	1.14573	12.58	0.461572	11.19	1.49182	10.86	0.657651
5.2	PREDICTED: histone H2B-like [Elaeis guineensis]	gi|743787390	20 kDa	true	1		0	0	0	0	0	0	0	0	0	0	0	0	0	0	0	0	0	0
5.3	PREDICTED: histone H2B [Elaeis guineensis]	gi|743842012	16 kDa	true	1		0	0	0	0	0	0	0	0	0	0	0	0	0	0	0	0	0	0
5.4	PREDICTED: histone H2B.11-like [Elaeis guineensis]	gi|743841974	17 kDa	true	1		0	0	0	0	0	0	0	0	0	0	0	0	0	0	0	0	0	0
6	Cluster of PREDICTED: pathogenesis-related protein 1-like [Elaeis guineensis] (gi|743844417)	gi|743844417 [3]	17 kDa	true	0.001		0	0	0	0	0	0	0	0	0	0	12.07	0.540284	11.72	2.11664	11.03	1.40669	11.62	1.69768
6.1	PREDICTED: pathogenesis-related protein 1-like [Elaeis guineensis]	gi|743844417	17 kDa	true	0.001		0	0	0	0	0	0	0	0	0	0	11.95	0.528309	12.36	2.22828	11.03	1.40669	11.87	1.55297
6.2	early flowering protein 1 [Elaeis guineensis]	gi|192910890 (+1)	17 kDa	true	0.0014		0	0	0	0	0	0	0	0	0	0	12.36	0	11.56	0.949104	0	0	9.95	0
6.3	PREDICTED: pathogenesis-related protein 1-like [Elaeis guineensis]	gi|743892418	17 kDa	true	1		0	0	0	0	0	0	0	0	0	0	0	0	0	0	0	0	0	0
6.4	PREDICTED: pathogenesis-related protein 1-like [Elaeis guineensis]	gi|743888609	17 kDa	true	1		0	0	0	0	0	0	0	0	0	0	0	0	0	0	0	0	0	0
7	Cluster of PREDICTED: peroxidase 3-like [Elaeis guineensis] (gi|743820630)	gi|743820630 [5]	35 kDa	true	0.001		11.87	1.35095	12.17	0.836898	10.56	0.686704	0	0	0	0	0	0	16.03	3.86207	13.03	2.12181	11.77	1.76074
7.1	PREDICTED: peroxidase 3-like [Elaeis guineensis]	gi|743820630	35 kDa	true	0.001		13.42	1.06738	12.35	0.496577	10.51	0.706289	0	0	0	0	0	0	16.03	3.86207	13.16	2.47057	11.31	0.855102
7.2	PREDICTED: peroxidase 3-like [Elaeis guineensis]	gi|743878625	35 kDa	true	0.001		11.46	2.26324	10.87	0	10.61	0	0	0	0	0	0	0	0	0	13.01	0	12.91	0.971289
7.3	PREDICTED: peroxidase 5-like [Elaeis guineensis]	gi|743777211	35 kDa	true	0.0014		11.79	0.43537	10.87	0	10.61	0	0	0	0	0	0	0	0	0	13.01	0	11.31	0
7.4	PREDICTED: peroxidase 5-like [Elaeis guineensis]	gi|743892884	35 kDa	true	0.0014		11.76	0	10.87	0	10.61	0	0	0	0	0	0	0	0	0	13.01	0	14.25	0.501059
7.5	PREDICTED: peroxidase 5-like [Elaeis guineensis]	gi|743843830	35 kDa	true	0.0083		11.76	0	10.87	0	10.61	0	0	0	0	0	0	0	0	0	13.01	0	11.31	0
7.6	PREDICTED: peroxidase 1-like [Elaeis guineensis]	gi|743878623	36 kDa	true	1		0	0	0	0	0	0	0	0	0	0	0	0	0	0	0	0	0	0
7.7	PREDICTED: peroxidase 5-like [Elaeis guineensis]	gi|743762080	34 kDa	true	1		0	0	0	0	0	0	0	0	0	0	0	0	0	0	0	0	0	0
7.8	PREDICTED: peroxidase 5-like, partial [Elaeis guineensis]	gi|743762078	35 kDa	true	1		0	0	0	0	0	0	0	0	0	0	0	0	0	0	0	0	0	0
8	Cluster of PREDICTED: leucine aminopeptidase 2, chloroplastic-like [Elaeis guineensis] (gi|743857317)	gi|743857317 [2]	56 kDa	true	0.001		0	0	0	0	0	0	0	0	0	0	0	0	12.42	1.87877	12.35	1.9729	12.7	1.3324
8.1	PREDICTED: leucine aminopeptidase 2, chloroplastic-like [Elaeis guineensis]	gi|743857317	56 kDa	true	0.001		0	0	0	0	0	0	0	0	0	0	0	0	11.86	1.6881	12.6	2.36599	12.18	1.22508
8.2	PREDICTED: leucine aminopeptidase 1-like [Elaeis guineensis]	gi|743811443	64 kDa	true	0.001		0	0	0	0	0	0	0	0	0	0	0	0	12.89	1.24109	12.1	1.47716	12.9	1.26077
9	Cluster of PREDICTED: 60S ribosomal protein L4 [Elaeis guineensis] (gi|743791713)	gi|743791713	45 kDa	true	0.001		0	0	0	0	0	0	11.75	0	12.21	0	9.68	0	13.25	1.50725	12.75	0.987062	13.58	2.13374
9.1	PREDICTED: 60S ribosomal protein L4 [Elaeis guineensis]	gi|743791713	45 kDa	true	0.001		0	0	0	0	0	0	11.75	0	12.21	0	9.68	0	13.25	1.50725	12.75	0.987062	13.58	2.13374
9.2	PREDICTED: 60S ribosomal protein L4-like [Elaeis guineensis]	gi|743760241	45 kDa	true	1		0	0	0	0	0	0	0	0	0	0	0	0	0	0	0	0	0	0
10	Cluster of PREDICTED: heat shock protein 83 [Elaeis guineensis] (gi|743854814)	gi|743854814 [2]	80 kDa	true	0.001		0	0	0	0	0	0	0	0	0	0	0	0	10.71	0.598834	12.08	0.413374	11.39	1.86853
10.1	PREDICTED: heat shock protein 83 [Elaeis guineensis]	gi|743854814	80 kDa	true	0.0014		0	0	0	0	0	0	0	0	0	0	0	0	10.72	0	12.08	0	10.92	1.01507
10.2	PREDICTED: heat shock protein 83-like [Elaeis guineensis]	gi|743831242	81 kDa	true	0.0014		0	0	0	0	0	0	0	0	0	0	0	0	10.7	0	12.08	0	12.48	1.63648
11	Cluster of PREDICTED: probable quinone oxidoreductase [Elaeis guineensis] (gi|743778380)	gi|743778380	42 kDa	true	0.001		0	0	0	0	0	0	0	0	13.23	0	0	0	13.16	2.00511	12.92	0	11.94	1.15426
11.1	PREDICTED: probable quinone oxidoreductase [Elaeis guineensis]	gi|743778380	42 kDa	true	0.001		0	0	0	0	0	0	0	0	13.23	0	0	0	13.16	2.00511	12.92	0	11.94	1.15426
11.2	PREDICTED: probable quinone oxidoreductase [Elaeis guineensis]	gi|743827605	34 kDa	true	1		0	0	0	0	0	0	0	0	0	0	0	0	0	0	0	0	0	0
12	PREDICTED: aspartate aminotransferase, cytoplasmic [Elaeis guineensis]	gi|743757121	51 kDa		0.001		0	0	10.51	0	0	0	0	0	0	0	0	0	0	0	13.23	0.798888	11.1	0.794715
13	PREDICTED: phosphoglucomutase, cytoplasmic 2 [Elaeis guineensis]	gi|743800771	64 kDa	true	0.001		0	0	0	0	0	0	12.95	2.11407	12.47	0.781135	11.49	0	14.09	0	0	0	11.95	0
14	PREDICTED: lactoylglutathione lyase [Elaeis guineensis]	gi|743820740	33 kDa		0.001		13.39	0	12.3	0	11.51	0	0	0	0	0	0	0	12.36	0	15.25	2.95035	10.29	0.686312
15	PREDICTED: uncharacterized protein LOC105044905 [Elaeis guineensis]	gi|743782982	30 kDa		0.001		0	0	0	0	0	0	0	0	9.58	0	0	0	13.46	0.561883	13.29	3.13801	12.01	0.820475
16	PREDICTED: 40S ribosomal protein SA-like [Elaeis guineensis]	gi|743850342	32 kDa		0.001		0	0	0	0	0	0	10.06	0	9.48	0	12.09	0	11.02	0.832384	11.97	0	12.53	0
17	PREDICTED: knob-associated histidine-rich protein-like [Elaeis guineensis]	gi|743817534	19 kDa		0.001		0	0	0	0	0	0	0	0	0	0	0	0	12.18	1.19933	11.37	0	14.69	3.45878
18	PREDICTED: alpha-mannosidase-like [Elaeis guineensis]	gi|743858508	115 kDa	true	0.001		12.59	0.865296	14.43	0	0	0	0	0	0	0	0	0	10.1	0	10.48	0.792876	10.84	0.688633
19	PREDICTED: universal stress protein A-like protein [Elaeis guineensis]	gi|743845102	24 kDa		0.001		0	0	0	0	0	0	0	0	0	0	0	0	10.57	0.645097	12.43	1.09939	11.68	0.734318
20	PREDICTED: alpha-mannosidase [Elaeis guineensis]	gi|743813312	116 kDa	true	0.001		13.58	0	14.43	0	0	0	0	0	0	0	0	0	10.1	0	11.38	0.567178	11.49	0.723068
21	PREDICTED: DNA-damage-repair/toleration protein DRT102-like [Elaeis guineensis]	gi|743794098	34 kDa	true	0.001		0	0	0	0	0	0	0	0	0	0	0	0	11.46	0.988176	11.01	2.24357	15.15	0.626442
22	PREDICTED: fibrous sheath CABYR-binding protein-like [Elaeis guineensis]	gi|743878506	16 kDa		0.001		0	0	0	0	0	0	0	0	11.51	0.791639	0	0	11.34	0.987978	13.1	2.19653	13.06	2.19653
23	PREDICTED: skin secretory protein xP2-like [Elaeis guineensis]	gi|743886010	17 kDa		0.001		0	0	0	0	0	0	0	0	10.24	0.781032	0	0	11.85	1.47506	13.61	1.38378	13.12	1.21987
24	PREDICTED: superoxide dismutase [Cu-Zn] [Elaeis guineensis]	gi|743845883	15 kDa		0.001		0	0	0	0	0	0	12.01	0.962466	12.11	0.698129	12.09	1.32306	11.66	0.731066	13.06	2.04346	0	0
25	Cluster of PREDICTED: alpha carbonic anhydrase 7-like [Elaeis guineensis] (gi|743864471)	gi|743864471 [2]	33 kDa	true	0.001		0	0	0	0	0	0	9.96	0.917897	9.67	0.917898	0	0	11.94	0.568282	11.28	0.549839	9.57	0
25.1	PREDICTED: alpha carbonic anhydrase 7-like [Elaeis guineensis]	gi|743864471	33 kDa	true	0.001		0	0	0	0	0	0	9.96	0	9.67	0	0	0	11.98	0.561542	11.37	0.523535	9.57	0
25.2	PREDICTED: alpha carbonic anhydrase 8-like, partial [Elaeis guineensis]	gi|743891008	16 kDa	true	0.0083		0	0	0	0	0	0	9.96	0	9.67	0	0	0	11.9	0.564657	10.98	0	0	0
26	PREDICTED: histone H2A-like [Elaeis guineensis]	gi|743787293 (+1)	16 kDa	true	0.001		0	0	0	0	0	0	0	0	0	0	11.82	0	12.43	0.539832	11.68	1.30936	16.35	5.4179
27	ribulose bisophosphate carboxylase (chloroplast) [Elaeis guineensis]	gi|325305716 (+1)	54 kDa		0.001		0	0	0	0	12.14	0.831572	0	0	0	0	0	0	0	0	0	0	0	0
28	PREDICTED: germin-like protein 5-1 [Elaeis guineensis]	gi|743855137	31 kDa		0.001		12.43	0	0	0	0	0	0	0	0	0	0	0	14.72	3.06075	12.48	1.90774	11.34	0.679119
29	PREDICTED: subtilisin-like protease [Elaeis guineensis]	gi|743778980	82 kDa		0.0014		12.3	1.07737	12.37	0.501305	0	0	0	0	0	0	0	0	0	0	0	0	0	0
30	Cluster of PREDICTED: putative formamidase C869.04 isoform X3 [Elaeis guineensis] (gi|743875734)	gi|743875734 [2]	47 kDa	true	0.0014		0	0	0	0	0	0	0	0	0	0	0	0	12.66	0.950457	11.62	1.23936	11.42	0
30.1	PREDICTED: putative formamidase C869.04 isoform X3 [Elaeis guineensis]	gi|743875734	47 kDa	true	0.0083		0	0	0	0	0	0	0	0	0	0	0	0	12.86	0.667556	11.86	0.801875	11.42	0
30.2	PREDICTED: putative formamidase C869.04 [Elaeis guineensis]	gi|743761007	50 kDa	true	1		0	0	0	0	0	0	0	0	0	0	0	0	12.2	1.16645	10.31	0	0	0
31	PREDICTED: induced stolen tip protein TUB8-like [Elaeis guineensis]	gi|743802572	15 kDa		0.0014		0	0	0	0	0	0	0	0	0	0	0	0	14.29	2.18731	11.44	0.469204	11.41	0.469204
32	PREDICTED: probable histone H2A variant 3 [Elaeis guineensis]	gi|743774557 (+7)	14 kDa	true	0.0014		0	0	0	0	0	0	0	0	0	0	11.82	0	12.9	0	10.73	0.65122	11.04	4.8317
33	Cluster of PREDICTED: adenosylhomocysteinase [Elaeis guineensis] (gi|743880094)	gi|743880094 [2]	53 kDa	true	0.0083		0	0	11.38	0.498836	0	0	13.65	0.390152	13.47	0.409361	10.59	0.612914	0	0	0	0	0	0
33.1	PREDICTED: adenosylhomocysteinase-like [Elaeis guineensis]	gi|743866755	53 kDa	true	0.0083		0	0	11.38	0	0	0	13.65	0	13.51	0.404065	10.59	0	0	0	0	0	0	0
33.2	PREDICTED: adenosylhomocysteinase [Elaeis guineensis]	gi|743880094	53 kDa	true	0.042		0	0	11.38	0	0	0	13.65	0	13.36	0	10.59	0	0	0	0	0	0	0
34	PREDICTED: membrane steroid-binding protein 2 [Elaeis guineensis]	gi|743776234	29 kDa		0.0083		0	0	0	0	0	0	0	0	10.79	0.794018	0	0	0	0	13.61	0	13.57	0
35	PREDICTED: probable glutathione S-transferase GSTF1 [Elaeis guineensis]	gi|743865392	24 kDa		0.0083		0	0	0	0	0	0	12.56	0	0	0	0	0	10.23	0	11.89	1.20928	0	0
36	Cluster of PREDICTED: 60S ribosomal protein L12 [Elaeis guineensis] (gi|743780046)	gi|743780046 [2]	18 kDa	true	0.0083		0	0	0	0	0	0	0	0	17.97	0	12.85	0	12.08	0	10.48	0	10.45	0
36.1	PREDICTED: 60S ribosomal protein L12 [Elaeis guineensis]	gi|743780046 (+1)	18 kDa	true	0.0083		0	0	0	0	0	0	0	0	17.97	0	12.85	0	12.08	0	10.48	0	10.45	0
36.2	PREDICTED: 60S ribosomal protein L12-like [Elaeis guineensis]	gi|743830160	18 kDa	true	1		0	0	0	0	0	0	0	0	0	0	0	0	0	0	0	0	0	0
37	PREDICTED: alcohol dehydrogenase class-3-like [Elaeis guineensis]	gi|743853663	41 kDa		0.0083		0	0	0	0	0	0	0	0	9.9	0	0	0	0	0	11.92	0.41988	12.68	0.769351
38	PREDICTED: putative phosphatidylglycerol/phosphatidylinositol transfer protein DDB_G0282179 [Elaeis guineensis]	gi|743877681	17 kDa		0.0083		10.02	0	10.87	0	11.49	0	14.04	0	13.75	0	0	0	0	0	0	0	0	0
39	Cluster of PREDICTED: 40S ribosomal protein S25 [Elaeis guineensis] (gi|743764188)	gi|743764188	12 kDa	true	0.0083		0	0	0	0	0	0	0	0	0	0	0	0	10.33	0	12.57	1.93324	12.61	1.9066
39.1	PREDICTED: 40S ribosomal protein S25 [Elaeis guineensis]	gi|743764188	12 kDa	true	0.0083		0	0	0	0	0	0	0	0	0	0	0	0	10.33	0	12.57	1.93324	12.61	1.9066
39.2	PREDICTED: 40S ribosomal protein S25-like [Elaeis guineensis]	gi|743806761	12 kDa	true	1		0	0	0	0	0	0	0	0	0	0	0	0	0	0	0	0	0	0
40	GTP-binding nuclear protein Ran-A1 [Elaeis guineensis]	gi|192913008 (+2)	25 kDa		0.0083		0	0	0	0	0	0	0	0	0	0	0	0	11.16	0.869762	11.97	1.31403	13.54	0
41	PREDICTED: thaumatin-like protein 1b [Elaeis guineensis]	gi|743826113	25 kDa		0.0083		0	0	0	0	0	0	11.18	0.844959	10.99	0.853338	11.39	0	0	0	0	0	0	0
42	PREDICTED: uncharacterized protein LOC105034060 [Elaeis guineensis]	gi|743875660	28 kDa	true	0.0083		0	0	0	0	0	0	0	0	0	0	0	0	0	0	11.01	0.858933	11.07	0.670917
43	PREDICTED: phospholipase D alpha 1 [Elaeis guineensis]	gi|743875176	92 kDa	true	0.042		0	0	0	0	0	0	11.62	0	11.32	0	12.72	0	0	0	11.64	0	0	0
44	Cluster of PREDICTED: DEAD-box ATP-dependent RNA helicase 37-like [Elaeis guineensis] (gi|743791122)	gi|743791122	67 kDa	true	0.042		0	0	0	0	0	0	0	0	14.24	0	0	0	0	0	11.55	0.479972	11.81	0
44.1	PREDICTED: DEAD-box ATP-dependent RNA helicase 37-like [Elaeis guineensis]	gi|743791122	67 kDa	true	0.042		0	0	0	0	0	0	0	0	14.24	0	0	0	0	0	11.55	0.479972	11.81	0
44.2	PREDICTED: ATP-dependent RNA helicase-like protein DB10 isoform X2 [Elaeis guineensis]	gi|743851610	74 kDa	true	1		0	0	0	0	0	0	0	0	0	0	0	0	0	0	0	0	0	0
44.3	PREDICTED: LOW QUALITY PROTEIN: ATP-dependent RNA helicase DBP2-like [Elaeis guineensis]	gi|743788817	62 kDa	true	1		0	0	0	0	0	0	0	0	0	0	0	0	0	0	0	0	0	0
44.4	PREDICTED: DEAD-box ATP-dependent RNA helicase 20-like [Elaeis guineensis]	gi|743822313	74 kDa	true	1		0	0	0	0	0	0	0	0	0	0	0	0	0	0	0	0	0	0
44.5	PREDICTED: DEAD-box ATP-dependent RNA helicase 46-like [Elaeis guineensis]	gi|743855588	130 kDa	true	1		0	0	0	0	0	0	0	0	0	0	0	0	0	0	0	0	0	0
44.6	PREDICTED: DEAD-box ATP-dependent RNA helicase 20 [Elaeis guineensis]	gi|743769838	55 kDa	true	1		0	0	0	0	0	0	0	0	0	0	0	0	0	0	0	0	0	0
44.7	PREDICTED: DEAD-box ATP-dependent RNA helicase 40-like, partial [Elaeis guineensis]	gi|743890669	65 kDa	true	1		0	0	0	0	0	0	0	0	0	0	0	0	0	0	0	0	0	0
44.8	PREDICTED: ATP-dependent RNA helicase-like protein DB10 isoform X1 [Elaeis guineensis]	gi|743757701	94 kDa	true	1		0	0	0	0	0	0	0	0	0	0	0	0	0	0	0	0	0	0
44.9	PREDICTED: DEAD-box ATP-dependent RNA helicase 37-like isoform X3 [Elaeis guineensis]	gi|743759926 (+1)	38 kDa	true	1		0	0	0	0	0	0	0	0	0	0	0	0	0	0	0	0	0	0
45	Cluster of PREDICTED: glutamine synthetase nodule isozyme [Elaeis guineensis] (gi|743883242)	gi|743883242	39 kDa	true	0.042		0	0	11.98	0.930233	0	0	12.94	0	12.09	0	0	0	0	0	0	0	0	0
45.1	PREDICTED: glutamine synthetase nodule isozyme [Elaeis guineensis]	gi|743883242	39 kDa	true	0.042		0	0	11.98	0.930233	0	0	12.94	0	12.09	0	0	0	0	0	0	0	0	0
45.2	PREDICTED: glutamine synthetase nodule isozyme [Elaeis guineensis]	gi|743823535	39 kDa	true	1		0	0	0	0	0	0	0	0	0	0	0	0	0	0	0	0	0	0
46	PREDICTED: uncharacterized protein LOC105038753 [Elaeis guineensis]	gi|743765428	81 kDa		0.042		0	0	0	0	0	0	0	0	0	0	0	0	0	0	11.18	0.733273	9.92	0
47	PREDICTED: superoxide dismutase [Cu-Zn], chloroplastic [Elaeis guineensis]	gi|743852970	23 kDa		0.042		0	0	0	0	0	0	10.59	0	11.2	0.971277	0	0	13.17	0	0	0	0	0
48	PREDICTED: LOW QUALITY PROTEIN: aspartic proteinase oryzasin-1-like [Elaeis guineensis]	gi|743794899	59 kDa		0.042		0	0	0	0	0	0	0	0	11.32	0	9.98	0	0	0	13.06	2.21924	0	0
49	Cluster of PREDICTED: peroxidase 4-like [Elaeis guineensis] (gi|743788536)	gi|743788536	34 kDa	true	0.042		0	0	12.58	1.15937	0	0	0	0	0	0	0	0	0	0	10.3	0.802076	0	0
49.1	PREDICTED: peroxidase 4-like [Elaeis guineensis]	gi|743788536	34 kDa	true	0.042		0	0	12.58	1.15937	0	0	0	0	0	0	0	0	0	0	10.3	0.802076	0	0
49.2	PREDICTED: peroxidase 4-like [Elaeis guineensis]	gi|743818796	35 kDa	true	1		0	0	0	0	0	0	0	0	0	0	0	0	0	0	0	0	0	0
50	Cluster of PREDICTED: uncharacterized oxidoreductase At4g09670-like [Elaeis guineensis] (gi|743773279)	gi|743773279	40 kDa	true	0.042		0	0	0	0	0	0	0	0	0	0	0	0	12.99	1.61638	14.51	0	12.44	0
50.1	PREDICTED: uncharacterized oxidoreductase At4g09670-like [Elaeis guineensis]	gi|743773279	40 kDa	true	0.042		0	0	0	0	0	0	0	0	0	0	0	0	12.99	1.61638	14.51	0	12.44	0
50.2	PREDICTED: uncharacterized oxidoreductase At4g09670-like [Elaeis guineensis]	gi|743773283	40 kDa	true	1		0	0	0	0	0	0	0	0	0	0	0	0	0	0	0	0	0	0
51	Cluster of PREDICTED: mannose-specific lectin-like [Elaeis guineensis] (gi|743889796)	gi|743889796 [2]	18 kDa	true	0.042		14.86	0	11.6	0.813946	0	0	0	0	0	0	0	0	0	0	0	0	0	0
51.1	PREDICTED: mannose-specific lectin-like [Elaeis guineensis]	gi|743889796	18 kDa	true	1		14.86	0	11.31	0.636083	0	0	0	0	0	0	0	0	0	0	0	0	0	0
51.2	PREDICTED: mannose-specific lectin-like [Elaeis guineensis]	gi|743780364	18 kDa	true	1		0	0	11.95	0.722744	0	0	0	0	0	0	0	0	0	0	0	0	0	0
52	Cluster of PREDICTED: fructose-bisphosphate aldolase, chloroplastic [Elaeis guineensis] (gi|743817120)	gi|743817120 [2]	42 kDa	true	0.042		0	0	0	0	11.21	0.776075	0	0	0	0	0	0	0	0	0	0	0	0
52.1	PREDICTED: fructose-bisphosphate aldolase, chloroplastic [Elaeis guineensis]	gi|743817120	42 kDa	true	1		0	0	0	0	11.51	0.770946	0	0	0	0	0	0	0	0	0	0	0	0
52.2	PREDICTED: fructose-bisphosphate aldolase, chloroplastic-like [Elaeis guineensis]	gi|743764576	42 kDa	true	1		0	0	0	0	10.95	0.625266	0	0	0	0	0	0	0	0	0	0	0	0
52.3	PREDICTED: fructose-bisphosphate aldolase 1, chloroplastic [Elaeis guineensis]	gi|743777906	43 kDa	true	1		0	0	0	0	0	0	0	0	0	0	0	0	0	0	0	0	0	0
53	uncharacterized protein LOC105042909 [Elaeis guineensis]	gi|746815989	31 kDa		0.042		0	0	11.11	0	0	0	0	0	0	0	0	0	0	0	15.65	4.00089	12.23	0
54	PREDICTED: 40S ribosomal protein S17-like [Elaeis guineensis]	gi|743829063	16 kDa	true	0.042		0	0	0	0	0	0	11.33	0	12.66	0	0	0	11.19	0	0	0	11.4	0
55	PREDICTED: metallothionein-like protein type 2 [Elaeis guineensis]	gi|743841812	8 kDa		0.042		0	0	0	0	0	0	0	0	0	0	0	0	11.84	0.841992	10.69	0	14.05	0
56	PREDICTED: elongation factor 1-beta-like [Elaeis guineensis]	gi|743785253	24 kDa	true	0.042		0	0	0	0	0	0	0	0	16.19	0	13.86	0	0	0	13.98	0	9.88	0
57	Cluster of PREDICTED: ubiquitin-NEDD8-like protein RUB2 [Elaeis guineensis] (gi|743873612)	gi|743873612 [3]	17 kDa	true	0.048		0	0	11.2	0	0	0	9.9	0	12.94	0.409063	0	0	0	0	18.67	0	18.64	0
57.1	PREDICTED: ubiquitin-NEDD8-like protein RUB2 [Elaeis guineensis]	gi|743873612 (+2)	17 kDa	true	0.048		0	0	11.2	0	0	0	9.9	0	12.94	0.409063	0	0	0	0	18.67	0	18.64	0
57.2	UBQ4 [Elaeis guineensis]	gi|192910770 (+9)	43 kDa	true	1		0	0	0	0	0	0	0	0	0	0	0	0	0	0	0	0	0	0
58	Cluster of PREDICTED: ruBisCO large subunit-binding protein subunit beta, chloroplastic-like [Elaeis guineensis] (gi|743883445)	gi|743883445	65 kDa	true	0.05		0	0	11.39	0	12.21	0.469078	11.19	0	10.2	0.691191	11.43	0	0	0	10.47	0	11.27	0.873098
58.1	PREDICTED: ruBisCO large subunit-binding protein subunit beta, chloroplastic-like [Elaeis guineensis]	gi|743883445	65 kDa	true	0.05		0	0	11.39	0	12.21	0.469078	11.19	0	10.2	0.691191	11.43	0	0	0	10.47	0	11.27	0.873098
58.2	PREDICTED: ruBisCO large subunit-binding protein subunit beta, chloroplastic-like [Elaeis guineensis]	gi|743859387	65 kDa	true	1		0	0	0	0	0	0	0	0	0	0	0	0	0	0	0	0	0	0
58.3	PREDICTED: ruBisCO large subunit-binding protein subunit beta, chloroplastic isoform X2 [Elaeis guineensis]	gi|743779172	64 kDa	true	1		0	0	0	0	0	0	0	0	0	0	0	0	0	0	0	0	0	0
59	Cluster of PREDICTED: enolase 2 [Elaeis guineensis] (gi|743825640)	gi|743825640 [3]	48 kDa	true	0.1		12.69	1.96796	11.61	0.855402	12.17	1.49449	12.11	1.17226	12.92	1.13611	12.37	2.09613	12.42	1.10601	13.71	2.5142	12.89	2.06531
59.1	PREDICTED: enolase 2 [Elaeis guineensis]	gi|743825640	48 kDa	true	0.083		12.56	1.96279	11.57	0.978839	11.84	1.45908	12.5	1.18029	13.04	1.32151	12.14	2.33683	12.74	1.74332	13.66	2.36126	13.03	2.45453
59.2	PREDICTED: enolase-like [Elaeis guineensis]	gi|743877540	48 kDa	true	0.22		12.63	1.96628	11.65	0.814099	12.3	1.26488	12.2	1.05324	12.88	1.12125	12.5	1.90878	12.28	1.10633	14.04	2.84234	12.77	1.86808
59.3	PREDICTED: enolase 2-like [Elaeis guineensis]	gi|743888539	22 kDa	true	0.89		13.08	1.96582	11.6	0.747505	12.89	2.67501	11.58	1.02237	12.81	0.880111	12.48	1.90956	12	0.900147	12.94	2.87317	13	1.97636
60	Cluster of PREDICTED: cationic peroxidase SPC4-like [Elaeis guineensis] (gi|743817476)	gi|743817476 [2]	38 kDa	true	0.12		13.3	0	11.88	1.04269	12.16	1.44802	12.53	1.52229	12.2	1.05957	10.88	1.43072	13.18	1.89885	13.02	1.21827	12.55	1.3529
60.1	PREDICTED: cationic peroxidase SPC4-like [Elaeis guineensis]	gi|743817476	38 kDa	true	0.095		0	0	11.69	0.886311	11.59	1.74662	12.76	1.68303	12.22	0.95709	10.66	1.10906	13.33	1.87323	12.71	1.36154	12.39	1.45147
60.2	PREDICTED: peroxidase 12-like, partial [Elaeis guineensis]	gi|743890051	23 kDa	true	0.23		13.3	0	12.25	1.10851	12.46	0	11.97	0	11.99	1.46589	11.97	1.29482	11.67	2.0323	13.28	0.421706	13.26	0.413695
60.3	PREDICTED: cationic peroxidase SPC4-like [Elaeis guineensis]	gi|743817481	24 kDa	true	1		0	0	0	0	0	0	0	0	0	0	0	0	0	0	0	0	0	0
61	Cluster of PREDICTED: fructose-bisphosphate aldolase cytoplasmic isozyme [Elaeis guineensis] (gi|743806034)	gi|743806034 [4]	39 kDa	true	0.14		11.44	0.866009	12.3	1.10363	11.79	0.887131	12.2	1.76854	11.46	1.38287	12.56	1.60165	12.58	2.06726	11.5	2.53364	12.5	2.25376
61.1	PREDICTED: fructose-bisphosphate aldolase cytoplasmic isozyme [Elaeis guineensis]	gi|743764070	39 kDa	true	0.17		11.35	0.911866	12.57	1.24114	11.76	0.622006	13.83	2.12158	11.65	1.68396	12.59	1.28127	12.53	2.50892	11.5	2.85905	13.16	1.23046
61.2	PREDICTED: fructose-bisphosphate aldolase cytoplasmic isozyme [Elaeis guineensis]	gi|743761082	39 kDa	true	0.22		11.01	0.873047	12.57	1.24114	11.24	0.605197	11.19	0.643628	11.65	1.68396	12.59	1.28127	14.08	2.52872	11.31	3.07168	11.42	1.26014
61.3	PREDICTED: fructose-bisphosphate aldolase cytoplasmic isozyme [Elaeis guineensis]	gi|743806034	39 kDa	true	0.48		11.7	0.61626	11.66	0.870759	12.49	0.75935	12.7	0.557016	11.7	1.1905	12.19	1.73273	13.2	1.28541	11.71	2.30847	13.96	4.75688
61.4	PREDICTED: fructose-bisphosphate aldolase cytoplasmic isozyme-like [Elaeis guineensis]	gi|743822486	46 kDa	true	0.96		11.84	1.1733	12.68	0.443031	11.05	0.563315	10.34	0.743305	10.84	1.06472	13.4	2.48661	11.81	0.581367	11.42	0.505674	13.33	2.97978
61.5	PREDICTED: fructose-bisphosphate aldolase, cytoplasmic isozyme 1-like [Elaeis guineensis]	gi|743859040	38 kDa	true	1		0	0	0	0	0	0	0	0	0	0	0	0	0	0	0	0	0	0
61.6	PREDICTED: fructose-bisphosphate aldolase, cytoplasmic isozyme 1 isoform X1 [Elaeis guineensis]	gi|743810867 (+1)	38 kDa	true	1		0	0	0	0	0	0	0	0	0	0	0	0	0	0	0	0	0	0
62	triose phosphate isomerase cytosolic isoform [Elaeis guineensis]	gi|192910674 (+1)	27 kDa	true	0.16		13.87	1.21626	0	0	14.76	2.29467	11.27	0.661224	11.53	0.539964	11.51	2.40041	11.84	0.583041	12.42	1.86681	10.71	2.4963
63	PREDICTED: triosephosphate isomerase, cytosolic-like [Elaeis guineensis]	gi|743841772	27 kDa	true	0.17		12.63	0.925835	12.89	0	14.73	0.72039	11.04	1.51611	11.92	0.586642	14.66	0.7928	11.25	1.2553	12.1	0.913612	13.35	2.15033
64	PREDICTED: patellin-3-like isoform X2 [Elaeis guineensis]	gi|743882426	65 kDa	true	0.19		11.43	0.956082	13.19	2.26247	0	0	11.09	0	11.04	0.863178	10.74	1.25545	12.59	1.717	12.58	1.79351	12.11	1.28728
65	PREDICTED: probable aldo-keto reductase 2 [Elaeis guineensis]	gi|743814040	38 kDa	true	0.19		11.12	1.16922	11.77	0.562148	0	0	13.59	2.15919	0	0	0	0	0	0	10.8	0	11.7	0.976078
66	Cluster of elongation factor 1-alpha [Elaeis guineensis] (gi|746816016)	gi|746816016 [5]	49 kDa	true	0.19		12.37	1.59624	11.48	0.778113	11.46	0.478374	13.13	1.37781	12.4	2.22129	12.29	1.96772	12.4	0.627984	11.33	1.24279	11.61	1.54338
66.1	PREDICTED: elongation factor 1-alpha [Elaeis guineensis]	gi|743887945	49 kDa	true	0.11		12.37	1.59624	11.38	0.817922	11.46	0	13.13	1.37781	15.35	2.26109	12.84	2.0698	12.4	0.627984	10.71	1.13594	11.61	1.54338
66.2	elongation factor 1-alpha [Elaeis guineensis]	gi|746816016	49 kDa	true	0.21		12.37	1.59624	11.84	0	11.46	0	13.13	1.37781	12.43	2.28331	11.97	1.47742	12.4	0.627984	10.71	1.13594	11.61	1.54338
66.3	PREDICTED: elongation factor 1-alpha-like [Elaeis guineensis]	gi|743849427 (+1)	49 kDa	true	0.26		12.37	1.59624	11.38	0.817922	11.46	0	13.13	1.37781	12.09	0.63768	12.46	1.8109	12.4	0.627984	10.71	1.13594	11.61	1.54338
66.4	PREDICTED: elongation factor 1-alpha-like [Elaeis guineensis]	gi|743842438	49 kDa	true	0.41		12.37	1.59624	11.38	0.817922	11.46	0	13.13	1.37781	12.21	0.613554	11.82	2.37033	12.4	0.627984	12.07	0.676407	11.61	1.54338
67	Cluster of PREDICTED: subtilisin-like protease SBT3.5 [Elaeis guineensis] (gi|743829002)	gi|743829002 [2]	73 kDa	true	0.2		0	0	12.81	0	0	0	11.62	1.83527	11.56	1.39336	13.31	2.0346	10.94	0.544417	14.32	4.24116	11.47	1.77109
67.1	PREDICTED: subtilisin-like protease SBT3.5 [Elaeis guineensis]	gi|743829007	73 kDa	true	0.001		0	0	0	0	0	0	12.34	1.47443	12.46	0.654245	13.31	2.0346	10.96	0	17.92	4.77574	10.88	1.0609
67.2	PREDICTED: subtilisin-like protease SBT3.5 [Elaeis guineensis]	gi|743829002	73 kDa	true	0.11		0	0	12.81	0	0	0	11.36	2.24693	10.99	1.25484	13.31	2.0346	10.92	0	14.18	1.76239	12.63	1.98002
67.3	PREDICTED: subtilisin-like protease [Elaeis guineensis]	gi|743889675	78 kDa	true	1		0	0	0	0	0	0	0	0	0	0	0	0	0	0	0	0	0	0
67.4	PREDICTED: subtilisin-like protease, partial [Elaeis guineensis]	gi|743775351	66 kDa	true	1		0	0	0	0	0	0	0	0	0	0	0	0	0	0	0	0	0	0
68	Cluster of PREDICTED: glutathione S-transferase F10-like [Elaeis guineensis] (gi|743862283)	gi|743862283	25 kDa	true	0.21		10.81	0.620105	0	0	0	0	0	0	9.71	0	0	0	12.81	0.88524	11.26	0.717743	11.47	1.09747
68.1	PREDICTED: glutathione S-transferase F10-like [Elaeis guineensis]	gi|743862283	25 kDa	true	0.21		10.81	0.620105	0	0	0	0	0	0	9.71	0	0	0	12.81	0.88524	11.26	0.717743	11.47	1.09747
68.2	PREDICTED: glutathione S-transferase F11-like [Elaeis guineensis]	gi|743775564	25 kDa	true	1		0	0	0	0	0	0	0	0	0	0	0	0	0	0	0	0	0	0
69	Cluster of PREDICTED: 18.1 kDa class I heat shock protein-like [Elaeis guineensis] (gi|743810657)	gi|743810657	18 kDa	true	0.23		11.89	0.578122	15.29	0	10.67	0	0	0	11.17	0.468576	10.38	0	12.77	1.44799	11.83	2.57041	15.48	0
69.1	PREDICTED: 18.1 kDa class I heat shock protein-like [Elaeis guineensis]	gi|743810657	18 kDa	true	0.23		11.89	0.578122	15.29	0	10.67	0	0	0	11.17	0.468576	10.38	0	12.77	1.44799	11.83	2.57041	15.48	0
69.2	PREDICTED: 18.1 kDa class I heat shock protein-like [Elaeis guineensis]	gi|743800549	18 kDa	true	1		0	0	0	0	0	0	0	0	0	0	0	0	0	0	0	0	0	0
70	Cluster of PREDICTED: alcohol dehydrogenase 1-like [Elaeis guineensis] (gi|743764834)	gi|743764834	41 kDa	true	0.23		11.28	0	12.06	0.76845	0	0	10.36	0	11.52	0	11.06	0	0	0	12.47	4.73552	12.2	1.11555
70.1	PREDICTED: alcohol dehydrogenase 1-like [Elaeis guineensis]	gi|743764834	41 kDa	true	0.23		11.28	0	12.06	0.76845	0	0	10.36	0	11.52	0	11.06	0	0	0	12.47	4.73552	12.2	1.11555
70.2	PREDICTED: alcohol dehydrogenase 3-like isoform X2 [Elaeis guineensis]	gi|743764829	45 kDa	true	1		0	0	0	0	0	0	0	0	0	0	0	0	0	0	0	0	0	0
71	Cluster of PREDICTED: phosphoenolpyruvate carboxylase 2-like [Elaeis guineensis] (gi|743799873)	gi|743799873 [4]	110 kDa	true	0.23		12.31	0.931145	11.8	2.53159	17.5	0.386365	12.37	1.07125	11.87	0.984472	12.19	1.7976	11.62	1.52041	11.81	2.11939	12.72	1.40872
71.1	PREDICTED: LOW QUALITY PROTEIN: phosphoenolpyruvate carboxylase, housekeeping isozyme-like [Elaeis guineensis]	gi|743757060	110 kDa	true	0.048		12.31	0.931145	14.53	3.12441	17.5	0	12.08	0.689578	11.3	1.035	13.31	0.599785	12.32	1.6806	11.77	1.83859	12.16	1.11395
71.2	PREDICTED: phosphoenolpyruvate carboxylase 2 [Elaeis guineensis]	gi|743795961	110 kDa	true	0.13		12.31	0.931145	13.87	3.29203	17.5	0	12.08	0.689578	11.71	0.889286	13.8	0.509943	11.6	4.66845	11.77	1.83859	13.02	1.05184
71.3	PREDICTED: phosphoenolpyruvate carboxylase, housekeeping isozyme-like [Elaeis guineensis]	gi|743770464	110 kDa	true	0.14		12.31	0.931145	11.6	0.85364	17.5	0	12.49	0.724005	11.74	0.719782	10.65	0.669841	12.03	1.24661	11.65	2.64361	11.81	1.19605
71.4	PREDICTED: phosphoenolpyruvate carboxylase 2-like [Elaeis guineensis]	gi|743799873	110 kDa	true	0.22		12.31	0.931145	11.82	2.47173	17.5	0	12.58	1.41865	12.76	1.11643	11.35	0.658916	11.44	1.18776	11.88	2.11311	13.02	1.6385
71.5	PREDICTED: phosphoenolpyruvate carboxylase 2, partial [Elaeis guineensis]	gi|743893317	14 kDa	true	1		0	0	0	0	0	0	0	0	0	0	0	0	0	0	0	0	0	0
72	Cluster of PREDICTED: probable nucleoredoxin 1-1 [Elaeis guineensis] (gi|743840630)	gi|743840630 [3]	69 kDa	true	0.3		18.1	5.52345	11.97	0.437284	0	0	14.29	2.81603	11.96	0.938533	12.55	1.09733	12.24	0.971208	12.01	1.66561	13	2.07902
72.1	PREDICTED: probable nucleoredoxin 1-2 [Elaeis guineensis]	gi|743840628	58 kDa	true	0.21		18.39	5.44581	11.97	0	0	0	10.9	0.731393	11.57	1.01128	12.13	1.03988	11.83	0.895153	12.01	1.6656	16.48	3.20302
72.2	PREDICTED: probable nucleoredoxin 1-1 [Elaeis guineensis]	gi|743840630	69 kDa	true	0.32		11.24	0	11.97	0	0	0	10.9	0.731393	11.5	0	12.87	1.49247	12.59	0.657863	12.22	1.81909	12.68	1.64073
72.3	PREDICTED: probable nucleoredoxin 1-2 [Elaeis guineensis]	gi|743840622	58 kDa	true	0.38		18.39	5.44581	11.97	0	0	0	14.64	0.603634	12.2	1.69476	12.61	0.795438	12.14	1.13553	11.84	1.34595	16.48	3.20302
72.4	PREDICTED: probable nucleoredoxin 1-1 [Elaeis guineensis]	gi|743840821	63 kDa	true	1		0	0	0	0	0	0	0	0	0	0	0	0	0	0	0	0	0	0
73	Cluster of PREDICTED: elongation factor 2-like [Elaeis guineensis] (gi|743796220)	gi|743796220 [2]	94 kDa	true	0.3		12.37	1.39545	0	0	0	0	0	0	11.65	0.965216	10.68	0.786325	11.05	0.534745	13.88	1.6167	11.16	1.20693
73.1	PREDICTED: elongation factor 2-like [Elaeis guineensis]	gi|743796220	94 kDa	true	0.3		12.37	1.39545	0	0	0	0	0	0	11.84	0.869825	10.68	0.786325	11.07	0.525964	13.82	1.01412	11.53	1.06998
73.2	PREDICTED: elongation factor 2 [Elaeis guineensis]	gi|743756117	94 kDa	true	0.3		12.37	1.39545	0	0	0	0	0	0	11.25	0.963056	10.68	0.786325	10.96	0	13.97	1.90134	10.61	1.06152
73.3	PREDICTED: elongation factor 2-like isoform X2 [Elaeis guineensis]	gi|743866613	94 kDa	true	1		0	0	0	0	0	0	0	0	0	0	0	0	0	0	0	0	0	0
74	Cluster of catalase isozyme 2 [Elaeis guineensis] (NP_001306842.1)	NP_001306842.1 [2]	?	true	0.32		12.45	1.00738	12.23	0.936816	12.83	2.45811	11.9	1.61419	11.59	1.15904	11.55	1.63057	12.49	1.66991	12	0.928627	11.85	0.88371
74.1	PREDICTED: catalase isozyme B [Elaeis guineensis]	gi|743855451	57 kDa	true	0.24		11.78	0	12.67	0.439745	11.73	3.30586	11.22	0.807877	11.32	0.450971	12.25	2.04341	11.7	0.446874	12.33	0.793325	11.65	0.956679
74.2	catalase isozyme 2 [Elaeis guineensis]	NP_001306842.1	?	true	0.26		12.66	0.970501	12.08	0.962337	13.49	2.15367	12.06	1.69213	11.73	1.29414	11.43	1.45204	13.02	1.73623	11.84	0.947626	11.89	0.87071
74.3	PREDICTED: catalase isozyme 1-like [Elaeis guineensis]	gi|743874493	57 kDa	true	1		0	0	0	0	0	0	0	0	0	0	0	0	0	0	0	0	0	0
74.4	catalase 2, partial [Elaeis guineensis]	gi|528079284	42 kDa	true	1		0	0	0	0	0	0	0	0	0	0	0	0	0	0	0	0	0	0
75	Cluster of PREDICTED: pyruvate kinase, cytosolic isozyme-like isoform X3 [Elaeis guineensis] (gi|743878631)	gi|743878631 [3]	49 kDa	true	0.33		11.96	0.788176	0	0	0	0	11.38	0.477596	12.9	2.32154	10.88	0.578255	12.02	1.18964	12.06	1.45793	12.19	1.71428
75.1	PREDICTED: pyruvate kinase, cytosolic isozyme-like isoform X3 [Elaeis guineensis]	gi|743878631	49 kDa	true	0.13		12.42	0	0	0	0	0	0	0	9.99	0	10.85	0	12.09	0.849384	11.11	0.903729	11.54	1.17399
75.2	PREDICTED: pyruvate kinase, cytosolic isozyme-like [Elaeis guineensis]	gi|743882283	48 kDa	true	0.22		11.37	0	0	0	0	0	11.28	0	13.27	0	10.89	0.596661	12.38	1.30771	13.35	1.92696	12.45	1.16853
75.3	PREDICTED: pyruvate kinase, cytosolic isozyme-like [Elaeis guineensis]	gi|743763988	58 kDa	true	0.42		11.96	0.788176	0	0	0	0	11.41	0.473261	12.9	2.32154	10.88	0.578255	11.52	1.10821	11.79	1.0431	13.08	2.47708
75.4	PREDICTED: probable pyruvate kinase, cytosolic isozyme [Elaeis guineensis]	gi|743816338	57 kDa	true	1		0	0	0	0	0	0	0	0	0	0	0	0	0	0	0	0	0	0
76	PREDICTED: protein P21-like [Elaeis guineensis]	gi|743891233	24 kDa		0.33		11.77	1.18062	11.07	0.753567	0	0	14.26	0	14.35	0	11.11	0	12.35	0	0	0	0	0
77	PREDICTED: lipoxygenase homology domain-containing protein 1-like [Elaeis guineensis]	gi|743778359	19 kDa		0.37		11.49	0	13.11	0	11.46	0	10.21	0	11.32	0	0	0	0	0	11.08	0	11.71	1.36795
78	PREDICTED: UTP--glucose-1-phosphate uridylyltransferase [Elaeis guineensis]	gi|743833726	52 kDa		0.38		11.61	2.02099	12.64	2.69706	11.27	0.56649	12.31	0	15.31	3.06727	9.74	0	10.93	0	11.55	1.0797	11.12	2.10918
79	Cluster of PREDICTED: 5-methyltetrahydropteroyltriglutamate--homocysteine methyltransferase 1-like [Elaeis guineensis] (gi|743774958)	gi|743774958 [2]	89 kDa	true	0.4		0	0	11.03	0.565151	0	0	12.17	1.53036	11.99	0.411073	0	0	0	0	10.64	0.573622	10.39	0.634368
79.1	PREDICTED: 5-methyltetrahydropteroyltriglutamate--homocysteine methyltransferase 1-like [Elaeis guineensis]	gi|743774958	89 kDa	true	0.4		0	0	11.03	0	0	0	12.17	1.53036	11.99	0	0	0	0	0	10.64	0	10.39	0
79.2	PREDICTED: 5-methyltetrahydropteroyltriglutamate--homocysteine methyltransferase 1-like isoform X2 [Elaeis guineensis]	gi|743882710	85 kDa	true	0.4		0	0	11.03	0	0	0	12.17	1.53036	11.99	0	0	0	0	0	10.64	0	10.39	0
79.3	PREDICTED: 5-methyltetrahydropteroyltriglutamate--homocysteine methyltransferase 2-like [Elaeis guineensis]	gi|743823936	85 kDa	true	1		0	0	0	0	0	0	0	0	0	0	0	0	0	0	0	0	0	0
79.4	PREDICTED: 5-methyltetrahydropteroyltriglutamate--homocysteine methyltransferase 1 [Elaeis guineensis]	gi|743880751	85 kDa	true	1		0	0	0	0	0	0	0	0	0	0	0	0	0	0	0	0	0	0
80	Cluster of PREDICTED: 14-3-3-like protein isoform X2 [Elaeis guineensis] (gi|743823719)	gi|743823719 [6]	23 kDa	true	0.42		12.13	0	0	0	0	0	14.27	4.71361	11.66	1.15732	11.94	1.47618	11.65	1.98012	11.37	0.785712	11.52	1.26705
80.1	14-3-3-like protein [Elaeis guineensis]	NP_001306841.1	?	true	0.001		0	0	0	0	0	0	13.92	2.35282	11.17	0.626439	11.82	1.82159	12	1.84835	11.3	0.814535	11.67	1.72685
80.2	PREDICTED: 14-3-3-like protein [Elaeis guineensis]	gi|743771755	29 kDa	true	0.001		0	0	0	0	0	0	13.92	2.35282	12.25	1.16959	15.6	3.20021	11.14	1.85913	11.29	0.729782	11.32	1.02748
80.3	PREDICTED: 14-3-3-like protein [Elaeis guineensis]	gi|743880886 (+1)	29 kDa	true	0.001		0	0	0	0	0	0	10.67	0	11.32	0.885848	10.42	1.31415	12.82	1.74051	11.65	1.97977	11.62	1.88048
80.4	PREDICTED: 14-3-3 protein 6-like [Elaeis guineensis]	gi|743849690	29 kDa	true	0.001		0	0	0	0	0	0	10.67	0	10.37	0	11.94	0	11.62	1.01025	12.19	2.17087	11.09	1.11896
80.5	PREDICTED: 14-3-3-like protein isoform X2 [Elaeis guineensis]	gi|743823719	23 kDa	true	0.55		12.13	0	0	0	0	0	17.68	2.77222	11.87	1.12096	11.76	0.692621	11.54	2.36515	11.36	0.674343	11.59	0.57578
80.6	PREDICTED: 14-3-3-like protein B [Elaeis guineensis]	gi|743840853	29 kDa	true	1		0	0	0	0	0	0	0	0	0	0	0	0	0	0	0	0	0	0
81	Cluster of PREDICTED: mitochondrial outer membrane protein porin 1-like [Elaeis guineensis] (gi|743797749)	gi|743797749	30 kDa	true	0.43		12.38	0	12.6	1.25044	0	0	0	0	0	0	9.91	0	0	0	12.48	0.661907	9.66	0
81.1	PREDICTED: mitochondrial outer membrane protein porin 1-like [Elaeis guineensis]	gi|743797749	30 kDa	true	0.43		12.38	0	12.6	1.25044	0	0	0	0	0	0	9.91	0	0	0	12.48	0.661907	9.66	0
81.2	PREDICTED: mitochondrial outer membrane protein porin 1-like [Elaeis guineensis]	gi|743755082	29 kDa	true	1		0	0	0	0	0	0	0	0	0	0	0	0	0	0	0	0	0	0
82	Cluster of PREDICTED: protein DJ-1 homolog D-like [Elaeis guineensis] (gi|743834058)	gi|743834058	41 kDa	true	0.43		10.86	0.607617	12.73	0.733584	16.26	3.98049	12.35	0.547019	12.06	0.547019	10.79	0.908472	11.71	2.13397	12.05	1.28691	12.78	0.757903
82.1	PREDICTED: protein DJ-1 homolog D-like [Elaeis guineensis]	gi|743834058	41 kDa	true	0.43		10.86	0.607617	12.73	0.733584	16.26	3.98049	12.35	0.547019	12.06	0.547019	10.79	0.908472	11.71	2.13397	12.05	1.28691	12.78	0.757903
82.2	PREDICTED: protein DJ-1 homolog D-like [Elaeis guineensis]	gi|743883273	41 kDa	true	1		0	0	0	0	0	0	0	0	0	0	0	0	0	0	0	0	0	0
82.3	PREDICTED: protein DJ-1 homolog D-like [Elaeis guineensis]	gi|743883303	35 kDa	true	1		0	0	0	0	0	0	0	0	0	0	0	0	0	0	0	0	0	0
83	Cluster of PREDICTED: uncharacterized protein LOC105050582 [Elaeis guineensis] (gi|743810712)	gi|743810712	110 kDa	true	0.44		11.11	1.72773	11.97	1.4839	12.22	0.621551	11.74	2.92707	12.58	0.921179	12.74	0.843588	12.46	4.08249	11.75	0.855669	11.81	1.1108
83.1	PREDICTED: uncharacterized protein LOC105050582 [Elaeis guineensis]	gi|743810712	110 kDa	true	0.44		11.11	1.72773	11.97	1.4839	12.22	0.621551	11.74	2.92707	12.58	0.921179	12.74	0.843588	12.46	4.08249	11.75	0.855669	11.81	1.1108
83.2	PREDICTED: uncharacterized protein LOC105039263 [Elaeis guineensis]	gi|743766817	69 kDa	true	1		0	0	0	0	0	0	0	0	0	0	0	0	0	0	0	0	0	0
84	PREDICTED: EG45-like domain containing protein [Elaeis guineensis]	gi|743802277	14 kDa		0.45		12.05	0.908343	10.76	0.69539	0	0	14	4.32272	11.17	0	11.69	0	11.88	1.11243	12.26	0.755685	15.09	0
85	Cluster of PREDICTED: malate dehydrogenase [Elaeis guineensis] (gi|743780317)	gi|743780317 [2]	36 kDa	true	0.47		15.31	5.00899	12.23	0.42218	0	0	11.68	0.442113	0	0	0	0	12.41	0	13.51	1.65738	12.52	0.871538
85.1	PREDICTED: malate dehydrogenase, cytoplasmic [Elaeis guineensis]	gi|743835732	35 kDa	true	0.001		15.44	2.33687	12.25	0	0	0	0	0	0	0	0	0	0	0	14.51	1.52052	13.13	1.44093
85.2	PREDICTED: malate dehydrogenase [Elaeis guineensis]	gi|743780317	36 kDa	true	0.7		11.18	5.92244	12.22	0.422601	0	0	11.68	0.442113	0	0	0	0	12.41	0	12.61	1.44191	12.39	0.55988
86	PREDICTED: HMG-Y-related protein A-like [Elaeis guineensis]	gi|743823679	19 kDa	true	0.5		10.55	0	0	0	0	0	0	0	10.74	0	0	0	16.44	0	13.87	0	10.81	0
87	Cluster of PREDICTED: phosphoglycerate kinase, cytosolic isoform X2 [Elaeis guineensis] (gi|743855887)	gi|743855887 [3]	42 kDa	true	0.57		12.74	1.51818	13.01	1.46987	11.29	0.796944	11.73	2.02642	11.88	2.00349	14.74	3.74805	12.49	1.84889	13.67	1.87246	12.07	1.46358
87.1	PREDICTED: phosphoglycerate kinase, cytosolic-like [Elaeis guineensis]	gi|743760381	51 kDa	true	0.13		13.45	1.51394	13.32	2.82796	11.05	0.829103	11.15	0.816261	13.37	2.50729	12.07	0	11.95	1.9279	13.95	1.18714	13.34	2.32195
87.2	PREDICTED: phosphoglycerate kinase, cytosolic isoform X2 [Elaeis guineensis]	gi|743855887	42 kDa	true	0.6		12.71	1.55354	13.07	1.27095	11.52	0.734618	12.05	2.1534	11.79	2.04142	14.39	3.23273	13.2	1.82258	13.78	2.06953	12.27	1.64423
87.3	PREDICTED: phosphoglycerate kinase, cytosolic [Elaeis guineensis]	gi|743760379	42 kDa	true	0.72		12.71	1.55354	12.63	1.61936	11.47	0.653987	11.55	1.58782	11.86	1.94974	15.93	3.78327	12.32	1.7654	13.49	1.68297	11.78	1.2497
87.4	PREDICTED: phosphoglycerate kinase, chloroplastic-like [Elaeis guineensis]	gi|743791533	51 kDa	true	1		0	0	0	0	0	0	0	0	0	0	0	0	0	0	0	0	0	0
88	Cluster of PREDICTED: heat shock 70 kDa protein-like [Elaeis guineensis] (gi|743811473)	gi|743811473 [9]	71 kDa	true	0.57		13.56	1.71796	11.39	0.940577	12.64	2.91208	11.42	0.770396	11.47	1.98967	12.35	1.7488	12.1	2.37601	11.43	1.63079	11.68	1.34125
88.1	PREDICTED: luminal-binding protein 4-like [Elaeis guineensis]	gi|743776201	73 kDa	true	0.001		0	0	0	0	0	0	11.71	0.439594	10.23	0.787003	12.87	0	12.12	0.440186	10.81	0.758544	10.36	0
88.2	PREDICTED: probable mediator of RNA polymerase II transcription subunit 37c, partial [Elaeis guineensis]	gi|743893011	26 kDa	true	0.02		14.36	0	0	0	0	0	10.25	0	13.4	0	13.32	0	11.23	0.678403	10.62	0	10.82	0.563904
88.3	PREDICTED: heat shock cognate 70 kDa protein 2 [Elaeis guineensis]	gi|743787201	71 kDa	true	0.14		12.4	1.67379	12.5	2.86162	14.54	2.2552	11.46	0.665642	12.93	2.1297	11.79	1.89288	11.88	3.56021	11.7	1.82624	11.2	1.07945
88.4	PREDICTED: probable mediator of RNA polymerase II transcription subunit 37c [Elaeis guineensis]	gi|743841902	71 kDa	true	0.48		12.4	1.67379	11.23	0.961718	12.72	2.97849	11.43	0.820295	11.26	1.76443	11.79	1.89288	11.61	1.97177	11.31	0.771126	11.92	1.34294
88.5	PREDICTED: heat shock cognate 70 kDa protein 2-like [Elaeis guineensis]	gi|743775991	71 kDa	true	0.55		12.4	1.67379	11.23	0.961718	12.72	2.97849	11.55	0.947344	11.39	1.69084	11.9	0.685767	13.03	2.86373	11.09	0.942567	12.06	1.08452
88.6	PREDICTED: heat shock cognate 70 kDa protein 2-like [Elaeis guineensis]	gi|743841867	71 kDa	true	0.6		12.4	1.67379	11.48	0.769081	12.72	2.97849	11.36	0.719239	12.66	2.26495	14.65	3.08414	11.45	3.44848	11.53	0.759952	12.24	3.33334
88.7	PREDICTED: heat shock 70 kDa protein [Elaeis guineensis]	gi|743866246	72 kDa	true	0.76		14.36	0	11.67	0	10.51	0	11.36	0.905289	13.16	1.42363	12.35	1.78468	11.58	3.00822	10.58	1.00778	11.42	1.48269
88.8	PREDICTED: heat shock cognate 70 kDa protein 2-like [Elaeis guineensis]	gi|743818520	71 kDa	true	0.93		0	0	11.22	0.939562	12.3	0	11.59	0.647068	12.92	2.09886	12.93	2.41057	11.64	1.66462	13.11	1.55738	10.82	1.38966
88.9	PREDICTED: heat shock 70 kDa protein-like [Elaeis guineensis]	gi|743811473	71 kDa	true	0.96		14.36	0	11.67	0	10.51	0	11.16	0.662703	10.88	1.15521	12.84	0.691495	11.77	2.16135	15.34	3.71335	11.46	1.20401
88.1	PREDICTED: heat shock 70 kDa protein, mitochondrial [Elaeis guineensis]	gi|743828155	72 kDa	true	1		0	0	0	0	0	0	0	0	0	0	0	0	0	0	0	0	0	0
88.11	PREDICTED: heat shock 70 kDa protein, mitochondrial-like [Elaeis guineensis]	gi|743821814	73 kDa	true	1		0	0	0	0	0	0	0	0	0	0	0	0	0	0	0	0	0	0
88.12	PREDICTED: luminal-binding protein 4 [Elaeis guineensis]	gi|743831898	73 kDa	true	1		0	0	0	0	0	0	0	0	0	0	0	0	0	0	0	0	0	0
88.13	PREDICTED: heat shock 70 kDa protein, mitochondrial-like [Elaeis guineensis]	gi|743804908 (+1)	73 kDa	true	1		0	0	0	0	0	0	0	0	0	0	0	0	0	0	0	0	0	0
89	Cluster of PREDICTED: triosephosphate isomerase, cytosolic isoform X2 [Elaeis guineensis] (gi|743787029)	gi|743787029	23 kDa	true	0.59		13	0.777061	14.01	3.33321	11.9	3.275	11.1	0.834085	10.8	0.663079	11.57	2.02423	13.28	1.81897	12.71	2.63201	11.49	2.0576
89.1	PREDICTED: triosephosphate isomerase, cytosolic isoform X2 [Elaeis guineensis]	gi|743787029	23 kDa	true	0.59		13	0.777061	14.01	3.33321	11.9	3.275	11.1	0.834085	10.8	0.663079	11.57	2.02423	13.28	1.81897	12.71	2.63201	11.49	2.0576
89.2	PREDICTED: triosephosphate isomerase, cytosolic isoform X1 [Elaeis guineensis]	gi|743787025	27 kDa	true	1		0	0	0	0	0	0	0	0	0	0	0	0	0	0	0	0	0	0
90	Cluster of PREDICTED: patellin-3-like [Elaeis guineensis] (gi|743764635)	gi|743764635	61 kDa	true	0.61		11.35	0	13.24	0	0	0	11.09	0	11.26	0	12.08	0.419562	12.8	0	12.03	1.72377	11.88	1.1352
90.1	PREDICTED: patellin-3-like [Elaeis guineensis]	gi|743764635	61 kDa	true	0.61		11.35	0	13.24	0	0	0	11.09	0	11.26	0	12.08	0.419562	12.8	0	12.03	1.72377	11.88	1.1352
90.2	PREDICTED: patellin-3-like [Elaeis guineensis]	gi|743816880	54 kDa	true	1		0	0	0	0	0	0	0	0	0	0	0	0	0	0	0	0	0	0
91	Cluster of PREDICTED: glyceraldehyde-3-phosphate dehydrogenase, cytosolic [Elaeis guineensis] (gi|743887549)	gi|743887549 [5]	37 kDa	true	0.61		11.85	1.46209	12.19	2.1632	12.01	0.805747	12.49	1.91514	11.94	1.26164	11.58	1.07788	12.19	1.46137	12.23	1.35067	12.12	1.19129
91.1	PREDICTED: glyceraldehyde-3-phosphate dehydrogenase, cytosolic [Elaeis guineensis]	gi|743887549	37 kDa	true	0.34		12.31	1.34315	12.98	2.05816	11.82	0.682149	12.22	2.05076	11.97	0.914621	11.78	1.00559	12.51	1.28969	12.44	1.13783	12.34	1.09971
91.2	PREDICTED: glyceraldehyde-3-phosphate dehydrogenase 2, cytosolic [Elaeis guineensis]	gi|743814513	37 kDa	true	0.44		11.44	1.02087	11.82	1.99661	12.27	1.09994	12.95	2.56305	11.49	0.841497	11.13	1.01811	11.76	1.33062	11.52	1.36621	11.38	1.26253
91.3	PREDICTED: glyceraldehyde-3-phosphate dehydrogenase, cytosolic-like isoform X1 [Elaeis guineensis]	gi|743877054 (+1)	37 kDa	true	0.61		11.73	0.975141	12.14	2.09838	12.33	0.802983	12.78	1.65481	12.4	1.56175	11.58	1.1696	12.29	2.04769	12.97	1.19339	12.12	0.945643
91.4	PREDICTED: glyceraldehyde-3-phosphate dehydrogenase 2, cytosolic-like [Elaeis guineensis]	gi|743893211	37 kDa	true	0.69		11.3	1.75192	11.72	1.25143	11.87	0.729868	12.56	1.60676	11.82	1.77802	11.23	1.19386	11.86	1.01591	11.76	1.0832	11.92	1.56005
91.5	PREDICTED: glyceraldehyde-3-phosphate dehydrogenase GAPCP2, chloroplastic [Elaeis guineensis]	gi|743767919	46 kDa	true	1		0	0	0	0	0	0	0	0	0	0	0	0	0	0	0	0	0	0
91.6	PREDICTED: glyceraldehyde-3-phosphate dehydrogenase, cytosolic-like [Elaeis guineensis]	gi|743887514	32 kDa	true	1		0	0	0	0	0	0	0	0	0	0	0	0	0	0	0	0	0	0
91.7	PREDICTED: glyceraldehyde-3-phosphate dehydrogenase GAPCP1, chloroplastic-like [Elaeis guineensis]	gi|743855918	46 kDa	true	1		0	0	0	0	0	0	0	0	0	0	0	0	0	0	0	0	0	0
92	PREDICTED: nitrile-specifier protein 5 isoform X3 [Elaeis guineensis]	gi|743858107	35 kDa		0.65		0	0	11.11	0	0	0	0	0	11.53	0	0	0	11.4	0.997549	11.45	0	12.19	1.5273
93	PREDICTED: eukaryotic initiation factor 4A-3-like [Elaeis guineensis]	gi|743852046	46 kDa	true	0.67		0	0	12.79	0	0	0	12.55	0	12.83	2.20574	15.82	4.21512	9.79	0	12.95	0	11.26	0.585704
94	Cluster of PREDICTED: actin-2 [Elaeis guineensis] (gi|743854864)	gi|743854864 [4]	42 kDa	true	0.67		11.91	1.05555	12.2	1.10535	12.57	1.14599	12.47	0.988007	12.67	1.32811	11.41	1.20488	11.55	1.64295	12.44	1.34966	12.1	0.838254
94.1	PREDICTED: actin-2 [Elaeis guineensis]	gi|743805211	42 kDa	true	0.35		12.08	1.24776	12.27	1.11117	12.75	3.32129	12.53	0.72783	12.77	1.16807	11.58	3.17936	12.93	1.85347	12.25	2.06929	11.61	0.999395
94.2	actin-3-like [Elaeis guineensis]	NP_001306835.1	?	true	0.48		12.08	1.24776	12.27	1.11117	12.75	3.32129	12.76	0.674533	12.77	1.16807	11.58	3.17936	13.31	2.30717	12.16	1.66048	12.13	0.716242
94.3	PREDICTED: actin-like [Elaeis guineensis]	gi|743882617	42 kDa	true	0.61		11.8	0.939628	12.27	1.16406	11.91	0.938259	11.72	1.13386	12.78	1.32851	11.7	2.4961	11.28	0.584288	12.33	1.03423	12.09	0.946111
94.4	PREDICTED: actin-2 [Elaeis guineensis]	gi|743854864	42 kDa	true	0.83		11.71	1.04306	12.07	1.11879	12.9	1.0473	12.4	1.00149	12.34	1.47965	11.27	0.635014	11.35	0.522476	12.65	0.779305	12.42	0.911585
94.5	PREDICTED: actin-2-like, partial [Elaeis guineensis]	gi|743888559	34 kDa	true	1		0	0	0	0	0	0	0	0	0	0	0	0	0	0	0	0	0	0
94.6	PREDICTED: actin-85C-like [Elaeis guineensis]	gi|743882864	42 kDa	true	1		0	0	0	0	0	0	0	0	0	0	0	0	0	0	0	0	0	0
95	PREDICTED: probable aquaporin TIP1-1 [Elaeis guineensis]	gi|743890980	26 kDa		0.69		12.08	0	11.6	0	11.02	0	0	0	11.48	0	10.59	0	0	0	10.76	0	12.56	0
96	PREDICTED: monodehydroascorbate reductase-like [Elaeis guineensis]	gi|743863108	47 kDa		0.71		0	0	9.86	0	0	0	11.23	0.561202	14.92	2.75363	11.2	0.721949	12.86	4.04657	10.92	4.4863	10.49	0.992392
97	Cluster of PREDICTED: peroxidase 5-like [Elaeis guineensis] (gi|743768886)	gi|743768886	36 kDa	true	0.72		12.34	0.537466	12.18	0.664551	10.96	0.790686	12.12	2.03163	12.23	1.45487	11.97	1.49497	12.82	1.91946	11.63	2.62862	0	0
97.1	PREDICTED: peroxidase 5-like [Elaeis guineensis]	gi|743768886	36 kDa	true	0.72		12.34	0.537466	12.18	0.664551	10.96	0.790686	12.12	2.03163	12.23	1.45487	11.97	1.49497	12.82	1.91946	11.63	2.62862	0	0
97.2	PREDICTED: peroxidase 5-like [Elaeis guineensis]	gi|743889717	36 kDa	true	1		0	0	0	0	0	0	0	0	0	0	0	0	0	0	0	0	0	0
98	Cluster of PREDICTED: ATP synthase subunit beta, mitochondrial-like [Elaeis guineensis] (gi|743800698)	gi|743800698 [3]	60 kDa	true	0.73		11.55	0.456893	12.07	0.971487	11.25	0.508038	13.5	2.01326	12.19	1.73719	11.22	1.20776	11.08	1.17281	12.53	1.75003	11.3	1.31903
98.1	PREDICTED: ATP synthase subunit beta, mitochondrial-like [Elaeis guineensis]	gi|743800698	60 kDa	true	0.84		11.55	0	12.07	0.971487	11.25	0	13.56	1.87996	12.19	1.73719	11.22	1.20776	11.49	1.00503	13.07	1.42879	10.95	0.918258
98.2	PREDICTED: ATP synthase subunit beta, mitochondrial-like [Elaeis guineensis]	gi|743771993	60 kDa	true	0.96		11.55	0	12.07	0.971487	11.25	0	13.56	1.87996	12.19	1.73719	11.22	1.20776	11.49	1.00503	13.07	1.42879	11.84	1.25145
98.3	PREDICTED: ATP synthase subunit beta, mitochondrial [Elaeis guineensis]	gi|743794377	60 kDa	true	0.99		11.55	0	12.07	0.971487	11.25	0	13.13	2.1825	12.19	1.73719	11.22	1.20776	10.7	1.04856	11.81	1.63693	11.45	1.43471
98.4	PREDICTED: ATP synthase subunit beta, mitochondrial [Elaeis guineensis]	gi|743757915	60 kDa	true	1		0	0	0	0	0	0	0	0	0	0	0	0	0	0	0	0	0	0
99	PREDICTED: alcohol dehydrogenase 1 [Elaeis guineensis]	gi|743888171	41 kDa	true	0.74		9.84	0	15.51	3.73767	11.7	0	13.8	1.80227	12.09	0	10.9	0	14.34	2.64269	13.25	1.05277	11.81	0.648727
100	Cluster of PREDICTED: glucan endo-1,3-beta-glucosidase-like [Elaeis guineensis] (gi|743785384)	gi|743785384 [2]	36 kDa	true	0.77		11.49	3.19512	11.92	0.940146	11.41	1.09848	12.06	0.637893	12.07	0.620549	12.48	0.935062	15.06	3.65863	11.36	1.74753	11.49	0.653256
100.1	PREDICTED: glucan endo-1,3-beta-glucosidase-like [Elaeis guineensis]	gi|743875093	36 kDa	true	0.22		10.38	0	11.21	0.621171	10.94	0.56696	12.28	0	12.02	0	11.97	0.494692	15.45	0	11.8	1.74472	12.04	0
100.2	PREDICTED: glucan endo-1,3-beta-glucosidase-like [Elaeis guineensis]	gi|743785384	36 kDa	true	0.8		11.79	3.09234	12.12	0.886376	11.94	1.09522	11.99	0.687601	12.07	0.651304	12.6	0.984404	11.18	3.76443	11.28	2.07839	11.36	0.593369
100.3	PREDICTED: glucan endo-1,3-beta-glucosidase-like [Elaeis guineensis]	gi|743785400	37 kDa	true	1		0	0	0	0	0	0	0	0	0	0	0	0	0	0	0	0	0	0
101	PREDICTED: germin-like protein 2-4 [Elaeis guineensis]	gi|743874591	23 kDa		0.78		12.9	0	0	0	12	0	0	0	11.66	1.80358	0	0	10.93	0	0	0	12.45	1.59949
102	PREDICTED: proteasome subunit alpha type-1-like [Elaeis guineensis]	gi|743851306 (+2)	29 kDa		0.78		13.3	0	9.9	0	11.15	0	0	0	11.31	0	12.95	0	10.96	0	11.09	0	12.05	0
103	Cluster of PREDICTED: hypersensitive-induced response protein 1-like [Elaeis guineensis] (gi|743755079)	gi|743755079 [2]	32 kDa	true	0.79		11.78	0.440356	0	0	11.21	0	12.51	0.404443	11.1	0	9.85	0	10.46	0	19.06	5.39547	11.75	1.4019
103.1	PREDICTED: hypersensitive-induced response protein 1-like [Elaeis guineensis]	gi|743797758	32 kDa	true	0.27		11.74	0	0	0	11.21	0	12.51	0	0	0	0	0	0	0	12.73	0	12.11	0
103.2	PREDICTED: hypersensitive-induced response protein 1-like [Elaeis guineensis]	gi|743755079	32 kDa	true	0.9		11.82	0	0	0	0	0	12.51	0	11.1	0	9.85	0	10.46	0	20	0	10.04	0
103.3	PREDICTED: hypersensitive-induced response protein 1 isoform X2 [Elaeis guineensis]	gi|743798950	31 kDa	true	1		0	0	0	0	0	0	0	0	0	0	0	0	0	0	0	0	0	0
103.4	PREDICTED: hypersensitive-induced response protein 1 [Elaeis guineensis]	gi|743755088	31 kDa	true	1		0	0	0	0	0	0	0	0	0	0	0	0	0	0	0	0	0	0
104	PREDICTED: peptidyl-prolyl cis-trans isomerase CYP19-1 [Elaeis guineensis]	gi|743855207	18 kDa		0.82		0	0	13.01	0	0	0	0	0	11.5	2.93259	10.16	0	11.83	0.893444	0	0	0	0
105	PREDICTED: uncharacterized protein LOC105037336 [Elaeis guineensis]	gi|743763116	77 kDa		0.87		10.21	0	12.72	0.619541	0	0	12.4	1.2984	12.51	0.843188	14.02	2.99256	11.59	1.92849	12.79	1.2598	12.67	2.03859
106	PREDICTED: ricin-like [Elaeis guineensis]	gi|743787208 (+1)	63 kDa		0.91		15.07	1.69921	11.06	1.12794	0	0	13.78	0	0	0	0	0	0	0	13.73	0	11.08	0
107	histone H3 [Elaeis guineensis]	gi|192910840 (+4)	15 kDa		0.94		10.8	0	0	0	0	0	13.38	2.1152	10.54	0.770609	11.19	0	13.05	0.74703	9.73	0	10.37	0.642758
108	PREDICTED: patellin-3-like isoform X2 [Elaeis guineensis]	gi|743763008	63 kDa	true	0.97		11.54	1.97535	11.97	0.767756	0	0	12.13	1.83611	11.17	0.718707	11.48	6.17986	12.02	1.63756	12.01	1.40194	12.22	1.16109
109	Cluster of PREDICTED: eukaryotic initiation factor 4A-2 [Elaeis guineensis] (gi|743812312)	gi|743812312	47 kDa	true	1		0	0	0	0	0	0	0	0	0	0	0	0	0	0	0	0	0	0
109.1	PREDICTED: eukaryotic initiation factor 4A-2 [Elaeis guineensis]	gi|743812312	47 kDa	true	1		0	0	0	0	0	0	0	0	0	0	0	0	0	0	0	0	0	0
109.2	PREDICTED: eukaryotic initiation factor 4A-15 [Elaeis guineensis]	gi|743812308	47 kDa	true	1		0	0	0	0	0	0	0	0	0	0	0	0	0	0	0	0	0	0
109.3	PREDICTED: eukaryotic initiation factor 4A-15-like [Elaeis guineensis]	gi|743804519	47 kDa	true	1		0	0	0	0	0	0	0	0	0	0	0	0	0	0	0	0	0	0
109.4	PREDICTED: eukaryotic initiation factor 4A-8-like [Elaeis guineensis]	gi|743769912	47 kDa	true	1		0	0	0	0	0	0	0	0	0	0	0	0	0	0	0	0	0	0
110	Cluster of PREDICTED: chaperone protein ClpB1 [Elaeis guineensis] (gi|743756256)	gi|743756256 [2]	101 kDa	true	1		0	0	0	0	0	0	0	0	0	0	0	0	0	0	0	0	13.43	1.3587
110.1	PREDICTED: chaperone protein ClpB1 [Elaeis guineensis]	gi|743756256	101 kDa	true	1		0	0	0	0	0	0	0	0	0	0	0	0	0	0	0	0	12.44	0
110.2	PREDICTED: chaperone protein ClpB1-like [Elaeis guineensis]	gi|743796117	101 kDa	true	1		0	0	0	0	0	0	0	0	0	0	0	0	0	0	0	0	14.27	0
111	Cluster of PREDICTED: pyruvate kinase, cytosolic isozyme [Elaeis guineensis] (gi|743852434)	gi|743852434 [2]	55 kDa	true	1		0	0	0	0	0	0	14.4	0	0	0	9.65	0	0	0	0	0	10.77	0
111.1	PREDICTED: pyruvate kinase, cytosolic isozyme [Elaeis guineensis]	gi|743852434 (+1)	55 kDa	true	1		0	0	0	0	0	0	14.4	0	0	0	9.65	0	0	0	0	0	10.77	0
111.2	PREDICTED: pyruvate kinase, cytosolic isozyme [Elaeis guineensis]	gi|743783146	54 kDa	true	1		0	0	0	0	0	0	0	0	0	0	0	0	0	0	0	0	0	0
111.3	PREDICTED: pyruvate kinase, cytosolic isozyme-like [Elaeis guineensis]	gi|743834664 (+2)	55 kDa	true	1		0	0	0	0	0	0	0	0	0	0	0	0	0	0	0	0	0	0
111.4	PREDICTED: pyruvate kinase, cytosolic isozyme [Elaeis guineensis]	gi|743775291	55 kDa	true	1		0	0	0	0	0	0	0	0	0	0	0	0	0	0	0	0	0	0
112	Cluster of PREDICTED: cell division cycle protein 48 homolog [Elaeis guineensis] (gi|743835093)	gi|743835093	90 kDa	true	1		0	0	0	0	0	0	0	0	0	0	0	0	0	0	14.91	0	0	0
112.1	PREDICTED: cell division cycle protein 48 homolog [Elaeis guineensis]	gi|743835093	90 kDa	true	1		0	0	0	0	0	0	0	0	0	0	0	0	0	0	14.91	0	0	0
112.2	PREDICTED: cell division cycle protein 48 homolog [Elaeis guineensis]	gi|743874272	90 kDa	true	1		0	0	0	0	0	0	0	0	0	0	0	0	0	0	0	0	0	0
112.3	PREDICTED: cell division cycle protein 48 homolog [Elaeis guineensis]	gi|743853332	90 kDa	true	1		0	0	0	0	0	0	0	0	0	0	0	0	0	0	0	0	0	0
112.4	PREDICTED: cell division cycle protein 48 homolog [Elaeis guineensis]	gi|743825657	90 kDa	true	1		0	0	0	0	0	0	0	0	0	0	0	0	0	0	0	0	0	0
113	Cluster of PREDICTED: heat shock protein 81-1-like [Elaeis guineensis] (gi|743765990)	gi|743765990	80 kDa	true	1		0	0	0	0	0	0	0	0	0	0	0	0	10.73	0	0	0	14.96	0
113.1	PREDICTED: heat shock protein 81-1-like [Elaeis guineensis]	gi|743765990	80 kDa	true	1		0	0	0	0	0	0	0	0	0	0	0	0	10.73	0	0	0	14.96	0
113.2	PREDICTED: heat shock protein 81-1, partial [Elaeis guineensis]	gi|743888516	65 kDa	true	1		0	0	0	0	0	0	0	0	0	0	0	0	0	0	0	0	0	0
113.3	PREDICTED: heat shock protein 81-1-like [Elaeis guineensis]	gi|743807690	80 kDa	true	1		0	0	0	0	0	0	0	0	0	0	0	0	0	0	0	0	0	0
114	Cluster of PREDICTED: V-type proton ATPase catalytic subunit A [Elaeis guineensis] (gi|743809830)	gi|743809830	68 kDa	true	1		0	0	0	0	0	0	0	0	0	0	0	0	0	0	14.05	0	13.67	2.64378
114.1	PREDICTED: V-type proton ATPase catalytic subunit A [Elaeis guineensis]	gi|743809830	68 kDa	true	1		0	0	0	0	0	0	0	0	0	0	0	0	0	0	14.05	0	13.67	2.64378
114.2	PREDICTED: V-type proton ATPase catalytic subunit A-like, partial [Elaeis guineensis]	gi|743891664	29 kDa	true	1		0	0	0	0	0	0	0	0	0	0	0	0	0	0	0	0	0	0
115	Cluster of glutathione S-transferase [Elaeis guineensis] (gi|192910866)	gi|192910866	28 kDa	true	1		13.17	0	12.25	0.938442	0	0	0	0	0	0	0	0	0	0	0	0	0	0
115.1	glutathione S-transferase [Elaeis guineensis]	gi|192910866	28 kDa	true	1		13.17	0	12.25	0.938442	0	0	0	0	0	0	0	0	0	0	0	0	0	0
115.2	PREDICTED: LOW QUALITY PROTEIN: protein IN2-1 homolog B-like [Elaeis guineensis]	gi|743892338	28 kDa	true	1		0	0	0	0	0	0	0	0	0	0	0	0	0	0	0	0	0	0
116	Cluster of PREDICTED: guanine nucleotide-binding protein subunit beta-like protein A [Elaeis guineensis] (gi|743772066)	gi|743772066	35 kDa	true	1		0	0	0	0	0	0	0	0	0	0	0	0	0	0	0	0	0	0
116.1	PREDICTED: guanine nucleotide-binding protein subunit beta-like protein A [Elaeis guineensis]	gi|743772066	35 kDa	true	1		0	0	0	0	0	0	0	0	0	0	0	0	0	0	0	0	0	0
116.2	PREDICTED: guanine nucleotide-binding protein subunit beta-like protein A [Elaeis guineensis]	gi|743757826	36 kDa	true	1		0	0	0	0	0	0	0	0	0	0	0	0	0	0	0	0	0	0
116.3	PREDICTED: guanine nucleotide-binding protein subunit beta-like protein A [Elaeis guineensis]	gi|743794305	36 kDa	true	1		0	0	0	0	0	0	0	0	0	0	0	0	0	0	0	0	0	0
117	PREDICTED: betaine aldehyde dehydrogenase 2-like [Elaeis guineensis]	gi|743766392	55 kDa		1		11.06	0	0	0	0	0	0	0	0	0	0	0	0	0	17.41	0	14.59	0
118	Cluster of PREDICTED: 60S ribosomal protein L8-like [Elaeis guineensis] (gi|743854648)	gi|743854648	28 kDa	true	1		0	0	0	0	0	0	0	0	0	0	0	0	0	0	0	0	0	0
118.1	PREDICTED: 60S ribosomal protein L8-like [Elaeis guineensis]	gi|743854648	28 kDa	true	1		0	0	0	0	0	0	0	0	0	0	0	0	0	0	0	0	0	0
118.2	PREDICTED: 60S ribosomal protein L8-1 [Elaeis guineensis]	gi|743779516	28 kDa	true	1		0	0	0	0	0	0	0	0	0	0	0	0	0	0	0	0	0	0
119	Cluster of PREDICTED: 60S acidic ribosomal protein P0 [Elaeis guineensis] (gi|743855682)	gi|743855682	35 kDa	true	1		0	0	0	0	0	0	0	0	10.97	0	0	0	11.9	0	0	0	0	0
119.1	PREDICTED: 60S acidic ribosomal protein P0 [Elaeis guineensis]	gi|743855682	35 kDa	true	1		0	0	0	0	0	0	0	0	10.97	0	0	0	11.9	0	0	0	0	0
119.2	PREDICTED: 60S acidic ribosomal protein P0 [Elaeis guineensis]	gi|743803565	34 kDa	true	1		0	0	0	0	0	0	0	0	0	0	0	0	0	0	0	0	0	0
120	Cluster of PREDICTED: 40S ribosomal protein S7 [Elaeis guineensis] (gi|743759313)	gi|743759313 [4]	22 kDa	true	1		0	0	0	0	0	0	0	0	10.21	0	0	0	0	0	0	0	10.26	0
120.1	PREDICTED: 40S ribosomal protein S7 [Elaeis guineensis]	gi|743759313 (+3)	22 kDa	true	1		0	0	0	0	0	0	0	0	10.21	0	0	0	0	0	0	0	10.26	0
120.2	PREDICTED: 40S ribosomal protein S7-like isoform X2 [Elaeis guineensis]	gi|743889640	21 kDa	true	1		0	0	0	0	0	0	0	0	0	0	0	0	0	0	0	0	0	0
121	Cluster of PREDICTED: 40S ribosomal protein S3-3-like isoform X1 [Elaeis guineensis] (gi|743823058)	gi|743823058	26 kDa	true	1		0	0	0	0	0	0	0	0	0	0	0	0	0	0	0	0	0	0
121.1	PREDICTED: 40S ribosomal protein S3-3-like isoform X1 [Elaeis guineensis]	gi|743823058 (+1)	26 kDa	true	1		0	0	0	0	0	0	0	0	0	0	0	0	0	0	0	0	0	0
121.2	PREDICTED: 40S ribosomal protein S3-3-like [Elaeis guineensis]	gi|743839300	26 kDa	true	1		0	0	0	0	0	0	0	0	0	0	0	0	0	0	0	0	0	0
121.3	PREDICTED: 40S ribosomal protein S3-3 isoform X1 [Elaeis guineensis]	gi|743854081 (+1)	26 kDa	true	1		0	0	0	0	0	0	0	0	0	0	0	0	0	0	0	0	0	0
122	Cluster of PREDICTED: serine hydroxymethyltransferase 4-like [Elaeis guineensis] (gi|743880092)	gi|743880092	52 kDa	true	1		0	0	0	0	0	0	0	0	0	0	0	0	0	0	15.64	0	0	0
122.1	PREDICTED: serine hydroxymethyltransferase 4-like [Elaeis guineensis]	gi|743880092	52 kDa	true	1		0	0	0	0	0	0	0	0	0	0	0	0	0	0	15.64	0	0	0
122.2	PREDICTED: serine hydroxymethyltransferase 4 [Elaeis guineensis]	gi|743765736	52 kDa	true	1		0	0	0	0	0	0	0	0	0	0	0	0	0	0	0	0	0	0
123	PREDICTED: formate dehydrogenase, mitochondrial [Elaeis guineensis]	gi|743838587	41 kDa		1		13.9	0	15.99	0	0	0	14.57	0	0	0	0	0	0	0	0	0	0	0
124	PREDICTED: 40S ribosomal protein S18 [Elaeis guineensis]	gi|743824336 (+1)	18 kDa		1		0	0	0	0	0	0	0	0	0	0	11.71	0	0	0	12.21	0.649693	0	0
125	Cluster of PREDICTED: probable serine protease EDA2 isoform X2 [Elaeis guineensis] (gi|743777910)	gi|743777910	50 kDa	true	1		0	0	10.77	0	0	0	0	0	0	0	0	0	11.78	0	0	0	14.46	0
125.1	PREDICTED: probable serine protease EDA2 isoform X2 [Elaeis guineensis]	gi|743777910	50 kDa	true	1		0	0	10.77	0	0	0	0	0	0	0	0	0	11.78	0	0	0	14.46	0
125.2	PREDICTED: probable serine protease EDA2 isoform X3 [Elaeis guineensis]	gi|743777912	43 kDa	true	1		0	0	0	0	0	0	0	0	0	0	0	0	0	0	0	0	0	0
126	Cluster of PREDICTED: ruBisCO large subunit-binding protein subunit alpha-like isoform X2 [Elaeis guineensis] (gi|743853299)	gi|743853299	61 kDa	true	1		0	0	0	0	0	0	0	0	0	0	0	0	0	0	0	0	0	0
126.1	PREDICTED: ruBisCO large subunit-binding protein subunit alpha-like isoform X2 [Elaeis guineensis]	gi|743853299	61 kDa	true	1		0	0	0	0	0	0	0	0	0	0	0	0	0	0	0	0	0	0
126.2	PREDICTED: ruBisCO large subunit-binding protein subunit alpha-like [Elaeis guineensis]	gi|743835120	61 kDa	true	1		0	0	0	0	0	0	0	0	0	0	0	0	0	0	0	0	0	0
126.3	PREDICTED: ruBisCO large subunit-binding protein subunit alpha isoform X1 [Elaeis guineensis]	gi|743776538	61 kDa	true	1		0	0	0	0	0	0	0	0	0	0	0	0	0	0	0	0	0	0
127	Cluster of PREDICTED: elongation factor 1-gamma 2-like [Elaeis guineensis] (gi|743874941)	gi|743874941	48 kDa	true	1		0	0	0	0	0	0	0	0	0	0	0	0	0	0	0	0	9.78	0.938248
127.1	PREDICTED: elongation factor 1-gamma 2-like [Elaeis guineensis]	gi|743874941	48 kDa	true	1		0	0	0	0	0	0	0	0	0	0	0	0	0	0	0	0	9.78	0.938248
127.2	PREDICTED: elongation factor 1-gamma 2 [Elaeis guineensis]	gi|743758797	48 kDa	true	1		0	0	0	0	0	0	0	0	0	0	0	0	0	0	0	0	0	0
128	PREDICTED: succinate dehydrogenase [ubiquinone] flavoprotein subunit, mitochondrial-like [Elaeis guineensis]	gi|743857064	70 kDa		1		0	0	0	0	0	0	0	0	0	0	0	0	0	0	14.04	0	11.02	0.516413
129	PREDICTED: 11S globulin seed storage protein 2-like [Elaeis guineensis]	gi|743781027	39 kDa		1		0	0	0	0	0	0	0	0	0	0	10.24	0	14.08	0	0	0	0	0
130	Cluster of PREDICTED: LOW QUALITY PROTEIN: sucrose synthase 7-like [Elaeis guineensis] (gi|743851945)	gi|743851945	101 kDa	true	1		0	0	0	0	0	0	0	0	0	0	0	0	0	0	9.96	0	12.35	0
130.1	PREDICTED: LOW QUALITY PROTEIN: sucrose synthase 7-like [Elaeis guineensis]	gi|743851945	101 kDa	true	1		0	0	0	0	0	0	0	0	0	0	0	0	0	0	9.96	0	12.35	0
130.2	PREDICTED: sucrose synthase 7-like [Elaeis guineensis]	gi|743833839	97 kDa	true	1		0	0	0	0	0	0	0	0	0	0	0	0	0	0	0	0	0	0
131	PREDICTED: carboxymethylenebutenolidase homolog [Elaeis guineensis]	gi|743757729	30 kDa		1		0	0	0	0	0	0	0	0	0	0	0	0	0	0	10.22	0	0	0
132	Cluster of PREDICTED: proteasome subunit beta type-1 [Elaeis guineensis] (gi|743854618)	gi|743854618	24 kDa	true	1		0	0	0	0	0	0	0	0	0	0	0	0	10.24	0	0	0	11.94	0
132.1	PREDICTED: proteasome subunit beta type-1 [Elaeis guineensis]	gi|743854618	24 kDa	true	1		0	0	0	0	0	0	0	0	0	0	0	0	10.24	0	0	0	11.94	0
132.2	PREDICTED: proteasome subunit beta type-1-like [Elaeis guineensis]	gi|743831389	24 kDa	true	1		0	0	0	0	0	0	0	0	0	0	0	0	0	0	0	0	0	0
133	PREDICTED: 20 kDa chaperonin, chloroplastic-like [Elaeis guineensis]	gi|743822839	27 kDa		1		0	0	0	0	0	0	10.34	0	11.07	0	9.77	0	0	0	0	0	0	0
134	PREDICTED: protein ASPARTIC PROTEASE IN GUARD CELL 1-like [Elaeis guineensis]	gi|743766057	48 kDa		1		0	0	0	0	0	0	0	0	0	0	0	0	0	0	10.34	0	0	0
135	PREDICTED: S-formylglutathione hydrolase [Elaeis guineensis]	gi|743845757	32 kDa		1		0	0	0	0	0	0	11.05	0	0	0	9.85	0	0	0	0	0	10.4	0
136	PREDICTED: probable mitochondrial-processing peptidase subunit beta [Elaeis guineensis]	gi|743837205	58 kDa	true	1		0	0	0	0	16.23	0	0	0	0	0	0	0	0	0	0	0	11.79	0
137	PREDICTED: DNA-damage-repair/toleration protein DRT102-like [Elaeis guineensis]	gi|743757596	34 kDa	true	1		0	0	0	0	0	0	0	0	0	0	0	0	10.78	0	13.37	0	9.87	0
138	Cluster of PREDICTED: chemocyanin-like [Elaeis guineensis] (gi|743800853)	gi|743800853	13 kDa	true	1		0	0	12.27	0	0	0	0	0	13.22	0	12.93	0	0	0	0	0	0	0
138.1	PREDICTED: chemocyanin-like [Elaeis guineensis]	gi|743800853	13 kDa	true	1		0	0	12.27	0	0	0	0	0	13.22	0	12.93	0	0	0	0	0	0	0
138.2	PREDICTED: basic blue protein-like [Elaeis guineensis]	gi|743823761	13 kDa	true	1		0	0	0	0	0	0	0	0	0	0	0	0	0	0	0	0	0	0
139	Cluster of asparagine synthase-related protein [Elaeis guineensis] (gi|50404475)	gi|50404475 [2]	28 kDa	true	1		0	0	0	0	0	0	0	0	0	0	0	0	10.63	0	0	0	0	0
139.1	asparagine synthase-related protein [Elaeis guineensis]	gi|50404475 (+1)	28 kDa	true	1		0	0	0	0	0	0	0	0	0	0	0	0	10.63	0	0	0	0	0
139.2	PREDICTED: stem-specific protein TSJT1 [Elaeis guineensis]	gi|743834854	28 kDa	true	1		0	0	0	0	0	0	0	0	0	0	0	0	0	0	0	0	0	0
140	Cluster of PREDICTED: 40S ribosomal protein S3a-like [Elaeis guineensis] (gi|743847000)	gi|743847000	30 kDa	true	1		0	0	0	0	0	0	0	0	0	0	0	0	0	0	0	0	0	0
140.1	PREDICTED: 40S ribosomal protein S3a-like [Elaeis guineensis]	gi|743847000	30 kDa	true	1		0	0	0	0	0	0	0	0	0	0	0	0	0	0	0	0	0	0
140.2	PREDICTED: 40S ribosomal protein S3a [Elaeis guineensis]	gi|743859553	30 kDa	true	1		0	0	0	0	0	0	0	0	0	0	0	0	0	0	0	0	0	0
141	PREDICTED: phospholipase D alpha 1-like [Elaeis guineensis]	gi|743798351	91 kDa	true	1		0	0	0	0	13.03	0	0	0	0	0	0	0	0	0	0	0	0	0
142	PREDICTED: serine carboxypeptidase-like [Elaeis guineensis]	gi|743780890	59 kDa		1		0	0	0	0	0	0	0	0	0	0	14.55	0	0	0	0	0	0	0
143	PREDICTED: NADP-dependent malic enzyme isoform X2 [Elaeis guineensis]	gi|743756149	66 kDa		1		0	0	0	0	0	0	0	0	0	0	0	0	0	0	11.37	0	12.44	0
144	Cluster of PREDICTED: germin-like protein 5-1 [Elaeis guineensis] (gi|743762743)	gi|743762743	24 kDa	true	1		0	0	0	0	0	0	0	0	0	0	0	0	0	0	0	0	0	0
144.1	PREDICTED: germin-like protein 5-1 [Elaeis guineensis]	gi|743762743	24 kDa	true	1		0	0	0	0	0	0	0	0	0	0	0	0	0	0	0	0	0	0
144.2	PREDICTED: germin-like protein 5-1 [Elaeis guineensis]	gi|743762741	23 kDa	true	1		0	0	0	0	0	0	0	0	0	0	0	0	0	0	0	0	0	0
145	PREDICTED: ran-binding protein 1 homolog a-like [Elaeis guineensis]	gi|743788084	24 kDa		1		0	0	0	0	0	0	0	0	0	0	0	0	13.07	0	11.91	0	11.88	0
146	PREDICTED: subtilisin-like protease [Elaeis guineensis]	gi|743798098	83 kDa	true	1		0	0	12.9	0	0	0	0	0	0	0	0	0	0	0	0	0	0	0
147	PREDICTED: HMG-Y-related protein A-like [Elaeis guineensis]	gi|743802615	30 kDa		1		0	0	0	0	0	0	0	0	11.9	0	0	0	0	0	10.21	0	17.67	0
148	PREDICTED: osmotin-like protein [Elaeis guineensis]	gi|743775988	28 kDa		1		0	0	0	0	0	0	0	0	0	0	0	0	12.53	0	10.95	0	11.68	0
149	Cluster of PREDICTED: ubiquitin-conjugating enzyme E2 variant 1D [Elaeis guineensis] (gi|743764299)	gi|743764299	17 kDa	true	1		0	0	0	0	0	0	0	0	0	0	0	0	0	0	0	0	0	0
149.1	PREDICTED: ubiquitin-conjugating enzyme E2 variant 1D [Elaeis guineensis]	gi|743764299	17 kDa	true	1		0	0	0	0	0	0	0	0	0	0	0	0	0	0	0	0	0	0
149.2	PREDICTED: ubiquitin-conjugating enzyme E2 variant 1C-like [Elaeis guineensis]	gi|743830895	17 kDa	true	1		0	0	0	0	0	0	0	0	0	0	0	0	0	0	0	0	0	0
150	Cluster of PREDICTED: transketolase, chloroplastic-like [Elaeis guineensis] (gi|743831345)	gi|743831345	81 kDa	true	1		0	0	0	0	12.9	1.58659	0	0	0	0	0	0	0	0	0	0	0	0
150.1	PREDICTED: transketolase, chloroplastic-like [Elaeis guineensis]	gi|743831345	81 kDa	true	1		0	0	0	0	12.9	1.58659	0	0	0	0	0	0	0	0	0	0	0	0
150.2	PREDICTED: transketolase, chloroplastic [Elaeis guineensis]	gi|743854750	81 kDa	true	1		0	0	0	0	0	0	0	0	0	0	0	0	0	0	0	0	0	0
151	PREDICTED: LOW QUALITY PROTEIN: probable mitochondrial-processing peptidase subunit beta [Elaeis guineensis]	gi|743847632	58 kDa	true	1		0	0	0	0	16.23	0	0	0	0	0	0	0	0	0	10.05	0	0	0
152	PREDICTED: tubulin alpha-3 chain [Elaeis guineensis]	gi|743791194	50 kDa	true	1		0	0	0	0	0	0	0	0	0	0	0	0	11.84	0	9.94	0	11.63	0
153	PREDICTED: mavicyanin-like [Elaeis guineensis]	gi|743859187	18 kDa		1		0	0	10.3	0	12.79	0	11.4	0	0	0	12.59	0	0	0	0	0	11.73	0
154	Cluster of PREDICTED: chitinase 1-like isoform X1 [Elaeis guineensis] (gi|743855412)	gi|743855412	36 kDa	true	1		0	0	11.8	0	13.28	0	0	0	0	0	0	0	0	0	0	0	0	0
154.1	PREDICTED: chitinase 1-like isoform X1 [Elaeis guineensis]	gi|743855412	36 kDa	true	1		0	0	11.8	0	13.28	0	0	0	0	0	0	0	0	0	0	0	0	0
154.2	PREDICTED: basic endochitinase A-like isoform X2 [Elaeis guineensis]	gi|743855414	35 kDa	true	1		0	0	0	0	0	0	0	0	0	0	0	0	0	0	0	0	0	0
155	PREDICTED: subtilisin-like protease SDD1 [Elaeis guineensis]	gi|743861769	80 kDa		1		10.57	0.795019	0	0	0	0	0	0	0	0	0	0	0	0	0	0	0	0
156	PREDICTED: apolipoprotein D [Elaeis guineensis]	gi|743811329	22 kDa		1		0	0	0	0	0	0	0	0	0	0	0	0	15.24	0	0	0	0	0
157	PREDICTED: uncharacterized protein At4g28440-like [Elaeis guineensis]	gi|743838589 (+1)	15 kDa		1		0	0	0	0	0	0	0	0	0	0	11.34	0	0	0	0	0	0	0
158	PREDICTED: universal stress protein A-like protein [Elaeis guineensis]	gi|743773844	18 kDa		1		0	0	0	0	0	0	0	0	0	0	0	0	0	0	12.38	1.42903	16.8	0
159	PREDICTED: thiamine thiazole synthase, chloroplastic [Elaeis guineensis]	gi|743793501	38 kDa		1		0	0	14.32	0	0	0	0	0	0	0	0	0	0	0	0	0	0	0
160	PREDICTED: probable L-ascorbate peroxidase 4 [Elaeis guineensis]	gi|743832888	32 kDa		1		0	0	0	0	0	0	0	0	0	0	0	0	0	0	10.97	0	0	0
161	PREDICTED: fumarylacetoacetase [Elaeis guineensis]	gi|743767417	47 kDa		1		0	0	0	0	0	0	0	0	0	0	0	0	0	0	9.63	1.06851	0	0
162	Cluster of PREDICTED: cationic peroxidase 1-like [Elaeis guineensis] (gi|743782272)	gi|743782272	34 kDa	true	1		0	0	10.48	0	0	0	0	0	0	0	0	0	0	0	0	0	0	0
162.1	PREDICTED: cationic peroxidase 1-like [Elaeis guineensis]	gi|743782272	34 kDa	true	1		0	0	10.48	0	0	0	0	0	0	0	0	0	0	0	0	0	0	0
162.2	PREDICTED: cationic peroxidase 1-like [Elaeis guineensis]	gi|743818790	34 kDa	true	1		0	0	0	0	0	0	0	0	0	0	0	0	0	0	0	0	0	0
163	PREDICTED: 60S ribosomal protein L18-2-like [Elaeis guineensis]	gi|743844545	21 kDa		1		0	0	0	0	0	0	0	0	0	0	0	0	0	0	0	0	12.56	0.873896
164	PREDICTED: 60S ribosomal protein L6-like [Elaeis guineensis]	gi|743862614	22 kDa		1		0	0	0	0	0	0	0	0	0	0	0	0	0	0	11.58	0	10.68	0
165	PREDICTED: plasma membrane-associated cation-binding protein 1-like [Elaeis guineensis]	gi|743800417	22 kDa		1		0	0	0	0	0	0	0	0	0	0	0	0	11.56	0	0	0	0	0
166	PREDICTED: glucan endo-1,3-beta-glucosidase 6-like [Elaeis guineensis]	gi|743809916	53 kDa		1		10.7	0	0	0	0	0	0	0	0	0	0	0	0	0	0	0	0	0
167	PREDICTED: protein RALF-like 33 [Elaeis guineensis]	gi|743768295 (+1)	13 kDa		1		0	0	0	0	0	0	0	0	0	0	0	0	0	0	15.4	0	10.78	0
168	PREDICTED: basic blue protein-like [Elaeis guineensis]	gi|743869516	13 kDa		1		0	0	0	0	0	0	0	0	9.38	0	0	0	11.1	0	0	0	0	0
169	PREDICTED: pathogenesis-related protein PR-4-like [Elaeis guineensis]	gi|743774487	15 kDa		1		0	0	0	0	0	0	0	0	0	0	13.47	2.10276	0	0	0	0	0	0
170	PREDICTED: transcription elongation factor SPT5 [Elaeis guineensis]	gi|743853074	30 kDa		1		0	0	0	0	0	0	0	0	0	0	0	0	0	0	0	0	10.34	0
171	PREDICTED: 60S ribosomal protein L11-like [Elaeis guineensis]	gi|743851138	21 kDa		1		0	0	0	0	0	0	0	0	10.42	0	9.92	0	0	0	0	0	0	0
172	PREDICTED: hypersensitive-induced response protein 4 [Elaeis guineensis]	gi|743831367	32 kDa		1		0	0	0	0	0	0	0	0	0	0	0	0	0	0	9.85	0	0	0
173	PREDICTED: monodehydroascorbate reductase, chloroplastic isoform X1 [Elaeis guineensis]	gi|743854816 (+1)	55 kDa		1		0	0	0	0	0	0	0	0	0	0	0	0	12.81	0	0	0	0	0
174	PREDICTED: vacuolar protein sorting-associated protein 20 homolog 2-like [Elaeis guineensis]	gi|743851503	27 kDa		1		0	0	0	0	0	0	0	0	0	0	0	0	10.49	0	0	0	0	0
175	PREDICTED: 16.9 kDa class I heat shock protein 2-like [Elaeis guineensis]	gi|743772279	18 kDa	true	1		11.3	0	0	0	0	0	0	0	0	0	0	0	12.05	0	0	0	0	0
176	oil palm profilin-like allergen PF1 [Elaeis guineensis]	gi|34223517 (+5)	14 kDa		1		0	0	10.86	0	0	0	0	0	0	0	0	0	0	0	10.67	0	12.78	0
177	PREDICTED: glutathione S-transferase F11-like [Elaeis guineensis]	gi|743889616	25 kDa		1		0	0	0	0	0	0	0	0	0	0	0	0	0	0	10.47	0	0	0
178	NADP-isocitrate dehydrogenase [Elaeis guineensis]	gi|192913030 (+3)	47 kDa		1		0	0	0	0	0	0	0	0	0	0	0	0	11.27	0	0	0	0	0
179	peroxiredoxin [Elaeis guineensis]	gi|192910922 (+2)	17 kDa		1		0	0	0	0	0	0	9.96	0	0	0	0	0	0	0	0	0	0	0
180	PREDICTED: malate dehydrogenase, mitochondrial [Elaeis guineensis]	gi|743755645	37 kDa	true	1		0	0	0	0	12.8	1.30166	0	0	0	0	0	0	0	0	0	0	0	0
181	PREDICTED: LOW QUALITY PROTEIN: oxygen-evolving enhancer protein 1, chloroplastic-like [Elaeis guineensis]	gi|743757951 (+1)	36 kDa		1		0	0	0	0	11.09	0.563275	0	0	0	0	0	0	0	0	0	0	0	0
182	PREDICTED: 2-methylene-furan-3-one reductase [Elaeis guineensis]	gi|743758187	42 kDa		1		0	0	0	0	10.59	0.681305	0	0	0	0	0	0	0	0	0	0	0	0
183	PREDICTED: chlorophyll a-b binding protein CP29.2, chloroplastic-like [Elaeis guineensis]	gi|743793900	31 kDa		1		0	0	0	0	15.01	2.70993	0	0	0	0	0	0	0	0	0	0	0	0
184	PREDICTED: probable plastid-lipid-associated protein 2, chloroplastic [Elaeis guineensis]	gi|743861304	37 kDa		1		0	0	0	0	0	0	0	0	0	0	0	0	0	0	0	0	11.6	0
185	PREDICTED: ribulose bisphosphate carboxylase/oxygenase activase, chloroplastic isoform X1 [Elaeis guineensis]	gi|743780494 (+3)	59 kDa		1		0	0	0	0	13.29	0.656344	0	0	0	0	0	0	0	0	0	0	0	0
186	PREDICTED: 40S ribosomal protein S20-1-like [Elaeis guineensis]	gi|743883807 (+1)	14 kDa		1		0	0	0	0	0	0	0	0	0	0	0	0	11.75	0	0	0	0	0
187	PREDICTED: SNF1-related protein kinase regulatory subunit beta-2-like isoform X2 [Elaeis guineensis]	gi|743837474	31 kDa	true	1		0	0	0	0	0	0	0	0	0	0	0	0	10.95	0	0	0	0	0
188	PREDICTED: photosystem I reaction center subunit IV B, chloroplastic-like [Elaeis guineensis]	gi|743776852	15 kDa		1		0	0	0	0	12.21	0	0	0	0	0	0	0	0	0	0	0	0	0
189	PREDICTED: uncharacterized protein LOC105040159 [Elaeis guineensis]	gi|743769165	20 kDa		1		0	0	0	0	0	0	0	0	16.81	0	0	0	0	0	0	0	0	0
190	PREDICTED: ran-binding protein 1 homolog b-like [Elaeis guineensis]	gi|743842760	25 kDa		1		0	0	0	0	0	0	0	0	0	0	0	0	12.23	0	0	0	0	0
191	PREDICTED: 17.3 kDa class II heat shock protein-like [Elaeis guineensis]	gi|743769764	18 kDa	true	1		0	0	0	0	0	0	0	0	0	0	0	0	11.09	0	0	0	0	0
192	PREDICTED: jacalin-related lectin 3-like isoform X1 [Elaeis guineensis]	gi|743821743 (+1)	20 kDa		1		0	0	0	0	0	0	0	0	0	0	0	0	12.1	0	0	0	0	0
193	PREDICTED: probable inactive purple acid phosphatase 29 [Elaeis guineensis]	gi|743830385	47 kDa		1		0	0	0	0	0	0	17.38	0	0	0	0	0	0	0	0	0	0	0
194	PREDICTED: glycerate dehydrogenase-like [Elaeis guineensis]	gi|743779298	48 kDa	true	1		0	0	0	0	11.42	0	0	0	0	0	0	0	0	0	0	0	0	0
195	PREDICTED: ferredoxin-A-like [Elaeis guineensis]	gi|743876242	16 kDa		1		0	0	0	0	9.86	0	0	0	0	0	0	0	0	0	0	0	0	0
196	PREDICTED: zeaxanthin epoxidase, chloroplastic [Elaeis guineensis]	gi|743789351	24 kDa		1		0	0	0	0	12.71	0	0	0	0	0	0	0	0	0	0	0	0	0
197	pathogenesis-related protein [Elaeis guineensis]	gi|192910872 (+3)	18 kDa		1		0	0	11.82	0	0	0	0	0	0	0	0	0	0	0	0	0	0	0
END OF FILE

## Sheet: Protein Report
Differential accumulation of proteins in oil palms affected by fatal yellowing disease
Sidney Vasconcelos do Nascimento, Marcelo Murad Magalhães, Roberto Lisboa Cunha, Paulo Henrique de Oliveira Costa, Ronnie Cley de Oliveira Alves, Guilherme Corrêa de Oliveira, Rafael Borges da Silva Valadares
S4B Table - Data from Marborges (Area I) plant proteomes for analysis of plants between different stages of Fatal Yellowing symptoms.
B) Protein Report
Af_levels_q2016, Protein report created on 09/12/2017
Experiment: Af_levels_q2016
	Identification Criteria:
		Scaffold Version: Scaffold_4.5.1
		Quantification Type: Precursor Intensity
		Peak Quantitation Measurement: Centroided Peak Intensity
		Protein Thresholds: 95.0% minimum and 1 peptide minimum
		Peptide Thresholds: 90.0% minimum
	Purity Correction Set:
	Quantitation Preferences:
		Minimum Value Preference:
			Use Minimum Absolute Intensity: false
			Minimum Absolute Intensity: 0.0
			Minimum Value: 0.01
		Condenser Preference:
			Use Intensity Weighting: true
			Use Standard Deviation Estimation: true
			Use Non-Exclusive Peptides: true
		Normalization Preference:
			Calculation Type: Median
			Blocking Level: Unique Peptides
			Use Inter Experiment Normalization: true
			Use Intra Sample Normalization: false
			Use Peptide Normalization: false
			Use Protein Average As Reference: true
			Use Iterative Normalization: true
			Spectrum Quality Filter: No filter
		View Preference:
			View Type: Normalized
	Normalization Factors:
		Inter-Experiment Normalization Factors:
			Mudpit_Plate_AFn5_A2_20160412_AFn5_R1_05F_F002: 0.015
			Mudpit_Plate_AFn5_B1_20160412_AFn5_R2_05F_F001: -0.277
			Mudpit_Plate_AFn5_C1_20160412_AFn5_R3_05F_F001: -0.017
			Mudpit_Plate_AFn9_A1_20160413_AFn9_R1_05F_F001: 0.062
			Mudpit_Plate_AFn9_B1_20160413_AFn9_R2_05F_F001: -0.118
			Mudpit_Plate_AFn9_B5_20160413_AFn9_R2_05F_F005: -0.154
			Mudpit_Plate_afN1_A1_20160411_AFn1_R1_05F_F001: 0.052
			Mudpit_Plate_afN1_B1_20160411_AFn1_R2_05F_F001: 0.233
			Mudpit_Plate_afN1_C1_20160411_AFn1_R3_05F_F001: 0.161
		Intra-Sample Normalization Factors:
			Mudpit_Plate_AFn5_A2_20160412_AFn5_R1_05F_F002:
				Mudpit_Plate_AFn5_A2_20160412_AFn5_R1_05F_F002: 0.000
			Mudpit_Plate_AFn5_B1_20160412_AFn5_R2_05F_F001:
				Mudpit_Plate_AFn5_B1_20160412_AFn5_R2_05F_F001: 0.000
			Mudpit_Plate_AFn5_C1_20160412_AFn5_R3_05F_F001:
				Mudpit_Plate_AFn5_C1_20160412_AFn5_R3_05F_F001: 0.000
			Mudpit_Plate_AFn9_A1_20160413_AFn9_R1_05F_F001:
				Mudpit_Plate_AFn9_A1_20160413_AFn9_R1_05F_F001: 0.000
			Mudpit_Plate_AFn9_B1_20160413_AFn9_R2_05F_F001:
				Mudpit_Plate_AFn9_B1_20160413_AFn9_R2_05F_F001: 0.000
			Mudpit_Plate_AFn9_B5_20160413_AFn9_R2_05F_F005:
				Mudpit_Plate_AFn9_B5_20160413_AFn9_R2_05F_F005: 0.000
			Mudpit_Plate_afN1_A1_20160411_AFn1_R1_05F_F001:
				Mudpit_Plate_afN1_A1_20160411_AFn1_R1_05F_F001: 0.000
			Mudpit_Plate_afN1_B1_20160411_AFn1_R2_05F_F001:
				Mudpit_Plate_afN1_B1_20160411_AFn1_R2_05F_F001: 0.000
			Mudpit_Plate_afN1_C1_20160411_AFn1_R3_05F_F001:
				Mudpit_Plate_afN1_C1_20160411_AFn1_R3_05F_F001: 0.000
	Quantitated Spectra:
		Total thresholded spectra: 4541
		Total quantitated spectra : 4278
	Analysis Settings:
		Analysis Type: Intensity-based
		Experimental design: Between-subjects (Independent Groups)
		Statistical Analysis:
			Statistical test: Permutation Test (p-value)
			Unadjusted Significance Level: p < 0.05
Experiment name	Biological sample category	Biological sample name	MS/MS sample name	Cluster	Protein name	Protein accession numbers	Database sources	Protein molecular weight (Da)	Protein identification probability	Exclusive unique peptide count	Exclusive unique spectrum count	Total spectrum count	Percentage of total spectra	Percentage sequence coverage
Af_levels_q2016	N1	AFN1_R1	Mudpit_Plate_afN1_A1_20160411_AFn1_R1_05F_F001	Cluster of uncharacterized protein LOC105042909 [Elaeis guineensis] (gi|746815989)	uncharacterized protein LOC105042909 [Elaeis guineensis]	gi|746815989	Elaeis guinensins protein.fasta	30651.6	0.085	0	0	0	0	0
Af_levels_q2016	N1	AFN1_R1	Mudpit_Plate_afN1_A1_20160411_AFn1_R1_05F_F001	Cluster of PREDICTED: pyruvate kinase, cytosolic isozyme-like isoform X3 [Elaeis guineensis] (gi|743878631)	PREDICTED: pyruvate kinase, cytosolic isozyme-like [Elaeis guineensis]	gi|743882283	Elaeis guinensins protein.fasta	47751.8	0.666	0	0	1	6.46e-05	0.0274
Af_levels_q2016	N1	AFN1_R1	Mudpit_Plate_afN1_A1_20160411_AFn1_R1_05F_F001	Cluster of PREDICTED: phosphoenolpyruvate carboxylase 2-like [Elaeis guineensis] (gi|743799873)	PREDICTED: phosphoenolpyruvate carboxylase 2-like [Elaeis guineensis]	gi|743799873	Elaeis guinensins protein.fasta	110055	0.998	0	0	2	0.000129	0.0218
Af_levels_q2016	N1	AFN1_R1	Mudpit_Plate_afN1_A1_20160411_AFn1_R1_05F_F001	Cluster of PREDICTED: ATP synthase subunit beta, mitochondrial-like [Elaeis guineensis] (gi|743800698)	PREDICTED: ATP synthase subunit beta, mitochondrial [Elaeis guineensis]	gi|743794377	Elaeis guinensins protein.fasta	59710	0.473	0	0	1	6.46e-05	0.0286
Af_levels_q2016	N1	AFN1_R1	Mudpit_Plate_afN1_A1_20160411_AFn1_R1_05F_F001	Cluster of PREDICTED: glucan endo-1,3-beta-glucosidase-like [Elaeis guineensis] (gi|743785384)	PREDICTED: glucan endo-1,3-beta-glucosidase-like [Elaeis guineensis]	gi|743875093	Elaeis guinensins protein.fasta	36217.4	0.14	0	0	1	6.46e-05	0.0472
Af_levels_q2016	N1	AFN1_R1	Mudpit_Plate_afN1_A1_20160411_AFn1_R1_05F_F001	Cluster of PREDICTED: protein P21-like [Elaeis guineensis] (gi|743891233)	PREDICTED: protein P21-like [Elaeis guineensis]	gi|743891233	Elaeis guinensins protein.fasta	24192.5	0.989	1	2	2	0.000129	0.0881
Af_levels_q2016	N1	AFN1_R1	Mudpit_Plate_afN1_A1_20160411_AFn1_R1_05F_F001	Cluster of PREDICTED: heat shock 70 kDa protein-like [Elaeis guineensis] (gi|743811473)	PREDICTED: heat shock 70 kDa protein-like [Elaeis guineensis]	gi|743811473	Elaeis guinensins protein.fasta	70866.6	0.96	0	0	1	6.46e-05	0.017
Af_levels_q2016	N1	AFN1_R1	Mudpit_Plate_afN1_A1_20160411_AFn1_R1_05F_F001	Cluster of PREDICTED: probable serine protease EDA2 isoform X2 [Elaeis guineensis] (gi|743777910)	PREDICTED: probable serine protease EDA2 isoform X2 [Elaeis guineensis]	gi|743777910	Elaeis guinensins protein.fasta	49718.1	0.065	0	0	0	0	0
Af_levels_q2016	N1	AFN1_R1	Mudpit_Plate_afN1_A1_20160411_AFn1_R1_05F_F001	Cluster of histone H3 [Elaeis guineensis] (gi|192910840)	histone H3 [Elaeis guineensis]	gi|192910840,gi|192910874,gi|743849702,gi|743854553,gi|743884057	Elaeis guinensins protein.fasta	15406.8	0.501	1	1	1	6.46e-05	0.0662
Af_levels_q2016	N1	AFN1_R1	Mudpit_Plate_afN1_A1_20160411_AFn1_R1_05F_F001	Cluster of PREDICTED: glucan endo-1,3-beta-glucosidase-like [Elaeis guineensis] (gi|743785384)	PREDICTED: glucan endo-1,3-beta-glucosidase-like [Elaeis guineensis]	gi|743785384	Elaeis guinensins protein.fasta	36161.8	1	2	2	3	0.000194	0.121
Af_levels_q2016	N1	AFN1_R1	Mudpit_Plate_afN1_A1_20160411_AFn1_R1_05F_F001	Cluster of PREDICTED: ATP synthase subunit beta, mitochondrial-like [Elaeis guineensis] (gi|743800698)	PREDICTED: ATP synthase subunit beta, mitochondrial-like [Elaeis guineensis]	gi|743800698	Elaeis guinensins protein.fasta	59612.9	0.795	0	0	1	6.46e-05	0.0288
Af_levels_q2016	N1	AFN1_R1	Mudpit_Plate_afN1_A1_20160411_AFn1_R1_05F_F001	Cluster of PREDICTED: heat shock 70 kDa protein-like [Elaeis guineensis] (gi|743811473)	PREDICTED: probable mediator of RNA polymerase II transcription subunit 37c, partial [Elaeis guineensis]	gi|743893011	Elaeis guinensins protein.fasta	26085	0.063	0	0	1	6.46e-05	0.0462
Af_levels_q2016	N1	AFN1_R1	Mudpit_Plate_afN1_A1_20160411_AFn1_R1_05F_F001	Cluster of PREDICTED: ubiquitin-NEDD8-like protein RUB2 [Elaeis guineensis] (gi|743873612)	PREDICTED: ubiquitin-NEDD8-like protein RUB2 [Elaeis guineensis]	gi|743873612,gi|743873616,gi|743878745	Elaeis guinensins protein.fasta	17096.6	0.73	0	0	0	0	0
Af_levels_q2016	N1	AFN1_R1	Mudpit_Plate_afN1_A1_20160411_AFn1_R1_05F_F001	Cluster of catalase isozyme 2 [Elaeis guineensis] (NP_001306842.1)	catalase isozyme 2 [Elaeis guineensis]	NP_001306842.1		0	1	1	1	3	0.000194	0
Af_levels_q2016	N1	AFN1_R1	Mudpit_Plate_afN1_A1_20160411_AFn1_R1_05F_F001	Cluster of PREDICTED: proteasome subunit alpha type-1-like [Elaeis guineensis] (gi|743851306)	PREDICTED: proteasome subunit alpha type-1-like [Elaeis guineensis]	gi|743851298,gi|743851302,gi|743851306	Elaeis guinensins protein.fasta	28909.5	0.964	1	1	1	6.46e-05	0.0458
Af_levels_q2016	N1	AFN1_R1	Mudpit_Plate_afN1_A1_20160411_AFn1_R1_05F_F001	Cluster of PREDICTED: aspartate aminotransferase, cytoplasmic [Elaeis guineensis] (gi|743757121)	PREDICTED: aspartate aminotransferase, cytoplasmic [Elaeis guineensis]	gi|743757121	Elaeis guinensins protein.fasta	50500.6	0.781	0	0	0	0	0
Af_levels_q2016	N1	AFN1_R1	Mudpit_Plate_afN1_A1_20160411_AFn1_R1_05F_F001	Cluster of PREDICTED: fructose-bisphosphate aldolase cytoplasmic isozyme [Elaeis guineensis] (gi|743806034)	PREDICTED: fructose-bisphosphate aldolase cytoplasmic isozyme [Elaeis guineensis]	gi|743806034	Elaeis guinensins protein.fasta	38601.8	1	2	2	6	0.000388	0.162
Af_levels_q2016	N1	AFN1_R1	Mudpit_Plate_afN1_A1_20160411_AFn1_R1_05F_F001	Cluster of PREDICTED: actin-2 [Elaeis guineensis] (gi|743854864)	PREDICTED: actin-2 [Elaeis guineensis]	gi|743805211	Elaeis guinensins protein.fasta	41677.5	0.975	0	0	6	0.000388	0.215
Af_levels_q2016	N1	AFN1_R1	Mudpit_Plate_afN1_A1_20160411_AFn1_R1_05F_F001	Cluster of PREDICTED: peroxidase 3-like [Elaeis guineensis] (gi|743820630)	PREDICTED: peroxidase 5-like [Elaeis guineensis]	gi|743777211	Elaeis guinensins protein.fasta	34539.8	0.996	1	1	2	0.000129	0.0833
Af_levels_q2016	N1	AFN1_R1	Mudpit_Plate_afN1_A1_20160411_AFn1_R1_05F_F001	Cluster of PREDICTED: triosephosphate isomerase, cytosolic-like [Elaeis guineensis] (gi|743841772)	PREDICTED: triosephosphate isomerase, cytosolic-like [Elaeis guineensis]	gi|743841772	Elaeis guinensins protein.fasta	27219.4	1	2	2	4	0.000259	0.209
Af_levels_q2016	N1	AFN1_R1	Mudpit_Plate_afN1_A1_20160411_AFn1_R1_05F_F001	Cluster of PREDICTED: ruBisCO large subunit-binding protein subunit beta, chloroplastic-like [Elaeis guineensis] (gi|743883445)	PREDICTED: ruBisCO large subunit-binding protein subunit beta, chloroplastic-like [Elaeis guineensis]	gi|743883445	Elaeis guinensins protein.fasta	64765.7	0.644	0	0	0	0	0
Af_levels_q2016	N1	AFN1_R1	Mudpit_Plate_afN1_A1_20160411_AFn1_R1_05F_F001	Cluster of PREDICTED: peptidyl-prolyl cis-trans isomerase CYP19-1 [Elaeis guineensis] (gi|743855207)	PREDICTED: peptidyl-prolyl cis-trans isomerase CYP19-1 [Elaeis guineensis]	gi|743855207	Elaeis guinensins protein.fasta	18170.2	0.05	0	0	0	0	0
Af_levels_q2016	N1	AFN1_R1	Mudpit_Plate_afN1_A1_20160411_AFn1_R1_05F_F001	Cluster of PREDICTED: probable aquaporin TIP1-1 [Elaeis guineensis] (gi|743890980)	PREDICTED: probable aquaporin TIP1-1 [Elaeis guineensis]	gi|743890980	Elaeis guinensins protein.fasta	25784.4	0.95	1	1	1	6.46e-05	0.064
Af_levels_q2016	N1	AFN1_R1	Mudpit_Plate_afN1_A1_20160411_AFn1_R1_05F_F001	Cluster of PREDICTED: 11S globulin seed storage protein 2-like [Elaeis guineensis] (gi|743781027)	PREDICTED: 11S globulin seed storage protein 2-like [Elaeis guineensis]	gi|743781027	Elaeis guinensins protein.fasta	38655.7	0.381	0	0	0	0	0
Af_levels_q2016	N1	AFN1_R1	Mudpit_Plate_afN1_A1_20160411_AFn1_R1_05F_F001	Cluster of PREDICTED: phosphoglycerate kinase, cytosolic isoform X2 [Elaeis guineensis] (gi|743855887)	PREDICTED: phosphoglycerate kinase, cytosolic [Elaeis guineensis]	gi|743760379	Elaeis guinensins protein.fasta	42427.4	0.969	0	0	7	0.000452	0.16
Af_levels_q2016	N1	AFN1_R1	Mudpit_Plate_afN1_A1_20160411_AFn1_R1_05F_F001	Cluster of PREDICTED: serine hydroxymethyltransferase 4-like [Elaeis guineensis] (gi|743880092)	PREDICTED: serine hydroxymethyltransferase 4-like [Elaeis guineensis]	gi|743880092	Elaeis guinensins protein.fasta	51630.6	0.847	0	0	0	0	0
Af_levels_q2016	N1	AFN1_R1	Mudpit_Plate_afN1_A1_20160411_AFn1_R1_05F_F001	Cluster of PREDICTED: polyphenol oxidase, chloroplastic-like [Elaeis guineensis] (gi|743784146)	PREDICTED: polyphenol oxidase, chloroplastic-like [Elaeis guineensis]	gi|743886465	Elaeis guinensins protein.fasta	66037	0.158	0	0	0	0	0
Af_levels_q2016	N1	AFN1_R1	Mudpit_Plate_afN1_A1_20160411_AFn1_R1_05F_F001	Cluster of PREDICTED: probable mitochondrial-processing peptidase subunit beta [Elaeis guineensis] (gi|743837205)	PREDICTED: probable mitochondrial-processing peptidase subunit beta [Elaeis guineensis]	gi|743837205	Elaeis guinensins protein.fasta	58174.2	0.793	0	0	0	0	0
Af_levels_q2016	N1	AFN1_R1	Mudpit_Plate_afN1_A1_20160411_AFn1_R1_05F_F001	Cluster of PREDICTED: 14-3-3-like protein isoform X2 [Elaeis guineensis] (gi|743823719)	PREDICTED: 14-3-3-like protein isoform X2 [Elaeis guineensis]	gi|743823719	Elaeis guinensins protein.fasta	23374.3	0.884	1	1	1	6.46e-05	0.0773
Af_levels_q2016	N1	AFN1_R1	Mudpit_Plate_afN1_A1_20160411_AFn1_R1_05F_F001	Cluster of glutathione S-transferase [Elaeis guineensis] (gi|192910866)	glutathione S-transferase [Elaeis guineensis]	gi|192910866	Elaeis guinensins protein.fasta	27531.1	0.296	0	0	1	6.46e-05	0.0581
Af_levels_q2016	N1	AFN1_R1	Mudpit_Plate_afN1_A1_20160411_AFn1_R1_05F_F001	Cluster of PREDICTED: patellin-3-like isoform X2 [Elaeis guineensis] (gi|743763008)	PREDICTED: patellin-3-like isoform X2 [Elaeis guineensis]	gi|743763008	Elaeis guinensins protein.fasta	62712.8	1	2	2	4	0.000259	0.0713
Af_levels_q2016	N1	AFN1_R1	Mudpit_Plate_afN1_A1_20160411_AFn1_R1_05F_F001	Cluster of PREDICTED: peroxidase 5-like [Elaeis guineensis] (gi|743768886)	PREDICTED: peroxidase 5-like [Elaeis guineensis]	gi|743768886	Elaeis guinensins protein.fasta	35950.6	1	2	2	3	0.000194	0.0783
Af_levels_q2016	N1	AFN1_R1	Mudpit_Plate_afN1_A1_20160411_AFn1_R1_05F_F001	Cluster of PREDICTED: phosphoglycerate kinase, cytosolic isoform X2 [Elaeis guineensis] (gi|743855887)	PREDICTED: phosphoglycerate kinase, cytosolic isoform X2 [Elaeis guineensis]	gi|743855887	Elaeis guinensins protein.fasta	42329.4	0.998	0	0	7	0.000452	0.16
Af_levels_q2016	N1	AFN1_R1	Mudpit_Plate_afN1_A1_20160411_AFn1_R1_05F_F001	Cluster of PREDICTED: alpha-mannosidase [Elaeis guineensis] (gi|743813312)	PREDICTED: alpha-mannosidase [Elaeis guineensis]	gi|743813312	Elaeis guinensins protein.fasta	115730	0.841	0	0	1	6.46e-05	0.0146
Af_levels_q2016	N1	AFN1_R1	Mudpit_Plate_afN1_A1_20160411_AFn1_R1_05F_F001	Cluster of PREDICTED: malate dehydrogenase [Elaeis guineensis] (gi|743780317)	PREDICTED: malate dehydrogenase, cytoplasmic [Elaeis guineensis]	gi|743835732	Elaeis guinensins protein.fasta	35459.4	0.992	1	1	2	0.000129	0.114
Af_levels_q2016	N1	AFN1_R1	Mudpit_Plate_afN1_A1_20160411_AFn1_R1_05F_F001	Cluster of PREDICTED: cationic peroxidase SPC4-like [Elaeis guineensis] (gi|743817476)	PREDICTED: cationic peroxidase SPC4-like [Elaeis guineensis]	gi|743817476	Elaeis guinensins protein.fasta	37833.9	0.969	0	0	0	0	0
Af_levels_q2016	N1	AFN1_R1	Mudpit_Plate_afN1_A1_20160411_AFn1_R1_05F_F001	Cluster of PREDICTED: protein ASPARTIC PROTEASE IN GUARD CELL 1-like [Elaeis guineensis] (gi|743766057)	PREDICTED: protein ASPARTIC PROTEASE IN GUARD CELL 1-like [Elaeis guineensis]	gi|743766057	Elaeis guinensins protein.fasta	47639.7	0.932	0	0	0	0	0
Af_levels_q2016	N1	AFN1_R1	Mudpit_Plate_afN1_A1_20160411_AFn1_R1_05F_F001	Cluster of PREDICTED: 40S ribosomal protein SA-like [Elaeis guineensis] (gi|743850342)	PREDICTED: 40S ribosomal protein SA-like [Elaeis guineensis]	gi|743850342	Elaeis guinensins protein.fasta	31552.7	0.56	0	0	0	0	0
Af_levels_q2016	N1	AFN1_R1	Mudpit_Plate_afN1_A1_20160411_AFn1_R1_05F_F001	Cluster of PREDICTED: phosphoenolpyruvate carboxylase 2-like [Elaeis guineensis] (gi|743799873)	PREDICTED: LOW QUALITY PROTEIN: phosphoenolpyruvate carboxylase, housekeeping isozyme-like [Elaeis guineensis]	gi|743757060	Elaeis guinensins protein.fasta	110318	0.875	0	0	2	0.000129	0.0217
Af_levels_q2016	N1	AFN1_R1	Mudpit_Plate_afN1_A1_20160411_AFn1_R1_05F_F001	Cluster of PREDICTED: enolase 2 [Elaeis guineensis] (gi|743825640)	PREDICTED: enolase 2-like [Elaeis guineensis]	gi|743888539	Elaeis guinensins protein.fasta	21810.6	0.52	0	0	5	0.000323	0.259
Af_levels_q2016	N1	AFN1_R1	Mudpit_Plate_afN1_A1_20160411_AFn1_R1_05F_F001	Cluster of PREDICTED: probable aldo-keto reductase 2 [Elaeis guineensis] (gi|743814040)	PREDICTED: probable aldo-keto reductase 2 [Elaeis guineensis]	gi|743814040	Elaeis guinensins protein.fasta	37708.8	1	3	3	3	0.000194	0.143
Af_levels_q2016	N1	AFN1_R1	Mudpit_Plate_afN1_A1_20160411_AFn1_R1_05F_F001	Cluster of PREDICTED: L-ascorbate peroxidase, cytosolic [Elaeis guineensis] (gi|743781660)	PREDICTED: L-ascorbate peroxidase, cytosolic [Elaeis guineensis]	gi|743781660	Elaeis guinensins protein.fasta	27322	0.973	0	0	0	0	0
Af_levels_q2016	N1	AFN1_R1	Mudpit_Plate_afN1_A1_20160411_AFn1_R1_05F_F001	Cluster of PREDICTED: alpha-mannosidase-like [Elaeis guineensis] (gi|743858508)	PREDICTED: alpha-mannosidase-like [Elaeis guineensis]	gi|743858508	Elaeis guinensins protein.fasta	115076	0.975	1	1	2	0.000129	0.0254
Af_levels_q2016	N1	AFN1_R1	Mudpit_Plate_afN1_A1_20160411_AFn1_R1_05F_F001	Cluster of PREDICTED: apolipoprotein D [Elaeis guineensis] (gi|743811329)	PREDICTED: apolipoprotein D [Elaeis guineensis]	gi|743811329	Elaeis guinensins protein.fasta	21629.2	0.547	0	0	0	0	0
Af_levels_q2016	N1	AFN1_R1	Mudpit_Plate_afN1_A1_20160411_AFn1_R1_05F_F001	Cluster of PREDICTED: pyruvate kinase, cytosolic isozyme-like isoform X3 [Elaeis guineensis] (gi|743878631)	PREDICTED: pyruvate kinase, cytosolic isozyme-like isoform X3 [Elaeis guineensis]	gi|743878631	Elaeis guinensins protein.fasta	49367.4	0.694	0	0	1	6.46e-05	0.0178
Af_levels_q2016	N1	AFN1_R1	Mudpit_Plate_afN1_A1_20160411_AFn1_R1_05F_F001	Cluster of PREDICTED: betaine aldehyde dehydrogenase 2-like [Elaeis guineensis] (gi|743766392)	PREDICTED: betaine aldehyde dehydrogenase 2-like [Elaeis guineensis]	gi|743766392	Elaeis guinensins protein.fasta	55126.3	0.965	1	1	1	6.46e-05	0.0278
Af_levels_q2016	N1	AFN1_R1	Mudpit_Plate_afN1_A1_20160411_AFn1_R1_05F_F001	Cluster of PREDICTED: fructose-bisphosphate aldolase cytoplasmic isozyme [Elaeis guineensis] (gi|743806034)	PREDICTED: fructose-bisphosphate aldolase cytoplasmic isozyme-like [Elaeis guineensis]	gi|743822486	Elaeis guinensins protein.fasta	46057.8	0.976	0	0	4	0.000259	0.0753
Af_levels_q2016	N1	AFN1_R1	Mudpit_Plate_afN1_A1_20160411_AFn1_R1_05F_F001	Cluster of PREDICTED: peroxidase 3-like [Elaeis guineensis] (gi|743820630)	PREDICTED: peroxidase 3-like [Elaeis guineensis]	gi|743878625	Elaeis guinensins protein.fasta	35378.5	0.996	1	1	3	0.000194	0.101
Af_levels_q2016	N1	AFN1_R1	Mudpit_Plate_afN1_A1_20160411_AFn1_R1_05F_F001	Cluster of PREDICTED: mannose-specific lectin-like [Elaeis guineensis] (gi|743889796)	PREDICTED: mannose-specific lectin-like [Elaeis guineensis]	gi|743889796	Elaeis guinensins protein.fasta	18131.6	0.529	1	1	1	6.46e-05	0.0585
Af_levels_q2016	N1	AFN1_R1	Mudpit_Plate_afN1_A1_20160411_AFn1_R1_05F_F001	Cluster of PREDICTED: elongation factor 2-like [Elaeis guineensis] (gi|743796220)	PREDICTED: elongation factor 2 [Elaeis guineensis]	gi|743756117	Elaeis guinensins protein.fasta	94160.2	0.636	0	0	2	0.000129	0.038
Af_levels_q2016	N1	AFN1_R1	Mudpit_Plate_afN1_A1_20160411_AFn1_R1_05F_F001	Cluster of PREDICTED: enolase 2 [Elaeis guineensis] (gi|743825640)	PREDICTED: enolase-like [Elaeis guineensis]	gi|743877540	Elaeis guinensins protein.fasta	48092.4	1	0	0	8	0.000517	0.249
Af_levels_q2016	N1	AFN1_R1	Mudpit_Plate_afN1_A1_20160411_AFn1_R1_05F_F001	Cluster of triose phosphate isomerase cytosolic isoform [Elaeis guineensis] (gi|192910674)	triose phosphate isomerase cytosolic isoform [Elaeis guineensis]	gi|192910674,gi|743780701	Elaeis guinensins protein.fasta	27264.2	0.737	0	0	2	0.000129	0.0906
Af_levels_q2016	N1	AFN1_R1	Mudpit_Plate_afN1_A1_20160411_AFn1_R1_05F_F001	Cluster of PREDICTED: LOW QUALITY PROTEIN: 2,3-bisphosphoglycerate-independent phosphoglycerate mutase-like [Elaeis guineensis] (gi|743843487)	PREDICTED: LOW QUALITY PROTEIN: 2,3-bisphosphoglycerate-independent phosphoglycerate mutase-like [Elaeis guineensis]	gi|743843487	Elaeis guinensins protein.fasta	61325.2	0.958	0	0	0	0	0
Af_levels_q2016	N1	AFN1_R1	Mudpit_Plate_afN1_A1_20160411_AFn1_R1_05F_F001	Cluster of PREDICTED: peroxidase 3-like [Elaeis guineensis] (gi|743820630)	PREDICTED: peroxidase 3-like [Elaeis guineensis]	gi|743820630	Elaeis guinensins protein.fasta	35366.7	0.912	0	0	2	0.000129	0.0556
Af_levels_q2016	N1	AFN1_R1	Mudpit_Plate_afN1_A1_20160411_AFn1_R1_05F_F001	Cluster of elongation factor 1-alpha [Elaeis guineensis] (gi|746816016)	PREDICTED: elongation factor 1-alpha [Elaeis guineensis]	gi|743887945	Elaeis guinensins protein.fasta	49356.1	0.632	0	0	5	0.000323	0.121
Af_levels_q2016	N1	AFN1_R1	Mudpit_Plate_afN1_A1_20160411_AFn1_R1_05F_F001	Cluster of PREDICTED: germin-like protein 5-1 [Elaeis guineensis] (gi|743855137)	PREDICTED: germin-like protein 5-1 [Elaeis guineensis]	gi|743855137	Elaeis guinensins protein.fasta	30553.9	0.95	1	1	1	6.46e-05	0.0561
Af_levels_q2016	N1	AFN1_R1	Mudpit_Plate_afN1_A1_20160411_AFn1_R1_05F_F001	Cluster of PREDICTED: glyceraldehyde-3-phosphate dehydrogenase, cytosolic [Elaeis guineensis] (gi|743887549)	PREDICTED: glyceraldehyde-3-phosphate dehydrogenase 2, cytosolic-like [Elaeis guineensis]	gi|743893211	Elaeis guinensins protein.fasta	36699.2	1	1	1	8	0.000517	0.214
Af_levels_q2016	N1	AFN1_R1	Mudpit_Plate_afN1_A1_20160411_AFn1_R1_05F_F001	Cluster of PREDICTED: L-ascorbate peroxidase, cytosolic [Elaeis guineensis] (gi|743781660)	PREDICTED: L-ascorbate peroxidase, cytosolic-like [Elaeis guineensis]	gi|743876166	Elaeis guinensins protein.fasta	27386.1	0.466	0	0	0	0	0
Af_levels_q2016	N1	AFN1_R1	Mudpit_Plate_afN1_A1_20160411_AFn1_R1_05F_F001	Cluster of PREDICTED: HMG-Y-related protein A-like [Elaeis guineensis] (gi|743823679)	PREDICTED: HMG-Y-related protein A-like [Elaeis guineensis]	gi|743823679	Elaeis guinensins protein.fasta	18867.8	0.061	0	0	1	6.46e-05	0.128
Af_levels_q2016	N1	AFN1_R1	Mudpit_Plate_afN1_A1_20160411_AFn1_R1_05F_F001	Cluster of PREDICTED: glyceraldehyde-3-phosphate dehydrogenase, cytosolic [Elaeis guineensis] (gi|743887549)	PREDICTED: glyceraldehyde-3-phosphate dehydrogenase, cytosolic-like isoform X1 [Elaeis guineensis]	gi|743877054,gi|743877056	Elaeis guinensins protein.fasta	37097.1	0.848	0	0	9	0.000582	0.214
Af_levels_q2016	N1	AFN1_R1	Mudpit_Plate_afN1_A1_20160411_AFn1_R1_05F_F001	Cluster of PREDICTED: probable quinone oxidoreductase [Elaeis guineensis] (gi|743778380)	PREDICTED: probable quinone oxidoreductase [Elaeis guineensis]	gi|743778380	Elaeis guinensins protein.fasta	41824.5	0.978	0	0	0	0	0
Af_levels_q2016	N1	AFN1_R1	Mudpit_Plate_afN1_A1_20160411_AFn1_R1_05F_F001	Cluster of PREDICTED: patellin-3-like isoform X2 [Elaeis guineensis] (gi|743882426)	PREDICTED: patellin-3-like isoform X2 [Elaeis guineensis]	gi|743882426	Elaeis guinensins protein.fasta	64537.2	1	2	2	4	0.000259	0.068
Af_levels_q2016	N1	AFN1_R1	Mudpit_Plate_afN1_A1_20160411_AFn1_R1_05F_F001	Cluster of elongation factor 1-alpha [Elaeis guineensis] (gi|746816016)	elongation factor 1-alpha [Elaeis guineensis]	gi|746816016	Elaeis guinensins protein.fasta	49325.1	0.922	0	0	5	0.000323	0.121
Af_levels_q2016	N1	AFN1_R1	Mudpit_Plate_afN1_A1_20160411_AFn1_R1_05F_F001	Cluster of PREDICTED: actin-2 [Elaeis guineensis] (gi|743854864)	actin-3-like [Elaeis guineensis]	NP_001306835.1		0	0.978	0	0	6	0.000388	0
Af_levels_q2016	N1	AFN1_R1	Mudpit_Plate_afN1_A1_20160411_AFn1_R1_05F_F001	Cluster of PREDICTED: subtilisin-like protease SDD1 [Elaeis guineensis] (gi|743861769)	PREDICTED: subtilisin-like protease SDD1 [Elaeis guineensis]	gi|743861769	Elaeis guinensins protein.fasta	79934	0.999	2	2	2	0.000129	0.0401
Af_levels_q2016	N1	AFN1_R1	Mudpit_Plate_afN1_A1_20160411_AFn1_R1_05F_F001	Cluster of PREDICTED: uncharacterized protein LOC105050582 [Elaeis guineensis] (gi|743810712)	PREDICTED: uncharacterized protein LOC105050582 [Elaeis guineensis]	gi|743810712	Elaeis guinensins protein.fasta	110085	1	4	4	4	0.000259	0.0382
Af_levels_q2016	N1	AFN1_R1	Mudpit_Plate_afN1_A1_20160411_AFn1_R1_05F_F001	Cluster of PREDICTED: pyruvate kinase, cytosolic isozyme-like isoform X3 [Elaeis guineensis] (gi|743878631)	PREDICTED: pyruvate kinase, cytosolic isozyme-like [Elaeis guineensis]	gi|743763988	Elaeis guinensins protein.fasta	57562.1	0.949	0	0	2	0.000129	0.038
Af_levels_q2016	N1	AFN1_R1	Mudpit_Plate_afN1_A1_20160411_AFn1_R1_05F_F001	Cluster of PREDICTED: 40S ribosomal protein S17-like [Elaeis guineensis] (gi|743829063)	PREDICTED: 40S ribosomal protein S17-like [Elaeis guineensis]	gi|743829063	Elaeis guinensins protein.fasta	16154.3	0.466	0	0	0	0	0
Af_levels_q2016	N1	AFN1_R1	Mudpit_Plate_afN1_A1_20160411_AFn1_R1_05F_F001	Cluster of PREDICTED: glucan endo-1,3-beta-glucosidase 6-like [Elaeis guineensis] (gi|743809916)	PREDICTED: glucan endo-1,3-beta-glucosidase 6-like [Elaeis guineensis]	gi|743809916	Elaeis guinensins protein.fasta	52630.8	0.958	1	1	1	6.46e-05	0.0227
Af_levels_q2016	N1	AFN1_R1	Mudpit_Plate_afN1_A1_20160411_AFn1_R1_05F_F001	Cluster of PREDICTED: alcohol dehydrogenase 1-like [Elaeis guineensis] (gi|743764834)	PREDICTED: alcohol dehydrogenase 1-like [Elaeis guineensis]	gi|743764834	Elaeis guinensins protein.fasta	41095.2	1	1	1	1	6.46e-05	0.0263
Af_levels_q2016	N1	AFN1_R1	Mudpit_Plate_afN1_A1_20160411_AFn1_R1_05F_F001	Cluster of PREDICTED: heat shock 70 kDa protein-like [Elaeis guineensis] (gi|743811473)	PREDICTED: heat shock cognate 70 kDa protein 2-like [Elaeis guineensis]	gi|743775991	Elaeis guinensins protein.fasta	71447	0.906	0	0	2	0.000129	0.0401
Af_levels_q2016	N1	AFN1_R1	Mudpit_Plate_afN1_A1_20160411_AFn1_R1_05F_F001	Cluster of PREDICTED: LOW QUALITY PROTEIN: sucrose synthase 4-like [Elaeis guineensis] (gi|743844527)	PREDICTED: sucrose synthase 1-like [Elaeis guineensis]	gi|743774091	Elaeis guinensins protein.fasta	92838.2	0.591	0	0	0	0	0
Af_levels_q2016	N1	AFN1_R1	Mudpit_Plate_afN1_A1_20160411_AFn1_R1_05F_F001	Cluster of PREDICTED: subtilisin-like protease SBT3.5 [Elaeis guineensis] (gi|743829002)	PREDICTED: subtilisin-like protease SBT3.5 [Elaeis guineensis]	gi|743829007	Elaeis guinensins protein.fasta	73343.3	0.905	0	0	0	0	0
Af_levels_q2016	N1	AFN1_R1	Mudpit_Plate_afN1_A1_20160411_AFn1_R1_05F_F001	Cluster of PREDICTED: subtilisin-like protease SBT3.5 [Elaeis guineensis] (gi|743829002)	PREDICTED: subtilisin-like protease SBT3.5 [Elaeis guineensis]	gi|743829002	Elaeis guinensins protein.fasta	73402.2	0.926	0	0	0	0	0
Af_levels_q2016	N1	AFN1_R1	Mudpit_Plate_afN1_A1_20160411_AFn1_R1_05F_F001	Cluster of PREDICTED: chitinase 1-like isoform X1 [Elaeis guineensis] (gi|743855412)	PREDICTED: chitinase 1-like isoform X1 [Elaeis guineensis]	gi|743855412	Elaeis guinensins protein.fasta	35953.2	0.182	0	0	0	0	0
Af_levels_q2016	N1	AFN1_R1	Mudpit_Plate_afN1_A1_20160411_AFn1_R1_05F_F001	Cluster of PREDICTED: osmotin-like protein [Elaeis guineensis] (gi|743775988)	PREDICTED: osmotin-like protein [Elaeis guineensis]	gi|743775988	Elaeis guinensins protein.fasta	27666.6	0.295	0	0	0	0	0
Af_levels_q2016	N1	AFN1_R1	Mudpit_Plate_afN1_A1_20160411_AFn1_R1_05F_F001	Cluster of PREDICTED: 5-methyltetrahydropteroyltriglutamate--homocysteine methyltransferase 1-like [Elaeis guineensis] (gi|743774958)	PREDICTED: 5-methyltetrahydropteroyltriglutamate--homocysteine methyltransferase 1-like isoform X2 [Elaeis guineensis]	gi|743882710	Elaeis guinensins protein.fasta	84666.7	0.281	0	0	0	0	0
Af_levels_q2016	N1	AFN1_R1	Mudpit_Plate_afN1_A1_20160411_AFn1_R1_05F_F001	Cluster of PREDICTED: alcohol dehydrogenase 1 [Elaeis guineensis] (gi|743888171)	PREDICTED: alcohol dehydrogenase 1 [Elaeis guineensis]	gi|743888171	Elaeis guinensins protein.fasta	41058.6	0.999	1	1	1	6.46e-05	0.0263
Af_levels_q2016	N1	AFN1_R1	Mudpit_Plate_afN1_A1_20160411_AFn1_R1_05F_F001	Cluster of PREDICTED: phosphoenolpyruvate carboxylase 2-like [Elaeis guineensis] (gi|743799873)	PREDICTED: phosphoenolpyruvate carboxylase, housekeeping isozyme-like [Elaeis guineensis]	gi|743770464	Elaeis guinensins protein.fasta	110167	0.747	0	0	2	0.000129	0.0218
Af_levels_q2016	N1	AFN1_R1	Mudpit_Plate_afN1_A1_20160411_AFn1_R1_05F_F001	Cluster of PREDICTED: malate dehydrogenase [Elaeis guineensis] (gi|743780317)	PREDICTED: malate dehydrogenase [Elaeis guineensis]	gi|743780317	Elaeis guinensins protein.fasta	35590.1	0.999	1	1	2	0.000129	0.114
Af_levels_q2016	N1	AFN1_R1	Mudpit_Plate_afN1_A1_20160411_AFn1_R1_05F_F001	Cluster of PREDICTED: actin-2 [Elaeis guineensis] (gi|743854864)	PREDICTED: actin-2 [Elaeis guineensis]	gi|743854864	Elaeis guinensins protein.fasta	41646.7	0.999	0	0	6	0.000388	0.175
Af_levels_q2016	N1	AFN1_R1	Mudpit_Plate_afN1_A1_20160411_AFn1_R1_05F_F001	Cluster of PREDICTED: putative phosphatidylglycerol/phosphatidylinositol transfer protein DDB_G0282179 [Elaeis guineensis] (gi|743877681)	PREDICTED: putative phosphatidylglycerol/phosphatidylinositol transfer protein DDB_G0282179 [Elaeis guineensis]	gi|743877681	Elaeis guinensins protein.fasta	17029.5	0.981	1	1	1	6.46e-05	0.0828
Af_levels_q2016	N1	AFN1_R1	Mudpit_Plate_afN1_A1_20160411_AFn1_R1_05F_F001	Cluster of PREDICTED: glyceraldehyde-3-phosphate dehydrogenase, cytosolic [Elaeis guineensis] (gi|743887549)	PREDICTED: glyceraldehyde-3-phosphate dehydrogenase, cytosolic [Elaeis guineensis]	gi|743887549	Elaeis guinensins protein.fasta	36947.9	1	2	2	12	0.000776	0.329
Af_levels_q2016	N1	AFN1_R1	Mudpit_Plate_afN1_A1_20160411_AFn1_R1_05F_F001	Cluster of PREDICTED: LOW QUALITY PROTEIN: sucrose synthase 4-like [Elaeis guineensis] (gi|743844527)	PREDICTED: sucrose synthase 4 [Elaeis guineensis]	gi|743784278	Elaeis guinensins protein.fasta	92769.5	0.994	1	1	1	6.46e-05	0.0136
Af_levels_q2016	N1	AFN1_R1	Mudpit_Plate_afN1_A1_20160411_AFn1_R1_05F_F001	Cluster of PREDICTED: EG45-like domain containing protein [Elaeis guineensis] (gi|743802277)	PREDICTED: EG45-like domain containing protein [Elaeis guineensis]	gi|743802277	Elaeis guinensins protein.fasta	13908.9	1	2	2	2	0.000129	0.246
Af_levels_q2016	N1	AFN1_R1	Mudpit_Plate_afN1_A1_20160411_AFn1_R1_05F_F001	Cluster of PREDICTED: subtilisin-like protease [Elaeis guineensis] (gi|743778980)	PREDICTED: subtilisin-like protease [Elaeis guineensis]	gi|743778980	Elaeis guinensins protein.fasta	82392	1	4	4	4	0.000259	0.077
Af_levels_q2016	N1	AFN1_R1	Mudpit_Plate_afN1_A1_20160411_AFn1_R1_05F_F001	Cluster of PREDICTED: glutathione S-transferase F10-like [Elaeis guineensis] (gi|743862283)	PREDICTED: glutathione S-transferase F10-like [Elaeis guineensis]	gi|743862283	Elaeis guinensins protein.fasta	25478.4	1	0	0	2	0.000129	0.109
Af_levels_q2016	N1	AFN1_R1	Mudpit_Plate_afN1_A1_20160411_AFn1_R1_05F_F001	Cluster of elongation factor 1-alpha [Elaeis guineensis] (gi|746816016)	PREDICTED: elongation factor 1-alpha-like [Elaeis guineensis]	gi|743849427,gi|743849431	Elaeis guinensins protein.fasta	49401.3	0.822	0	0	5	0.000323	0.121
Af_levels_q2016	N1	AFN1_R1	Mudpit_Plate_afN1_A1_20160411_AFn1_R1_05F_F001	Cluster of PREDICTED: LOW QUALITY PROTEIN: probable mitochondrial-processing peptidase subunit beta [Elaeis guineensis] (gi|743847632)	PREDICTED: LOW QUALITY PROTEIN: probable mitochondrial-processing peptidase subunit beta [Elaeis guineensis]	gi|743847632	Elaeis guinensins protein.fasta	57945.4	0.606	0	0	0	0	0
Af_levels_q2016	N1	AFN1_R1	Mudpit_Plate_afN1_A1_20160411_AFn1_R1_05F_F001	Cluster of PREDICTED: protein DJ-1 homolog D-like [Elaeis guineensis] (gi|743834058)	PREDICTED: protein DJ-1 homolog D-like [Elaeis guineensis]	gi|743834058	Elaeis guinensins protein.fasta	41270.4	1	1	1	2	0.000129	0.0747
Af_levels_q2016	N1	AFN1_R1	Mudpit_Plate_afN1_A1_20160411_AFn1_R1_05F_F001	Cluster of PREDICTED: formate dehydrogenase, mitochondrial [Elaeis guineensis] (gi|743838587)	PREDICTED: formate dehydrogenase, mitochondrial [Elaeis guineensis]	gi|743838587	Elaeis guinensins protein.fasta	41171.9	0.991	1	1	1	6.46e-05	0.0241
Af_levels_q2016	N1	AFN1_R1	Mudpit_Plate_afN1_A1_20160411_AFn1_R1_05F_F001	Cluster of PREDICTED: subtilisin-like protease [Elaeis guineensis] (gi|743798098)	PREDICTED: subtilisin-like protease [Elaeis guineensis]	gi|743798098	Elaeis guinensins protein.fasta	83469.7	0.969	0	0	0	0	0
Af_levels_q2016	N1	AFN1_R1	Mudpit_Plate_afN1_A1_20160411_AFn1_R1_05F_F001	Cluster of PREDICTED: glyceraldehyde-3-phosphate dehydrogenase, cytosolic [Elaeis guineensis] (gi|743887549)	PREDICTED: glyceraldehyde-3-phosphate dehydrogenase 2, cytosolic [Elaeis guineensis]	gi|743814513	Elaeis guinensins protein.fasta	36624.9	0.572	0	0	6	0.000388	0.151
Af_levels_q2016	N1	AFN1_R1	Mudpit_Plate_afN1_A1_20160411_AFn1_R1_05F_F001	Cluster of PREDICTED: monodehydroascorbate reductase-like [Elaeis guineensis] (gi|743863108)	PREDICTED: monodehydroascorbate reductase-like [Elaeis guineensis]	gi|743863108	Elaeis guinensins protein.fasta	46578.8	0.978	0	0	0	0	0
Af_levels_q2016	N1	AFN1_R1	Mudpit_Plate_afN1_A1_20160411_AFn1_R1_05F_F001	Cluster of PREDICTED: phospholipase D alpha 1 [Elaeis guineensis] (gi|743875176)	PREDICTED: phospholipase D alpha 1 [Elaeis guineensis]	gi|743875176	Elaeis guinensins protein.fasta	92355.6	0.956	0	0	0	0	0
Af_levels_q2016	N1	AFN1_R1	Mudpit_Plate_afN1_A1_20160411_AFn1_R1_05F_F001	Cluster of PREDICTED: 18.1 kDa class I heat shock protein-like [Elaeis guineensis] (gi|743810657)	PREDICTED: 18.1 kDa class I heat shock protein-like [Elaeis guineensis]	gi|743810657	Elaeis guinensins protein.fasta	18137.6	1	1	1	2	0.000129	0.162
Af_levels_q2016	N1	AFN1_R1	Mudpit_Plate_afN1_A1_20160411_AFn1_R1_05F_F001	Cluster of PREDICTED: ATP synthase subunit beta, mitochondrial-like [Elaeis guineensis] (gi|743800698)	PREDICTED: ATP synthase subunit beta, mitochondrial-like [Elaeis guineensis]	gi|743771993	Elaeis guinensins protein.fasta	59549.8	0.597	0	0	1	6.46e-05	0.0288
Af_levels_q2016	N1	AFN1_R1	Mudpit_Plate_afN1_A1_20160411_AFn1_R1_05F_F001	Cluster of PREDICTED: elongation factor 2-like [Elaeis guineensis] (gi|743796220)	PREDICTED: elongation factor 2-like [Elaeis guineensis]	gi|743796220	Elaeis guinensins protein.fasta	94123.9	0.976	0	0	2	0.000129	0.038
Af_levels_q2016	N1	AFN1_R1	Mudpit_Plate_afN1_A1_20160411_AFn1_R1_05F_F001	Cluster of elongation factor 1-alpha [Elaeis guineensis] (gi|746816016)	PREDICTED: elongation factor 1-alpha-like [Elaeis guineensis]	gi|743842438	Elaeis guinensins protein.fasta	49267.3	0.732	0	0	5	0.000323	0.121
Af_levels_q2016	N1	AFN1_R1	Mudpit_Plate_afN1_A1_20160411_AFn1_R1_05F_F001	Cluster of PREDICTED: probable nucleoredoxin 1-1 [Elaeis guineensis] (gi|743840630)	PREDICTED: probable nucleoredoxin 1-1 [Elaeis guineensis]	gi|743840630	Elaeis guinensins protein.fasta	69153.2	0.869	0	0	1	6.46e-05	0.0212
Af_levels_q2016	N1	AFN1_R1	Mudpit_Plate_afN1_A1_20160411_AFn1_R1_05F_F001	Cluster of PREDICTED: thiamine thiazole synthase, chloroplastic [Elaeis guineensis] (gi|743793501)	PREDICTED: thiamine thiazole synthase, chloroplastic [Elaeis guineensis]	gi|743793501	Elaeis guinensins protein.fasta	38008.4	0.626	0	0	0	0	0
Af_levels_q2016	N1	AFN1_R1	Mudpit_Plate_afN1_A1_20160411_AFn1_R1_05F_F001	Cluster of PREDICTED: probable nucleoredoxin 1-1 [Elaeis guineensis] (gi|743840630)	PREDICTED: probable nucleoredoxin 1-2 [Elaeis guineensis]	gi|743840628	Elaeis guinensins protein.fasta	57956	0.733	0	0	2	0.000129	0.0751
Af_levels_q2016	N1	AFN1_R1	Mudpit_Plate_afN1_A1_20160411_AFn1_R1_05F_F001	Cluster of PREDICTED: probable nucleoredoxin 1-1 [Elaeis guineensis] (gi|743840630)	PREDICTED: probable nucleoredoxin 1-2 [Elaeis guineensis]	gi|743840622	Elaeis guinensins protein.fasta	58008.1	0.907	0	0	2	0.000129	0.0751
Af_levels_q2016	N1	AFN1_R1	Mudpit_Plate_afN1_A1_20160411_AFn1_R1_05F_F001	Cluster of PREDICTED: V-type proton ATPase catalytic subunit A [Elaeis guineensis] (gi|743809830)	PREDICTED: V-type proton ATPase catalytic subunit A [Elaeis guineensis]	gi|743809830	Elaeis guinensins protein.fasta	68361.8	0.683	0	0	0	0	0
Af_levels_q2016	N1	AFN1_R1	Mudpit_Plate_afN1_A1_20160411_AFn1_R1_05F_F001	Cluster of PREDICTED: lactoylglutathione lyase [Elaeis guineensis] (gi|743820740)	PREDICTED: lactoylglutathione lyase [Elaeis guineensis]	gi|743820740	Elaeis guinensins protein.fasta	32896.9	1	1	1	1	6.46e-05	0.0342
Af_levels_q2016	N1	AFN1_R1	Mudpit_Plate_afN1_A1_20160411_AFn1_R1_05F_F001	Cluster of PREDICTED: fructose-bisphosphate aldolase cytoplasmic isozyme [Elaeis guineensis] (gi|743806034)	PREDICTED: fructose-bisphosphate aldolase cytoplasmic isozyme [Elaeis guineensis]	gi|743761082	Elaeis guinensins protein.fasta	38513.5	0.983	0	0	7	0.000452	0.232
Af_levels_q2016	N1	AFN1_R1	Mudpit_Plate_afN1_A1_20160411_AFn1_R1_05F_F001	Cluster of PREDICTED: ricin-like [Elaeis guineensis] (gi|743787208)	PREDICTED: ricin-like [Elaeis guineensis]	gi|743787208,gi|743787211	Elaeis guinensins protein.fasta	63103.5	1	3	3	3	0.000194	0.0825
Af_levels_q2016	N1	AFN1_R1	Mudpit_Plate_afN1_A1_20160411_AFn1_R1_05F_F001	Cluster of PREDICTED: lipoxygenase homology domain-containing protein 1-like [Elaeis guineensis] (gi|743778359)	PREDICTED: lipoxygenase homology domain-containing protein 1-like [Elaeis guineensis]	gi|743778359	Elaeis guinensins protein.fasta	19495.6	0.998	1	1	1	6.46e-05	0.0506
Af_levels_q2016	N1	AFN1_R1	Mudpit_Plate_afN1_A1_20160411_AFn1_R1_05F_F001	Cluster of PREDICTED: germin-like protein 2-4 [Elaeis guineensis] (gi|743874591)	PREDICTED: germin-like protein 2-4 [Elaeis guineensis]	gi|743874591	Elaeis guinensins protein.fasta	23242.3	0.98	1	1	1	6.46e-05	0.0502
Af_levels_q2016	N1	AFN1_R1	Mudpit_Plate_afN1_A1_20160411_AFn1_R1_05F_F001	Cluster of PREDICTED: heat shock 70 kDa protein-like [Elaeis guineensis] (gi|743811473)	PREDICTED: probable mediator of RNA polymerase II transcription subunit 37c [Elaeis guineensis]	gi|743841902	Elaeis guinensins protein.fasta	71040.8	0.976	0	0	2	0.000129	0.0402
Af_levels_q2016	N1	AFN1_R1	Mudpit_Plate_afN1_A1_20160411_AFn1_R1_05F_F001	Cluster of PREDICTED: LOW QUALITY PROTEIN: 2,3-bisphosphoglycerate-independent phosphoglycerate mutase-like [Elaeis guineensis] (gi|743843487)	PREDICTED: 2,3-bisphosphoglycerate-independent phosphoglycerate mutase-like [Elaeis guineensis]	gi|743819065	Elaeis guinensins protein.fasta	60848.2	0.995	0	0	1	6.46e-05	0.0501
Af_levels_q2016	N1	AFN1_R1	Mudpit_Plate_afN1_A1_20160411_AFn1_R1_05F_F001	Cluster of PREDICTED: phospholipase D alpha 1-like [Elaeis guineensis] (gi|743798351)	PREDICTED: phospholipase D alpha 1-like [Elaeis guineensis]	gi|743798351	Elaeis guinensins protein.fasta	91485	0.533	0	0	0	0	0
Af_levels_q2016	N1	AFN1_R1	Mudpit_Plate_afN1_A1_20160411_AFn1_R1_05F_F001	Cluster of PREDICTED: heat shock 70 kDa protein-like [Elaeis guineensis] (gi|743811473)	PREDICTED: heat shock cognate 70 kDa protein 2-like [Elaeis guineensis]	gi|743841867	Elaeis guinensins protein.fasta	71028	0.5	0	0	2	0.000129	0.0401
Af_levels_q2016	N1	AFN1_R1	Mudpit_Plate_afN1_A1_20160411_AFn1_R1_05F_F001	Cluster of PREDICTED: actin-2 [Elaeis guineensis] (gi|743854864)	PREDICTED: actin-like [Elaeis guineensis]	gi|743882617	Elaeis guinensins protein.fasta	41636.5	0.807	0	0	7	0.000452	0.223
Af_levels_q2016	N1	AFN1_R1	Mudpit_Plate_afN1_A1_20160411_AFn1_R1_05F_F001	Cluster of PREDICTED: LOW QUALITY PROTEIN: sucrose synthase 4-like [Elaeis guineensis] (gi|743844527)	PREDICTED: LOW QUALITY PROTEIN: sucrose synthase 4-like [Elaeis guineensis]	gi|743844527	Elaeis guinensins protein.fasta	92739.5	0.806	0	0	0	0	0
Af_levels_q2016	N1	AFN1_R1	Mudpit_Plate_afN1_A1_20160411_AFn1_R1_05F_F001	Cluster of PREDICTED: 5-methyltetrahydropteroyltriglutamate--homocysteine methyltransferase 1-like [Elaeis guineensis] (gi|743774958)	PREDICTED: 5-methyltetrahydropteroyltriglutamate--homocysteine methyltransferase 1-like [Elaeis guineensis]	gi|743774958	Elaeis guinensins protein.fasta	89197.4	0.201	0	0	0	0	0
Af_levels_q2016	N1	AFN1_R1	Mudpit_Plate_afN1_A1_20160411_AFn1_R1_05F_F001	Cluster of PREDICTED: fructose-bisphosphate aldolase cytoplasmic isozyme [Elaeis guineensis] (gi|743806034)	PREDICTED: fructose-bisphosphate aldolase cytoplasmic isozyme [Elaeis guineensis]	gi|743764070	Elaeis guinensins protein.fasta	38562.6	1	3	3	10	0.000646	0.299
Af_levels_q2016	N1	AFN1_R1	Mudpit_Plate_afN1_A1_20160411_AFn1_R1_05F_F001	Cluster of PREDICTED: cationic peroxidase SPC4-like [Elaeis guineensis] (gi|743817476)	PREDICTED: peroxidase 12-like, partial [Elaeis guineensis]	gi|743890051	Elaeis guinensins protein.fasta	23142.8	0.958	1	1	1	6.46e-05	0.0433
Af_levels_q2016	N1	AFN1_R1	Mudpit_Plate_afN1_A1_20160411_AFn1_R1_05F_F001	Cluster of PREDICTED: UTP--glucose-1-phosphate uridylyltransferase [Elaeis guineensis] (gi|743833726)	PREDICTED: UTP--glucose-1-phosphate uridylyltransferase [Elaeis guineensis]	gi|743833726	Elaeis guinensins protein.fasta	51892.5	1	3	3	3	0.000194	0.0955
Af_levels_q2016	N1	AFN1_R1	Mudpit_Plate_afN1_A1_20160411_AFn1_R1_05F_F001	Cluster of PREDICTED: enolase 2 [Elaeis guineensis] (gi|743825640)	PREDICTED: enolase 2 [Elaeis guineensis]	gi|743825640	Elaeis guinensins protein.fasta	47787.2	1	2	2	8	0.000517	0.263
Af_levels_q2016	N1	AFN1_R1	Mudpit_Plate_afN1_A1_20160411_AFn1_R1_05F_F001	Cluster of PREDICTED: phosphoenolpyruvate carboxylase 2-like [Elaeis guineensis] (gi|743799873)	PREDICTED: phosphoenolpyruvate carboxylase 2 [Elaeis guineensis]	gi|743795961	Elaeis guinensins protein.fasta	110274	0.614	0	0	2	0.000129	0.0217
Af_levels_q2016	N1	AFN1_R1	Mudpit_Plate_afN1_A1_20160411_AFn1_R1_05F_F001	Cluster of PREDICTED: uncharacterized protein At4g28440-like [Elaeis guineensis] (gi|743838589)	PREDICTED: uncharacterized protein At4g28440-like [Elaeis guineensis]	gi|743838589	Elaeis guinensins protein.fasta	15314.4	0.107	0	0	0	0	0
Af_levels_q2016	N1	AFN1_R1	Mudpit_Plate_afN1_A1_20160411_AFn1_R1_05F_F001	Cluster of PREDICTED: hypersensitive-induced response protein 1-like [Elaeis guineensis] (gi|743755079)	PREDICTED: hypersensitive-induced response protein 1-like [Elaeis guineensis]	gi|743797758	Elaeis guinensins protein.fasta	31599.1	0.995	1	1	1	6.46e-05	0.049
Af_levels_q2016	N1	AFN1_R1	Mudpit_Plate_afN1_A1_20160411_AFn1_R1_05F_F001	Cluster of PREDICTED: hypersensitive-induced response protein 1-like [Elaeis guineensis] (gi|743755079)	PREDICTED: hypersensitive-induced response protein 1-like [Elaeis guineensis]	gi|743755079	Elaeis guinensins protein.fasta	31544	0.999	1	1	1	6.46e-05	0.049
Af_levels_q2016	N1	AFN1_R1	Mudpit_Plate_afN1_A1_20160411_AFn1_R1_05F_F001	Cluster of PREDICTED: mitochondrial outer membrane protein porin 1-like [Elaeis guineensis] (gi|743797749)	PREDICTED: mitochondrial outer membrane protein porin 1-like [Elaeis guineensis]	gi|743797749	Elaeis guinensins protein.fasta	29520.2	0.666	0	0	1	6.46e-05	0.0436
Af_levels_q2016	N1	AFN1_R1	Mudpit_Plate_afN1_A1_20160411_AFn1_R1_05F_F001	Cluster of PREDICTED: S-formylglutathione hydrolase [Elaeis guineensis] (gi|743845757)	PREDICTED: S-formylglutathione hydrolase [Elaeis guineensis]	gi|743845757	Elaeis guinensins protein.fasta	31630.2	0.165	0	0	0	0	0
Af_levels_q2016	N1	AFN1_R1	Mudpit_Plate_afN1_A1_20160411_AFn1_R1_05F_F001	Cluster of PREDICTED: uncharacterized protein LOC105037336 [Elaeis guineensis] (gi|743763116)	PREDICTED: uncharacterized protein LOC105037336 [Elaeis guineensis]	gi|743763116	Elaeis guinensins protein.fasta	76586.3	1	1	1	1	6.46e-05	0.0201
Af_levels_q2016	N1	AFN1_R1	Mudpit_Plate_afN1_A1_20160411_AFn1_R1_05F_F001	Cluster of PREDICTED: triosephosphate isomerase, cytosolic isoform X2 [Elaeis guineensis] (gi|743787029)	PREDICTED: triosephosphate isomerase, cytosolic isoform X2 [Elaeis guineensis]	gi|743787029	Elaeis guinensins protein.fasta	23040.9	1	0	0	5	0.000323	0.24
Af_levels_q2016	N1	AFN1_R2	Mudpit_Plate_afN1_B1_20160411_AFn1_R2_05F_F001	Cluster of uncharacterized protein LOC105042909 [Elaeis guineensis] (gi|746815989)	uncharacterized protein LOC105042909 [Elaeis guineensis]	gi|746815989	Elaeis guinensins protein.fasta	30651.6	0.858	1	1	1	5.14e-05	0.101
Af_levels_q2016	N1	AFN1_R2	Mudpit_Plate_afN1_B1_20160411_AFn1_R2_05F_F001	Cluster of PREDICTED: pyruvate kinase, cytosolic isozyme-like isoform X3 [Elaeis guineensis] (gi|743878631)	PREDICTED: pyruvate kinase, cytosolic isozyme-like [Elaeis guineensis]	gi|743882283	Elaeis guinensins protein.fasta	47751.8	0.908	0	0	0	0	0
Af_levels_q2016	N1	AFN1_R2	Mudpit_Plate_afN1_B1_20160411_AFn1_R2_05F_F001	Cluster of PREDICTED: phosphoenolpyruvate carboxylase 2-like [Elaeis guineensis] (gi|743799873)	PREDICTED: phosphoenolpyruvate carboxylase 2-like [Elaeis guineensis]	gi|743799873	Elaeis guinensins protein.fasta	110055	1	0	0	5	0.000257	0.0642
Af_levels_q2016	N1	AFN1_R2	Mudpit_Plate_afN1_B1_20160411_AFn1_R2_05F_F001	Cluster of PREDICTED: ATP synthase subunit beta, mitochondrial-like [Elaeis guineensis] (gi|743800698)	PREDICTED: ATP synthase subunit beta, mitochondrial [Elaeis guineensis]	gi|743794377	Elaeis guinensins protein.fasta	59710	0.817	0	0	2	0.000103	0.0662
Af_levels_q2016	N1	AFN1_R2	Mudpit_Plate_afN1_B1_20160411_AFn1_R2_05F_F001	Cluster of pathogenesis-related protein [Elaeis guineensis] (gi|192910872)	pathogenesis-related protein [Elaeis guineensis]	gi|192910872,gi|743856849,gi|743856853,gi|743856857	Elaeis guinensins protein.fasta	17597.9	0.95	1	1	1	5.14e-05	0.0556
Af_levels_q2016	N1	AFN1_R2	Mudpit_Plate_afN1_B1_20160411_AFn1_R2_05F_F001	Cluster of PREDICTED: glucan endo-1,3-beta-glucosidase-like [Elaeis guineensis] (gi|743785384)	PREDICTED: glucan endo-1,3-beta-glucosidase-like [Elaeis guineensis]	gi|743875093	Elaeis guinensins protein.fasta	36217.4	0.086	0	0	2	0.000103	0.0944
Af_levels_q2016	N1	AFN1_R2	Mudpit_Plate_afN1_B1_20160411_AFn1_R2_05F_F001	Cluster of PREDICTED: protein P21-like [Elaeis guineensis] (gi|743891233)	PREDICTED: protein P21-like [Elaeis guineensis]	gi|743891233	Elaeis guinensins protein.fasta	24192.5	1	2	3	3	0.000154	0.273
Af_levels_q2016	N1	AFN1_R2	Mudpit_Plate_afN1_B1_20160411_AFn1_R2_05F_F001	Cluster of PREDICTED: heat shock 70 kDa protein-like [Elaeis guineensis] (gi|743811473)	PREDICTED: heat shock 70 kDa protein-like [Elaeis guineensis]	gi|743811473	Elaeis guinensins protein.fasta	70866.6	0.645	0	0	1	5.14e-05	0.0247
Af_levels_q2016	N1	AFN1_R2	Mudpit_Plate_afN1_B1_20160411_AFn1_R2_05F_F001	Cluster of PREDICTED: glucan endo-1,3-beta-glucosidase-like [Elaeis guineensis] (gi|743785384)	PREDICTED: glucan endo-1,3-beta-glucosidase-like [Elaeis guineensis]	gi|743785384	Elaeis guinensins protein.fasta	36161.8	1	3	3	5	0.000257	0.227
Af_levels_q2016	N1	AFN1_R2	Mudpit_Plate_afN1_B1_20160411_AFn1_R2_05F_F001	Cluster of PREDICTED: ATP synthase subunit beta, mitochondrial-like [Elaeis guineensis] (gi|743800698)	PREDICTED: ATP synthase subunit beta, mitochondrial-like [Elaeis guineensis]	gi|743800698	Elaeis guinensins protein.fasta	59612.9	0.981	0	0	2	0.000103	0.0665
Af_levels_q2016	N1	AFN1_R2	Mudpit_Plate_afN1_B1_20160411_AFn1_R2_05F_F001	Cluster of PREDICTED: nitrile-specifier protein 5 isoform X3 [Elaeis guineensis] (gi|743858107)	PREDICTED: nitrile-specifier protein 5 isoform X3 [Elaeis guineensis]	gi|743858107	Elaeis guinensins protein.fasta	35140.8	0.909	1	1	1	5.14e-05	0.0338
Af_levels_q2016	N1	AFN1_R2	Mudpit_Plate_afN1_B1_20160411_AFn1_R2_05F_F001	Cluster of PREDICTED: ubiquitin-NEDD8-like protein RUB2 [Elaeis guineensis] (gi|743873612)	PREDICTED: ubiquitin-NEDD8-like protein RUB2 [Elaeis guineensis]	gi|743873612,gi|743873616,gi|743878745	Elaeis guinensins protein.fasta	17096.6	0.937	0	0	1	5.14e-05	0.0588
Af_levels_q2016	N1	AFN1_R2	Mudpit_Plate_afN1_B1_20160411_AFn1_R2_05F_F001	Cluster of catalase isozyme 2 [Elaeis guineensis] (NP_001306842.1)	catalase isozyme 2 [Elaeis guineensis]	NP_001306842.1		0	1	1	1	7	0.00036	0
Af_levels_q2016	N1	AFN1_R2	Mudpit_Plate_afN1_B1_20160411_AFn1_R2_05F_F001	Cluster of PREDICTED: proteasome subunit alpha type-1-like [Elaeis guineensis] (gi|743851306)	PREDICTED: proteasome subunit alpha type-1-like [Elaeis guineensis]	gi|743851298,gi|743851302,gi|743851306	Elaeis guinensins protein.fasta	28909.5	0.893	1	1	1	5.14e-05	0.0458
Af_levels_q2016	N1	AFN1_R2	Mudpit_Plate_afN1_B1_20160411_AFn1_R2_05F_F001	Cluster of PREDICTED: aspartate aminotransferase, cytoplasmic [Elaeis guineensis] (gi|743757121)	PREDICTED: aspartate aminotransferase, cytoplasmic [Elaeis guineensis]	gi|743757121	Elaeis guinensins protein.fasta	50500.6	0.997	1	1	1	5.14e-05	0.0323
Af_levels_q2016	N1	AFN1_R2	Mudpit_Plate_afN1_B1_20160411_AFn1_R2_05F_F001	Cluster of PREDICTED: fructose-bisphosphate aldolase cytoplasmic isozyme [Elaeis guineensis] (gi|743806034)	PREDICTED: fructose-bisphosphate aldolase cytoplasmic isozyme [Elaeis guineensis]	gi|743806034	Elaeis guinensins protein.fasta	38601.8	1	2	2	4	0.000205	0.184
Af_levels_q2016	N1	AFN1_R2	Mudpit_Plate_afN1_B1_20160411_AFn1_R2_05F_F001	Cluster of PREDICTED: triosephosphate isomerase, cytosolic-like [Elaeis guineensis] (gi|743841772)	PREDICTED: triosephosphate isomerase, cytosolic-like [Elaeis guineensis]	gi|743841772	Elaeis guinensins protein.fasta	27219.4	1	1	1	1	5.14e-05	0.0591
Af_levels_q2016	N1	AFN1_R2	Mudpit_Plate_afN1_B1_20160411_AFn1_R2_05F_F001	Cluster of PREDICTED: patellin-3-like [Elaeis guineensis] (gi|743764635)	PREDICTED: patellin-3-like [Elaeis guineensis]	gi|743764635	Elaeis guinensins protein.fasta	61349.6	0.572	0	0	1	5.14e-05	0.0287
Af_levels_q2016	N1	AFN1_R2	Mudpit_Plate_afN1_B1_20160411_AFn1_R2_05F_F001	Cluster of PREDICTED: ruBisCO large subunit-binding protein subunit beta, chloroplastic-like [Elaeis guineensis] (gi|743883445)	PREDICTED: ruBisCO large subunit-binding protein subunit beta, chloroplastic-like [Elaeis guineensis]	gi|743883445	Elaeis guinensins protein.fasta	64765.7	0.217	0	0	1	5.14e-05	0.0214
Af_levels_q2016	N1	AFN1_R2	Mudpit_Plate_afN1_B1_20160411_AFn1_R2_05F_F001	Cluster of PREDICTED: peptidyl-prolyl cis-trans isomerase CYP19-1 [Elaeis guineensis] (gi|743855207)	PREDICTED: peptidyl-prolyl cis-trans isomerase CYP19-1 [Elaeis guineensis]	gi|743855207	Elaeis guinensins protein.fasta	18170.2	0.999	1	1	1	5.14e-05	0.0809
Af_levels_q2016	N1	AFN1_R2	Mudpit_Plate_afN1_B1_20160411_AFn1_R2_05F_F001	Cluster of PREDICTED: mitochondrial outer membrane protein porin 1-like [Elaeis guineensis] (gi|743797749)	PREDICTED: mitochondrial outer membrane protein porin 1-like [Elaeis guineensis]	gi|743797749	Elaeis guinensins protein.fasta	29520.2	0.968	1	1	2	0.000103	0.149
Af_levels_q2016	N1	AFN1_R2	Mudpit_Plate_afN1_B1_20160411_AFn1_R2_05F_F001	Cluster of PREDICTED: probable aquaporin TIP1-1 [Elaeis guineensis] (gi|743890980)	PREDICTED: probable aquaporin TIP1-1 [Elaeis guineensis]	gi|743890980	Elaeis guinensins protein.fasta	25784.4	0.95	1	1	1	5.14e-05	0.064
Af_levels_q2016	N1	AFN1_R2	Mudpit_Plate_afN1_B1_20160411_AFn1_R2_05F_F001	Cluster of PREDICTED: mavicyanin-like [Elaeis guineensis] (gi|743859187)	PREDICTED: mavicyanin-like [Elaeis guineensis]	gi|743859187	Elaeis guinensins protein.fasta	17947.1	0.95	1	1	1	5.14e-05	0.0843
Af_levels_q2016	N1	AFN1_R2	Mudpit_Plate_afN1_B1_20160411_AFn1_R2_05F_F001	Cluster of PREDICTED: ricin-like [Elaeis guineensis] (gi|743787208)	PREDICTED: ricin-like [Elaeis guineensis]	gi|743787208,gi|743787211	Elaeis guinensins protein.fasta	63103.5	1	4	4	4	0.000205	0.111
Af_levels_q2016	N1	AFN1_R2	Mudpit_Plate_afN1_B1_20160411_AFn1_R2_05F_F001	Cluster of PREDICTED: adenosylhomocysteinase [Elaeis guineensis] (gi|743880094)	PREDICTED: adenosylhomocysteinase [Elaeis guineensis]	gi|743880094	Elaeis guinensins protein.fasta	53199.9	0.938	0	0	1	5.14e-05	0.0289
Af_levels_q2016	N1	AFN1_R2	Mudpit_Plate_afN1_B1_20160411_AFn1_R2_05F_F001	Cluster of PREDICTED: phosphoglycerate kinase, cytosolic isoform X2 [Elaeis guineensis] (gi|743855887)	PREDICTED: phosphoglycerate kinase, cytosolic-like [Elaeis guineensis]	gi|743760381	Elaeis guinensins protein.fasta	50915.7	0.109	0	0	3	0.000154	0.049
Af_levels_q2016	N1	AFN1_R2	Mudpit_Plate_afN1_B1_20160411_AFn1_R2_05F_F001	Cluster of PREDICTED: phosphoglycerate kinase, cytosolic isoform X2 [Elaeis guineensis] (gi|743855887)	PREDICTED: phosphoglycerate kinase, cytosolic [Elaeis guineensis]	gi|743760379	Elaeis guinensins protein.fasta	42427.4	1	1	1	8	0.000411	0.237
Af_levels_q2016	N1	AFN1_R2	Mudpit_Plate_afN1_B1_20160411_AFn1_R2_05F_F001	Cluster of PREDICTED: cationic peroxidase SPC4-like [Elaeis guineensis] (gi|743817476)	PREDICTED: cationic peroxidase SPC4-like [Elaeis guineensis]	gi|743817476	Elaeis guinensins protein.fasta	37833.9	1	3	3	5	0.000257	0.245
Af_levels_q2016	N1	AFN1_R2	Mudpit_Plate_afN1_B1_20160411_AFn1_R2_05F_F001	Cluster of PREDICTED: actin-2 [Elaeis guineensis] (gi|743854864)	actin-3-like [Elaeis guineensis]	NP_001306835.1		0	0.984	0	0	7	0.00036	0
Af_levels_q2016	N1	AFN1_R2	Mudpit_Plate_afN1_B1_20160411_AFn1_R2_05F_F001	Cluster of PREDICTED: cationic peroxidase 1-like [Elaeis guineensis] (gi|743782272)	PREDICTED: cationic peroxidase 1-like [Elaeis guineensis]	gi|743782272	Elaeis guinensins protein.fasta	33920.7	0.996	1	1	1	5.14e-05	0.0313
Af_levels_q2016	N1	AFN1_R2	Mudpit_Plate_afN1_B1_20160411_AFn1_R2_05F_F001	Cluster of glutathione S-transferase [Elaeis guineensis] (gi|192910866)	glutathione S-transferase [Elaeis guineensis]	gi|192910866	Elaeis guinensins protein.fasta	27531.1	0.946	0	0	2	0.000103	0.112
Af_levels_q2016	N1	AFN1_R2	Mudpit_Plate_afN1_B1_20160411_AFn1_R2_05F_F001	Cluster of PREDICTED: patellin-3-like isoform X2 [Elaeis guineensis] (gi|743763008)	PREDICTED: patellin-3-like isoform X2 [Elaeis guineensis]	gi|743763008	Elaeis guinensins protein.fasta	62712.8	1	5	5	6	0.000308	0.106
Af_levels_q2016	N1	AFN1_R2	Mudpit_Plate_afN1_B1_20160411_AFn1_R2_05F_F001	Cluster of PREDICTED: apolipoprotein D [Elaeis guineensis] (gi|743811329)	PREDICTED: apolipoprotein D [Elaeis guineensis]	gi|743811329	Elaeis guinensins protein.fasta	21629.2	0.282	0	0	0	0	0
Af_levels_q2016	N1	AFN1_R2	Mudpit_Plate_afN1_B1_20160411_AFn1_R2_05F_F001	Cluster of PREDICTED: peroxidase 5-like [Elaeis guineensis] (gi|743768886)	PREDICTED: peroxidase 5-like [Elaeis guineensis]	gi|743768886	Elaeis guinensins protein.fasta	35950.6	1	1	1	2	0.000103	0.0638
Af_levels_q2016	N1	AFN1_R2	Mudpit_Plate_afN1_B1_20160411_AFn1_R2_05F_F001	Cluster of PREDICTED: phosphoglycerate kinase, cytosolic isoform X2 [Elaeis guineensis] (gi|743855887)	PREDICTED: phosphoglycerate kinase, cytosolic isoform X2 [Elaeis guineensis]	gi|743855887	Elaeis guinensins protein.fasta	42329.4	1	3	3	11	0.000565	0.277
Af_levels_q2016	N1	AFN1_R2	Mudpit_Plate_afN1_B1_20160411_AFn1_R2_05F_F001	Cluster of PREDICTED: phosphoenolpyruvate carboxylase 2-like [Elaeis guineensis] (gi|743799873)	PREDICTED: LOW QUALITY PROTEIN: phosphoenolpyruvate carboxylase, housekeeping isozyme-like [Elaeis guineensis]	gi|743757060	Elaeis guinensins protein.fasta	110318	0.896	0	0	3	0.000154	0.0404
Af_levels_q2016	N1	AFN1_R2	Mudpit_Plate_afN1_B1_20160411_AFn1_R2_05F_F001	Cluster of PREDICTED: probable aldo-keto reductase 2 [Elaeis guineensis] (gi|743814040)	PREDICTED: probable aldo-keto reductase 2 [Elaeis guineensis]	gi|743814040	Elaeis guinensins protein.fasta	37708.8	1	3	3	3	0.000154	0.105
Af_levels_q2016	N1	AFN1_R2	Mudpit_Plate_afN1_B1_20160411_AFn1_R2_05F_F001	Cluster of PREDICTED: L-ascorbate peroxidase, cytosolic [Elaeis guineensis] (gi|743781660)	PREDICTED: L-ascorbate peroxidase, cytosolic [Elaeis guineensis]	gi|743781660	Elaeis guinensins protein.fasta	27322	0.275	0	0	0	0	0
Af_levels_q2016	N1	AFN1_R2	Mudpit_Plate_afN1_B1_20160411_AFn1_R2_05F_F001	Cluster of PREDICTED: alpha-mannosidase-like [Elaeis guineensis] (gi|743858508)	PREDICTED: alpha-mannosidase-like [Elaeis guineensis]	gi|743858508	Elaeis guinensins protein.fasta	115076	0.9	0	0	1	5.14e-05	0.0147
Af_levels_q2016	N1	AFN1_R2	Mudpit_Plate_afN1_B1_20160411_AFn1_R2_05F_F001	Cluster of PREDICTED: betaine aldehyde dehydrogenase 2-like [Elaeis guineensis] (gi|743766392)	PREDICTED: betaine aldehyde dehydrogenase 2-like [Elaeis guineensis]	gi|743766392	Elaeis guinensins protein.fasta	55126.3	0.441	0	0	0	0	0
Af_levels_q2016	N1	AFN1_R2	Mudpit_Plate_afN1_B1_20160411_AFn1_R2_05F_F001	Cluster of PREDICTED: fructose-bisphosphate aldolase cytoplasmic isozyme [Elaeis guineensis] (gi|743806034)	PREDICTED: fructose-bisphosphate aldolase cytoplasmic isozyme-like [Elaeis guineensis]	gi|743822486	Elaeis guinensins protein.fasta	46057.8	0.988	0	0	2	0.000103	0.08
Af_levels_q2016	N1	AFN1_R2	Mudpit_Plate_afN1_B1_20160411_AFn1_R2_05F_F001	Cluster of PREDICTED: mannose-specific lectin-like [Elaeis guineensis] (gi|743889796)	PREDICTED: mannose-specific lectin-like [Elaeis guineensis]	gi|743889796	Elaeis guinensins protein.fasta	18131.6	1	1	1	2	0.000103	0.0994
Af_levels_q2016	N1	AFN1_R2	Mudpit_Plate_afN1_B1_20160411_AFn1_R2_05F_F001	Cluster of PREDICTED: elongation factor 2-like [Elaeis guineensis] (gi|743796220)	PREDICTED: elongation factor 2 [Elaeis guineensis]	gi|743756117	Elaeis guinensins protein.fasta	94160.2	0.567	0	0	0	0	0
Af_levels_q2016	N1	AFN1_R2	Mudpit_Plate_afN1_B1_20160411_AFn1_R2_05F_F001	Cluster of PREDICTED: LOW QUALITY PROTEIN: 2,3-bisphosphoglycerate-independent phosphoglycerate mutase-like [Elaeis guineensis] (gi|743843487)	PREDICTED: LOW QUALITY PROTEIN: 2,3-bisphosphoglycerate-independent phosphoglycerate mutase-like [Elaeis guineensis]	gi|743843487	Elaeis guinensins protein.fasta	61325.2	0.947	0	0	2	0.000103	0.0358
Af_levels_q2016	N1	AFN1_R2	Mudpit_Plate_afN1_B1_20160411_AFn1_R2_05F_F001	Cluster of PREDICTED: peroxidase 3-like [Elaeis guineensis] (gi|743820630)	PREDICTED: peroxidase 3-like [Elaeis guineensis]	gi|743820630	Elaeis guinensins protein.fasta	35366.7	1	2	2	3	0.000154	0.114
Af_levels_q2016	N1	AFN1_R2	Mudpit_Plate_afN1_B1_20160411_AFn1_R2_05F_F001	Cluster of elongation factor 1-alpha [Elaeis guineensis] (gi|746816016)	PREDICTED: elongation factor 1-alpha [Elaeis guineensis]	gi|743887945	Elaeis guinensins protein.fasta	49356.1	0.732	0	0	2	0.000103	0.0537
Af_levels_q2016	N1	AFN1_R2	Mudpit_Plate_afN1_B1_20160411_AFn1_R2_05F_F001	Cluster of PREDICTED: germin-like protein 5-1 [Elaeis guineensis] (gi|743855137)	PREDICTED: germin-like protein 5-1 [Elaeis guineensis]	gi|743855137	Elaeis guinensins protein.fasta	30553.9	0.283	0	0	0	0	0
Af_levels_q2016	N1	AFN1_R2	Mudpit_Plate_afN1_B1_20160411_AFn1_R2_05F_F001	Cluster of PREDICTED: glyceraldehyde-3-phosphate dehydrogenase, cytosolic [Elaeis guineensis] (gi|743887549)	PREDICTED: glyceraldehyde-3-phosphate dehydrogenase 2, cytosolic-like [Elaeis guineensis]	gi|743893211	Elaeis guinensins protein.fasta	36699.2	1	1	1	11	0.000565	0.353
Af_levels_q2016	N1	AFN1_R2	Mudpit_Plate_afN1_B1_20160411_AFn1_R2_05F_F001	Cluster of PREDICTED: glyceraldehyde-3-phosphate dehydrogenase, cytosolic [Elaeis guineensis] (gi|743887549)	PREDICTED: glyceraldehyde-3-phosphate dehydrogenase, cytosolic-like isoform X1 [Elaeis guineensis]	gi|743877054,gi|743877056	Elaeis guinensins protein.fasta	37097.1	0.919	0	0	14	0.000719	0.49
Af_levels_q2016	N1	AFN1_R2	Mudpit_Plate_afN1_B1_20160411_AFn1_R2_05F_F001	Cluster of PREDICTED: subtilisin-like protease SBT3.5 [Elaeis guineensis] (gi|743829002)	PREDICTED: subtilisin-like protease SBT3.5 [Elaeis guineensis]	gi|743829002	Elaeis guinensins protein.fasta	73402.2	0.991	1	1	1	5.14e-05	0.0191
Af_levels_q2016	N1	AFN1_R2	Mudpit_Plate_afN1_B1_20160411_AFn1_R2_05F_F001	Cluster of PREDICTED: patellin-3-like isoform X2 [Elaeis guineensis] (gi|743882426)	PREDICTED: patellin-3-like isoform X2 [Elaeis guineensis]	gi|743882426	Elaeis guinensins protein.fasta	64537.2	1	4	5	6	0.000308	0.15
Af_levels_q2016	N1	AFN1_R2	Mudpit_Plate_afN1_B1_20160411_AFn1_R2_05F_F001	Cluster of elongation factor 1-alpha [Elaeis guineensis] (gi|746816016)	elongation factor 1-alpha [Elaeis guineensis]	gi|746816016	Elaeis guinensins protein.fasta	49325.1	0.966	0	0	1	5.14e-05	0.0246
Af_levels_q2016	N1	AFN1_R2	Mudpit_Plate_afN1_B1_20160411_AFn1_R2_05F_F001	Cluster of PREDICTED: chemocyanin-like [Elaeis guineensis] (gi|743800853)	PREDICTED: chemocyanin-like [Elaeis guineensis]	gi|743800853	Elaeis guinensins protein.fasta	13181.1	0.95	1	1	1	5.14e-05	0.146
Af_levels_q2016	N1	AFN1_R2	Mudpit_Plate_afN1_B1_20160411_AFn1_R2_05F_F001	Cluster of PREDICTED: uncharacterized protein LOC105050582 [Elaeis guineensis] (gi|743810712)	PREDICTED: uncharacterized protein LOC105050582 [Elaeis guineensis]	gi|743810712	Elaeis guinensins protein.fasta	110085	1	5	5	5	0.000257	0.0538
Af_levels_q2016	N1	AFN1_R2	Mudpit_Plate_afN1_B1_20160411_AFn1_R2_05F_F001	Cluster of PREDICTED: enolase 2 [Elaeis guineensis] (gi|743825640)	PREDICTED: enolase 2 [Elaeis guineensis]	gi|743825640	Elaeis guinensins protein.fasta	47787.2	1	1	1	9	0.000462	0.234
Af_levels_q2016	N1	AFN1_R2	Mudpit_Plate_afN1_B1_20160411_AFn1_R2_05F_F001	Cluster of PREDICTED: heat shock 70 kDa protein-like [Elaeis guineensis] (gi|743811473)	PREDICTED: heat shock 70 kDa protein [Elaeis guineensis]	gi|743866246	Elaeis guinensins protein.fasta	71500.6	0.297	0	0	1	5.14e-05	0.0245
Af_levels_q2016	N1	AFN1_R2	Mudpit_Plate_afN1_B1_20160411_AFn1_R2_05F_F001	Cluster of PREDICTED: V-type proton ATPase catalytic subunit A [Elaeis guineensis] (gi|743809830)	PREDICTED: V-type proton ATPase catalytic subunit A [Elaeis guineensis]	gi|743809830	Elaeis guinensins protein.fasta	68361.8	0.799	0	0	0	0	0
Af_levels_q2016	N1	AFN1_R2	Mudpit_Plate_afN1_B1_20160411_AFn1_R2_05F_F001	Cluster of PREDICTED: alcohol dehydrogenase class-3-like [Elaeis guineensis] (gi|743853663)	PREDICTED: alcohol dehydrogenase class-3-like [Elaeis guineensis]	gi|743853663	Elaeis guinensins protein.fasta	40676.8	0.052	0	0	0	0	0
Af_levels_q2016	N1	AFN1_R2	Mudpit_Plate_afN1_B1_20160411_AFn1_R2_05F_F001	Cluster of PREDICTED: thiamine thiazole synthase, chloroplastic [Elaeis guineensis] (gi|743793501)	PREDICTED: thiamine thiazole synthase, chloroplastic [Elaeis guineensis]	gi|743793501	Elaeis guinensins protein.fasta	38008.4	0.978	1	1	1	5.14e-05	0.0528
Af_levels_q2016	N1	AFN1_R2	Mudpit_Plate_afN1_B1_20160411_AFn1_R2_05F_F001	Cluster of catalase isozyme 2 [Elaeis guineensis] (NP_001306842.1)	PREDICTED: catalase isozyme B [Elaeis guineensis]	gi|743855451	Elaeis guinensins protein.fasta	56836.4	0.161	0	0	2	0.000103	0.0386
Af_levels_q2016	N1	AFN1_R2	Mudpit_Plate_afN1_B1_20160411_AFn1_R2_05F_F001	Cluster of PREDICTED: alcohol dehydrogenase 1-like [Elaeis guineensis] (gi|743764834)	PREDICTED: alcohol dehydrogenase 1-like [Elaeis guineensis]	gi|743764834	Elaeis guinensins protein.fasta	41095.2	1	2	2	3	0.000154	0.0868
Af_levels_q2016	N1	AFN1_R2	Mudpit_Plate_afN1_B1_20160411_AFn1_R2_05F_F001	Cluster of PREDICTED: heat shock 70 kDa protein-like [Elaeis guineensis] (gi|743811473)	PREDICTED: heat shock cognate 70 kDa protein 2-like [Elaeis guineensis]	gi|743775991	Elaeis guinensins protein.fasta	71447	0.98	0	0	6	0.000308	0.117
Af_levels_q2016	N1	AFN1_R2	Mudpit_Plate_afN1_B1_20160411_AFn1_R2_05F_F001	Cluster of PREDICTED: LOW QUALITY PROTEIN: sucrose synthase 4-like [Elaeis guineensis] (gi|743844527)	PREDICTED: sucrose synthase 1-like [Elaeis guineensis]	gi|743774091	Elaeis guinensins protein.fasta	92838.2	0.379	0	0	1	5.14e-05	0.0135
Af_levels_q2016	N1	AFN1_R2	Mudpit_Plate_afN1_B1_20160411_AFn1_R2_05F_F001	Cluster of PREDICTED: subtilisin-like protease SBT3.5 [Elaeis guineensis] (gi|743829002)	PREDICTED: subtilisin-like protease SBT3.5 [Elaeis guineensis]	gi|743829007	Elaeis guinensins protein.fasta	73343.3	0.711	0	0	0	0	0
Af_levels_q2016	N1	AFN1_R2	Mudpit_Plate_afN1_B1_20160411_AFn1_R2_05F_F001	Cluster of PREDICTED: glutamine synthetase nodule isozyme [Elaeis guineensis] (gi|743883242)	PREDICTED: glutamine synthetase nodule isozyme [Elaeis guineensis]	gi|743883242	Elaeis guinensins protein.fasta	39266.5	1	2	2	2	0.000103	0.0674
Af_levels_q2016	N1	AFN1_R2	Mudpit_Plate_afN1_B1_20160411_AFn1_R2_05F_F001	Cluster of PREDICTED: mannose-specific lectin-like [Elaeis guineensis] (gi|743889796)	PREDICTED: mannose-specific lectin-like [Elaeis guineensis]	gi|743780364	Elaeis guinensins protein.fasta	18149.7	0.973	1	1	2	0.000103	0.0994
Af_levels_q2016	N1	AFN1_R2	Mudpit_Plate_afN1_B1_20160411_AFn1_R2_05F_F001	Cluster of PREDICTED: chitinase 1-like isoform X1 [Elaeis guineensis] (gi|743855412)	PREDICTED: chitinase 1-like isoform X1 [Elaeis guineensis]	gi|743855412	Elaeis guinensins protein.fasta	35953.2	0.965	0	0	1	5.14e-05	0.104
Af_levels_q2016	N1	AFN1_R2	Mudpit_Plate_afN1_B1_20160411_AFn1_R2_05F_F001	Cluster of PREDICTED: 5-methyltetrahydropteroyltriglutamate--homocysteine methyltransferase 1-like [Elaeis guineensis] (gi|743774958)	PREDICTED: 5-methyltetrahydropteroyltriglutamate--homocysteine methyltransferase 1-like isoform X2 [Elaeis guineensis]	gi|743882710	Elaeis guinensins protein.fasta	84666.7	0.426	0	0	1	5.14e-05	0.0209
Af_levels_q2016	N1	AFN1_R2	Mudpit_Plate_afN1_B1_20160411_AFn1_R2_05F_F001	Cluster of PREDICTED: peroxidase 4-like [Elaeis guineensis] (gi|743788536)	PREDICTED: peroxidase 4-like [Elaeis guineensis]	gi|743788536	Elaeis guinensins protein.fasta	34133.2	1	1	1	2	0.000103	0.075
Af_levels_q2016	N1	AFN1_R2	Mudpit_Plate_afN1_B1_20160411_AFn1_R2_05F_F001	Cluster of PREDICTED: glyceraldehyde-3-phosphate dehydrogenase, cytosolic [Elaeis guineensis] (gi|743887549)	PREDICTED: glyceraldehyde-3-phosphate dehydrogenase, cytosolic [Elaeis guineensis]	gi|743887549	Elaeis guinensins protein.fasta	36947.9	1	2	2	17	0.000873	0.6
Af_levels_q2016	N1	AFN1_R2	Mudpit_Plate_afN1_B1_20160411_AFn1_R2_05F_F001	Cluster of PREDICTED: alcohol dehydrogenase 1 [Elaeis guineensis] (gi|743888171)	PREDICTED: alcohol dehydrogenase 1 [Elaeis guineensis]	gi|743888171	Elaeis guinensins protein.fasta	41058.6	1	3	3	4	0.000205	0.139
Af_levels_q2016	N1	AFN1_R2	Mudpit_Plate_afN1_B1_20160411_AFn1_R2_05F_F001	Cluster of PREDICTED: enolase 2 [Elaeis guineensis] (gi|743825640)	PREDICTED: enolase 2-like [Elaeis guineensis]	gi|743888539	Elaeis guinensins protein.fasta	21810.6	0.51	0	0	5	0.000257	0.223
Af_levels_q2016	N1	AFN1_R2	Mudpit_Plate_afN1_B1_20160411_AFn1_R2_05F_F001	Cluster of PREDICTED: phosphoenolpyruvate carboxylase 2-like [Elaeis guineensis] (gi|743799873)	PREDICTED: phosphoenolpyruvate carboxylase, housekeeping isozyme-like [Elaeis guineensis]	gi|743770464	Elaeis guinensins protein.fasta	110167	1	1	1	6	0.000308	0.0964
Af_levels_q2016	N1	AFN1_R2	Mudpit_Plate_afN1_B1_20160411_AFn1_R2_05F_F001	Cluster of PREDICTED: heat shock 70 kDa protein-like [Elaeis guineensis] (gi|743811473)	PREDICTED: probable mediator of RNA polymerase II transcription subunit 37c [Elaeis guineensis]	gi|743841902	Elaeis guinensins protein.fasta	71040.8	0.979	0	0	6	0.000308	0.117
Af_levels_q2016	N1	AFN1_R2	Mudpit_Plate_afN1_B1_20160411_AFn1_R2_05F_F001	Cluster of PREDICTED: actin-2 [Elaeis guineensis] (gi|743854864)	PREDICTED: actin-2 [Elaeis guineensis]	gi|743854864	Elaeis guinensins protein.fasta	41646.7	1	2	2	8	0.000411	0.31
Af_levels_q2016	N1	AFN1_R2	Mudpit_Plate_afN1_B1_20160411_AFn1_R2_05F_F001	Cluster of PREDICTED: putative phosphatidylglycerol/phosphatidylinositol transfer protein DDB_G0282179 [Elaeis guineensis] (gi|743877681)	PREDICTED: putative phosphatidylglycerol/phosphatidylinositol transfer protein DDB_G0282179 [Elaeis guineensis]	gi|743877681	Elaeis guinensins protein.fasta	17029.5	0.983	1	1	1	5.14e-05	0.0828
Af_levels_q2016	N1	AFN1_R2	Mudpit_Plate_afN1_B1_20160411_AFn1_R2_05F_F001	Cluster of PREDICTED: LOW QUALITY PROTEIN: sucrose synthase 4-like [Elaeis guineensis] (gi|743844527)	PREDICTED: sucrose synthase 4 [Elaeis guineensis]	gi|743784278	Elaeis guinensins protein.fasta	92769.5	0.926	0	0	1	5.14e-05	0.0136
Af_levels_q2016	N1	AFN1_R2	Mudpit_Plate_afN1_B1_20160411_AFn1_R2_05F_F001	Cluster of PREDICTED: EG45-like domain containing protein [Elaeis guineensis] (gi|743802277)	PREDICTED: EG45-like domain containing protein [Elaeis guineensis]	gi|743802277	Elaeis guinensins protein.fasta	13908.9	1	2	2	2	0.000103	0.377
Af_levels_q2016	N1	AFN1_R2	Mudpit_Plate_afN1_B1_20160411_AFn1_R2_05F_F001	Cluster of PREDICTED: subtilisin-like protease [Elaeis guineensis] (gi|743778980)	PREDICTED: subtilisin-like protease [Elaeis guineensis]	gi|743778980	Elaeis guinensins protein.fasta	82392	1	2	2	2	0.000103	0.03
Af_levels_q2016	N1	AFN1_R2	Mudpit_Plate_afN1_B1_20160411_AFn1_R2_05F_F001	Cluster of elongation factor 1-alpha [Elaeis guineensis] (gi|746816016)	PREDICTED: elongation factor 1-alpha-like [Elaeis guineensis]	gi|743849427,gi|743849431	Elaeis guinensins protein.fasta	49401.3	0.864	0	0	2	0.000103	0.0537
Af_levels_q2016	N1	AFN1_R2	Mudpit_Plate_afN1_B1_20160411_AFn1_R2_05F_F001	Cluster of PREDICTED: LOW QUALITY PROTEIN: probable mitochondrial-processing peptidase subunit beta [Elaeis guineensis] (gi|743847632)	PREDICTED: LOW QUALITY PROTEIN: probable mitochondrial-processing peptidase subunit beta [Elaeis guineensis]	gi|743847632	Elaeis guinensins protein.fasta	57945.4	0.07	0	0	0	0	0
Af_levels_q2016	N1	AFN1_R2	Mudpit_Plate_afN1_B1_20160411_AFn1_R2_05F_F001	Cluster of PREDICTED: protein DJ-1 homolog D-like [Elaeis guineensis] (gi|743834058)	PREDICTED: protein DJ-1 homolog D-like [Elaeis guineensis]	gi|743834058	Elaeis guinensins protein.fasta	41270.4	1	1	1	4	0.000205	0.17
Af_levels_q2016	N1	AFN1_R2	Mudpit_Plate_afN1_B1_20160411_AFn1_R2_05F_F001	Cluster of PREDICTED: subtilisin-like protease [Elaeis guineensis] (gi|743798098)	PREDICTED: subtilisin-like protease [Elaeis guineensis]	gi|743798098	Elaeis guinensins protein.fasta	83469.7	0.999	1	1	1	5.14e-05	0.023
Af_levels_q2016	N1	AFN1_R2	Mudpit_Plate_afN1_B1_20160411_AFn1_R2_05F_F001	Cluster of oil palm profilin-like allergen PF1 [Elaeis guineensis] (gi|34223517)	oil palm profilin-like allergen PF1 [Elaeis guineensis]	gi|34223517,gi|34223519,gi|34223521,gi|34223523,gi|743756077,gi|743795380	Elaeis guinensins protein.fasta	14107.3	0.33	1	1	1	5.14e-05	0.0992
Af_levels_q2016	N1	AFN1_R2	Mudpit_Plate_afN1_B1_20160411_AFn1_R2_05F_F001	Cluster of PREDICTED: monodehydroascorbate reductase-like [Elaeis guineensis] (gi|743863108)	PREDICTED: monodehydroascorbate reductase-like [Elaeis guineensis]	gi|743863108	Elaeis guinensins protein.fasta	46578.8	0.632	1	1	1	5.14e-05	0.0461
Af_levels_q2016	N1	AFN1_R2	Mudpit_Plate_afN1_B1_20160411_AFn1_R2_05F_F001	Cluster of PREDICTED: phospholipase D alpha 1 [Elaeis guineensis] (gi|743875176)	PREDICTED: phospholipase D alpha 1 [Elaeis guineensis]	gi|743875176	Elaeis guinensins protein.fasta	92355.6	0.97	0	0	0	0	0
Af_levels_q2016	N1	AFN1_R2	Mudpit_Plate_afN1_B1_20160411_AFn1_R2_05F_F001	Cluster of PREDICTED: probable serine protease EDA2 isoform X2 [Elaeis guineensis] (gi|743777910)	PREDICTED: probable serine protease EDA2 isoform X2 [Elaeis guineensis]	gi|743777910	Elaeis guinensins protein.fasta	49718.1	0.652	0	0	1	5.14e-05	0.027
Af_levels_q2016	N1	AFN1_R2	Mudpit_Plate_afN1_B1_20160411_AFn1_R2_05F_F001	Cluster of PREDICTED: 18.1 kDa class I heat shock protein-like [Elaeis guineensis] (gi|743810657)	PREDICTED: 18.1 kDa class I heat shock protein-like [Elaeis guineensis]	gi|743810657	Elaeis guinensins protein.fasta	18137.6	0.996	0	0	1	5.14e-05	0.05
Af_levels_q2016	N1	AFN1_R2	Mudpit_Plate_afN1_B1_20160411_AFn1_R2_05F_F001	Cluster of PREDICTED: ATP synthase subunit beta, mitochondrial-like [Elaeis guineensis] (gi|743800698)	PREDICTED: ATP synthase subunit beta, mitochondrial-like [Elaeis guineensis]	gi|743771993	Elaeis guinensins protein.fasta	59549.8	0.882	0	0	2	0.000103	0.0665
Af_levels_q2016	N1	AFN1_R2	Mudpit_Plate_afN1_B1_20160411_AFn1_R2_05F_F001	Cluster of PREDICTED: phosphoglucomutase, cytoplasmic 2 [Elaeis guineensis] (gi|743800771)	PREDICTED: phosphoglucomutase, cytoplasmic 2 [Elaeis guineensis]	gi|743800771	Elaeis guinensins protein.fasta	63627.9	0.671	0	0	0	0	0
Af_levels_q2016	N1	AFN1_R2	Mudpit_Plate_afN1_B1_20160411_AFn1_R2_05F_F001	Cluster of PREDICTED: eukaryotic initiation factor 4A-3-like [Elaeis guineensis] (gi|743852046)	PREDICTED: eukaryotic initiation factor 4A-3-like [Elaeis guineensis]	gi|743852046	Elaeis guinensins protein.fasta	46203.4	0.62	0	0	1	5.14e-05	0.0391
Af_levels_q2016	N1	AFN1_R2	Mudpit_Plate_afN1_B1_20160411_AFn1_R2_05F_F001	Cluster of PREDICTED: elongation factor 2-like [Elaeis guineensis] (gi|743796220)	PREDICTED: elongation factor 2-like [Elaeis guineensis]	gi|743796220	Elaeis guinensins protein.fasta	94123.9	0.889	0	0	0	0	0
Af_levels_q2016	N1	AFN1_R2	Mudpit_Plate_afN1_B1_20160411_AFn1_R2_05F_F001	Cluster of PREDICTED: probable nucleoredoxin 1-1 [Elaeis guineensis] (gi|743840630)	PREDICTED: probable nucleoredoxin 1-1 [Elaeis guineensis]	gi|743840630	Elaeis guinensins protein.fasta	69153.2	0.913	0	0	1	5.14e-05	0.0212
Af_levels_q2016	N1	AFN1_R2	Mudpit_Plate_afN1_B1_20160411_AFn1_R2_05F_F001	Cluster of PREDICTED: alpha-mannosidase [Elaeis guineensis] (gi|743813312)	PREDICTED: alpha-mannosidase [Elaeis guineensis]	gi|743813312	Elaeis guinensins protein.fasta	115730	0.548	0	0	1	5.14e-05	0.0146
Af_levels_q2016	N1	AFN1_R2	Mudpit_Plate_afN1_B1_20160411_AFn1_R2_05F_F001	Cluster of PREDICTED: lactoylglutathione lyase [Elaeis guineensis] (gi|743820740)	PREDICTED: lactoylglutathione lyase [Elaeis guineensis]	gi|743820740	Elaeis guinensins protein.fasta	32896.9	0.913	1	1	1	5.14e-05	0.0445
Af_levels_q2016	N1	AFN1_R2	Mudpit_Plate_afN1_B1_20160411_AFn1_R2_05F_F001	Cluster of PREDICTED: fructose-bisphosphate aldolase cytoplasmic isozyme [Elaeis guineensis] (gi|743806034)	PREDICTED: fructose-bisphosphate aldolase cytoplasmic isozyme [Elaeis guineensis]	gi|743761082	Elaeis guinensins protein.fasta	38513.5	0.939	0	0	4	0.000205	0.187
Af_levels_q2016	N1	AFN1_R2	Mudpit_Plate_afN1_B1_20160411_AFn1_R2_05F_F001	Cluster of PREDICTED: heat shock 70 kDa protein-like [Elaeis guineensis] (gi|743811473)	PREDICTED: heat shock cognate 70 kDa protein 2 [Elaeis guineensis]	gi|743787201	Elaeis guinensins protein.fasta	71183.3	0.083	0	0	3	0.000154	0.0725
Af_levels_q2016	N1	AFN1_R2	Mudpit_Plate_afN1_B1_20160411_AFn1_R2_05F_F001	Cluster of PREDICTED: actin-2 [Elaeis guineensis] (gi|743854864)	PREDICTED: actin-2 [Elaeis guineensis]	gi|743805211	Elaeis guinensins protein.fasta	41677.5	0.978	0	0	7	0.00036	0.233
Af_levels_q2016	N1	AFN1_R2	Mudpit_Plate_afN1_B1_20160411_AFn1_R2_05F_F001	Cluster of PREDICTED: peroxidase 3-like [Elaeis guineensis] (gi|743820630)	PREDICTED: peroxidase 5-like [Elaeis guineensis]	gi|743777211	Elaeis guinensins protein.fasta	34539.8	0.402	0	0	1	5.14e-05	0.0278
Af_levels_q2016	N1	AFN1_R2	Mudpit_Plate_afN1_B1_20160411_AFn1_R2_05F_F001	Cluster of PREDICTED: lipoxygenase homology domain-containing protein 1-like [Elaeis guineensis] (gi|743778359)	PREDICTED: lipoxygenase homology domain-containing protein 1-like [Elaeis guineensis]	gi|743778359	Elaeis guinensins protein.fasta	19495.6	0.999	1	1	1	5.14e-05	0.0506
Af_levels_q2016	N1	AFN1_R2	Mudpit_Plate_afN1_B1_20160411_AFn1_R2_05F_F001	Cluster of PREDICTED: germin-like protein 2-4 [Elaeis guineensis] (gi|743874591)	PREDICTED: germin-like protein 2-4 [Elaeis guineensis]	gi|743874591	Elaeis guinensins protein.fasta	23242.3	0.122	0	0	0	0	0
Af_levels_q2016	N1	AFN1_R2	Mudpit_Plate_afN1_B1_20160411_AFn1_R2_05F_F001	Cluster of PREDICTED: LOW QUALITY PROTEIN: 2,3-bisphosphoglycerate-independent phosphoglycerate mutase-like [Elaeis guineensis] (gi|743843487)	PREDICTED: 2,3-bisphosphoglycerate-independent phosphoglycerate mutase-like [Elaeis guineensis]	gi|743819065	Elaeis guinensins protein.fasta	60848.2	0.999	0	0	3	0.000154	0.0859
Af_levels_q2016	N1	AFN1_R2	Mudpit_Plate_afN1_B1_20160411_AFn1_R2_05F_F001	Cluster of PREDICTED: heat shock 70 kDa protein-like [Elaeis guineensis] (gi|743811473)	PREDICTED: heat shock cognate 70 kDa protein 2-like [Elaeis guineensis]	gi|743841867	Elaeis guinensins protein.fasta	71028	0.998	1	1	5	0.000257	0.106
Af_levels_q2016	N1	AFN1_R2	Mudpit_Plate_afN1_B1_20160411_AFn1_R2_05F_F001	Cluster of PREDICTED: pyruvate kinase, cytosolic isozyme-like isoform X3 [Elaeis guineensis] (gi|743878631)	PREDICTED: pyruvate kinase, cytosolic isozyme-like [Elaeis guineensis]	gi|743763988	Elaeis guinensins protein.fasta	57562.1	0.372	0	0	0	0	0
Af_levels_q2016	N1	AFN1_R2	Mudpit_Plate_afN1_B1_20160411_AFn1_R2_05F_F001	Cluster of PREDICTED: actin-2 [Elaeis guineensis] (gi|743854864)	PREDICTED: actin-like [Elaeis guineensis]	gi|743882617	Elaeis guinensins protein.fasta	41636.5	0.78	0	0	7	0.00036	0.233
Af_levels_q2016	N1	AFN1_R2	Mudpit_Plate_afN1_B1_20160411_AFn1_R2_05F_F001	Cluster of PREDICTED: LOW QUALITY PROTEIN: sucrose synthase 4-like [Elaeis guineensis] (gi|743844527)	PREDICTED: LOW QUALITY PROTEIN: sucrose synthase 4-like [Elaeis guineensis]	gi|743844527	Elaeis guinensins protein.fasta	92739.5	0.819	0	0	1	5.14e-05	0.0136
Af_levels_q2016	N1	AFN1_R2	Mudpit_Plate_afN1_B1_20160411_AFn1_R2_05F_F001	Cluster of PREDICTED: glyceraldehyde-3-phosphate dehydrogenase, cytosolic [Elaeis guineensis] (gi|743887549)	PREDICTED: glyceraldehyde-3-phosphate dehydrogenase 2, cytosolic [Elaeis guineensis]	gi|743814513	Elaeis guinensins protein.fasta	36624.9	0.998	1	1	8	0.000411	0.237
Af_levels_q2016	N1	AFN1_R2	Mudpit_Plate_afN1_B1_20160411_AFn1_R2_05F_F001	Cluster of elongation factor 1-alpha [Elaeis guineensis] (gi|746816016)	PREDICTED: elongation factor 1-alpha-like [Elaeis guineensis]	gi|743842438	Elaeis guinensins protein.fasta	49267.3	0.728	0	0	2	0.000103	0.0537
Af_levels_q2016	N1	AFN1_R2	Mudpit_Plate_afN1_B1_20160411_AFn1_R2_05F_F001	Cluster of PREDICTED: 5-methyltetrahydropteroyltriglutamate--homocysteine methyltransferase 1-like [Elaeis guineensis] (gi|743774958)	PREDICTED: 5-methyltetrahydropteroyltriglutamate--homocysteine methyltransferase 1-like [Elaeis guineensis]	gi|743774958	Elaeis guinensins protein.fasta	89197.4	0.809	0	0	1	5.14e-05	0.0199
Af_levels_q2016	N1	AFN1_R2	Mudpit_Plate_afN1_B1_20160411_AFn1_R2_05F_F001	Cluster of PREDICTED: fructose-bisphosphate aldolase cytoplasmic isozyme [Elaeis guineensis] (gi|743806034)	PREDICTED: fructose-bisphosphate aldolase cytoplasmic isozyme [Elaeis guineensis]	gi|743764070	Elaeis guinensins protein.fasta	38562.6	1	0	0	4	0.000205	0.187
Af_levels_q2016	N1	AFN1_R2	Mudpit_Plate_afN1_B1_20160411_AFn1_R2_05F_F001	Cluster of PREDICTED: cationic peroxidase SPC4-like [Elaeis guineensis] (gi|743817476)	PREDICTED: peroxidase 12-like, partial [Elaeis guineensis]	gi|743890051	Elaeis guinensins protein.fasta	23142.8	1	2	2	4	0.000205	0.207
Af_levels_q2016	N1	AFN1_R2	Mudpit_Plate_afN1_B1_20160411_AFn1_R2_05F_F001	Cluster of PREDICTED: UTP--glucose-1-phosphate uridylyltransferase [Elaeis guineensis] (gi|743833726)	PREDICTED: UTP--glucose-1-phosphate uridylyltransferase [Elaeis guineensis]	gi|743833726	Elaeis guinensins protein.fasta	51892.5	1	3	3	3	0.000154	0.13
Af_levels_q2016	N1	AFN1_R2	Mudpit_Plate_afN1_B1_20160411_AFn1_R2_05F_F001	Cluster of PREDICTED: phosphoenolpyruvate carboxylase 2-like [Elaeis guineensis] (gi|743799873)	PREDICTED: phosphoenolpyruvate carboxylase 2 [Elaeis guineensis]	gi|743795961	Elaeis guinensins protein.fasta	110274	0.975	0	0	4	0.000205	0.0497
Af_levels_q2016	N1	AFN1_R2	Mudpit_Plate_afN1_B1_20160411_AFn1_R2_05F_F001	Cluster of PREDICTED: hypersensitive-induced response protein 1-like [Elaeis guineensis] (gi|743755079)	PREDICTED: hypersensitive-induced response protein 1-like [Elaeis guineensis]	gi|743797758	Elaeis guinensins protein.fasta	31599.1	0.337	0	0	0	0	0
Af_levels_q2016	N1	AFN1_R2	Mudpit_Plate_afN1_B1_20160411_AFn1_R2_05F_F001	Cluster of PREDICTED: hypersensitive-induced response protein 1-like [Elaeis guineensis] (gi|743755079)	PREDICTED: hypersensitive-induced response protein 1-like [Elaeis guineensis]	gi|743755079	Elaeis guinensins protein.fasta	31544	0.428	0	0	0	0	0
Af_levels_q2016	N1	AFN1_R2	Mudpit_Plate_afN1_B1_20160411_AFn1_R2_05F_F001	Cluster of PREDICTED: formate dehydrogenase, mitochondrial [Elaeis guineensis] (gi|743838587)	PREDICTED: formate dehydrogenase, mitochondrial [Elaeis guineensis]	gi|743838587	Elaeis guinensins protein.fasta	41171.9	0.833	1	1	1	5.14e-05	0.0241
Af_levels_q2016	N1	AFN1_R2	Mudpit_Plate_afN1_B1_20160411_AFn1_R2_05F_F001	Cluster of PREDICTED: malate dehydrogenase [Elaeis guineensis] (gi|743780317)	PREDICTED: malate dehydrogenase [Elaeis guineensis]	gi|743780317	Elaeis guinensins protein.fasta	35590.1	0.998	1	1	2	0.000103	0.114
Af_levels_q2016	N1	AFN1_R2	Mudpit_Plate_afN1_B1_20160411_AFn1_R2_05F_F001	Cluster of PREDICTED: uncharacterized protein LOC105037336 [Elaeis guineensis] (gi|743763116)	PREDICTED: uncharacterized protein LOC105037336 [Elaeis guineensis]	gi|743763116	Elaeis guinensins protein.fasta	76586.3	1	3	3	3	0.000154	0.0559
Af_levels_q2016	N1	AFN1_R2	Mudpit_Plate_afN1_B1_20160411_AFn1_R2_05F_F001	Cluster of PREDICTED: enolase 2 [Elaeis guineensis] (gi|743825640)	PREDICTED: enolase-like [Elaeis guineensis]	gi|743877540	Elaeis guinensins protein.fasta	48092.4	0.999	0	0	9	0.000462	0.207
Af_levels_q2016	N1	AFN1_R2	Mudpit_Plate_afN1_B1_20160411_AFn1_R2_05F_F001	Cluster of PREDICTED: adenosylhomocysteinase [Elaeis guineensis] (gi|743880094)	PREDICTED: adenosylhomocysteinase-like [Elaeis guineensis]	gi|743866755	Elaeis guinensins protein.fasta	53256.1	0.832	0	0	1	5.14e-05	0.0289
Af_levels_q2016	N1	AFN1_R2	Mudpit_Plate_afN1_B1_20160411_AFn1_R2_05F_F001	Cluster of PREDICTED: triosephosphate isomerase, cytosolic isoform X2 [Elaeis guineensis] (gi|743787029)	PREDICTED: triosephosphate isomerase, cytosolic isoform X2 [Elaeis guineensis]	gi|743787029	Elaeis guinensins protein.fasta	23040.9	0.991	0	0	3	0.000154	0.18
Af_levels_q2016	N1	AFN1_R3	Mudpit_Plate_afN1_C1_20160411_AFn1_R3_05F_F001	Cluster of PREDICTED: zeaxanthin epoxidase, chloroplastic [Elaeis guineensis] (gi|743789351)	PREDICTED: zeaxanthin epoxidase, chloroplastic [Elaeis guineensis]	gi|743789351	Elaeis guinensins protein.fasta	23619	0.951	1	1	1	6.02e-05	0.104
Af_levels_q2016	N1	AFN1_R3	Mudpit_Plate_afN1_C1_20160411_AFn1_R3_05F_F001	Cluster of PREDICTED: phosphoenolpyruvate carboxylase 2-like [Elaeis guineensis] (gi|743799873)	PREDICTED: phosphoenolpyruvate carboxylase 2-like [Elaeis guineensis]	gi|743799873	Elaeis guinensins protein.fasta	110055	0.991	0	0	1	6.02e-05	0.0124
Af_levels_q2016	N1	AFN1_R3	Mudpit_Plate_afN1_C1_20160411_AFn1_R3_05F_F001	Cluster of PREDICTED: ATP synthase subunit beta, mitochondrial-like [Elaeis guineensis] (gi|743800698)	PREDICTED: ATP synthase subunit beta, mitochondrial [Elaeis guineensis]	gi|743794377	Elaeis guinensins protein.fasta	59710	0.75	0	0	1	6.02e-05	0.0286
Af_levels_q2016	N1	AFN1_R3	Mudpit_Plate_afN1_C1_20160411_AFn1_R3_05F_F001	Cluster of PREDICTED: glucan endo-1,3-beta-glucosidase-like [Elaeis guineensis] (gi|743785384)	PREDICTED: glucan endo-1,3-beta-glucosidase-like [Elaeis guineensis]	gi|743875093	Elaeis guinensins protein.fasta	36217.4	0.375	0	0	2	0.00012	0.0944
Af_levels_q2016	N1	AFN1_R3	Mudpit_Plate_afN1_C1_20160411_AFn1_R3_05F_F001	Cluster of PREDICTED: heat shock 70 kDa protein-like [Elaeis guineensis] (gi|743811473)	PREDICTED: heat shock 70 kDa protein-like [Elaeis guineensis]	gi|743811473	Elaeis guinensins protein.fasta	70866.6	0.501	0	0	1	6.02e-05	0.0201
Af_levels_q2016	N1	AFN1_R3	Mudpit_Plate_afN1_C1_20160411_AFn1_R3_05F_F001	Cluster of catalase isozyme 2 [Elaeis guineensis] (NP_001306842.1)	PREDICTED: catalase isozyme B [Elaeis guineensis]	gi|743855451	Elaeis guinensins protein.fasta	56836.4	0.824	0	0	3	0.000181	0.0549
Af_levels_q2016	N1	AFN1_R3	Mudpit_Plate_afN1_C1_20160411_AFn1_R3_05F_F001	Cluster of PREDICTED: serine carboxypeptidase-like [Elaeis guineensis] (gi|743780890)	PREDICTED: serine carboxypeptidase-like [Elaeis guineensis]	gi|743780890	Elaeis guinensins protein.fasta	58541.4	0.059	0	0	0	0	0
Af_levels_q2016	N1	AFN1_R3	Mudpit_Plate_afN1_C1_20160411_AFn1_R3_05F_F001	Cluster of PREDICTED: glucan endo-1,3-beta-glucosidase-like [Elaeis guineensis] (gi|743785384)	PREDICTED: glucan endo-1,3-beta-glucosidase-like [Elaeis guineensis]	gi|743785384	Elaeis guinensins protein.fasta	36161.8	1	1	1	3	0.000181	0.13
Af_levels_q2016	N1	AFN1_R3	Mudpit_Plate_afN1_C1_20160411_AFn1_R3_05F_F001	Cluster of PREDICTED: ATP synthase subunit beta, mitochondrial-like [Elaeis guineensis] (gi|743800698)	PREDICTED: ATP synthase subunit beta, mitochondrial-like [Elaeis guineensis]	gi|743800698	Elaeis guinensins protein.fasta	59612.9	0.937	0	0	1	6.02e-05	0.0288
Af_levels_q2016	N1	AFN1_R3	Mudpit_Plate_afN1_C1_20160411_AFn1_R3_05F_F001	Cluster of PREDICTED: leucine aminopeptidase 2, chloroplastic-like [Elaeis guineensis] (gi|743857317)	PREDICTED: leucine aminopeptidase 1-like [Elaeis guineensis]	gi|743811443	Elaeis guinensins protein.fasta	63683.1	0.351	0	0	0	0	0
Af_levels_q2016	N1	AFN1_R3	Mudpit_Plate_afN1_C1_20160411_AFn1_R3_05F_F001	Cluster of ribulose bisophosphate carboxylase (chloroplast) [Elaeis guineensis] (gi|325305716)	ribulose bisophosphate carboxylase (chloroplast) [Elaeis guineensis]	gi|325305716,gi|383931198	Elaeis guinensins protein.fasta	53811.9	1	7	7	7	0.000421	0.11
Af_levels_q2016	N1	AFN1_R3	Mudpit_Plate_afN1_C1_20160411_AFn1_R3_05F_F001	Cluster of catalase isozyme 2 [Elaeis guineensis] (NP_001306842.1)	catalase isozyme 2 [Elaeis guineensis]	NP_001306842.1		0	1	3	3	6	0.000361	0
Af_levels_q2016	N1	AFN1_R3	Mudpit_Plate_afN1_C1_20160411_AFn1_R3_05F_F001	Cluster of PREDICTED: proteasome subunit alpha type-1-like [Elaeis guineensis] (gi|743851306)	PREDICTED: proteasome subunit alpha type-1-like [Elaeis guineensis]	gi|743851298,gi|743851302,gi|743851306	Elaeis guinensins protein.fasta	28909.5	0.843	1	1	1	6.02e-05	0.0458
Af_levels_q2016	N1	AFN1_R3	Mudpit_Plate_afN1_C1_20160411_AFn1_R3_05F_F001	Cluster of PREDICTED: aspartate aminotransferase, cytoplasmic [Elaeis guineensis] (gi|743757121)	PREDICTED: aspartate aminotransferase, cytoplasmic [Elaeis guineensis]	gi|743757121	Elaeis guinensins protein.fasta	50500.6	0.821	0	0	0	0	0
Af_levels_q2016	N1	AFN1_R3	Mudpit_Plate_afN1_C1_20160411_AFn1_R3_05F_F001	Cluster of PREDICTED: fructose-bisphosphate aldolase cytoplasmic isozyme [Elaeis guineensis] (gi|743806034)	PREDICTED: fructose-bisphosphate aldolase cytoplasmic isozyme [Elaeis guineensis]	gi|743806034	Elaeis guinensins protein.fasta	38601.8	1	3	3	6	0.000361	0.265
Af_levels_q2016	N1	AFN1_R3	Mudpit_Plate_afN1_C1_20160411_AFn1_R3_05F_F001	Cluster of PREDICTED: peroxidase 3-like [Elaeis guineensis] (gi|743820630)	PREDICTED: peroxidase 5-like [Elaeis guineensis]	gi|743777211	Elaeis guinensins protein.fasta	34539.8	0.566	0	0	1	6.02e-05	0.0278
Af_levels_q2016	N1	AFN1_R3	Mudpit_Plate_afN1_C1_20160411_AFn1_R3_05F_F001	Cluster of PREDICTED: triosephosphate isomerase, cytosolic-like [Elaeis guineensis] (gi|743841772)	PREDICTED: triosephosphate isomerase, cytosolic-like [Elaeis guineensis]	gi|743841772	Elaeis guinensins protein.fasta	27219.4	0.999	1	1	3	0.000181	0.15
Af_levels_q2016	N1	AFN1_R3	Mudpit_Plate_afN1_C1_20160411_AFn1_R3_05F_F001	Cluster of PREDICTED: ruBisCO large subunit-binding protein subunit beta, chloroplastic-like [Elaeis guineensis] (gi|743883445)	PREDICTED: ruBisCO large subunit-binding protein subunit beta, chloroplastic-like [Elaeis guineensis]	gi|743883445	Elaeis guinensins protein.fasta	64765.7	0.969	0	0	3	0.000181	0.0674
Af_levels_q2016	N1	AFN1_R3	Mudpit_Plate_afN1_C1_20160411_AFn1_R3_05F_F001	Cluster of PREDICTED: LOW QUALITY PROTEIN: aspartic proteinase oryzasin-1-like [Elaeis guineensis] (gi|743794899)	PREDICTED: LOW QUALITY PROTEIN: aspartic proteinase oryzasin-1-like [Elaeis guineensis]	gi|743794899	Elaeis guinensins protein.fasta	58817.9	0.063	0	0	0	0	0
Af_levels_q2016	N1	AFN1_R3	Mudpit_Plate_afN1_C1_20160411_AFn1_R3_05F_F001	Cluster of PREDICTED: malate dehydrogenase, mitochondrial [Elaeis guineensis] (gi|743755645)	PREDICTED: malate dehydrogenase, mitochondrial [Elaeis guineensis]	gi|743755645	Elaeis guinensins protein.fasta	37124.6	1	2	2	2	0.00012	0.0367
Af_levels_q2016	N1	AFN1_R3	Mudpit_Plate_afN1_C1_20160411_AFn1_R3_05F_F001	Cluster of PREDICTED: peptidyl-prolyl cis-trans isomerase CYP19-1 [Elaeis guineensis] (gi|743855207)	PREDICTED: peptidyl-prolyl cis-trans isomerase CYP19-1 [Elaeis guineensis]	gi|743855207	Elaeis guinensins protein.fasta	18170.2	0.948	0	0	0	0	0
Af_levels_q2016	N1	AFN1_R3	Mudpit_Plate_afN1_C1_20160411_AFn1_R3_05F_F001	Cluster of PREDICTED: fructose-bisphosphate aldolase, chloroplastic [Elaeis guineensis] (gi|743817120)	PREDICTED: fructose-bisphosphate aldolase, chloroplastic [Elaeis guineensis]	gi|743817120	Elaeis guinensins protein.fasta	42019.6	0.998	1	1	3	0.000181	0.0567
Af_levels_q2016	N1	AFN1_R3	Mudpit_Plate_afN1_C1_20160411_AFn1_R3_05F_F001	Cluster of PREDICTED: ferredoxin-A-like [Elaeis guineensis] (gi|743876242)	PREDICTED: ferredoxin-A-like [Elaeis guineensis]	gi|743876242	Elaeis guinensins protein.fasta	15758.7	0.966	1	1	1	6.02e-05	0.0927
Af_levels_q2016	N1	AFN1_R3	Mudpit_Plate_afN1_C1_20160411_AFn1_R3_05F_F001	Cluster of PREDICTED: probable aquaporin TIP1-1 [Elaeis guineensis] (gi|743890980)	PREDICTED: probable aquaporin TIP1-1 [Elaeis guineensis]	gi|743890980	Elaeis guinensins protein.fasta	25784.4	0.545	1	1	1	6.02e-05	0.064
Af_levels_q2016	N1	AFN1_R3	Mudpit_Plate_afN1_C1_20160411_AFn1_R3_05F_F001	Cluster of PREDICTED: phospholipase D alpha 1-like [Elaeis guineensis] (gi|743798351)	PREDICTED: phospholipase D alpha 1-like [Elaeis guineensis]	gi|743798351	Elaeis guinensins protein.fasta	91485	0.999	1	1	1	6.02e-05	0.0259
Af_levels_q2016	N1	AFN1_R3	Mudpit_Plate_afN1_C1_20160411_AFn1_R3_05F_F001	Cluster of PREDICTED: mavicyanin-like [Elaeis guineensis] (gi|743859187)	PREDICTED: mavicyanin-like [Elaeis guineensis]	gi|743859187	Elaeis guinensins protein.fasta	17947.1	0.472	1	1	1	6.02e-05	0.0843
Af_levels_q2016	N1	AFN1_R3	Mudpit_Plate_afN1_C1_20160411_AFn1_R3_05F_F001	Cluster of PREDICTED: phosphoglycerate kinase, cytosolic isoform X2 [Elaeis guineensis] (gi|743855887)	PREDICTED: phosphoglycerate kinase, cytosolic-like [Elaeis guineensis]	gi|743760381	Elaeis guinensins protein.fasta	50915.7	0.995	0	0	5	0.000301	0.112
Af_levels_q2016	N1	AFN1_R3	Mudpit_Plate_afN1_C1_20160411_AFn1_R3_05F_F001	Cluster of PREDICTED: glycerate dehydrogenase-like [Elaeis guineensis] (gi|743779298)	PREDICTED: glycerate dehydrogenase-like [Elaeis guineensis]	gi|743779298	Elaeis guinensins protein.fasta	47630.1	0.966	1	1	1	6.02e-05	0.0346
Af_levels_q2016	N1	AFN1_R3	Mudpit_Plate_afN1_C1_20160411_AFn1_R3_05F_F001	Cluster of PREDICTED: phosphoglycerate kinase, cytosolic isoform X2 [Elaeis guineensis] (gi|743855887)	PREDICTED: phosphoglycerate kinase, cytosolic [Elaeis guineensis]	gi|743760379	Elaeis guinensins protein.fasta	42427.4	0.986	0	0	4	0.000241	0.13
Af_levels_q2016	N1	AFN1_R3	Mudpit_Plate_afN1_C1_20160411_AFn1_R3_05F_F001	Cluster of PREDICTED: cationic peroxidase SPC4-like [Elaeis guineensis] (gi|743817476)	PREDICTED: cationic peroxidase SPC4-like [Elaeis guineensis]	gi|743817476	Elaeis guinensins protein.fasta	37833.9	1	0	0	2	0.00012	0.118
Af_levels_q2016	N1	AFN1_R3	Mudpit_Plate_afN1_C1_20160411_AFn1_R3_05F_F001	Cluster of PREDICTED: polyphenol oxidase, chloroplastic-like [Elaeis guineensis] (gi|743784146)	PREDICTED: polyphenol oxidase, chloroplastic-like [Elaeis guineensis]	gi|743886465	Elaeis guinensins protein.fasta	66037	0.302	0	0	0	0	0
Af_levels_q2016	N1	AFN1_R3	Mudpit_Plate_afN1_C1_20160411_AFn1_R3_05F_F001	Cluster of PREDICTED: probable mitochondrial-processing peptidase subunit beta [Elaeis guineensis] (gi|743837205)	PREDICTED: probable mitochondrial-processing peptidase subunit beta [Elaeis guineensis]	gi|743837205	Elaeis guinensins protein.fasta	58174.2	0.94	0	0	1	6.02e-05	0.021
Af_levels_q2016	N1	AFN1_R3	Mudpit_Plate_afN1_C1_20160411_AFn1_R3_05F_F001	Cluster of PREDICTED: leucine aminopeptidase 2, chloroplastic-like [Elaeis guineensis] (gi|743857317)	PREDICTED: leucine aminopeptidase 2, chloroplastic-like [Elaeis guineensis]	gi|743857317	Elaeis guinensins protein.fasta	55535.4	0.107	0	0	0	0	0
Af_levels_q2016	N1	AFN1_R3	Mudpit_Plate_afN1_C1_20160411_AFn1_R3_05F_F001	Cluster of PREDICTED: LOW QUALITY PROTEIN: oxygen-evolving enhancer protein 1, chloroplastic-like [Elaeis guineensis] (gi|743757951)	PREDICTED: LOW QUALITY PROTEIN: oxygen-evolving enhancer protein 1, chloroplastic-like [Elaeis guineensis]	gi|743757951,gi|743794420	Elaeis guinensins protein.fasta	35297.4	1	2	2	2	0.00012	0.0629
Af_levels_q2016	N1	AFN1_R3	Mudpit_Plate_afN1_C1_20160411_AFn1_R3_05F_F001	Cluster of PREDICTED: patellin-3-like isoform X2 [Elaeis guineensis] (gi|743763008)	PREDICTED: patellin-3-like isoform X2 [Elaeis guineensis]	gi|743763008	Elaeis guinensins protein.fasta	62712.8	0.545	0	0	0	0	0
Af_levels_q2016	N1	AFN1_R3	Mudpit_Plate_afN1_C1_20160411_AFn1_R3_05F_F001	Cluster of PREDICTED: 18.1 kDa class I heat shock protein-like [Elaeis guineensis] (gi|743810657)	PREDICTED: 18.1 kDa class I heat shock protein-like [Elaeis guineensis]	gi|743810657	Elaeis guinensins protein.fasta	18137.6	0.96	1	1	1	6.02e-05	0.112
Af_levels_q2016	N1	AFN1_R3	Mudpit_Plate_afN1_C1_20160411_AFn1_R3_05F_F001	Cluster of PREDICTED: peroxidase 5-like [Elaeis guineensis] (gi|743768886)	PREDICTED: peroxidase 5-like [Elaeis guineensis]	gi|743768886	Elaeis guinensins protein.fasta	35950.6	1	1	1	2	0.00012	0.0464
Af_levels_q2016	N1	AFN1_R3	Mudpit_Plate_afN1_C1_20160411_AFn1_R3_05F_F001	Cluster of PREDICTED: phosphoglycerate kinase, cytosolic isoform X2 [Elaeis guineensis] (gi|743855887)	PREDICTED: phosphoglycerate kinase, cytosolic isoform X2 [Elaeis guineensis]	gi|743855887	Elaeis guinensins protein.fasta	42329.4	0.999	0	0	3	0.000181	0.102
Af_levels_q2016	N1	AFN1_R3	Mudpit_Plate_afN1_C1_20160411_AFn1_R3_05F_F001	Cluster of PREDICTED: glyceraldehyde-3-phosphate dehydrogenase, cytosolic [Elaeis guineensis] (gi|743887549)	PREDICTED: glyceraldehyde-3-phosphate dehydrogenase 2, cytosolic [Elaeis guineensis]	gi|743814513	Elaeis guinensins protein.fasta	36624.9	0.437	0	0	4	0.000241	0.11
Af_levels_q2016	N1	AFN1_R3	Mudpit_Plate_afN1_C1_20160411_AFn1_R3_05F_F001	Cluster of PREDICTED: phosphoenolpyruvate carboxylase 2-like [Elaeis guineensis] (gi|743799873)	PREDICTED: LOW QUALITY PROTEIN: phosphoenolpyruvate carboxylase, housekeeping isozyme-like [Elaeis guineensis]	gi|743757060	Elaeis guinensins protein.fasta	110318	0.438	0	0	1	6.02e-05	0.0124
Af_levels_q2016	N1	AFN1_R3	Mudpit_Plate_afN1_C1_20160411_AFn1_R3_05F_F001	Cluster of PREDICTED: cell division cycle protein 48 homolog [Elaeis guineensis] (gi|743835093)	PREDICTED: cell division cycle protein 48 homolog [Elaeis guineensis]	gi|743835093	Elaeis guinensins protein.fasta	89966.6	0.381	0	0	0	0	0
Af_levels_q2016	N1	AFN1_R3	Mudpit_Plate_afN1_C1_20160411_AFn1_R3_05F_F001	Cluster of PREDICTED: enolase 2 [Elaeis guineensis] (gi|743825640)	PREDICTED: enolase 2-like [Elaeis guineensis]	gi|743888539	Elaeis guinensins protein.fasta	21810.6	0.435	0	0	4	0.000241	0.208
Af_levels_q2016	N1	AFN1_R3	Mudpit_Plate_afN1_C1_20160411_AFn1_R3_05F_F001	Cluster of PREDICTED: alpha-mannosidase-like [Elaeis guineensis] (gi|743858508)	PREDICTED: alpha-mannosidase-like [Elaeis guineensis]	gi|743858508	Elaeis guinensins protein.fasta	115076	0.599	0	0	0	0	0
Af_levels_q2016	N1	AFN1_R3	Mudpit_Plate_afN1_C1_20160411_AFn1_R3_05F_F001	Cluster of PREDICTED: fructose-bisphosphate aldolase cytoplasmic isozyme [Elaeis guineensis] (gi|743806034)	PREDICTED: fructose-bisphosphate aldolase cytoplasmic isozyme-like [Elaeis guineensis]	gi|743822486	Elaeis guinensins protein.fasta	46057.8	0.966	0	0	3	0.000181	0.115
Af_levels_q2016	N1	AFN1_R3	Mudpit_Plate_afN1_C1_20160411_AFn1_R3_05F_F001	Cluster of PREDICTED: triosephosphate isomerase, cytosolic isoform X2 [Elaeis guineensis] (gi|743787029)	PREDICTED: triosephosphate isomerase, cytosolic isoform X2 [Elaeis guineensis]	gi|743787029	Elaeis guinensins protein.fasta	23040.9	0.982	0	0	3	0.000181	0.18
Af_levels_q2016	N1	AFN1_R3	Mudpit_Plate_afN1_C1_20160411_AFn1_R3_05F_F001	Cluster of PREDICTED: mannose-specific lectin-like [Elaeis guineensis] (gi|743889796)	PREDICTED: mannose-specific lectin-like [Elaeis guineensis]	gi|743889796	Elaeis guinensins protein.fasta	18131.6	0.553	0	0	0	0	0
Af_levels_q2016	N1	AFN1_R3	Mudpit_Plate_afN1_C1_20160411_AFn1_R3_05F_F001	Cluster of PREDICTED: elongation factor 2-like [Elaeis guineensis] (gi|743796220)	PREDICTED: elongation factor 2 [Elaeis guineensis]	gi|743756117	Elaeis guinensins protein.fasta	94160.2	0.079	0	0	0	0	0
Af_levels_q2016	N1	AFN1_R3	Mudpit_Plate_afN1_C1_20160411_AFn1_R3_05F_F001	Cluster of PREDICTED: fructose-bisphosphate aldolase, chloroplastic [Elaeis guineensis] (gi|743817120)	PREDICTED: fructose-bisphosphate aldolase, chloroplastic-like [Elaeis guineensis]	gi|743764576	Elaeis guinensins protein.fasta	42038.8	0.996	1	1	3	0.000181	0.0567
Af_levels_q2016	N1	AFN1_R3	Mudpit_Plate_afN1_C1_20160411_AFn1_R3_05F_F001	Cluster of PREDICTED: peroxidase 3-like [Elaeis guineensis] (gi|743820630)	PREDICTED: peroxidase 3-like [Elaeis guineensis]	gi|743878625	Elaeis guinensins protein.fasta	35378.5	0.537	0	0	1	6.02e-05	0.0276
Af_levels_q2016	N1	AFN1_R3	Mudpit_Plate_afN1_C1_20160411_AFn1_R3_05F_F001	Cluster of triose phosphate isomerase cytosolic isoform [Elaeis guineensis] (gi|192910674)	triose phosphate isomerase cytosolic isoform [Elaeis guineensis]	gi|192910674,gi|743780701	Elaeis guinensins protein.fasta	27264.2	0.606	0	0	2	0.00012	0.0906
Af_levels_q2016	N1	AFN1_R3	Mudpit_Plate_afN1_C1_20160411_AFn1_R3_05F_F001	Cluster of PREDICTED: LOW QUALITY PROTEIN: 2,3-bisphosphoglycerate-independent phosphoglycerate mutase-like [Elaeis guineensis] (gi|743843487)	PREDICTED: LOW QUALITY PROTEIN: 2,3-bisphosphoglycerate-independent phosphoglycerate mutase-like [Elaeis guineensis]	gi|743843487	Elaeis guinensins protein.fasta	61325.2	0.925	0	0	0	0	0
Af_levels_q2016	N1	AFN1_R3	Mudpit_Plate_afN1_C1_20160411_AFn1_R3_05F_F001	Cluster of PREDICTED: peroxidase 3-like [Elaeis guineensis] (gi|743820630)	PREDICTED: peroxidase 3-like [Elaeis guineensis]	gi|743820630	Elaeis guinensins protein.fasta	35366.7	0.995	1	1	2	0.00012	0.0648
Af_levels_q2016	N1	AFN1_R3	Mudpit_Plate_afN1_C1_20160411_AFn1_R3_05F_F001	Cluster of elongation factor 1-alpha [Elaeis guineensis] (gi|746816016)	PREDICTED: elongation factor 1-alpha [Elaeis guineensis]	gi|743887945	Elaeis guinensins protein.fasta	49356.1	0.361	0	0	1	6.02e-05	0.0157
Af_levels_q2016	N1	AFN1_R3	Mudpit_Plate_afN1_C1_20160411_AFn1_R3_05F_F001	Cluster of PREDICTED: glyceraldehyde-3-phosphate dehydrogenase, cytosolic [Elaeis guineensis] (gi|743887549)	PREDICTED: glyceraldehyde-3-phosphate dehydrogenase 2, cytosolic-like [Elaeis guineensis]	gi|743893211	Elaeis guinensins protein.fasta	36699.2	0.999	1	1	5	0.000301	0.142
Af_levels_q2016	N1	AFN1_R3	Mudpit_Plate_afN1_C1_20160411_AFn1_R3_05F_F001	Cluster of PREDICTED: NADP-dependent malic enzyme isoform X2 [Elaeis guineensis] (gi|743756149)	PREDICTED: NADP-dependent malic enzyme isoform X2 [Elaeis guineensis]	gi|743756149	Elaeis guinensins protein.fasta	65541.1	0.4	0	0	0	0	0
Af_levels_q2016	N1	AFN1_R3	Mudpit_Plate_afN1_C1_20160411_AFn1_R3_05F_F001	Cluster of PREDICTED: probable glutathione S-transferase GSTF1 [Elaeis guineensis] (gi|743865392)	PREDICTED: probable glutathione S-transferase GSTF1 [Elaeis guineensis]	gi|743865392	Elaeis guinensins protein.fasta	23718.3	0.906	0	0	0	0	0
Af_levels_q2016	N1	AFN1_R3	Mudpit_Plate_afN1_C1_20160411_AFn1_R3_05F_F001	Cluster of PREDICTED: lactoylglutathione lyase [Elaeis guineensis] (gi|743820740)	PREDICTED: lactoylglutathione lyase [Elaeis guineensis]	gi|743820740	Elaeis guinensins protein.fasta	32896.9	0.955	1	1	1	6.02e-05	0.0445
Af_levels_q2016	N1	AFN1_R3	Mudpit_Plate_afN1_C1_20160411_AFn1_R3_05F_F001	Cluster of PREDICTED: glyceraldehyde-3-phosphate dehydrogenase, cytosolic [Elaeis guineensis] (gi|743887549)	PREDICTED: glyceraldehyde-3-phosphate dehydrogenase, cytosolic-like isoform X1 [Elaeis guineensis]	gi|743877054,gi|743877056	Elaeis guinensins protein.fasta	37097.1	0.996	1	2	8	0.000481	0.164
Af_levels_q2016	N1	AFN1_R3	Mudpit_Plate_afN1_C1_20160411_AFn1_R3_05F_F001	Cluster of PREDICTED: patellin-3-like isoform X2 [Elaeis guineensis] (gi|743882426)	PREDICTED: patellin-3-like isoform X2 [Elaeis guineensis]	gi|743882426	Elaeis guinensins protein.fasta	64537.2	0.974	0	0	0	0	0
Af_levels_q2016	N1	AFN1_R3	Mudpit_Plate_afN1_C1_20160411_AFn1_R3_05F_F001	Cluster of elongation factor 1-alpha [Elaeis guineensis] (gi|746816016)	elongation factor 1-alpha [Elaeis guineensis]	gi|746816016	Elaeis guinensins protein.fasta	49325.1	0.668	0	0	1	6.02e-05	0.0157
Af_levels_q2016	N1	AFN1_R3	Mudpit_Plate_afN1_C1_20160411_AFn1_R3_05F_F001	Cluster of PREDICTED: actin-2 [Elaeis guineensis] (gi|743854864)	actin-3-like [Elaeis guineensis]	NP_001306835.1		0	0.919	0	0	4	0.000241	0
Af_levels_q2016	N1	AFN1_R3	Mudpit_Plate_afN1_C1_20160411_AFn1_R3_05F_F001	Cluster of PREDICTED: subtilisin-like protease SDD1 [Elaeis guineensis] (gi|743861769)	PREDICTED: subtilisin-like protease SDD1 [Elaeis guineensis]	gi|743861769	Elaeis guinensins protein.fasta	79934	0.064	0	0	0	0	0
Af_levels_q2016	N1	AFN1_R3	Mudpit_Plate_afN1_C1_20160411_AFn1_R3_05F_F001	Cluster of PREDICTED: uncharacterized protein LOC105050582 [Elaeis guineensis] (gi|743810712)	PREDICTED: uncharacterized protein LOC105050582 [Elaeis guineensis]	gi|743810712	Elaeis guinensins protein.fasta	110085	1	3	3	3	0.000181	0.0225
Af_levels_q2016	N1	AFN1_R3	Mudpit_Plate_afN1_C1_20160411_AFn1_R3_05F_F001	Cluster of PREDICTED: lipoxygenase homology domain-containing protein 1-like [Elaeis guineensis] (gi|743778359)	PREDICTED: lipoxygenase homology domain-containing protein 1-like [Elaeis guineensis]	gi|743778359	Elaeis guinensins protein.fasta	19495.6	0.761	1	1	1	6.02e-05	0.0506
Af_levels_q2016	N1	AFN1_R3	Mudpit_Plate_afN1_C1_20160411_AFn1_R3_05F_F001	Cluster of PREDICTED: heat shock 70 kDa protein-like [Elaeis guineensis] (gi|743811473)	PREDICTED: heat shock 70 kDa protein [Elaeis guineensis]	gi|743866246	Elaeis guinensins protein.fasta	71500.6	0.353	0	0	1	6.02e-05	0.0199
Af_levels_q2016	N1	AFN1_R3	Mudpit_Plate_afN1_C1_20160411_AFn1_R3_05F_F001	Cluster of PREDICTED: alcohol dehydrogenase 1 [Elaeis guineensis] (gi|743888171)	PREDICTED: alcohol dehydrogenase 1 [Elaeis guineensis]	gi|743888171	Elaeis guinensins protein.fasta	41058.6	0.889	1	1	1	6.02e-05	0.0263
Af_levels_q2016	N1	AFN1_R3	Mudpit_Plate_afN1_C1_20160411_AFn1_R3_05F_F001	Cluster of PREDICTED: heat shock 70 kDa protein-like [Elaeis guineensis] (gi|743811473)	PREDICTED: heat shock cognate 70 kDa protein 2-like [Elaeis guineensis]	gi|743775991	Elaeis guinensins protein.fasta	71447	0.959	0	0	5	0.000301	0.0863
Af_levels_q2016	N1	AFN1_R3	Mudpit_Plate_afN1_C1_20160411_AFn1_R3_05F_F001	Cluster of PREDICTED: subtilisin-like protease SBT3.5 [Elaeis guineensis] (gi|743829002)	PREDICTED: subtilisin-like protease SBT3.5 [Elaeis guineensis]	gi|743829002	Elaeis guinensins protein.fasta	73402.2	0.905	0	0	0	0	0
Af_levels_q2016	N1	AFN1_R3	Mudpit_Plate_afN1_C1_20160411_AFn1_R3_05F_F001	Cluster of PREDICTED: chitinase 1-like isoform X1 [Elaeis guineensis] (gi|743855412)	PREDICTED: chitinase 1-like isoform X1 [Elaeis guineensis]	gi|743855412	Elaeis guinensins protein.fasta	35953.2	0.082	0	0	1	6.02e-05	0.104
Af_levels_q2016	N1	AFN1_R3	Mudpit_Plate_afN1_C1_20160411_AFn1_R3_05F_F001	Cluster of PREDICTED: peroxidase 4-like [Elaeis guineensis] (gi|743788536)	PREDICTED: peroxidase 4-like [Elaeis guineensis]	gi|743788536	Elaeis guinensins protein.fasta	34133.2	0.897	0	0	0	0	0
Af_levels_q2016	N1	AFN1_R3	Mudpit_Plate_afN1_C1_20160411_AFn1_R3_05F_F001	Cluster of PREDICTED: phosphoenolpyruvate carboxylase 2-like [Elaeis guineensis] (gi|743799873)	PREDICTED: phosphoenolpyruvate carboxylase, housekeeping isozyme-like [Elaeis guineensis]	gi|743770464	Elaeis guinensins protein.fasta	110167	0.569	0	0	1	6.02e-05	0.0124
Af_levels_q2016	N1	AFN1_R3	Mudpit_Plate_afN1_C1_20160411_AFn1_R3_05F_F001	Cluster of PREDICTED: photosystem I reaction center subunit IV B, chloroplastic-like [Elaeis guineensis] (gi|743776852)	PREDICTED: photosystem I reaction center subunit IV B, chloroplastic-like [Elaeis guineensis]	gi|743776852	Elaeis guinensins protein.fasta	14796.7	0.993	1	1	1	6.02e-05	0.132
Af_levels_q2016	N1	AFN1_R3	Mudpit_Plate_afN1_C1_20160411_AFn1_R3_05F_F001	Cluster of PREDICTED: fructose-bisphosphate aldolase cytoplasmic isozyme [Elaeis guineensis] (gi|743806034)	PREDICTED: fructose-bisphosphate aldolase cytoplasmic isozyme [Elaeis guineensis]	gi|743761082	Elaeis guinensins protein.fasta	38513.5	0.945	0	0	6	0.000361	0.232
Af_levels_q2016	N1	AFN1_R3	Mudpit_Plate_afN1_C1_20160411_AFn1_R3_05F_F001	Cluster of PREDICTED: actin-2 [Elaeis guineensis] (gi|743854864)	PREDICTED: actin-2 [Elaeis guineensis]	gi|743854864	Elaeis guinensins protein.fasta	41646.7	0.996	1	1	4	0.000241	0.162
Af_levels_q2016	N1	AFN1_R3	Mudpit_Plate_afN1_C1_20160411_AFn1_R3_05F_F001	Cluster of PREDICTED: putative phosphatidylglycerol/phosphatidylinositol transfer protein DDB_G0282179 [Elaeis guineensis] (gi|743877681)	PREDICTED: putative phosphatidylglycerol/phosphatidylinositol transfer protein DDB_G0282179 [Elaeis guineensis]	gi|743877681	Elaeis guinensins protein.fasta	17029.5	0.694	1	1	1	6.02e-05	0.0828
Af_levels_q2016	N1	AFN1_R3	Mudpit_Plate_afN1_C1_20160411_AFn1_R3_05F_F001	Cluster of PREDICTED: glyceraldehyde-3-phosphate dehydrogenase, cytosolic [Elaeis guineensis] (gi|743887549)	PREDICTED: glyceraldehyde-3-phosphate dehydrogenase, cytosolic [Elaeis guineensis]	gi|743887549	Elaeis guinensins protein.fasta	36947.9	1	2	2	9	0.000542	0.253
Af_levels_q2016	N1	AFN1_R3	Mudpit_Plate_afN1_C1_20160411_AFn1_R3_05F_F001	Cluster of PREDICTED: LOW QUALITY PROTEIN: sucrose synthase 4-like [Elaeis guineensis] (gi|743844527)	PREDICTED: sucrose synthase 4 [Elaeis guineensis]	gi|743784278	Elaeis guinensins protein.fasta	92769.5	0.765	0	0	2	0.00012	0.0296
Af_levels_q2016	N1	AFN1_R3	Mudpit_Plate_afN1_C1_20160411_AFn1_R3_05F_F001	Cluster of PREDICTED: subtilisin-like protease [Elaeis guineensis] (gi|743778980)	PREDICTED: subtilisin-like protease [Elaeis guineensis]	gi|743778980	Elaeis guinensins protein.fasta	82392	1	0	0	0	0	0
Af_levels_q2016	N1	AFN1_R3	Mudpit_Plate_afN1_C1_20160411_AFn1_R3_05F_F001	Cluster of PREDICTED: glutathione S-transferase F10-like [Elaeis guineensis] (gi|743862283)	PREDICTED: glutathione S-transferase F10-like [Elaeis guineensis]	gi|743862283	Elaeis guinensins protein.fasta	25478.4	0.65	0	0	0	0	0
Af_levels_q2016	N1	AFN1_R3	Mudpit_Plate_afN1_C1_20160411_AFn1_R3_05F_F001	Cluster of elongation factor 1-alpha [Elaeis guineensis] (gi|746816016)	PREDICTED: elongation factor 1-alpha-like [Elaeis guineensis]	gi|743849427,gi|743849431	Elaeis guinensins protein.fasta	49401.3	0.604	0	0	1	6.02e-05	0.0157
Af_levels_q2016	N1	AFN1_R3	Mudpit_Plate_afN1_C1_20160411_AFn1_R3_05F_F001	Cluster of PREDICTED: heat shock 70 kDa protein-like [Elaeis guineensis] (gi|743811473)	PREDICTED: heat shock cognate 70 kDa protein 2-like [Elaeis guineensis]	gi|743818520	Elaeis guinensins protein.fasta	70925.4	0.65	0	0	1	6.02e-05	0.0231
Af_levels_q2016	N1	AFN1_R3	Mudpit_Plate_afN1_C1_20160411_AFn1_R3_05F_F001	Cluster of PREDICTED: LOW QUALITY PROTEIN: probable mitochondrial-processing peptidase subunit beta [Elaeis guineensis] (gi|743847632)	PREDICTED: LOW QUALITY PROTEIN: probable mitochondrial-processing peptidase subunit beta [Elaeis guineensis]	gi|743847632	Elaeis guinensins protein.fasta	57945.4	0.587	0	0	1	6.02e-05	0.021
Af_levels_q2016	N1	AFN1_R3	Mudpit_Plate_afN1_C1_20160411_AFn1_R3_05F_F001	Cluster of PREDICTED: protein DJ-1 homolog D-like [Elaeis guineensis] (gi|743834058)	PREDICTED: protein DJ-1 homolog D-like [Elaeis guineensis]	gi|743834058	Elaeis guinensins protein.fasta	41270.4	0.998	1	1	2	0.00012	0.0747
Af_levels_q2016	N1	AFN1_R3	Mudpit_Plate_afN1_C1_20160411_AFn1_R3_05F_F001	Cluster of PREDICTED: subtilisin-like protease [Elaeis guineensis] (gi|743798098)	PREDICTED: subtilisin-like protease [Elaeis guineensis]	gi|743798098	Elaeis guinensins protein.fasta	83469.7	0.495	0	0	0	0	0
Af_levels_q2016	N1	AFN1_R3	Mudpit_Plate_afN1_C1_20160411_AFn1_R3_05F_F001	Cluster of PREDICTED: transketolase, chloroplastic-like [Elaeis guineensis] (gi|743831345)	PREDICTED: transketolase, chloroplastic-like [Elaeis guineensis]	gi|743831345	Elaeis guinensins protein.fasta	80880	0.999	1	1	2	0.00012	0.0255
Af_levels_q2016	N1	AFN1_R3	Mudpit_Plate_afN1_C1_20160411_AFn1_R3_05F_F001	Cluster of PREDICTED: 2-methylene-furan-3-one reductase [Elaeis guineensis] (gi|743758187)	PREDICTED: 2-methylene-furan-3-one reductase [Elaeis guineensis]	gi|743758187	Elaeis guinensins protein.fasta	41816.2	1	2	2	2	0.00012	0.0485
Af_levels_q2016	N1	AFN1_R3	Mudpit_Plate_afN1_C1_20160411_AFn1_R3_05F_F001	Cluster of PREDICTED: chlorophyll a-b binding protein CP29.2, chloroplastic-like [Elaeis guineensis] (gi|743793900)	PREDICTED: chlorophyll a-b binding protein CP29.2, chloroplastic-like [Elaeis guineensis]	gi|743793900	Elaeis guinensins protein.fasta	31034.5	1	2	2	2	0.00012	0.0557
Af_levels_q2016	N1	AFN1_R3	Mudpit_Plate_afN1_C1_20160411_AFn1_R3_05F_F001	Cluster of PREDICTED: protein P21-like [Elaeis guineensis] (gi|743891233)	PREDICTED: protein P21-like [Elaeis guineensis]	gi|743891233	Elaeis guinensins protein.fasta	24192.5	0.267	0	0	0	0	0
Af_levels_q2016	N1	AFN1_R3	Mudpit_Plate_afN1_C1_20160411_AFn1_R3_05F_F001	Cluster of PREDICTED: monodehydroascorbate reductase-like [Elaeis guineensis] (gi|743863108)	PREDICTED: monodehydroascorbate reductase-like [Elaeis guineensis]	gi|743863108	Elaeis guinensins protein.fasta	46578.8	0.887	0	0	0	0	0
Af_levels_q2016	N1	AFN1_R3	Mudpit_Plate_afN1_C1_20160411_AFn1_R3_05F_F001	Cluster of PREDICTED: phospholipase D alpha 1 [Elaeis guineensis] (gi|743875176)	PREDICTED: phospholipase D alpha 1 [Elaeis guineensis]	gi|743875176	Elaeis guinensins protein.fasta	92355.6	0.885	0	0	0	0	0
Af_levels_q2016	N1	AFN1_R3	Mudpit_Plate_afN1_C1_20160411_AFn1_R3_05F_F001	Cluster of PREDICTED: ATP synthase subunit beta, mitochondrial-like [Elaeis guineensis] (gi|743800698)	PREDICTED: ATP synthase subunit beta, mitochondrial-like [Elaeis guineensis]	gi|743771993	Elaeis guinensins protein.fasta	59549.8	0.518	0	0	1	6.02e-05	0.0288
Af_levels_q2016	N1	AFN1_R3	Mudpit_Plate_afN1_C1_20160411_AFn1_R3_05F_F001	Cluster of PREDICTED: phosphoglucomutase, cytoplasmic 2 [Elaeis guineensis] (gi|743800771)	PREDICTED: phosphoglucomutase, cytoplasmic 2 [Elaeis guineensis]	gi|743800771	Elaeis guinensins protein.fasta	63627.9	0.799	0	0	0	0	0
Af_levels_q2016	N1	AFN1_R3	Mudpit_Plate_afN1_C1_20160411_AFn1_R3_05F_F001	Cluster of PREDICTED: elongation factor 2-like [Elaeis guineensis] (gi|743796220)	PREDICTED: elongation factor 2-like [Elaeis guineensis]	gi|743796220	Elaeis guinensins protein.fasta	94123.9	0.594	0	0	0	0	0
Af_levels_q2016	N1	AFN1_R3	Mudpit_Plate_afN1_C1_20160411_AFn1_R3_05F_F001	Cluster of elongation factor 1-alpha [Elaeis guineensis] (gi|746816016)	PREDICTED: elongation factor 1-alpha-like [Elaeis guineensis]	gi|743842438	Elaeis guinensins protein.fasta	49267.3	0.444	0	0	1	6.02e-05	0.0157
Af_levels_q2016	N1	AFN1_R3	Mudpit_Plate_afN1_C1_20160411_AFn1_R3_05F_F001	Cluster of PREDICTED: probable nucleoredoxin 1-1 [Elaeis guineensis] (gi|743840630)	PREDICTED: probable nucleoredoxin 1-1 [Elaeis guineensis]	gi|743840630	Elaeis guinensins protein.fasta	69153.2	0.055	0	0	0	0	0
Af_levels_q2016	N1	AFN1_R3	Mudpit_Plate_afN1_C1_20160411_AFn1_R3_05F_F001	Cluster of PREDICTED: alpha-mannosidase [Elaeis guineensis] (gi|743813312)	PREDICTED: alpha-mannosidase [Elaeis guineensis]	gi|743813312	Elaeis guinensins protein.fasta	115730	0.092	0	0	0	0	0
Af_levels_q2016	N1	AFN1_R3	Mudpit_Plate_afN1_C1_20160411_AFn1_R3_05F_F001	Cluster of PREDICTED: V-type proton ATPase catalytic subunit A [Elaeis guineensis] (gi|743809830)	PREDICTED: V-type proton ATPase catalytic subunit A [Elaeis guineensis]	gi|743809830	Elaeis guinensins protein.fasta	68361.8	0.974	0	0	0	0	0
Af_levels_q2016	N1	AFN1_R3	Mudpit_Plate_afN1_C1_20160411_AFn1_R3_05F_F001	Cluster of PREDICTED: uncharacterized oxidoreductase At4g09670-like [Elaeis guineensis] (gi|743773279)	PREDICTED: uncharacterized oxidoreductase At4g09670-like [Elaeis guineensis]	gi|743773279	Elaeis guinensins protein.fasta	39549.8	0.768	0	0	0	0	0
Af_levels_q2016	N1	AFN1_R3	Mudpit_Plate_afN1_C1_20160411_AFn1_R3_05F_F001	Cluster of PREDICTED: ricin-like [Elaeis guineensis] (gi|743787208)	PREDICTED: ricin-like [Elaeis guineensis]	gi|743787208,gi|743787211	Elaeis guinensins protein.fasta	63103.5	0.28	0	0	0	0	0
Af_levels_q2016	N1	AFN1_R3	Mudpit_Plate_afN1_C1_20160411_AFn1_R3_05F_F001	Cluster of PREDICTED: heat shock 70 kDa protein-like [Elaeis guineensis] (gi|743811473)	PREDICTED: heat shock cognate 70 kDa protein 2 [Elaeis guineensis]	gi|743787201	Elaeis guinensins protein.fasta	71183.3	0.638	0	0	4	0.000241	0.0679
Af_levels_q2016	N1	AFN1_R3	Mudpit_Plate_afN1_C1_20160411_AFn1_R3_05F_F001	Cluster of PREDICTED: actin-2 [Elaeis guineensis] (gi|743854864)	PREDICTED: actin-2 [Elaeis guineensis]	gi|743805211	Elaeis guinensins protein.fasta	41677.5	0.875	0	0	4	0.000241	0.149
Af_levels_q2016	N1	AFN1_R3	Mudpit_Plate_afN1_C1_20160411_AFn1_R3_05F_F001	Cluster of PREDICTED: germin-like protein 2-4 [Elaeis guineensis] (gi|743874591)	PREDICTED: germin-like protein 2-4 [Elaeis guineensis]	gi|743874591	Elaeis guinensins protein.fasta	23242.3	0.941	1	1	1	6.02e-05	0.0502
Af_levels_q2016	N1	AFN1_R3	Mudpit_Plate_afN1_C1_20160411_AFn1_R3_05F_F001	Cluster of PREDICTED: heat shock 70 kDa protein-like [Elaeis guineensis] (gi|743811473)	PREDICTED: probable mediator of RNA polymerase II transcription subunit 37c [Elaeis guineensis]	gi|743841902	Elaeis guinensins protein.fasta	71040.8	0.94	0	0	5	0.000301	0.0866
Af_levels_q2016	N1	AFN1_R3	Mudpit_Plate_afN1_C1_20160411_AFn1_R3_05F_F001	Cluster of PREDICTED: LOW QUALITY PROTEIN: 2,3-bisphosphoglycerate-independent phosphoglycerate mutase-like [Elaeis guineensis] (gi|743843487)	PREDICTED: 2,3-bisphosphoglycerate-independent phosphoglycerate mutase-like [Elaeis guineensis]	gi|743819065	Elaeis guinensins protein.fasta	60848.2	0.981	0	0	0	0	0
Af_levels_q2016	N1	AFN1_R3	Mudpit_Plate_afN1_C1_20160411_AFn1_R3_05F_F001	Cluster of PREDICTED: heat shock 70 kDa protein-like [Elaeis guineensis] (gi|743811473)	PREDICTED: heat shock cognate 70 kDa protein 2-like [Elaeis guineensis]	gi|743841867	Elaeis guinensins protein.fasta	71028	0.971	0	0	5	0.000301	0.0864
Af_levels_q2016	N1	AFN1_R3	Mudpit_Plate_afN1_C1_20160411_AFn1_R3_05F_F001	Cluster of PREDICTED: actin-2 [Elaeis guineensis] (gi|743854864)	PREDICTED: actin-like [Elaeis guineensis]	gi|743882617	Elaeis guinensins protein.fasta	41636.5	0.613	0	0	4	0.000241	0.162
Af_levels_q2016	N1	AFN1_R3	Mudpit_Plate_afN1_C1_20160411_AFn1_R3_05F_F001	Cluster of glutathione S-transferase [Elaeis guineensis] (gi|192910866)	glutathione S-transferase [Elaeis guineensis]	gi|192910866	Elaeis guinensins protein.fasta	27531.1	0.849	0	0	0	0	0
Af_levels_q2016	N1	AFN1_R3	Mudpit_Plate_afN1_C1_20160411_AFn1_R3_05F_F001	Cluster of PREDICTED: 5-methyltetrahydropteroyltriglutamate--homocysteine methyltransferase 1-like [Elaeis guineensis] (gi|743774958)	PREDICTED: 5-methyltetrahydropteroyltriglutamate--homocysteine methyltransferase 1-like [Elaeis guineensis]	gi|743774958	Elaeis guinensins protein.fasta	89197.4	0.164	0	0	0	0	0
Af_levels_q2016	N1	AFN1_R3	Mudpit_Plate_afN1_C1_20160411_AFn1_R3_05F_F001	Cluster of PREDICTED: universal stress protein A-like protein [Elaeis guineensis] (gi|743845102)	PREDICTED: universal stress protein A-like protein [Elaeis guineensis]	gi|743845102	Elaeis guinensins protein.fasta	24423.2	0.937	0	0	0	0	0
Af_levels_q2016	N1	AFN1_R3	Mudpit_Plate_afN1_C1_20160411_AFn1_R3_05F_F001	Cluster of PREDICTED: fructose-bisphosphate aldolase cytoplasmic isozyme [Elaeis guineensis] (gi|743806034)	PREDICTED: fructose-bisphosphate aldolase cytoplasmic isozyme [Elaeis guineensis]	gi|743764070	Elaeis guinensins protein.fasta	38562.6	1	3	3	9	0.000542	0.299
Af_levels_q2016	N1	AFN1_R3	Mudpit_Plate_afN1_C1_20160411_AFn1_R3_05F_F001	Cluster of PREDICTED: cationic peroxidase SPC4-like [Elaeis guineensis] (gi|743817476)	PREDICTED: peroxidase 12-like, partial [Elaeis guineensis]	gi|743890051	Elaeis guinensins protein.fasta	23142.8	0.754	0	0	1	6.02e-05	0.0913
Af_levels_q2016	N1	AFN1_R3	Mudpit_Plate_afN1_C1_20160411_AFn1_R3_05F_F001	Cluster of PREDICTED: UTP--glucose-1-phosphate uridylyltransferase [Elaeis guineensis] (gi|743833726)	PREDICTED: UTP--glucose-1-phosphate uridylyltransferase [Elaeis guineensis]	gi|743833726	Elaeis guinensins protein.fasta	51892.5	1	2	2	2	0.00012	0.0955
Af_levels_q2016	N1	AFN1_R3	Mudpit_Plate_afN1_C1_20160411_AFn1_R3_05F_F001	Cluster of PREDICTED: enolase 2 [Elaeis guineensis] (gi|743825640)	PREDICTED: enolase 2 [Elaeis guineensis]	gi|743825640	Elaeis guinensins protein.fasta	47787.2	1	1	1	7	0.000421	0.213
Af_levels_q2016	N1	AFN1_R3	Mudpit_Plate_afN1_C1_20160411_AFn1_R3_05F_F001	Cluster of PREDICTED: phosphoenolpyruvate carboxylase 2-like [Elaeis guineensis] (gi|743799873)	PREDICTED: phosphoenolpyruvate carboxylase 2 [Elaeis guineensis]	gi|743795961	Elaeis guinensins protein.fasta	110274	0.562	0	0	1	6.02e-05	0.0124
Af_levels_q2016	N1	AFN1_R3	Mudpit_Plate_afN1_C1_20160411_AFn1_R3_05F_F001	Cluster of PREDICTED: hypersensitive-induced response protein 1-like [Elaeis guineensis] (gi|743755079)	PREDICTED: hypersensitive-induced response protein 1-like [Elaeis guineensis]	gi|743797758	Elaeis guinensins protein.fasta	31599.1	0.628	1	1	1	6.02e-05	0.049
Af_levels_q2016	N1	AFN1_R3	Mudpit_Plate_afN1_C1_20160411_AFn1_R3_05F_F001	Cluster of PREDICTED: hypersensitive-induced response protein 1-like [Elaeis guineensis] (gi|743755079)	PREDICTED: hypersensitive-induced response protein 1-like [Elaeis guineensis]	gi|743755079	Elaeis guinensins protein.fasta	31544	0.589	0	0	0	0	0
Af_levels_q2016	N1	AFN1_R3	Mudpit_Plate_afN1_C1_20160411_AFn1_R3_05F_F001	Cluster of PREDICTED: protein ASPARTIC PROTEASE IN GUARD CELL 1-like [Elaeis guineensis] (gi|743766057)	PREDICTED: protein ASPARTIC PROTEASE IN GUARD CELL 1-like [Elaeis guineensis]	gi|743766057	Elaeis guinensins protein.fasta	47639.7	0.777	0	0	0	0	0
Af_levels_q2016	N1	AFN1_R3	Mudpit_Plate_afN1_C1_20160411_AFn1_R3_05F_F001	Cluster of PREDICTED: ribulose bisphosphate carboxylase/oxygenase activase, chloroplastic isoform X1 [Elaeis guineensis] (gi|743780494)	PREDICTED: ribulose bisphosphate carboxylase/oxygenase activase, chloroplastic isoform X1 [Elaeis guineensis]	gi|743780494,gi|743780498,gi|743790727,gi|743790731	Elaeis guinensins protein.fasta	48121.1	0.999	2	2	2	0.00012	0.015
Af_levels_q2016	N1	AFN1_R3	Mudpit_Plate_afN1_C1_20160411_AFn1_R3_05F_F001	Cluster of PREDICTED: uncharacterized protein LOC105037336 [Elaeis guineensis] (gi|743763116)	PREDICTED: uncharacterized protein LOC105037336 [Elaeis guineensis]	gi|743763116	Elaeis guinensins protein.fasta	76586.3	0.999	0	0	0	0	0
Af_levels_q2016	N1	AFN1_R3	Mudpit_Plate_afN1_C1_20160411_AFn1_R3_05F_F001	Cluster of PREDICTED: succinate dehydrogenase [ubiquinone] flavoprotein subunit, mitochondrial-like [Elaeis guineensis] (gi|743857064)	PREDICTED: succinate dehydrogenase [ubiquinone] flavoprotein subunit, mitochondrial-like [Elaeis guineensis]	gi|743857064	Elaeis guinensins protein.fasta	69767	0.879	0	0	0	0	0
Af_levels_q2016	N1	AFN1_R3	Mudpit_Plate_afN1_C1_20160411_AFn1_R3_05F_F001	Cluster of PREDICTED: enolase 2 [Elaeis guineensis] (gi|743825640)	PREDICTED: enolase-like [Elaeis guineensis]	gi|743877540	Elaeis guinensins protein.fasta	48092.4	0.993	0	0	6	0.000361	0.18
Af_levels_q2016	N1	AFN1_R3	Mudpit_Plate_afN1_C1_20160411_AFn1_R3_05F_F001	Cluster of PREDICTED: polyphenol oxidase, chloroplastic-like [Elaeis guineensis] (gi|743784146)	PREDICTED: polyphenol oxidase, chloroplastic-like [Elaeis guineensis]	gi|743784146	Elaeis guinensins protein.fasta	65992.2	0.471	0	0	0	0	0
Af_levels_q2016	N5	AFN5_R1	Mudpit_Plate_AFn5_A2_20160412_AFn5_R1_05F_F002	Cluster of PREDICTED: pyruvate kinase, cytosolic isozyme-like isoform X3 [Elaeis guineensis] (gi|743878631)	PREDICTED: pyruvate kinase, cytosolic isozyme-like [Elaeis guineensis]	gi|743882283	Elaeis guinensins protein.fasta	47751.8	0.881	0	0	1	5.41e-05	0.0297
Af_levels_q2016	N5	AFN5_R1	Mudpit_Plate_AFn5_A2_20160412_AFn5_R1_05F_F002	Cluster of PREDICTED: phosphoenolpyruvate carboxylase 2-like [Elaeis guineensis] (gi|743799873)	PREDICTED: phosphoenolpyruvate carboxylase 2-like [Elaeis guineensis]	gi|743799873	Elaeis guinensins protein.fasta	110055	1	2	2	6	0.000325	0.115
Af_levels_q2016	N5	AFN5_R1	Mudpit_Plate_AFn5_A2_20160412_AFn5_R1_05F_F002	Cluster of PREDICTED: ATP synthase subunit beta, mitochondrial-like [Elaeis guineensis] (gi|743800698)	PREDICTED: ATP synthase subunit beta, mitochondrial [Elaeis guineensis]	gi|743794377	Elaeis guinensins protein.fasta	59710	0.669	0	0	4	0.000216	0.132
Af_levels_q2016	N5	AFN5_R1	Mudpit_Plate_AFn5_A2_20160412_AFn5_R1_05F_F002	Cluster of PREDICTED: protein P21-like [Elaeis guineensis] (gi|743891233)	PREDICTED: protein P21-like [Elaeis guineensis]	gi|743891233	Elaeis guinensins protein.fasta	24192.5	0.999	1	1	1	5.41e-05	0.185
Af_levels_q2016	N5	AFN5_R1	Mudpit_Plate_AFn5_A2_20160412_AFn5_R1_05F_F002	Cluster of PREDICTED: heat shock 70 kDa protein-like [Elaeis guineensis] (gi|743811473)	PREDICTED: heat shock 70 kDa protein-like [Elaeis guineensis]	gi|743811473	Elaeis guinensins protein.fasta	70866.6	1	1	1	7	0.000379	0.147
Af_levels_q2016	N5	AFN5_R1	Mudpit_Plate_AFn5_A2_20160412_AFn5_R1_05F_F002	Cluster of peroxiredoxin [Elaeis guineensis] (gi|192910922)	peroxiredoxin [Elaeis guineensis]	gi|192910922,gi|448872680,gi|743757176	Elaeis guinensins protein.fasta	17312.3	0.976	1	1	1	5.41e-05	0.0556
Af_levels_q2016	N5	AFN5_R1	Mudpit_Plate_AFn5_A2_20160412_AFn5_R1_05F_F002	Cluster of histone H3 [Elaeis guineensis] (gi|192910840)	histone H3 [Elaeis guineensis]	gi|192910840,gi|192910874,gi|743849702,gi|743854553,gi|743884057	Elaeis guinensins protein.fasta	15406.8	1	2	2	2	0.000108	0.316
Af_levels_q2016	N5	AFN5_R1	Mudpit_Plate_AFn5_A2_20160412_AFn5_R1_05F_F002	Cluster of PREDICTED: glucan endo-1,3-beta-glucosidase-like [Elaeis guineensis] (gi|743785384)	PREDICTED: glucan endo-1,3-beta-glucosidase-like [Elaeis guineensis]	gi|743785384	Elaeis guinensins protein.fasta	36161.8	1	2	2	3	0.000162	0.127
Af_levels_q2016	N5	AFN5_R1	Mudpit_Plate_AFn5_A2_20160412_AFn5_R1_05F_F002	Cluster of PREDICTED: ATP synthase subunit beta, mitochondrial-like [Elaeis guineensis] (gi|743800698)	PREDICTED: ATP synthase subunit beta, mitochondrial-like [Elaeis guineensis]	gi|743800698	Elaeis guinensins protein.fasta	59612.9	0.97	0	0	5	0.00027	0.169
Af_levels_q2016	N5	AFN5_R1	Mudpit_Plate_AFn5_A2_20160412_AFn5_R1_05F_F002	Cluster of PREDICTED: chaperone protein ClpB1 [Elaeis guineensis] (gi|743756256)	PREDICTED: chaperone protein ClpB1 [Elaeis guineensis]	gi|743756256	Elaeis guinensins protein.fasta	101264	0.93	0	0	0	0	0
Af_levels_q2016	N5	AFN5_R1	Mudpit_Plate_AFn5_A2_20160412_AFn5_R1_05F_F002	Cluster of PREDICTED: leucine aminopeptidase 2, chloroplastic-like [Elaeis guineensis] (gi|743857317)	PREDICTED: leucine aminopeptidase 1-like [Elaeis guineensis]	gi|743811443	Elaeis guinensins protein.fasta	63683.1	0.466	0	0	0	0	0
Af_levels_q2016	N5	AFN5_R1	Mudpit_Plate_AFn5_A2_20160412_AFn5_R1_05F_F002	Cluster of catalase isozyme 2 [Elaeis guineensis] (NP_001306842.1)	catalase isozyme 2 [Elaeis guineensis]	NP_001306842.1		0	1	4	4	9	0.000487	0
Af_levels_q2016	N5	AFN5_R1	Mudpit_Plate_AFn5_A2_20160412_AFn5_R1_05F_F002	Cluster of PREDICTED: proteasome subunit alpha type-1-like [Elaeis guineensis] (gi|743851306)	PREDICTED: proteasome subunit alpha type-1-like [Elaeis guineensis]	gi|743851298,gi|743851302,gi|743851306	Elaeis guinensins protein.fasta	28909.5	0.243	0	0	0	0	0
Af_levels_q2016	N5	AFN5_R1	Mudpit_Plate_AFn5_A2_20160412_AFn5_R1_05F_F002	Cluster of PREDICTED: fructose-bisphosphate aldolase cytoplasmic isozyme [Elaeis guineensis] (gi|743806034)	PREDICTED: fructose-bisphosphate aldolase cytoplasmic isozyme [Elaeis guineensis]	gi|743806034	Elaeis guinensins protein.fasta	38601.8	1	2	2	4	0.000216	0.142
Af_levels_q2016	N5	AFN5_R1	Mudpit_Plate_AFn5_A2_20160412_AFn5_R1_05F_F002	Cluster of PREDICTED: uncharacterized protein LOC105044905 [Elaeis guineensis] (gi|743782982)	PREDICTED: uncharacterized protein LOC105044905 [Elaeis guineensis]	gi|743782982	Elaeis guinensins protein.fasta	30019.7	0.964	0	0	0	0	0
Af_levels_q2016	N5	AFN5_R1	Mudpit_Plate_AFn5_A2_20160412_AFn5_R1_05F_F002	Cluster of PREDICTED: triosephosphate isomerase, cytosolic-like [Elaeis guineensis] (gi|743841772)	PREDICTED: triosephosphate isomerase, cytosolic-like [Elaeis guineensis]	gi|743841772	Elaeis guinensins protein.fasta	27219.4	1	3	3	5	0.00027	0.26
Af_levels_q2016	N5	AFN5_R1	Mudpit_Plate_AFn5_A2_20160412_AFn5_R1_05F_F002	Cluster of PREDICTED: ruBisCO large subunit-binding protein subunit beta, chloroplastic-like [Elaeis guineensis] (gi|743883445)	PREDICTED: ruBisCO large subunit-binding protein subunit beta, chloroplastic-like [Elaeis guineensis]	gi|743883445	Elaeis guinensins protein.fasta	64765.7	0.065	0	0	1	5.41e-05	0.0214
Af_levels_q2016	N5	AFN5_R1	Mudpit_Plate_AFn5_A2_20160412_AFn5_R1_05F_F002	Cluster of PREDICTED: 40S ribosomal protein S18 [Elaeis guineensis] (gi|743824336)	PREDICTED: 40S ribosomal protein S18 [Elaeis guineensis]	gi|743824336,gi|743893307	Elaeis guinensins protein.fasta	17608.2	0.534	0	0	0	0	0
Af_levels_q2016	N5	AFN5_R1	Mudpit_Plate_AFn5_A2_20160412_AFn5_R1_05F_F002	Cluster of PREDICTED: probable aquaporin TIP1-1 [Elaeis guineensis] (gi|743890980)	PREDICTED: probable aquaporin TIP1-1 [Elaeis guineensis]	gi|743890980	Elaeis guinensins protein.fasta	25784.4	0.124	0	0	0	0	0
Af_levels_q2016	N5	AFN5_R1	Mudpit_Plate_AFn5_A2_20160412_AFn5_R1_05F_F002	Cluster of PREDICTED: mavicyanin-like [Elaeis guineensis] (gi|743859187)	PREDICTED: mavicyanin-like [Elaeis guineensis]	gi|743859187	Elaeis guinensins protein.fasta	17947.1	0.976	1	1	1	5.41e-05	0.303
Af_levels_q2016	N5	AFN5_R1	Mudpit_Plate_AFn5_A2_20160412_AFn5_R1_05F_F002	Cluster of PREDICTED: pathogenesis-related protein 1-like [Elaeis guineensis] (gi|743844417)	PREDICTED: pathogenesis-related protein 1-like [Elaeis guineensis]	gi|743844417	Elaeis guinensins protein.fasta	16989.7	0.94	0	0	0	0	0
Af_levels_q2016	N5	AFN5_R1	Mudpit_Plate_AFn5_A2_20160412_AFn5_R1_05F_F002	Cluster of PREDICTED: histone H2A-like [Elaeis guineensis] (gi|743787293)	PREDICTED: histone H2A-like [Elaeis guineensis]	gi|743787293,gi|743869048	Elaeis guinensins protein.fasta	15536.8	0.805	0	0	0	0	0
Af_levels_q2016	N5	AFN5_R1	Mudpit_Plate_AFn5_A2_20160412_AFn5_R1_05F_F002	Cluster of PREDICTED: histone H2B-like [Elaeis guineensis] (gi|743787390)	PREDICTED: histone H2B.1 [Elaeis guineensis]	gi|743869044	Elaeis guinensins protein.fasta	15524.1	0.702	0	0	2	0.000108	0.142
Af_levels_q2016	N5	AFN5_R1	Mudpit_Plate_AFn5_A2_20160412_AFn5_R1_05F_F002	Cluster of PREDICTED: phosphoglycerate kinase, cytosolic isoform X2 [Elaeis guineensis] (gi|743855887)	PREDICTED: phosphoglycerate kinase, cytosolic-like [Elaeis guineensis]	gi|743760381	Elaeis guinensins protein.fasta	50915.7	0.374	0	0	2	0.000108	0.0469
Af_levels_q2016	N5	AFN5_R1	Mudpit_Plate_AFn5_A2_20160412_AFn5_R1_05F_F002	Cluster of PREDICTED: alpha carbonic anhydrase 7-like [Elaeis guineensis] (gi|743864471)	PREDICTED: alpha carbonic anhydrase 7-like [Elaeis guineensis]	gi|743864471	Elaeis guinensins protein.fasta	33416	0.825	0	0	1	5.41e-05	0.0612
Af_levels_q2016	N5	AFN5_R1	Mudpit_Plate_AFn5_A2_20160412_AFn5_R1_05F_F002	Cluster of PREDICTED: phosphoglycerate kinase, cytosolic isoform X2 [Elaeis guineensis] (gi|743855887)	PREDICTED: phosphoglycerate kinase, cytosolic [Elaeis guineensis]	gi|743760379	Elaeis guinensins protein.fasta	42427.4	1	3	3	12	0.000649	0.439
Af_levels_q2016	N5	AFN5_R1	Mudpit_Plate_AFn5_A2_20160412_AFn5_R1_05F_F002	Cluster of PREDICTED: cationic peroxidase SPC4-like [Elaeis guineensis] (gi|743817476)	PREDICTED: cationic peroxidase SPC4-like [Elaeis guineensis]	gi|743817476	Elaeis guinensins protein.fasta	37833.9	1	2	2	4	0.000216	0.164
Af_levels_q2016	N5	AFN5_R1	Mudpit_Plate_AFn5_A2_20160412_AFn5_R1_05F_F002	Cluster of PREDICTED: polyphenol oxidase, chloroplastic-like [Elaeis guineensis] (gi|743784146)	PREDICTED: polyphenol oxidase, chloroplastic-like [Elaeis guineensis]	gi|743886465	Elaeis guinensins protein.fasta	66037	0.887	0	0	2	0.000108	0.0545
Af_levels_q2016	N5	AFN5_R1	Mudpit_Plate_AFn5_A2_20160412_AFn5_R1_05F_F002	Cluster of PREDICTED: probable mitochondrial-processing peptidase subunit beta [Elaeis guineensis] (gi|743837205)	PREDICTED: probable mitochondrial-processing peptidase subunit beta [Elaeis guineensis]	gi|743837205	Elaeis guinensins protein.fasta	58174.2	0.223	0	0	0	0	0
Af_levels_q2016	N5	AFN5_R1	Mudpit_Plate_AFn5_A2_20160412_AFn5_R1_05F_F002	Cluster of PREDICTED: 20 kDa chaperonin, chloroplastic-like [Elaeis guineensis] (gi|743822839)	PREDICTED: 20 kDa chaperonin, chloroplastic-like [Elaeis guineensis]	gi|743822839	Elaeis guinensins protein.fasta	26962.5	0.996	1	1	1	5.41e-05	0.105
Af_levels_q2016	N5	AFN5_R1	Mudpit_Plate_AFn5_A2_20160412_AFn5_R1_05F_F002	Cluster of PREDICTED: 14-3-3-like protein isoform X2 [Elaeis guineensis] (gi|743823719)	PREDICTED: 14-3-3-like protein isoform X2 [Elaeis guineensis]	gi|743823719	Elaeis guinensins protein.fasta	23374.3	0.989	1	1	3	0.000162	0.155
Af_levels_q2016	N5	AFN5_R1	Mudpit_Plate_AFn5_A2_20160412_AFn5_R1_05F_F002	Cluster of PREDICTED: leucine aminopeptidase 2, chloroplastic-like [Elaeis guineensis] (gi|743857317)	PREDICTED: leucine aminopeptidase 2, chloroplastic-like [Elaeis guineensis]	gi|743857317	Elaeis guinensins protein.fasta	55535.4	0.506	0	0	0	0	0
Af_levels_q2016	N5	AFN5_R1	Mudpit_Plate_AFn5_A2_20160412_AFn5_R1_05F_F002	Cluster of PREDICTED: patellin-3-like isoform X2 [Elaeis guineensis] (gi|743763008)	PREDICTED: patellin-3-like isoform X2 [Elaeis guineensis]	gi|743763008	Elaeis guinensins protein.fasta	62712.8	1	8	8	9	0.000487	0.172
Af_levels_q2016	N5	AFN5_R1	Mudpit_Plate_AFn5_A2_20160412_AFn5_R1_05F_F002	Cluster of PREDICTED: phosphoglycerate kinase, cytosolic isoform X2 [Elaeis guineensis] (gi|743855887)	PREDICTED: phosphoglycerate kinase, cytosolic isoform X2 [Elaeis guineensis]	gi|743855887	Elaeis guinensins protein.fasta	42329.4	1	3	3	13	0.000703	0.479
Af_levels_q2016	N5	AFN5_R1	Mudpit_Plate_AFn5_A2_20160412_AFn5_R1_05F_F002	Cluster of PREDICTED: 40S ribosomal protein SA-like [Elaeis guineensis] (gi|743850342)	PREDICTED: 40S ribosomal protein SA-like [Elaeis guineensis]	gi|743850342	Elaeis guinensins protein.fasta	31552.7	0.999	1	1	1	5.41e-05	0.045
Af_levels_q2016	N5	AFN5_R1	Mudpit_Plate_AFn5_A2_20160412_AFn5_R1_05F_F002	Cluster of PREDICTED: phosphoenolpyruvate carboxylase 2-like [Elaeis guineensis] (gi|743799873)	PREDICTED: LOW QUALITY PROTEIN: phosphoenolpyruvate carboxylase, housekeeping isozyme-like [Elaeis guineensis]	gi|743757060	Elaeis guinensins protein.fasta	110318	0.86	0	0	3	0.000162	0.0611
Af_levels_q2016	N5	AFN5_R1	Mudpit_Plate_AFn5_A2_20160412_AFn5_R1_05F_F002	Cluster of PREDICTED: enolase 2 [Elaeis guineensis] (gi|743825640)	PREDICTED: enolase 2-like [Elaeis guineensis]	gi|743888539	Elaeis guinensins protein.fasta	21810.6	0.999	1	1	12	0.000649	0.716
Af_levels_q2016	N5	AFN5_R1	Mudpit_Plate_AFn5_A2_20160412_AFn5_R1_05F_F002	Cluster of PREDICTED: probable aldo-keto reductase 2 [Elaeis guineensis] (gi|743814040)	PREDICTED: probable aldo-keto reductase 2 [Elaeis guineensis]	gi|743814040	Elaeis guinensins protein.fasta	37708.8	1	2	2	2	0.000108	0.0731
Af_levels_q2016	N5	AFN5_R1	Mudpit_Plate_AFn5_A2_20160412_AFn5_R1_05F_F002	Cluster of PREDICTED: L-ascorbate peroxidase, cytosolic [Elaeis guineensis] (gi|743781660)	PREDICTED: L-ascorbate peroxidase, cytosolic [Elaeis guineensis]	gi|743781660	Elaeis guinensins protein.fasta	27322	0.996	0	0	4	0.000216	0.221
Af_levels_q2016	N5	AFN5_R1	Mudpit_Plate_AFn5_A2_20160412_AFn5_R1_05F_F002	Cluster of PREDICTED: 14-3-3-like protein isoform X2 [Elaeis guineensis] (gi|743823719)	14-3-3-like protein [Elaeis guineensis]	NP_001306841.1		0	0.637	0	0	2	0.000108	0
Af_levels_q2016	N5	AFN5_R1	Mudpit_Plate_AFn5_A2_20160412_AFn5_R1_05F_F002	Cluster of PREDICTED: pyruvate kinase, cytosolic isozyme-like isoform X3 [Elaeis guineensis] (gi|743878631)	PREDICTED: pyruvate kinase, cytosolic isozyme-like isoform X3 [Elaeis guineensis]	gi|743878631	Elaeis guinensins protein.fasta	49367.4	0.232	0	0	0	0	0
Af_levels_q2016	N5	AFN5_R1	Mudpit_Plate_AFn5_A2_20160412_AFn5_R1_05F_F002	Cluster of PREDICTED: betaine aldehyde dehydrogenase 2-like [Elaeis guineensis] (gi|743766392)	PREDICTED: betaine aldehyde dehydrogenase 2-like [Elaeis guineensis]	gi|743766392	Elaeis guinensins protein.fasta	55126.3	0.209	0	0	0	0	0
Af_levels_q2016	N5	AFN5_R1	Mudpit_Plate_AFn5_A2_20160412_AFn5_R1_05F_F002	Cluster of PREDICTED: fructose-bisphosphate aldolase cytoplasmic isozyme [Elaeis guineensis] (gi|743806034)	PREDICTED: fructose-bisphosphate aldolase cytoplasmic isozyme-like [Elaeis guineensis]	gi|743822486	Elaeis guinensins protein.fasta	46057.8	0.988	1	1	3	0.000162	0.0871
Af_levels_q2016	N5	AFN5_R1	Mudpit_Plate_AFn5_A2_20160412_AFn5_R1_05F_F002	Cluster of PREDICTED: triosephosphate isomerase, cytosolic isoform X2 [Elaeis guineensis] (gi|743787029)	PREDICTED: triosephosphate isomerase, cytosolic isoform X2 [Elaeis guineensis]	gi|743787029	Elaeis guinensins protein.fasta	23040.9	0.998	0	0	3	0.000162	0.171
Af_levels_q2016	N5	AFN5_R1	Mudpit_Plate_AFn5_A2_20160412_AFn5_R1_05F_F002	Cluster of PREDICTED: uncharacterized protein LOC105034060 [Elaeis guineensis] (gi|743875660)	PREDICTED: uncharacterized protein LOC105034060 [Elaeis guineensis]	gi|743875660	Elaeis guinensins protein.fasta	27906.8	0.539	0	0	0	0	0
Af_levels_q2016	N5	AFN5_R1	Mudpit_Plate_AFn5_A2_20160412_AFn5_R1_05F_F002	Cluster of PREDICTED: elongation factor 2-like [Elaeis guineensis] (gi|743796220)	PREDICTED: elongation factor 2 [Elaeis guineensis]	gi|743756117	Elaeis guinensins protein.fasta	94160.2	0.493	0	0	0	0	0
Af_levels_q2016	N5	AFN5_R1	Mudpit_Plate_AFn5_A2_20160412_AFn5_R1_05F_F002	Cluster of PREDICTED: 14-3-3-like protein isoform X2 [Elaeis guineensis] (gi|743823719)	PREDICTED: 14-3-3-like protein [Elaeis guineensis]	gi|743771755	Elaeis guinensins protein.fasta	29437.4	0.698	0	0	2	0.000108	0.0613
Af_levels_q2016	N5	AFN5_R1	Mudpit_Plate_AFn5_A2_20160412_AFn5_R1_05F_F002	Cluster of PREDICTED: ubiquitin-NEDD8-like protein RUB2 [Elaeis guineensis] (gi|743873612)	PREDICTED: ubiquitin-NEDD8-like protein RUB2 [Elaeis guineensis]	gi|743873612,gi|743873616,gi|743878745	Elaeis guinensins protein.fasta	17096.6	0.327	0	0	1	5.41e-05	0.0588
Af_levels_q2016	N5	AFN5_R1	Mudpit_Plate_AFn5_A2_20160412_AFn5_R1_05F_F002	Cluster of triose phosphate isomerase cytosolic isoform [Elaeis guineensis] (gi|192910674)	triose phosphate isomerase cytosolic isoform [Elaeis guineensis]	gi|192910674,gi|743780701	Elaeis guinensins protein.fasta	27264.2	1	1	1	3	0.000162	0.15
Af_levels_q2016	N5	AFN5_R1	Mudpit_Plate_AFn5_A2_20160412_AFn5_R1_05F_F002	Cluster of PREDICTED: pyruvate kinase, cytosolic isozyme [Elaeis guineensis] (gi|743852434)	PREDICTED: pyruvate kinase, cytosolic isozyme [Elaeis guineensis]	gi|743852434,gi|743852440	Elaeis guinensins protein.fasta	55463.9	0.99	0	0	1	5.41e-05	0.0196
Af_levels_q2016	N5	AFN5_R1	Mudpit_Plate_AFn5_A2_20160412_AFn5_R1_05F_F002	Cluster of elongation factor 1-alpha [Elaeis guineensis] (gi|746816016)	PREDICTED: elongation factor 1-alpha [Elaeis guineensis]	gi|743887945	Elaeis guinensins protein.fasta	49356.1	0.654	0	0	6	0.000325	0.163
Af_levels_q2016	N5	AFN5_R1	Mudpit_Plate_AFn5_A2_20160412_AFn5_R1_05F_F002	Cluster of PREDICTED: heat shock 70 kDa protein-like [Elaeis guineensis] (gi|743811473)	PREDICTED: luminal-binding protein 4-like [Elaeis guineensis]	gi|743776201	Elaeis guinensins protein.fasta	73483.2	0.399	0	0	2	0.000108	0.0256
Af_levels_q2016	N5	AFN5_R1	Mudpit_Plate_AFn5_A2_20160412_AFn5_R1_05F_F002	Cluster of PREDICTED: glyceraldehyde-3-phosphate dehydrogenase, cytosolic [Elaeis guineensis] (gi|743887549)	PREDICTED: glyceraldehyde-3-phosphate dehydrogenase 2, cytosolic-like [Elaeis guineensis]	gi|743893211	Elaeis guinensins protein.fasta	36699.2	1	2	2	17	0.00092	0.427
Af_levels_q2016	N5	AFN5_R1	Mudpit_Plate_AFn5_A2_20160412_AFn5_R1_05F_F002	Cluster of PREDICTED: L-ascorbate peroxidase, cytosolic [Elaeis guineensis] (gi|743781660)	PREDICTED: L-ascorbate peroxidase, cytosolic-like [Elaeis guineensis]	gi|743876166	Elaeis guinensins protein.fasta	27386.1	0.999	1	1	5	0.00027	0.257
Af_levels_q2016	N5	AFN5_R1	Mudpit_Plate_AFn5_A2_20160412_AFn5_R1_05F_F002	Cluster of PREDICTED: probable glutathione S-transferase GSTF1 [Elaeis guineensis] (gi|743865392)	PREDICTED: probable glutathione S-transferase GSTF1 [Elaeis guineensis]	gi|743865392	Elaeis guinensins protein.fasta	23718.3	0.996	1	1	1	5.41e-05	0.037
Af_levels_q2016	N5	AFN5_R1	Mudpit_Plate_AFn5_A2_20160412_AFn5_R1_05F_F002	Cluster of PREDICTED: glyceraldehyde-3-phosphate dehydrogenase, cytosolic [Elaeis guineensis] (gi|743887549)	PREDICTED: glyceraldehyde-3-phosphate dehydrogenase, cytosolic-like isoform X1 [Elaeis guineensis]	gi|743877054,gi|743877056	Elaeis guinensins protein.fasta	37097.1	0.994	0	0	19	0.00103	0.566
Af_levels_q2016	N5	AFN5_R1	Mudpit_Plate_AFn5_A2_20160412_AFn5_R1_05F_F002	Cluster of PREDICTED: patellin-3-like isoform X2 [Elaeis guineensis] (gi|743882426)	PREDICTED: patellin-3-like isoform X2 [Elaeis guineensis]	gi|743882426	Elaeis guinensins protein.fasta	64537.2	0.798	0	0	1	5.41e-05	0.0272
Af_levels_q2016	N5	AFN5_R1	Mudpit_Plate_AFn5_A2_20160412_AFn5_R1_05F_F002	Cluster of PREDICTED: actin-2 [Elaeis guineensis] (gi|743854864)	actin-3-like [Elaeis guineensis]	NP_001306835.1		0	0.981	0	0	7	0.000379	0
Af_levels_q2016	N5	AFN5_R1	Mudpit_Plate_AFn5_A2_20160412_AFn5_R1_05F_F002	Cluster of PREDICTED: chemocyanin-like [Elaeis guineensis] (gi|743800853)	PREDICTED: chemocyanin-like [Elaeis guineensis]	gi|743800853	Elaeis guinensins protein.fasta	13181.1	0.368	0	0	0	0	0
Af_levels_q2016	N5	AFN5_R1	Mudpit_Plate_AFn5_A2_20160412_AFn5_R1_05F_F002	Cluster of GTP-binding nuclear protein Ran-A1 [Elaeis guineensis] (gi|192913008)	GTP-binding nuclear protein Ran-A1 [Elaeis guineensis]	gi|192913008,gi|743754811,gi|743798104	Elaeis guinensins protein.fasta	24948.7	0.957	0	0	0	0	0
Af_levels_q2016	N5	AFN5_R1	Mudpit_Plate_AFn5_A2_20160412_AFn5_R1_05F_F002	Cluster of PREDICTED: uncharacterized protein LOC105050582 [Elaeis guineensis] (gi|743810712)	PREDICTED: uncharacterized protein LOC105050582 [Elaeis guineensis]	gi|743810712	Elaeis guinensins protein.fasta	110085	1	5	5	5	0.00027	0.0411
Af_levels_q2016	N5	AFN5_R1	Mudpit_Plate_AFn5_A2_20160412_AFn5_R1_05F_F002	Cluster of PREDICTED: lipoxygenase homology domain-containing protein 1-like [Elaeis guineensis] (gi|743778359)	PREDICTED: lipoxygenase homology domain-containing protein 1-like [Elaeis guineensis]	gi|743778359	Elaeis guinensins protein.fasta	19495.6	0.998	1	1	1	5.41e-05	0.0506
Af_levels_q2016	N5	AFN5_R1	Mudpit_Plate_AFn5_A2_20160412_AFn5_R1_05F_F002	Cluster of PREDICTED: LOW QUALITY PROTEIN: aspartic proteinase oryzasin-1-like [Elaeis guineensis] (gi|743794899)	PREDICTED: LOW QUALITY PROTEIN: aspartic proteinase oryzasin-1-like [Elaeis guineensis]	gi|743794899	Elaeis guinensins protein.fasta	58817.9	0.229	0	0	0	0	0
Af_levels_q2016	N5	AFN5_R1	Mudpit_Plate_AFn5_A2_20160412_AFn5_R1_05F_F002	Cluster of PREDICTED: pyruvate kinase, cytosolic isozyme-like isoform X3 [Elaeis guineensis] (gi|743878631)	PREDICTED: pyruvate kinase, cytosolic isozyme-like [Elaeis guineensis]	gi|743763988	Elaeis guinensins protein.fasta	57562.1	0.997	1	1	2	0.000108	0.0607
Af_levels_q2016	N5	AFN5_R1	Mudpit_Plate_AFn5_A2_20160412_AFn5_R1_05F_F002	Cluster of PREDICTED: 40S ribosomal protein S17-like [Elaeis guineensis] (gi|743829063)	PREDICTED: 40S ribosomal protein S17-like [Elaeis guineensis]	gi|743829063	Elaeis guinensins protein.fasta	16154.3	0.883	1	1	1	5.41e-05	0.142
Af_levels_q2016	N5	AFN5_R1	Mudpit_Plate_AFn5_A2_20160412_AFn5_R1_05F_F002	Cluster of PREDICTED: heat shock 70 kDa protein-like [Elaeis guineensis] (gi|743811473)	PREDICTED: heat shock 70 kDa protein [Elaeis guineensis]	gi|743866246	Elaeis guinensins protein.fasta	71500.6	0.989	0	0	4	0.000216	0.0613
Af_levels_q2016	N5	AFN5_R1	Mudpit_Plate_AFn5_A2_20160412_AFn5_R1_05F_F002	Cluster of PREDICTED: alcohol dehydrogenase 1 [Elaeis guineensis] (gi|743888171)	PREDICTED: alcohol dehydrogenase 1 [Elaeis guineensis]	gi|743888171	Elaeis guinensins protein.fasta	41058.6	0.998	1	1	1	5.41e-05	0.0974
Af_levels_q2016	N5	AFN5_R1	Mudpit_Plate_AFn5_A2_20160412_AFn5_R1_05F_F002	Cluster of PREDICTED: alcohol dehydrogenase class-3-like [Elaeis guineensis] (gi|743853663)	PREDICTED: alcohol dehydrogenase class-3-like [Elaeis guineensis]	gi|743853663	Elaeis guinensins protein.fasta	40676.8	0.631	0	0	0	0	0
Af_levels_q2016	N5	AFN5_R1	Mudpit_Plate_AFn5_A2_20160412_AFn5_R1_05F_F002	Cluster of PREDICTED: 60S ribosomal protein L6-like [Elaeis guineensis] (gi|743862614)	PREDICTED: 60S ribosomal protein L6-like [Elaeis guineensis]	gi|743862614	Elaeis guinensins protein.fasta	22359	0.077	0	0	0	0	0
Af_levels_q2016	N5	AFN5_R1	Mudpit_Plate_AFn5_A2_20160412_AFn5_R1_05F_F002	Cluster of PREDICTED: probable quinone oxidoreductase [Elaeis guineensis] (gi|743778380)	PREDICTED: probable quinone oxidoreductase [Elaeis guineensis]	gi|743778380	Elaeis guinensins protein.fasta	41824.5	0.994	0	0	0	0	0
Af_levels_q2016	N5	AFN5_R1	Mudpit_Plate_AFn5_A2_20160412_AFn5_R1_05F_F002	Cluster of PREDICTED: alcohol dehydrogenase 1-like [Elaeis guineensis] (gi|743764834)	PREDICTED: alcohol dehydrogenase 1-like [Elaeis guineensis]	gi|743764834	Elaeis guinensins protein.fasta	41095.2	1	1	1	1	5.41e-05	0.0711
Af_levels_q2016	N5	AFN5_R1	Mudpit_Plate_AFn5_A2_20160412_AFn5_R1_05F_F002	Cluster of PREDICTED: heat shock 70 kDa protein-like [Elaeis guineensis] (gi|743811473)	PREDICTED: heat shock cognate 70 kDa protein 2-like [Elaeis guineensis]	gi|743775991	Elaeis guinensins protein.fasta	71447	1	0	0	13	0.000703	0.231
Af_levels_q2016	N5	AFN5_R1	Mudpit_Plate_AFn5_A2_20160412_AFn5_R1_05F_F002	Cluster of PREDICTED: subtilisin-like protease SBT3.5 [Elaeis guineensis] (gi|743829002)	PREDICTED: subtilisin-like protease SBT3.5 [Elaeis guineensis]	gi|743829007	Elaeis guinensins protein.fasta	73343.3	1	1	1	3	0.000162	0.0615
Af_levels_q2016	N5	AFN5_R1	Mudpit_Plate_AFn5_A2_20160412_AFn5_R1_05F_F002	Cluster of PREDICTED: glutamine synthetase nodule isozyme [Elaeis guineensis] (gi|743883242)	PREDICTED: glutamine synthetase nodule isozyme [Elaeis guineensis]	gi|743883242	Elaeis guinensins protein.fasta	39266.5	0.97	1	1	1	5.41e-05	0.0337
Af_levels_q2016	N5	AFN5_R1	Mudpit_Plate_AFn5_A2_20160412_AFn5_R1_05F_F002	Cluster of PREDICTED: subtilisin-like protease SBT3.5 [Elaeis guineensis] (gi|743829002)	PREDICTED: subtilisin-like protease SBT3.5 [Elaeis guineensis]	gi|743829002	Elaeis guinensins protein.fasta	73402.2	1	2	2	4	0.000216	0.0792
Af_levels_q2016	N5	AFN5_R1	Mudpit_Plate_AFn5_A2_20160412_AFn5_R1_05F_F002	Cluster of PREDICTED: DEAD-box ATP-dependent RNA helicase 37-like [Elaeis guineensis] (gi|743791122)	PREDICTED: DEAD-box ATP-dependent RNA helicase 37-like [Elaeis guineensis]	gi|743791122	Elaeis guinensins protein.fasta	67150.8	0.174	0	0	0	0	0
Af_levels_q2016	N5	AFN5_R1	Mudpit_Plate_AFn5_A2_20160412_AFn5_R1_05F_F002	Cluster of PREDICTED: nitrile-specifier protein 5 isoform X3 [Elaeis guineensis] (gi|743858107)	PREDICTED: nitrile-specifier protein 5 isoform X3 [Elaeis guineensis]	gi|743858107	Elaeis guinensins protein.fasta	35140.8	0.92	0	0	0	0	0
Af_levels_q2016	N5	AFN5_R1	Mudpit_Plate_AFn5_A2_20160412_AFn5_R1_05F_F002	Cluster of PREDICTED: 16.9 kDa class I heat shock protein 2-like [Elaeis guineensis] (gi|743772279)	PREDICTED: 16.9 kDa class I heat shock protein 2-like [Elaeis guineensis]	gi|743772279	Elaeis guinensins protein.fasta	17923.2	0.068	0	0	0	0	0
Af_levels_q2016	N5	AFN5_R1	Mudpit_Plate_AFn5_A2_20160412_AFn5_R1_05F_F002	Cluster of PREDICTED: 5-methyltetrahydropteroyltriglutamate--homocysteine methyltransferase 1-like [Elaeis guineensis] (gi|743774958)	PREDICTED: 5-methyltetrahydropteroyltriglutamate--homocysteine methyltransferase 1-like isoform X2 [Elaeis guineensis]	gi|743882710	Elaeis guinensins protein.fasta	84666.7	0.776	0	0	2	0.000108	0.0366
Af_levels_q2016	N5	AFN5_R1	Mudpit_Plate_AFn5_A2_20160412_AFn5_R1_05F_F002	Cluster of PREDICTED: phosphoenolpyruvate carboxylase 2-like [Elaeis guineensis] (gi|743799873)	PREDICTED: phosphoenolpyruvate carboxylase, housekeeping isozyme-like [Elaeis guineensis]	gi|743770464	Elaeis guinensins protein.fasta	110167	0.918	0	0	4	0.000216	0.0736
Af_levels_q2016	N5	AFN5_R1	Mudpit_Plate_AFn5_A2_20160412_AFn5_R1_05F_F002	Cluster of PREDICTED: actin-2 [Elaeis guineensis] (gi|743854864)	PREDICTED: actin-2 [Elaeis guineensis]	gi|743854864	Elaeis guinensins protein.fasta	41646.7	0.999	1	1	7	0.000379	0.239
Af_levels_q2016	N5	AFN5_R1	Mudpit_Plate_AFn5_A2_20160412_AFn5_R1_05F_F002	Cluster of PREDICTED: superoxide dismutase [Cu-Zn] [Elaeis guineensis] (gi|743845883)	PREDICTED: superoxide dismutase [Cu-Zn] [Elaeis guineensis]	gi|743845883	Elaeis guinensins protein.fasta	15173.5	1	3	3	3	0.000162	0.211
Af_levels_q2016	N5	AFN5_R1	Mudpit_Plate_AFn5_A2_20160412_AFn5_R1_05F_F002	Cluster of PREDICTED: putative phosphatidylglycerol/phosphatidylinositol transfer protein DDB_G0282179 [Elaeis guineensis] (gi|743877681)	PREDICTED: putative phosphatidylglycerol/phosphatidylinositol transfer protein DDB_G0282179 [Elaeis guineensis]	gi|743877681	Elaeis guinensins protein.fasta	17029.5	0.734	1	1	1	5.41e-05	0.0828
Af_levels_q2016	N5	AFN5_R1	Mudpit_Plate_AFn5_A2_20160412_AFn5_R1_05F_F002	Cluster of PREDICTED: eukaryotic initiation factor 4A-3-like [Elaeis guineensis] (gi|743852046)	PREDICTED: eukaryotic initiation factor 4A-3-like [Elaeis guineensis]	gi|743852046	Elaeis guinensins protein.fasta	46203.4	0.999	0	0	1	5.41e-05	0.0391
Af_levels_q2016	N5	AFN5_R1	Mudpit_Plate_AFn5_A2_20160412_AFn5_R1_05F_F002	Cluster of PREDICTED: glyceraldehyde-3-phosphate dehydrogenase, cytosolic [Elaeis guineensis] (gi|743887549)	PREDICTED: glyceraldehyde-3-phosphate dehydrogenase, cytosolic [Elaeis guineensis]	gi|743887549	Elaeis guinensins protein.fasta	36947.9	1	6	6	27	0.00146	0.747
Af_levels_q2016	N5	AFN5_R1	Mudpit_Plate_AFn5_A2_20160412_AFn5_R1_05F_F002	Cluster of PREDICTED: peroxidase 5-like [Elaeis guineensis] (gi|743768886)	PREDICTED: peroxidase 5-like [Elaeis guineensis]	gi|743768886	Elaeis guinensins protein.fasta	35950.6	1	3	3	4	0.000216	0.11
Af_levels_q2016	N5	AFN5_R1	Mudpit_Plate_AFn5_A2_20160412_AFn5_R1_05F_F002	Cluster of PREDICTED: LOW QUALITY PROTEIN: sucrose synthase 4-like [Elaeis guineensis] (gi|743844527)	PREDICTED: sucrose synthase 4 [Elaeis guineensis]	gi|743784278	Elaeis guinensins protein.fasta	92769.5	0.866	0	0	0	0	0
Af_levels_q2016	N5	AFN5_R1	Mudpit_Plate_AFn5_A2_20160412_AFn5_R1_05F_F002	Cluster of PREDICTED: EG45-like domain containing protein [Elaeis guineensis] (gi|743802277)	PREDICTED: EG45-like domain containing protein [Elaeis guineensis]	gi|743802277	Elaeis guinensins protein.fasta	13908.9	1	3	3	3	0.000162	0.462
Af_levels_q2016	N5	AFN5_R1	Mudpit_Plate_AFn5_A2_20160412_AFn5_R1_05F_F002	Cluster of PREDICTED: glutathione S-transferase F10-like [Elaeis guineensis] (gi|743862283)	PREDICTED: glutathione S-transferase F10-like [Elaeis guineensis]	gi|743862283	Elaeis guinensins protein.fasta	25478.4	0.774	0	0	0	0	0
Af_levels_q2016	N5	AFN5_R1	Mudpit_Plate_AFn5_A2_20160412_AFn5_R1_05F_F002	Cluster of elongation factor 1-alpha [Elaeis guineensis] (gi|746816016)	PREDICTED: elongation factor 1-alpha-like [Elaeis guineensis]	gi|743849427,gi|743849431	Elaeis guinensins protein.fasta	49401.3	0.881	0	0	6	0.000325	0.163
Af_levels_q2016	N5	AFN5_R1	Mudpit_Plate_AFn5_A2_20160412_AFn5_R1_05F_F002	Cluster of PREDICTED: heat shock 70 kDa protein-like [Elaeis guineensis] (gi|743811473)	PREDICTED: heat shock cognate 70 kDa protein 2-like [Elaeis guineensis]	gi|743818520	Elaeis guinensins protein.fasta	70925.4	0.538	0	0	5	0.00027	0.119
Af_levels_q2016	N5	AFN5_R1	Mudpit_Plate_AFn5_A2_20160412_AFn5_R1_05F_F002	Cluster of PREDICTED: elongation factor 1-gamma 2-like [Elaeis guineensis] (gi|743874941)	PREDICTED: elongation factor 1-gamma 2-like [Elaeis guineensis]	gi|743874941	Elaeis guinensins protein.fasta	47913.7	0.464	0	0	0	0	0
Af_levels_q2016	N5	AFN5_R1	Mudpit_Plate_AFn5_A2_20160412_AFn5_R1_05F_F002	Cluster of PREDICTED: protein DJ-1 homolog D-like [Elaeis guineensis] (gi|743834058)	PREDICTED: protein DJ-1 homolog D-like [Elaeis guineensis]	gi|743834058	Elaeis guinensins protein.fasta	41270.4	0.998	1	1	2	0.000108	0.0722
Af_levels_q2016	N5	AFN5_R1	Mudpit_Plate_AFn5_A2_20160412_AFn5_R1_05F_F002	Cluster of PREDICTED: monodehydroascorbate reductase-like [Elaeis guineensis] (gi|743863108)	PREDICTED: monodehydroascorbate reductase-like [Elaeis guineensis]	gi|743863108	Elaeis guinensins protein.fasta	46578.8	1	2	2	2	0.000108	0.0668
Af_levels_q2016	N5	AFN5_R1	Mudpit_Plate_AFn5_A2_20160412_AFn5_R1_05F_F002	Cluster of PREDICTED: phospholipase D alpha 1 [Elaeis guineensis] (gi|743875176)	PREDICTED: phospholipase D alpha 1 [Elaeis guineensis]	gi|743875176	Elaeis guinensins protein.fasta	92355.6	0.977	1	1	1	5.41e-05	0.0234
Af_levels_q2016	N5	AFN5_R1	Mudpit_Plate_AFn5_A2_20160412_AFn5_R1_05F_F002	Cluster of PREDICTED: S-formylglutathione hydrolase [Elaeis guineensis] (gi|743845757)	PREDICTED: S-formylglutathione hydrolase [Elaeis guineensis]	gi|743845757	Elaeis guinensins protein.fasta	31630.2	0.532	1	1	1	5.41e-05	0.0605
Af_levels_q2016	N5	AFN5_R1	Mudpit_Plate_AFn5_A2_20160412_AFn5_R1_05F_F002	Cluster of PREDICTED: 60S ribosomal protein L12 [Elaeis guineensis] (gi|743780046)	PREDICTED: 60S ribosomal protein L12 [Elaeis guineensis]	gi|743780046,gi|743812447	Elaeis guinensins protein.fasta	17807.5	0.155	0	0	0	0	0
Af_levels_q2016	N5	AFN5_R1	Mudpit_Plate_AFn5_A2_20160412_AFn5_R1_05F_F002	Cluster of PREDICTED: ATP synthase subunit beta, mitochondrial-like [Elaeis guineensis] (gi|743800698)	PREDICTED: ATP synthase subunit beta, mitochondrial-like [Elaeis guineensis]	gi|743771993	Elaeis guinensins protein.fasta	59549.8	0.808	0	0	5	0.00027	0.169
Af_levels_q2016	N5	AFN5_R1	Mudpit_Plate_AFn5_A2_20160412_AFn5_R1_05F_F002	Cluster of PREDICTED: phosphoglucomutase, cytoplasmic 2 [Elaeis guineensis] (gi|743800771)	PREDICTED: phosphoglucomutase, cytoplasmic 2 [Elaeis guineensis]	gi|743800771	Elaeis guinensins protein.fasta	63627.9	1	2	2	2	0.000108	0.0738
Af_levels_q2016	N5	AFN5_R1	Mudpit_Plate_AFn5_A2_20160412_AFn5_R1_05F_F002	Cluster of PREDICTED: elongation factor 2-like [Elaeis guineensis] (gi|743796220)	PREDICTED: elongation factor 2-like [Elaeis guineensis]	gi|743796220	Elaeis guinensins protein.fasta	94123.9	0.976	0	0	0	0	0
Af_levels_q2016	N5	AFN5_R1	Mudpit_Plate_AFn5_A2_20160412_AFn5_R1_05F_F002	Cluster of PREDICTED: 60S ribosomal protein L4 [Elaeis guineensis] (gi|743791713)	PREDICTED: 60S ribosomal protein L4 [Elaeis guineensis]	gi|743791713	Elaeis guinensins protein.fasta	45241.7	0.999	0	0	1	5.41e-05	0.0319
Af_levels_q2016	N5	AFN5_R1	Mudpit_Plate_AFn5_A2_20160412_AFn5_R1_05F_F002	Cluster of PREDICTED: probable nucleoredoxin 1-1 [Elaeis guineensis] (gi|743840630)	PREDICTED: probable nucleoredoxin 1-1 [Elaeis guineensis]	gi|743840630	Elaeis guinensins protein.fasta	69153.2	0.975	0	0	2	0.000108	0.0212
Af_levels_q2016	N5	AFN5_R1	Mudpit_Plate_AFn5_A2_20160412_AFn5_R1_05F_F002	Cluster of elongation factor 1-alpha [Elaeis guineensis] (gi|746816016)	elongation factor 1-alpha [Elaeis guineensis]	gi|746816016	Elaeis guinensins protein.fasta	49325.1	0.993	0	0	6	0.000325	0.163
Af_levels_q2016	N5	AFN5_R1	Mudpit_Plate_AFn5_A2_20160412_AFn5_R1_05F_F002	Cluster of PREDICTED: probable nucleoredoxin 1-1 [Elaeis guineensis] (gi|743840630)	PREDICTED: probable nucleoredoxin 1-2 [Elaeis guineensis]	gi|743840628	Elaeis guinensins protein.fasta	57956	0.633	0	0	2	0.000108	0.025
Af_levels_q2016	N5	AFN5_R1	Mudpit_Plate_AFn5_A2_20160412_AFn5_R1_05F_F002	Cluster of PREDICTED: probable nucleoredoxin 1-1 [Elaeis guineensis] (gi|743840630)	PREDICTED: probable nucleoredoxin 1-2 [Elaeis guineensis]	gi|743840622	Elaeis guinensins protein.fasta	58008.1	1	1	1	3	0.000162	0.0655
Af_levels_q2016	N5	AFN5_R1	Mudpit_Plate_AFn5_A2_20160412_AFn5_R1_05F_F002	Cluster of PREDICTED: fructose-bisphosphate aldolase cytoplasmic isozyme [Elaeis guineensis] (gi|743806034)	PREDICTED: fructose-bisphosphate aldolase cytoplasmic isozyme [Elaeis guineensis]	gi|743761082	Elaeis guinensins protein.fasta	38513.5	0.904	0	0	2	0.000108	0.081
Af_levels_q2016	N5	AFN5_R1	Mudpit_Plate_AFn5_A2_20160412_AFn5_R1_05F_F002	Cluster of PREDICTED: ricin-like [Elaeis guineensis] (gi|743787208)	PREDICTED: ricin-like [Elaeis guineensis]	gi|743787208,gi|743787211	Elaeis guinensins protein.fasta	63103.5	0.998	1	1	1	5.41e-05	0.0228
Af_levels_q2016	N5	AFN5_R1	Mudpit_Plate_AFn5_A2_20160412_AFn5_R1_05F_F002	Cluster of PREDICTED: membrane steroid-binding protein 2 [Elaeis guineensis] (gi|743776234)	PREDICTED: membrane steroid-binding protein 2 [Elaeis guineensis]	gi|743776234	Elaeis guinensins protein.fasta	29130.3	0.989	0	0	0	0	0
Af_levels_q2016	N5	AFN5_R1	Mudpit_Plate_AFn5_A2_20160412_AFn5_R1_05F_F002	Cluster of PREDICTED: DNA-damage-repair/toleration protein DRT102-like [Elaeis guineensis] (gi|743757596)	PREDICTED: DNA-damage-repair/toleration protein DRT102-like [Elaeis guineensis]	gi|743757596	Elaeis guinensins protein.fasta	33794.9	0.487	0	0	0	0	0
Af_levels_q2016	N5	AFN5_R1	Mudpit_Plate_AFn5_A2_20160412_AFn5_R1_05F_F002	Cluster of PREDICTED: actin-2 [Elaeis guineensis] (gi|743854864)	PREDICTED: actin-2 [Elaeis guineensis]	gi|743805211	Elaeis guinensins protein.fasta	41677.5	0.997	1	1	8	0.000433	0.318
Af_levels_q2016	N5	AFN5_R1	Mudpit_Plate_AFn5_A2_20160412_AFn5_R1_05F_F002	Cluster of PREDICTED: induced stolen tip protein TUB8-like [Elaeis guineensis] (gi|743802572)	PREDICTED: induced stolen tip protein TUB8-like [Elaeis guineensis]	gi|743802572	Elaeis guinensins protein.fasta	15222	0.071	0	0	0	0	0
Af_levels_q2016	N5	AFN5_R1	Mudpit_Plate_AFn5_A2_20160412_AFn5_R1_05F_F002	Cluster of PREDICTED: germin-like protein 2-4 [Elaeis guineensis] (gi|743874591)	PREDICTED: germin-like protein 2-4 [Elaeis guineensis]	gi|743874591	Elaeis guinensins protein.fasta	23242.3	0.954	0	0	0	0	0
Af_levels_q2016	N5	AFN5_R1	Mudpit_Plate_AFn5_A2_20160412_AFn5_R1_05F_F002	Cluster of PREDICTED: heat shock 70 kDa protein-like [Elaeis guineensis] (gi|743811473)	PREDICTED: probable mediator of RNA polymerase II transcription subunit 37c [Elaeis guineensis]	gi|743841902	Elaeis guinensins protein.fasta	71040.8	1	1	1	14	0.000757	0.27
Af_levels_q2016	N5	AFN5_R1	Mudpit_Plate_AFn5_A2_20160412_AFn5_R1_05F_F002	Cluster of PREDICTED: phospholipase D alpha 1-like [Elaeis guineensis] (gi|743798351)	PREDICTED: phospholipase D alpha 1-like [Elaeis guineensis]	gi|743798351	Elaeis guinensins protein.fasta	91485	0.501	0	0	0	0	0
Af_levels_q2016	N5	AFN5_R1	Mudpit_Plate_AFn5_A2_20160412_AFn5_R1_05F_F002	Cluster of elongation factor 1-alpha [Elaeis guineensis] (gi|746816016)	PREDICTED: elongation factor 1-alpha-like [Elaeis guineensis]	gi|743842438	Elaeis guinensins protein.fasta	49267.3	0.752	0	0	6	0.000325	0.163
Af_levels_q2016	N5	AFN5_R1	Mudpit_Plate_AFn5_A2_20160412_AFn5_R1_05F_F002	Cluster of PREDICTED: thaumatin-like protein 1b [Elaeis guineensis] (gi|743826113)	PREDICTED: thaumatin-like protein 1b [Elaeis guineensis]	gi|743826113	Elaeis guinensins protein.fasta	25246.3	1	2	2	2	0.000108	0.129
Af_levels_q2016	N5	AFN5_R1	Mudpit_Plate_AFn5_A2_20160412_AFn5_R1_05F_F002	Cluster of PREDICTED: heat shock 70 kDa protein-like [Elaeis guineensis] (gi|743811473)	PREDICTED: heat shock cognate 70 kDa protein 2-like [Elaeis guineensis]	gi|743841867	Elaeis guinensins protein.fasta	71028	0.904	0	0	11	0.000595	0.233
Af_levels_q2016	N5	AFN5_R1	Mudpit_Plate_AFn5_A2_20160412_AFn5_R1_05F_F002	Cluster of PREDICTED: universal stress protein A-like protein [Elaeis guineensis] (gi|743845102)	PREDICTED: universal stress protein A-like protein [Elaeis guineensis]	gi|743845102	Elaeis guinensins protein.fasta	24423.2	0.096	0	0	0	0	0
Af_levels_q2016	N5	AFN5_R1	Mudpit_Plate_AFn5_A2_20160412_AFn5_R1_05F_F002	Cluster of PREDICTED: actin-2 [Elaeis guineensis] (gi|743854864)	PREDICTED: actin-like [Elaeis guineensis]	gi|743882617	Elaeis guinensins protein.fasta	41636.5	0.938	0	0	7	0.000379	0.239
Af_levels_q2016	N5	AFN5_R1	Mudpit_Plate_AFn5_A2_20160412_AFn5_R1_05F_F002	Cluster of PREDICTED: adenosylhomocysteinase [Elaeis guineensis] (gi|743880094)	PREDICTED: adenosylhomocysteinase [Elaeis guineensis]	gi|743880094	Elaeis guinensins protein.fasta	53199.9	0.88	0	0	1	5.41e-05	0.0289
Af_levels_q2016	N5	AFN5_R1	Mudpit_Plate_AFn5_A2_20160412_AFn5_R1_05F_F002	Cluster of PREDICTED: LOW QUALITY PROTEIN: sucrose synthase 4-like [Elaeis guineensis] (gi|743844527)	PREDICTED: LOW QUALITY PROTEIN: sucrose synthase 4-like [Elaeis guineensis]	gi|743844527	Elaeis guinensins protein.fasta	92739.5	0.852	0	0	0	0	0
Af_levels_q2016	N5	AFN5_R1	Mudpit_Plate_AFn5_A2_20160412_AFn5_R1_05F_F002	Cluster of PREDICTED: glyceraldehyde-3-phosphate dehydrogenase, cytosolic [Elaeis guineensis] (gi|743887549)	PREDICTED: glyceraldehyde-3-phosphate dehydrogenase 2, cytosolic [Elaeis guineensis]	gi|743814513	Elaeis guinensins protein.fasta	36624.9	0.792	0	0	13	0.000703	0.267
Af_levels_q2016	N5	AFN5_R1	Mudpit_Plate_AFn5_A2_20160412_AFn5_R1_05F_F002	Cluster of PREDICTED: 40S ribosomal protein S7 [Elaeis guineensis] (gi|743759313)	PREDICTED: 40S ribosomal protein S7 [Elaeis guineensis]	gi|743759313,gi|743759315,gi|743759317,gi|743759319	Elaeis guinensins protein.fasta	22183.6	0.77	0	0	0	0	0
Af_levels_q2016	N5	AFN5_R1	Mudpit_Plate_AFn5_A2_20160412_AFn5_R1_05F_F002	Cluster of PREDICTED: 5-methyltetrahydropteroyltriglutamate--homocysteine methyltransferase 1-like [Elaeis guineensis] (gi|743774958)	PREDICTED: 5-methyltetrahydropteroyltriglutamate--homocysteine methyltransferase 1-like [Elaeis guineensis]	gi|743774958	Elaeis guinensins protein.fasta	89197.4	0.988	0	0	2	0.000108	0.0349
Af_levels_q2016	N5	AFN5_R1	Mudpit_Plate_AFn5_A2_20160412_AFn5_R1_05F_F002	Cluster of PREDICTED: DNA-damage-repair/toleration protein DRT102-like [Elaeis guineensis] (gi|743794098)	PREDICTED: DNA-damage-repair/toleration protein DRT102-like [Elaeis guineensis]	gi|743794098	Elaeis guinensins protein.fasta	33688.3	0.971	0	0	0	0	0
Af_levels_q2016	N5	AFN5_R1	Mudpit_Plate_AFn5_A2_20160412_AFn5_R1_05F_F002	Cluster of PREDICTED: fructose-bisphosphate aldolase cytoplasmic isozyme [Elaeis guineensis] (gi|743806034)	PREDICTED: fructose-bisphosphate aldolase cytoplasmic isozyme [Elaeis guineensis]	gi|743764070	Elaeis guinensins protein.fasta	38562.6	1	1	1	3	0.000162	0.112
Af_levels_q2016	N5	AFN5_R1	Mudpit_Plate_AFn5_A2_20160412_AFn5_R1_05F_F002	Cluster of PREDICTED: superoxide dismutase [Cu-Zn], chloroplastic [Elaeis guineensis] (gi|743852970)	PREDICTED: superoxide dismutase [Cu-Zn], chloroplastic [Elaeis guineensis]	gi|743852970	Elaeis guinensins protein.fasta	22553.7	0.996	1	1	1	5.41e-05	0.164
Af_levels_q2016	N5	AFN5_R1	Mudpit_Plate_AFn5_A2_20160412_AFn5_R1_05F_F002	Cluster of PREDICTED: cationic peroxidase SPC4-like [Elaeis guineensis] (gi|743817476)	PREDICTED: peroxidase 12-like, partial [Elaeis guineensis]	gi|743890051	Elaeis guinensins protein.fasta	23142.8	0.866	0	0	1	5.41e-05	0.0385
Af_levels_q2016	N5	AFN5_R1	Mudpit_Plate_AFn5_A2_20160412_AFn5_R1_05F_F002	Cluster of PREDICTED: UTP--glucose-1-phosphate uridylyltransferase [Elaeis guineensis] (gi|743833726)	PREDICTED: UTP--glucose-1-phosphate uridylyltransferase [Elaeis guineensis]	gi|743833726	Elaeis guinensins protein.fasta	51892.5	1	1	1	1	5.41e-05	0.0573
Af_levels_q2016	N5	AFN5_R1	Mudpit_Plate_AFn5_A2_20160412_AFn5_R1_05F_F002	Cluster of PREDICTED: enolase 2 [Elaeis guineensis] (gi|743825640)	PREDICTED: enolase 2 [Elaeis guineensis]	gi|743825640	Elaeis guinensins protein.fasta	47787.2	1	2	2	18	0.000974	0.398
Af_levels_q2016	N5	AFN5_R1	Mudpit_Plate_AFn5_A2_20160412_AFn5_R1_05F_F002	Cluster of PREDICTED: phosphoenolpyruvate carboxylase 2-like [Elaeis guineensis] (gi|743799873)	PREDICTED: phosphoenolpyruvate carboxylase 2 [Elaeis guineensis]	gi|743795961	Elaeis guinensins protein.fasta	110274	0.903	0	0	3	0.000162	0.0611
Af_levels_q2016	N5	AFN5_R1	Mudpit_Plate_AFn5_A2_20160412_AFn5_R1_05F_F002	Cluster of PREDICTED: uncharacterized protein At4g28440-like [Elaeis guineensis] (gi|743838589)	PREDICTED: uncharacterized protein At4g28440-like [Elaeis guineensis]	gi|743838589,gi|743851056	Elaeis guinensins protein.fasta	15304.3	0.094	0	0	0	0	0
Af_levels_q2016	N5	AFN5_R1	Mudpit_Plate_AFn5_A2_20160412_AFn5_R1_05F_F002	Cluster of PREDICTED: hypersensitive-induced response protein 1-like [Elaeis guineensis] (gi|743755079)	PREDICTED: hypersensitive-induced response protein 1-like [Elaeis guineensis]	gi|743797758	Elaeis guinensins protein.fasta	31599.1	0.94	0	0	1	5.41e-05	0.042
Af_levels_q2016	N5	AFN5_R1	Mudpit_Plate_AFn5_A2_20160412_AFn5_R1_05F_F002	Cluster of PREDICTED: hypersensitive-induced response protein 1-like [Elaeis guineensis] (gi|743755079)	PREDICTED: hypersensitive-induced response protein 1-like [Elaeis guineensis]	gi|743755079	Elaeis guinensins protein.fasta	31544	0.869	0	0	1	5.41e-05	0.042
Af_levels_q2016	N5	AFN5_R1	Mudpit_Plate_AFn5_A2_20160412_AFn5_R1_05F_F002	Cluster of PREDICTED: formate dehydrogenase, mitochondrial [Elaeis guineensis] (gi|743838587)	PREDICTED: formate dehydrogenase, mitochondrial [Elaeis guineensis]	gi|743838587	Elaeis guinensins protein.fasta	41171.9	0.98	1	1	1	5.41e-05	0.0241
Af_levels_q2016	N5	AFN5_R1	Mudpit_Plate_AFn5_A2_20160412_AFn5_R1_05F_F002	Cluster of PREDICTED: malate dehydrogenase [Elaeis guineensis] (gi|743780317)	PREDICTED: malate dehydrogenase [Elaeis guineensis]	gi|743780317	Elaeis guinensins protein.fasta	35590.1	1	2	2	2	0.000108	0.127
Af_levels_q2016	N5	AFN5_R1	Mudpit_Plate_AFn5_A2_20160412_AFn5_R1_05F_F002	Cluster of PREDICTED: probable inactive purple acid phosphatase 29 [Elaeis guineensis] (gi|743830385)	PREDICTED: probable inactive purple acid phosphatase 29 [Elaeis guineensis]	gi|743830385	Elaeis guinensins protein.fasta	47395.4	0.96	1	1	1	5.41e-05	0.0301
Af_levels_q2016	N5	AFN5_R1	Mudpit_Plate_AFn5_A2_20160412_AFn5_R1_05F_F002	Cluster of PREDICTED: uncharacterized protein LOC105037336 [Elaeis guineensis] (gi|743763116)	PREDICTED: uncharacterized protein LOC105037336 [Elaeis guineensis]	gi|743763116	Elaeis guinensins protein.fasta	76586.3	1	6	6	6	0.000325	0.129
Af_levels_q2016	N5	AFN5_R1	Mudpit_Plate_AFn5_A2_20160412_AFn5_R1_05F_F002	Cluster of PREDICTED: enolase 2 [Elaeis guineensis] (gi|743825640)	PREDICTED: enolase-like [Elaeis guineensis]	gi|743877540	Elaeis guinensins protein.fasta	48092.4	1	0	0	19	0.00103	0.458
Af_levels_q2016	N5	AFN5_R1	Mudpit_Plate_AFn5_A2_20160412_AFn5_R1_05F_F002	Cluster of PREDICTED: polyphenol oxidase, chloroplastic-like [Elaeis guineensis] (gi|743784146)	PREDICTED: polyphenol oxidase, chloroplastic-like [Elaeis guineensis]	gi|743784146	Elaeis guinensins protein.fasta	65992.2	0.99	0	0	2	0.000108	0.0545
Af_levels_q2016	N5	AFN5_R1	Mudpit_Plate_AFn5_A2_20160412_AFn5_R1_05F_F002	Cluster of PREDICTED: putative formamidase C869.04 isoform X3 [Elaeis guineensis] (gi|743875734)	PREDICTED: putative formamidase C869.04 isoform X3 [Elaeis guineensis]	gi|743875734	Elaeis guinensins protein.fasta	46646.7	0.114	0	0	0	0	0
Af_levels_q2016	N5	AFN5_R1	Mudpit_Plate_AFn5_A2_20160412_AFn5_R1_05F_F002	Cluster of PREDICTED: adenosylhomocysteinase [Elaeis guineensis] (gi|743880094)	PREDICTED: adenosylhomocysteinase-like [Elaeis guineensis]	gi|743866755	Elaeis guinensins protein.fasta	53256.1	0.799	0	0	1	5.41e-05	0.0289
Af_levels_q2016	N5	AFN5_R1	Mudpit_Plate_AFn5_A2_20160412_AFn5_R1_05F_F002	Cluster of PREDICTED: heat shock 70 kDa protein-like [Elaeis guineensis] (gi|743811473)	PREDICTED: heat shock cognate 70 kDa protein 2 [Elaeis guineensis]	gi|743787201	Elaeis guinensins protein.fasta	71183.3	0.592	0	0	10	0.000541	0.215
Af_levels_q2016	N5	AFN5_R2	Mudpit_Plate_AFn5_B1_20160412_AFn5_R2_05F_F001	Cluster of PREDICTED: glyceraldehyde-3-phosphate dehydrogenase, cytosolic [Elaeis guineensis] (gi|743887549)	PREDICTED: glyceraldehyde-3-phosphate dehydrogenase, cytosolic-like isoform X1 [Elaeis guineensis]	gi|743877054,gi|743877056	Elaeis guinensins protein.fasta	37026	0.996	0	0	23	0.000919	0.587
Af_levels_q2016	N5	AFN5_R2	Mudpit_Plate_AFn5_B1_20160412_AFn5_R2_05F_F001	Cluster of PREDICTED: heat shock 70 kDa protein-like [Elaeis guineensis] (gi|743811473)	PREDICTED: probable mediator of RNA polymerase II transcription subunit 37c [Elaeis guineensis]	gi|743841902	Elaeis guinensins protein.fasta	71040.8	1	2	2	14	0.000559	0.241
Af_levels_q2016	N5	AFN5_R2	Mudpit_Plate_AFn5_B1_20160412_AFn5_R2_05F_F001	Cluster of PREDICTED: 60S acidic ribosomal protein P0 [Elaeis guineensis] (gi|743855682)	PREDICTED: 60S acidic ribosomal protein P0 [Elaeis guineensis]	gi|743855682	Elaeis guinensins protein.fasta	34631.8	0.965	0	0	1	4e-05	0.106
Af_levels_q2016	N5	AFN5_R2	Mudpit_Plate_AFn5_B1_20160412_AFn5_R2_05F_F001	Cluster of PREDICTED: membrane steroid-binding protein 2 [Elaeis guineensis] (gi|743776234)	PREDICTED: membrane steroid-binding protein 2 [Elaeis guineensis]	gi|743776234	Elaeis guinensins protein.fasta	29130.3	1	3	3	3	0.00012	0.274
Af_levels_q2016	N5	AFN5_R2	Mudpit_Plate_AFn5_B1_20160412_AFn5_R2_05F_F001	Cluster of PREDICTED: probable mitochondrial-processing peptidase subunit beta [Elaeis guineensis] (gi|743837205)	PREDICTED: probable mitochondrial-processing peptidase subunit beta [Elaeis guineensis]	gi|743837205	Elaeis guinensins protein.fasta	58174.2	0.653	0	0	0	0	0
Af_levels_q2016	N5	AFN5_R2	Mudpit_Plate_AFn5_B1_20160412_AFn5_R2_05F_F001	Cluster of PREDICTED: probable nucleoredoxin 1-1 [Elaeis guineensis] (gi|743840630)	PREDICTED: probable nucleoredoxin 1-1 [Elaeis guineensis]	gi|743840630	Elaeis guinensins protein.fasta	69153.2	0.957	0	0	1	4e-05	0.0212
Af_levels_q2016	N5	AFN5_R2	Mudpit_Plate_AFn5_B1_20160412_AFn5_R2_05F_F001	Cluster of PREDICTED: pyruvate kinase, cytosolic isozyme-like isoform X3 [Elaeis guineensis] (gi|743878631)	PREDICTED: pyruvate kinase, cytosolic isozyme-like [Elaeis guineensis]	gi|743882283	Elaeis guinensins protein.fasta	47751.8	0.919	0	0	1	4e-05	0.032
Af_levels_q2016	N5	AFN5_R2	Mudpit_Plate_AFn5_B1_20160412_AFn5_R2_05F_F001	Cluster of PREDICTED: superoxide dismutase [Cu-Zn] [Elaeis guineensis] (gi|743845883)	PREDICTED: superoxide dismutase [Cu-Zn] [Elaeis guineensis]	gi|743845883	Elaeis guinensins protein.fasta	15173.5	1	2	2	2	7.99e-05	0.211
Af_levels_q2016	N5	AFN5_R2	Mudpit_Plate_AFn5_B1_20160412_AFn5_R2_05F_F001	Cluster of PREDICTED: proteasome subunit alpha type-1-like [Elaeis guineensis] (gi|743851306)	PREDICTED: proteasome subunit alpha type-1-like [Elaeis guineensis]	gi|743851298,gi|743851302,gi|743851306	Elaeis guinensins protein.fasta	28909.5	0.728	1	1	1	4e-05	0.0458
Af_levels_q2016	N5	AFN5_R2	Mudpit_Plate_AFn5_B1_20160412_AFn5_R2_05F_F001	Cluster of PREDICTED: uncharacterized protein LOC105040159 [Elaeis guineensis] (gi|743769165)	PREDICTED: uncharacterized protein LOC105040159 [Elaeis guineensis]	gi|743769165	Elaeis guinensins protein.fasta	20213.6	0.992	1	1	1	4e-05	0.0615
Af_levels_q2016	N5	AFN5_R2	Mudpit_Plate_AFn5_B1_20160412_AFn5_R2_05F_F001	Cluster of PREDICTED: chemocyanin-like [Elaeis guineensis] (gi|743800853)	PREDICTED: chemocyanin-like [Elaeis guineensis]	gi|743800853	Elaeis guinensins protein.fasta	13181.1	0.207	0	0	1	4e-05	0.065
Af_levels_q2016	N5	AFN5_R2	Mudpit_Plate_AFn5_B1_20160412_AFn5_R2_05F_F001	Cluster of PREDICTED: probable nucleoredoxin 1-1 [Elaeis guineensis] (gi|743840630)	PREDICTED: probable nucleoredoxin 1-2 [Elaeis guineensis]	gi|743840628	Elaeis guinensins protein.fasta	57956	0.955	0	0	3	0.00012	0.0713
Af_levels_q2016	N5	AFN5_R2	Mudpit_Plate_AFn5_B1_20160412_AFn5_R2_05F_F001	Cluster of PREDICTED: probable nucleoredoxin 1-1 [Elaeis guineensis] (gi|743840630)	PREDICTED: probable nucleoredoxin 1-2 [Elaeis guineensis]	gi|743840622	Elaeis guinensins protein.fasta	58008.1	1	2	2	5	0.0002	0.16
Af_levels_q2016	N5	AFN5_R2	Mudpit_Plate_AFn5_B1_20160412_AFn5_R2_05F_F001	Cluster of PREDICTED: patellin-3-like isoform X2 [Elaeis guineensis] (gi|743763008)	PREDICTED: patellin-3-like isoform X2 [Elaeis guineensis]	gi|743763008	Elaeis guinensins protein.fasta	62712.8	1	5	5	7	0.00028	0.181
Af_levels_q2016	N5	AFN5_R2	Mudpit_Plate_AFn5_B1_20160412_AFn5_R2_05F_F001	Cluster of histone H3 [Elaeis guineensis] (gi|192910840)	histone H3 [Elaeis guineensis]	gi|192910840,gi|192910874,gi|743849702,gi|743854553,gi|743884057	Elaeis guinensins protein.fasta	15406.8	1	2	2	2	7.99e-05	0.147
Af_levels_q2016	N5	AFN5_R2	Mudpit_Plate_AFn5_B1_20160412_AFn5_R2_05F_F001	Cluster of elongation factor 1-alpha [Elaeis guineensis] (gi|746816016)	PREDICTED: elongation factor 1-alpha-like [Elaeis guineensis]	gi|743842438	Elaeis guinensins protein.fasta	49267.3	1	1	1	4	0.00016	0.139
Af_levels_q2016	N5	AFN5_R2	Mudpit_Plate_AFn5_B1_20160412_AFn5_R2_05F_F001	Cluster of PREDICTED: phospholipase D alpha 1 [Elaeis guineensis] (gi|743875176)	PREDICTED: phospholipase D alpha 1 [Elaeis guineensis]	gi|743875176	Elaeis guinensins protein.fasta	92355.6	0.984	1	1	1	4e-05	0.0234
Af_levels_q2016	N5	AFN5_R2	Mudpit_Plate_AFn5_B1_20160412_AFn5_R2_05F_F001	Cluster of PREDICTED: heat shock 70 kDa protein-like [Elaeis guineensis] (gi|743811473)	PREDICTED: heat shock cognate 70 kDa protein 2-like [Elaeis guineensis]	gi|743841867	Elaeis guinensins protein.fasta	71028	0.988	0	0	10	0.0004	0.154
Af_levels_q2016	N5	AFN5_R2	Mudpit_Plate_AFn5_B1_20160412_AFn5_R2_05F_F001	Cluster of PREDICTED: ruBisCO large subunit-binding protein subunit beta, chloroplastic-like [Elaeis guineensis] (gi|743883445)	PREDICTED: ruBisCO large subunit-binding protein subunit beta, chloroplastic-like [Elaeis guineensis]	gi|743883445	Elaeis guinensins protein.fasta	64765.7	0.759	0	0	2	7.99e-05	0.0362
Af_levels_q2016	N5	AFN5_R2	Mudpit_Plate_AFn5_B1_20160412_AFn5_R2_05F_F001	Cluster of PREDICTED: alpha carbonic anhydrase 7-like [Elaeis guineensis] (gi|743864471)	PREDICTED: alpha carbonic anhydrase 7-like [Elaeis guineensis]	gi|743864471	Elaeis guinensins protein.fasta	33416	0.62	0	0	1	4e-05	0.0612
Af_levels_q2016	N5	AFN5_R2	Mudpit_Plate_AFn5_B1_20160412_AFn5_R2_05F_F001	Cluster of PREDICTED: ATP synthase subunit beta, mitochondrial-like [Elaeis guineensis] (gi|743800698)	PREDICTED: ATP synthase subunit beta, mitochondrial-like [Elaeis guineensis]	gi|743771993	Elaeis guinensins protein.fasta	59549.8	0.764	0	0	2	7.99e-05	0.0665
Af_levels_q2016	N5	AFN5_R2	Mudpit_Plate_AFn5_B1_20160412_AFn5_R2_05F_F001	Cluster of PREDICTED: 20 kDa chaperonin, chloroplastic-like [Elaeis guineensis] (gi|743822839)	PREDICTED: 20 kDa chaperonin, chloroplastic-like [Elaeis guineensis]	gi|743822839	Elaeis guinensins protein.fasta	26962.5	0.999	1	1	1	4e-05	0.105
Af_levels_q2016	N5	AFN5_R2	Mudpit_Plate_AFn5_B1_20160412_AFn5_R2_05F_F001	Cluster of PREDICTED: glyceraldehyde-3-phosphate dehydrogenase, cytosolic [Elaeis guineensis] (gi|743887549)	PREDICTED: glyceraldehyde-3-phosphate dehydrogenase 2, cytosolic [Elaeis guineensis]	gi|743814513	Elaeis guinensins protein.fasta	36624.9	0.812	0	0	14	0.000559	0.303
Af_levels_q2016	N5	AFN5_R2	Mudpit_Plate_AFn5_B1_20160412_AFn5_R2_05F_F001	Cluster of peroxiredoxin [Elaeis guineensis] (gi|192910922)	peroxiredoxin [Elaeis guineensis]	gi|192910922,gi|448872680,gi|743757176	Elaeis guinensins protein.fasta	17312.3	0.237	0	0	0	0	0
Af_levels_q2016	N5	AFN5_R2	Mudpit_Plate_AFn5_B1_20160412_AFn5_R2_05F_F001	Cluster of PREDICTED: heat shock 70 kDa protein-like [Elaeis guineensis] (gi|743811473)	PREDICTED: heat shock 70 kDa protein [Elaeis guineensis]	gi|743866246	Elaeis guinensins protein.fasta	71500.6	0.901	0	0	4	0.00016	0.0613
Af_levels_q2016	N5	AFN5_R2	Mudpit_Plate_AFn5_B1_20160412_AFn5_R2_05F_F001	Cluster of PREDICTED: germin-like protein 2-4 [Elaeis guineensis] (gi|743874591)	PREDICTED: germin-like protein 2-4 [Elaeis guineensis]	gi|743874591	Elaeis guinensins protein.fasta	23242.3	1	3	3	3	0.00012	0.155
Af_levels_q2016	N5	AFN5_R2	Mudpit_Plate_AFn5_B1_20160412_AFn5_R2_05F_F001	Cluster of PREDICTED: aspartate aminotransferase, cytoplasmic [Elaeis guineensis] (gi|743757121)	PREDICTED: aspartate aminotransferase, cytoplasmic [Elaeis guineensis]	gi|743757121	Elaeis guinensins protein.fasta	50500.6	0.895	0	0	0	0	0
Af_levels_q2016	N5	AFN5_R2	Mudpit_Plate_AFn5_B1_20160412_AFn5_R2_05F_F001	Cluster of PREDICTED: heat shock 70 kDa protein-like [Elaeis guineensis] (gi|743811473)	PREDICTED: heat shock 70 kDa protein-like [Elaeis guineensis]	gi|743811473	Elaeis guinensins protein.fasta	70866.6	0.998	1	1	5	0.0002	0.085
Af_levels_q2016	N5	AFN5_R2	Mudpit_Plate_AFn5_B1_20160412_AFn5_R2_05F_F001	Cluster of PREDICTED: polyphenol oxidase, chloroplastic-like [Elaeis guineensis] (gi|743784146)	PREDICTED: polyphenol oxidase, chloroplastic-like [Elaeis guineensis]	gi|743886465	Elaeis guinensins protein.fasta	66037	0.925	0	0	3	0.00012	0.0886
Af_levels_q2016	N5	AFN5_R2	Mudpit_Plate_AFn5_B1_20160412_AFn5_R2_05F_F001	Cluster of PREDICTED: mavicyanin-like [Elaeis guineensis] (gi|743859187)	PREDICTED: mavicyanin-like [Elaeis guineensis]	gi|743859187	Elaeis guinensins protein.fasta	17947.1	0.305	0	0	0	0	0
Af_levels_q2016	N5	AFN5_R2	Mudpit_Plate_AFn5_B1_20160412_AFn5_R2_05F_F001	Cluster of PREDICTED: phosphoglucomutase, cytoplasmic 2 [Elaeis guineensis] (gi|743800771)	PREDICTED: phosphoglucomutase, cytoplasmic 2 [Elaeis guineensis]	gi|743800771	Elaeis guinensins protein.fasta	63627.9	1	3	3	3	0.00012	0.113
Af_levels_q2016	N5	AFN5_R2	Mudpit_Plate_AFn5_B1_20160412_AFn5_R2_05F_F001	Cluster of PREDICTED: leucine aminopeptidase 2, chloroplastic-like [Elaeis guineensis] (gi|743857317)	PREDICTED: leucine aminopeptidase 2, chloroplastic-like [Elaeis guineensis]	gi|743857317	Elaeis guinensins protein.fasta	55535.4	0.365	0	0	0	0	0
Af_levels_q2016	N5	AFN5_R2	Mudpit_Plate_AFn5_B1_20160412_AFn5_R2_05F_F001	Cluster of PREDICTED: protein DJ-1 homolog D-like [Elaeis guineensis] (gi|743834058)	PREDICTED: protein DJ-1 homolog D-like [Elaeis guineensis]	gi|743834058	Elaeis guinensins protein.fasta	41270.4	0.993	1	1	2	7.99e-05	0.0722
Af_levels_q2016	N5	AFN5_R2	Mudpit_Plate_AFn5_B1_20160412_AFn5_R2_05F_F001	Cluster of PREDICTED: adenosylhomocysteinase [Elaeis guineensis] (gi|743880094)	PREDICTED: adenosylhomocysteinase [Elaeis guineensis]	gi|743880094	Elaeis guinensins protein.fasta	53199.9	0.99	0	0	1	4e-05	0.0289
Af_levels_q2016	N5	AFN5_R2	Mudpit_Plate_AFn5_B1_20160412_AFn5_R2_05F_F001	Cluster of PREDICTED: 14-3-3-like protein isoform X2 [Elaeis guineensis] (gi|743823719)	PREDICTED: 14-3-3-like protein [Elaeis guineensis]	gi|743880886,gi|743880890	Elaeis guinensins protein.fasta	29330.2	0.864	0	0	2	7.99e-05	0.0613
Af_levels_q2016	N5	AFN5_R2	Mudpit_Plate_AFn5_B1_20160412_AFn5_R2_05F_F001	Cluster of PREDICTED: alcohol dehydrogenase 1-like [Elaeis guineensis] (gi|743764834)	PREDICTED: alcohol dehydrogenase 1-like [Elaeis guineensis]	gi|743764834	Elaeis guinensins protein.fasta	41095.2	0.979	1	1	1	4e-05	0.0263
Af_levels_q2016	N5	AFN5_R2	Mudpit_Plate_AFn5_B1_20160412_AFn5_R2_05F_F001	Cluster of PREDICTED: induced stolen tip protein TUB8-like [Elaeis guineensis] (gi|743802572)	PREDICTED: induced stolen tip protein TUB8-like [Elaeis guineensis]	gi|743802572	Elaeis guinensins protein.fasta	15222	0.168	0	0	0	0	0
Af_levels_q2016	N5	AFN5_R2	Mudpit_Plate_AFn5_B1_20160412_AFn5_R2_05F_F001	Cluster of PREDICTED: 5-methyltetrahydropteroyltriglutamate--homocysteine methyltransferase 1-like [Elaeis guineensis] (gi|743774958)	PREDICTED: 5-methyltetrahydropteroyltriglutamate--homocysteine methyltransferase 1-like [Elaeis guineensis]	gi|743774958	Elaeis guinensins protein.fasta	89197.4	0.989	0	0	1	4e-05	0.0199
Af_levels_q2016	N5	AFN5_R2	Mudpit_Plate_AFn5_B1_20160412_AFn5_R2_05F_F001	Cluster of PREDICTED: enolase 2 [Elaeis guineensis] (gi|743825640)	PREDICTED: enolase-like [Elaeis guineensis]	gi|743877540	Elaeis guinensins protein.fasta	48092.4	1	0	0	19	0.000759	0.425
Af_levels_q2016	N5	AFN5_R2	Mudpit_Plate_AFn5_B1_20160412_AFn5_R2_05F_F001	Cluster of PREDICTED: glucan endo-1,3-beta-glucosidase-like [Elaeis guineensis] (gi|743785384)	PREDICTED: glucan endo-1,3-beta-glucosidase-like [Elaeis guineensis]	gi|743875093	Elaeis guinensins protein.fasta	36217.4	0.83	0	0	1	4e-05	0.0472
Af_levels_q2016	N5	AFN5_R2	Mudpit_Plate_AFn5_B1_20160412_AFn5_R2_05F_F001	Cluster of PREDICTED: monodehydroascorbate reductase-like [Elaeis guineensis] (gi|743863108)	PREDICTED: monodehydroascorbate reductase-like [Elaeis guineensis]	gi|743863108	Elaeis guinensins protein.fasta	46578.8	1	3	3	3	0.00012	0.0968
Af_levels_q2016	N5	AFN5_R2	Mudpit_Plate_AFn5_B1_20160412_AFn5_R2_05F_F001	Cluster of PREDICTED: 60S ribosomal protein L12 [Elaeis guineensis] (gi|743780046)	PREDICTED: 60S ribosomal protein L12 [Elaeis guineensis]	gi|743780046,gi|743812447	Elaeis guinensins protein.fasta	17807.5	0.332	0	0	1	4e-05	0.0904
Af_levels_q2016	N5	AFN5_R2	Mudpit_Plate_AFn5_B1_20160412_AFn5_R2_05F_F001	Cluster of PREDICTED: probable L-ascorbate peroxidase 4 [Elaeis guineensis] (gi|743832888)	PREDICTED: probable L-ascorbate peroxidase 4 [Elaeis guineensis]	gi|743832888	Elaeis guinensins protein.fasta	31822.9	0.939	0	0	0	0	0
Af_levels_q2016	N5	AFN5_R2	Mudpit_Plate_AFn5_B1_20160412_AFn5_R2_05F_F001	Cluster of triose phosphate isomerase cytosolic isoform [Elaeis guineensis] (gi|192910674)	triose phosphate isomerase cytosolic isoform [Elaeis guineensis]	gi|192910674,gi|743780701	Elaeis guinensins protein.fasta	27264.2	1	1	1	3	0.00012	0.15
Af_levels_q2016	N5	AFN5_R2	Mudpit_Plate_AFn5_B1_20160412_AFn5_R2_05F_F001	Cluster of PREDICTED: alcohol dehydrogenase class-3-like [Elaeis guineensis] (gi|743853663)	PREDICTED: alcohol dehydrogenase class-3-like [Elaeis guineensis]	gi|743853663	Elaeis guinensins protein.fasta	40676.8	0.964	1	1	1	4e-05	0.0711
Af_levels_q2016	N5	AFN5_R2	Mudpit_Plate_AFn5_B1_20160412_AFn5_R2_05F_F001	Cluster of PREDICTED: ubiquitin-NEDD8-like protein RUB2 [Elaeis guineensis] (gi|743873612)	PREDICTED: ubiquitin-NEDD8-like protein RUB2 [Elaeis guineensis]	gi|743873612,gi|743873616,gi|743878745	Elaeis guinensins protein.fasta	17096.6	1	0	0	3	0.00012	0.144
Af_levels_q2016	N5	AFN5_R2	Mudpit_Plate_AFn5_B1_20160412_AFn5_R2_05F_F001	Cluster of PREDICTED: fructose-bisphosphate aldolase cytoplasmic isozyme [Elaeis guineensis] (gi|743806034)	PREDICTED: fructose-bisphosphate aldolase cytoplasmic isozyme [Elaeis guineensis]	gi|743761082	Elaeis guinensins protein.fasta	38513.5	0.946	0	0	5	0.0002	0.268
Af_levels_q2016	N5	AFN5_R2	Mudpit_Plate_AFn5_B1_20160412_AFn5_R2_05F_F001	Cluster of PREDICTED: phosphoenolpyruvate carboxylase 2-like [Elaeis guineensis] (gi|743799873)	PREDICTED: LOW QUALITY PROTEIN: phosphoenolpyruvate carboxylase, housekeeping isozyme-like [Elaeis guineensis]	gi|743757060	Elaeis guinensins protein.fasta	110318	0.998	1	1	7	0.00028	0.126
Af_levels_q2016	N5	AFN5_R2	Mudpit_Plate_AFn5_B1_20160412_AFn5_R2_05F_F001	Cluster of catalase isozyme 2 [Elaeis guineensis] (NP_001306842.1)	PREDICTED: catalase isozyme B [Elaeis guineensis]	gi|743855451	Elaeis guinensins protein.fasta	56836.4	0.998	0	0	2	7.99e-05	0.0386
Af_levels_q2016	N5	AFN5_R2	Mudpit_Plate_AFn5_B1_20160412_AFn5_R2_05F_F001	Cluster of PREDICTED: 5-methyltetrahydropteroyltriglutamate--homocysteine methyltransferase 1-like [Elaeis guineensis] (gi|743774958)	PREDICTED: 5-methyltetrahydropteroyltriglutamate--homocysteine methyltransferase 1-like isoform X2 [Elaeis guineensis]	gi|743882710	Elaeis guinensins protein.fasta	84666.7	0.57	0	0	1	4e-05	0.0209
Af_levels_q2016	N5	AFN5_R2	Mudpit_Plate_AFn5_B1_20160412_AFn5_R2_05F_F001	Cluster of PREDICTED: 60S ribosomal protein L11-like [Elaeis guineensis] (gi|743851138)	PREDICTED: 60S ribosomal protein L11-like [Elaeis guineensis]	gi|743851138	Elaeis guinensins protein.fasta	20732.2	0.95	1	1	1	4e-05	0.0773
Af_levels_q2016	N5	AFN5_R2	Mudpit_Plate_AFn5_B1_20160412_AFn5_R2_05F_F001	Cluster of PREDICTED: ATP synthase subunit beta, mitochondrial-like [Elaeis guineensis] (gi|743800698)	PREDICTED: ATP synthase subunit beta, mitochondrial-like [Elaeis guineensis]	gi|743800698	Elaeis guinensins protein.fasta	59612.9	0.988	0	0	2	7.99e-05	0.0665
Af_levels_q2016	N5	AFN5_R2	Mudpit_Plate_AFn5_B1_20160412_AFn5_R2_05F_F001	Cluster of PREDICTED: cationic peroxidase SPC4-like [Elaeis guineensis] (gi|743817476)	PREDICTED: cationic peroxidase SPC4-like [Elaeis guineensis]	gi|743817476	Elaeis guinensins protein.fasta	37833.9	1	4	4	8	0.00032	0.403
Af_levels_q2016	N5	AFN5_R2	Mudpit_Plate_AFn5_B1_20160412_AFn5_R2_05F_F001	Cluster of PREDICTED: actin-2 [Elaeis guineensis] (gi|743854864)	PREDICTED: actin-2 [Elaeis guineensis]	gi|743854864	Elaeis guinensins protein.fasta	41646.7	1	1	1	8	0.00032	0.212
Af_levels_q2016	N5	AFN5_R2	Mudpit_Plate_AFn5_B1_20160412_AFn5_R2_05F_F001	Cluster of PREDICTED: alcohol dehydrogenase 1 [Elaeis guineensis] (gi|743888171)	PREDICTED: alcohol dehydrogenase 1 [Elaeis guineensis]	gi|743888171	Elaeis guinensins protein.fasta	41058.6	0.959	1	1	1	4e-05	0.0263
Af_levels_q2016	N5	AFN5_R2	Mudpit_Plate_AFn5_B1_20160412_AFn5_R2_05F_F001	Cluster of PREDICTED: 14-3-3-like protein isoform X2 [Elaeis guineensis] (gi|743823719)	14-3-3-like protein [Elaeis guineensis]	NP_001306841.1		0	0.943	0	0	3	0.00012	0
Af_levels_q2016	N5	AFN5_R2	Mudpit_Plate_AFn5_B1_20160412_AFn5_R2_05F_F001	Cluster of PREDICTED: monodehydroascorbate reductase, chloroplastic isoform X1 [Elaeis guineensis] (gi|743854816)	PREDICTED: monodehydroascorbate reductase, chloroplastic isoform X1 [Elaeis guineensis]	gi|743854816,gi|743854818	Elaeis guinensins protein.fasta	54660	0.234	0	0	0	0	0
Af_levels_q2016	N5	AFN5_R2	Mudpit_Plate_AFn5_B1_20160412_AFn5_R2_05F_F001	Cluster of PREDICTED: heat shock protein 83 [Elaeis guineensis] (gi|743854814)	PREDICTED: heat shock protein 83 [Elaeis guineensis]	gi|743854814	Elaeis guinensins protein.fasta	80499.8	0.188	0	0	0	0	0
Af_levels_q2016	N5	AFN5_R2	Mudpit_Plate_AFn5_B1_20160412_AFn5_R2_05F_F001	Cluster of PREDICTED: fructose-bisphosphate aldolase cytoplasmic isozyme [Elaeis guineensis] (gi|743806034)	PREDICTED: fructose-bisphosphate aldolase cytoplasmic isozyme [Elaeis guineensis]	gi|743764070	Elaeis guinensins protein.fasta	38562.6	1	0	0	5	0.0002	0.268
Af_levels_q2016	N5	AFN5_R2	Mudpit_Plate_AFn5_B1_20160412_AFn5_R2_05F_F001	Cluster of PREDICTED: putative phosphatidylglycerol/phosphatidylinositol transfer protein DDB_G0282179 [Elaeis guineensis] (gi|743877681)	PREDICTED: putative phosphatidylglycerol/phosphatidylinositol transfer protein DDB_G0282179 [Elaeis guineensis]	gi|743877681	Elaeis guinensins protein.fasta	17029.5	0.56	1	1	1	4e-05	0.0828
Af_levels_q2016	N5	AFN5_R2	Mudpit_Plate_AFn5_B1_20160412_AFn5_R2_05F_F001	Cluster of PREDICTED: adenosylhomocysteinase [Elaeis guineensis] (gi|743880094)	PREDICTED: adenosylhomocysteinase-like [Elaeis guineensis]	gi|743866755	Elaeis guinensins protein.fasta	53256.1	0.998	1	1	2	7.99e-05	0.0763
Af_levels_q2016	N5	AFN5_R2	Mudpit_Plate_AFn5_B1_20160412_AFn5_R2_05F_F001	Cluster of PREDICTED: elongation factor 2-like [Elaeis guineensis] (gi|743796220)	PREDICTED: elongation factor 2-like [Elaeis guineensis]	gi|743796220	Elaeis guinensins protein.fasta	94123.9	1	0	0	4	0.00016	0.0629
Af_levels_q2016	N5	AFN5_R2	Mudpit_Plate_AFn5_B1_20160412_AFn5_R2_05F_F001	Cluster of PREDICTED: actin-2 [Elaeis guineensis] (gi|743854864)	actin-3-like [Elaeis guineensis]	NP_001306835.1		0	0.993	0	0	8	0.00032	0
Af_levels_q2016	N5	AFN5_R2	Mudpit_Plate_AFn5_B1_20160412_AFn5_R2_05F_F001	Cluster of PREDICTED: glyceraldehyde-3-phosphate dehydrogenase, cytosolic [Elaeis guineensis] (gi|743887549)	PREDICTED: glyceraldehyde-3-phosphate dehydrogenase, cytosolic [Elaeis guineensis]	gi|743887549	Elaeis guinensins protein.fasta	36947.9	1	7	8	31	0.00124	0.712
Af_levels_q2016	N5	AFN5_R2	Mudpit_Plate_AFn5_B1_20160412_AFn5_R2_05F_F001	Cluster of PREDICTED: glutamine synthetase nodule isozyme [Elaeis guineensis] (gi|743883242)	PREDICTED: glutamine synthetase nodule isozyme [Elaeis guineensis]	gi|743883242	Elaeis guinensins protein.fasta	39266.5	0.994	1	1	1	4e-05	0.0449
Af_levels_q2016	N5	AFN5_R2	Mudpit_Plate_AFn5_B1_20160412_AFn5_R2_05F_F001	Cluster of PREDICTED: LOW QUALITY PROTEIN: sucrose synthase 4-like [Elaeis guineensis] (gi|743844527)	PREDICTED: sucrose synthase 4 [Elaeis guineensis]	gi|743784278	Elaeis guinensins protein.fasta	92769.5	0.528	0	0	0	0	0
Af_levels_q2016	N5	AFN5_R2	Mudpit_Plate_AFn5_B1_20160412_AFn5_R2_05F_F001	Cluster of PREDICTED: probable aquaporin TIP1-1 [Elaeis guineensis] (gi|743890980)	PREDICTED: probable aquaporin TIP1-1 [Elaeis guineensis]	gi|743890980	Elaeis guinensins protein.fasta	25784.4	0.99	1	1	1	4e-05	0.064
Af_levels_q2016	N5	AFN5_R2	Mudpit_Plate_AFn5_B1_20160412_AFn5_R2_05F_F001	Cluster of PREDICTED: 14-3-3-like protein isoform X2 [Elaeis guineensis] (gi|743823719)	PREDICTED: 14-3-3-like protein [Elaeis guineensis]	gi|743771755	Elaeis guinensins protein.fasta	29437.4	0.988	1	1	4	0.00016	0.169
Af_levels_q2016	N5	AFN5_R2	Mudpit_Plate_AFn5_B1_20160412_AFn5_R2_05F_F001	Cluster of PREDICTED: pyruvate kinase, cytosolic isozyme-like isoform X3 [Elaeis guineensis] (gi|743878631)	PREDICTED: pyruvate kinase, cytosolic isozyme-like isoform X3 [Elaeis guineensis]	gi|743878631	Elaeis guinensins protein.fasta	49367.4	0.939	0	0	1	4e-05	0.0178
Af_levels_q2016	N5	AFN5_R2	Mudpit_Plate_AFn5_B1_20160412_AFn5_R2_05F_F001	Cluster of PREDICTED: 40S ribosomal protein S18 [Elaeis guineensis] (gi|743824336)	PREDICTED: 40S ribosomal protein S18 [Elaeis guineensis]	gi|743824336,gi|743893307	Elaeis guinensins protein.fasta	17608.2	1	0	0	0	0	0
Af_levels_q2016	N5	AFN5_R2	Mudpit_Plate_AFn5_B1_20160412_AFn5_R2_05F_F001	Cluster of PREDICTED: ATP synthase subunit beta, mitochondrial-like [Elaeis guineensis] (gi|743800698)	PREDICTED: ATP synthase subunit beta, mitochondrial [Elaeis guineensis]	gi|743794377	Elaeis guinensins protein.fasta	59710	0.731	0	0	2	7.99e-05	0.0662
Af_levels_q2016	N5	AFN5_R2	Mudpit_Plate_AFn5_B1_20160412_AFn5_R2_05F_F001	Cluster of PREDICTED: L-ascorbate peroxidase, cytosolic [Elaeis guineensis] (gi|743781660)	PREDICTED: L-ascorbate peroxidase, cytosolic-like [Elaeis guineensis]	gi|743876166	Elaeis guinensins protein.fasta	27386.1	0.836	0	0	2	7.99e-05	0.141
Af_levels_q2016	N5	AFN5_R2	Mudpit_Plate_AFn5_B1_20160412_AFn5_R2_05F_F001	Cluster of PREDICTED: actin-2 [Elaeis guineensis] (gi|743854864)	PREDICTED: actin-like [Elaeis guineensis]	gi|743882617	Elaeis guinensins protein.fasta	41636.5	0.848	0	0	8	0.00032	0.212
Af_levels_q2016	N5	AFN5_R2	Mudpit_Plate_AFn5_B1_20160412_AFn5_R2_05F_F001	Cluster of PREDICTED: uncharacterized protein At4g28440-like [Elaeis guineensis] (gi|743838589)	PREDICTED: uncharacterized protein At4g28440-like [Elaeis guineensis]	gi|743838589,gi|743851056	Elaeis guinensins protein.fasta	15304.3	0.522	0	0	0	0	0
Af_levels_q2016	N5	AFN5_R2	Mudpit_Plate_AFn5_B1_20160412_AFn5_R2_05F_F001	Cluster of PREDICTED: phosphoglycerate kinase, cytosolic isoform X2 [Elaeis guineensis] (gi|743855887)	PREDICTED: phosphoglycerate kinase, cytosolic-like [Elaeis guineensis]	gi|743760381	Elaeis guinensins protein.fasta	50915.7	0.609	0	0	2	7.99e-05	0.0469
Af_levels_q2016	N5	AFN5_R2	Mudpit_Plate_AFn5_B1_20160412_AFn5_R2_05F_F001	Cluster of PREDICTED: phosphoglycerate kinase, cytosolic isoform X2 [Elaeis guineensis] (gi|743855887)	PREDICTED: phosphoglycerate kinase, cytosolic [Elaeis guineensis]	gi|743760379	Elaeis guinensins protein.fasta	42427.4	1	1	2	8	0.00032	0.264
Af_levels_q2016	N5	AFN5_R2	Mudpit_Plate_AFn5_B1_20160412_AFn5_R2_05F_F001	Cluster of PREDICTED: chaperone protein ClpB1 [Elaeis guineensis] (gi|743756256)	PREDICTED: chaperone protein ClpB1-like [Elaeis guineensis]	gi|743796117	Elaeis guinensins protein.fasta	101423	0.281	0	0	0	0	0
Af_levels_q2016	N5	AFN5_R2	Mudpit_Plate_AFn5_B1_20160412_AFn5_R2_05F_F001	Cluster of PREDICTED: enolase 2 [Elaeis guineensis] (gi|743825640)	PREDICTED: enolase 2 [Elaeis guineensis]	gi|743825640	Elaeis guinensins protein.fasta	47787.2	1	3	3	20	0.000799	0.418
Af_levels_q2016	N5	AFN5_R2	Mudpit_Plate_AFn5_B1_20160412_AFn5_R2_05F_F001	Cluster of PREDICTED: 18.1 kDa class I heat shock protein-like [Elaeis guineensis] (gi|743810657)	PREDICTED: 18.1 kDa class I heat shock protein-like [Elaeis guineensis]	gi|743810657	Elaeis guinensins protein.fasta	18137.6	1	1	1	3	0.00012	0.244
Af_levels_q2016	N5	AFN5_R2	Mudpit_Plate_AFn5_B1_20160412_AFn5_R2_05F_F001	Cluster of PREDICTED: histone H2B-like [Elaeis guineensis] (gi|743787390)	PREDICTED: histone H2B.1 [Elaeis guineensis]	gi|743869044	Elaeis guinensins protein.fasta	15524.1	0.098	0	0	1	4e-05	0.078
Af_levels_q2016	N5	AFN5_R2	Mudpit_Plate_AFn5_B1_20160412_AFn5_R2_05F_F001	Cluster of PREDICTED: malate dehydrogenase [Elaeis guineensis] (gi|743780317)	PREDICTED: malate dehydrogenase, cytoplasmic [Elaeis guineensis]	gi|743835732	Elaeis guinensins protein.fasta	35459.4	0.06	0	0	0	0	0
Af_levels_q2016	N5	AFN5_R2	Mudpit_Plate_AFn5_B1_20160412_AFn5_R2_05F_F001	Cluster of PREDICTED: heat shock 70 kDa protein-like [Elaeis guineensis] (gi|743811473)	PREDICTED: heat shock cognate 70 kDa protein 2 [Elaeis guineensis]	gi|743787201	Elaeis guinensins protein.fasta	71183.3	0.785	0	0	9	0.00036	0.136
Af_levels_q2016	N5	AFN5_R2	Mudpit_Plate_AFn5_B1_20160412_AFn5_R2_05F_F001	Cluster of PREDICTED: probable quinone oxidoreductase [Elaeis guineensis] (gi|743778380)	PREDICTED: probable quinone oxidoreductase [Elaeis guineensis]	gi|743778380	Elaeis guinensins protein.fasta	41824.5	0.993	1	1	1	4e-05	0.0308
Af_levels_q2016	N5	AFN5_R2	Mudpit_Plate_AFn5_B1_20160412_AFn5_R2_05F_F001	Cluster of PREDICTED: serine carboxypeptidase-like [Elaeis guineensis] (gi|743780890)	PREDICTED: serine carboxypeptidase-like [Elaeis guineensis]	gi|743780890	Elaeis guinensins protein.fasta	58541.4	0.117	0	0	0	0	0
Af_levels_q2016	N5	AFN5_R2	Mudpit_Plate_AFn5_B1_20160412_AFn5_R2_05F_F001	Cluster of PREDICTED: lipoxygenase homology domain-containing protein 1-like [Elaeis guineensis] (gi|743778359)	PREDICTED: lipoxygenase homology domain-containing protein 1-like [Elaeis guineensis]	gi|743778359	Elaeis guinensins protein.fasta	19495.6	1	1	1	1	4e-05	0.0506
Af_levels_q2016	N5	AFN5_R2	Mudpit_Plate_AFn5_B1_20160412_AFn5_R2_05F_F001	Cluster of PREDICTED: heat shock 70 kDa protein-like [Elaeis guineensis] (gi|743811473)	PREDICTED: heat shock cognate 70 kDa protein 2-like [Elaeis guineensis]	gi|743775991	Elaeis guinensins protein.fasta	71447	1	1	1	13	0.000519	0.202
Af_levels_q2016	N5	AFN5_R2	Mudpit_Plate_AFn5_B1_20160412_AFn5_R2_05F_F001	Cluster of PREDICTED: elongation factor 2-like [Elaeis guineensis] (gi|743796220)	PREDICTED: elongation factor 2 [Elaeis guineensis]	gi|743756117	Elaeis guinensins protein.fasta	94160.2	0.897	0	0	3	0.00012	0.0439
Af_levels_q2016	N5	AFN5_R2	Mudpit_Plate_AFn5_B1_20160412_AFn5_R2_05F_F001	Cluster of PREDICTED: heat shock 70 kDa protein-like [Elaeis guineensis] (gi|743811473)	PREDICTED: heat shock cognate 70 kDa protein 2-like [Elaeis guineensis]	gi|743818520	Elaeis guinensins protein.fasta	70925.4	0.702	0	0	4	0.00016	0.0741
Af_levels_q2016	N5	AFN5_R2	Mudpit_Plate_AFn5_B1_20160412_AFn5_R2_05F_F001	Cluster of PREDICTED: LOW QUALITY PROTEIN: probable mitochondrial-processing peptidase subunit beta [Elaeis guineensis] (gi|743847632)	PREDICTED: LOW QUALITY PROTEIN: probable mitochondrial-processing peptidase subunit beta [Elaeis guineensis]	gi|743847632	Elaeis guinensins protein.fasta	57945.4	0.547	0	0	0	0	0
Af_levels_q2016	N5	AFN5_R2	Mudpit_Plate_AFn5_B1_20160412_AFn5_R2_05F_F001	Cluster of PREDICTED: hypersensitive-induced response protein 1-like [Elaeis guineensis] (gi|743755079)	PREDICTED: hypersensitive-induced response protein 1-like [Elaeis guineensis]	gi|743755079	Elaeis guinensins protein.fasta	31544	0.977	1	1	1	4e-05	0.049
Af_levels_q2016	N5	AFN5_R2	Mudpit_Plate_AFn5_B1_20160412_AFn5_R2_05F_F001	Cluster of elongation factor 1-alpha [Elaeis guineensis] (gi|746816016)	PREDICTED: elongation factor 1-alpha-like [Elaeis guineensis]	gi|743849427,gi|743849431	Elaeis guinensins protein.fasta	49401.3	0.994	1	1	4	0.00016	0.139
Af_levels_q2016	N5	AFN5_R2	Mudpit_Plate_AFn5_B1_20160412_AFn5_R2_05F_F001	Cluster of PREDICTED: polyphenol oxidase, chloroplastic-like [Elaeis guineensis] (gi|743784146)	PREDICTED: polyphenol oxidase, chloroplastic-like [Elaeis guineensis]	gi|743784146	Elaeis guinensins protein.fasta	65992.2	1	1	1	4	0.00016	0.114
Af_levels_q2016	N5	AFN5_R2	Mudpit_Plate_AFn5_B1_20160412_AFn5_R2_05F_F001	Cluster of PREDICTED: 40S ribosomal protein S7 [Elaeis guineensis] (gi|743759313)	PREDICTED: 40S ribosomal protein S7 [Elaeis guineensis]	gi|743759313,gi|743759315,gi|743759317,gi|743759319	Elaeis guinensins protein.fasta	22183.6	0.985	1	1	1	4e-05	0.0785
Af_levels_q2016	N5	AFN5_R2	Mudpit_Plate_AFn5_B1_20160412_AFn5_R2_05F_F001	Cluster of PREDICTED: glyceraldehyde-3-phosphate dehydrogenase, cytosolic [Elaeis guineensis] (gi|743887549)	PREDICTED: glyceraldehyde-3-phosphate dehydrogenase 2, cytosolic-like [Elaeis guineensis]	gi|743893211	Elaeis guinensins protein.fasta	36699.2	1	3	3	19	0.000759	0.57
Af_levels_q2016	N5	AFN5_R2	Mudpit_Plate_AFn5_B1_20160412_AFn5_R2_05F_F001	Cluster of PREDICTED: fibrous sheath CABYR-binding protein-like [Elaeis guineensis] (gi|743878506)	PREDICTED: fibrous sheath CABYR-binding protein-like [Elaeis guineensis]	gi|743878506	Elaeis guinensins protein.fasta	15934.8	1	4	5	5	0.0002	0.355
Af_levels_q2016	N5	AFN5_R2	Mudpit_Plate_AFn5_B1_20160412_AFn5_R2_05F_F001	Cluster of PREDICTED: probable glutathione S-transferase GSTF1 [Elaeis guineensis] (gi|743865392)	PREDICTED: probable glutathione S-transferase GSTF1 [Elaeis guineensis]	gi|743865392	Elaeis guinensins protein.fasta	23718.3	0.956	0	0	0	0	0
Af_levels_q2016	N5	AFN5_R2	Mudpit_Plate_AFn5_B1_20160412_AFn5_R2_05F_F001	Cluster of PREDICTED: thaumatin-like protein 1b [Elaeis guineensis] (gi|743826113)	PREDICTED: thaumatin-like protein 1b [Elaeis guineensis]	gi|743826113	Elaeis guinensins protein.fasta	25246.3	1	2	2	2	7.99e-05	0.0415
Af_levels_q2016	N5	AFN5_R2	Mudpit_Plate_AFn5_B1_20160412_AFn5_R2_05F_F001	Cluster of PREDICTED: peptidyl-prolyl cis-trans isomerase CYP19-1 [Elaeis guineensis] (gi|743855207)	PREDICTED: peptidyl-prolyl cis-trans isomerase CYP19-1 [Elaeis guineensis]	gi|743855207	Elaeis guinensins protein.fasta	18170.2	1	2	3	3	0.00012	0.237
Af_levels_q2016	N5	AFN5_R2	Mudpit_Plate_AFn5_B1_20160412_AFn5_R2_05F_F001	Cluster of PREDICTED: glucan endo-1,3-beta-glucosidase-like [Elaeis guineensis] (gi|743785384)	PREDICTED: glucan endo-1,3-beta-glucosidase-like [Elaeis guineensis]	gi|743785384	Elaeis guinensins protein.fasta	36161.8	1	3	3	5	0.0002	0.227
Af_levels_q2016	N5	AFN5_R2	Mudpit_Plate_AFn5_B1_20160412_AFn5_R2_05F_F001	Cluster of PREDICTED: LOW QUALITY PROTEIN: sucrose synthase 4-like [Elaeis guineensis] (gi|743844527)	PREDICTED: LOW QUALITY PROTEIN: sucrose synthase 4-like [Elaeis guineensis]	gi|743844527	Elaeis guinensins protein.fasta	92739.5	0.93	0	0	0	0	0
Af_levels_q2016	N5	AFN5_R2	Mudpit_Plate_AFn5_B1_20160412_AFn5_R2_05F_F001	Cluster of PREDICTED: 14-3-3-like protein isoform X2 [Elaeis guineensis] (gi|743823719)	PREDICTED: 14-3-3-like protein isoform X2 [Elaeis guineensis]	gi|743823719	Elaeis guinensins protein.fasta	23374.3	1	2	2	4	0.00016	0.213
Af_levels_q2016	N5	AFN5_R2	Mudpit_Plate_AFn5_B1_20160412_AFn5_R2_05F_F001	Cluster of PREDICTED: chaperone protein ClpB1 [Elaeis guineensis] (gi|743756256)	PREDICTED: chaperone protein ClpB1 [Elaeis guineensis]	gi|743756256	Elaeis guinensins protein.fasta	101264	0.957	0	0	0	0	0
Af_levels_q2016	N5	AFN5_R2	Mudpit_Plate_AFn5_B1_20160412_AFn5_R2_05F_F001	Cluster of PREDICTED: uncharacterized protein LOC105044905 [Elaeis guineensis] (gi|743782982)	PREDICTED: uncharacterized protein LOC105044905 [Elaeis guineensis]	gi|743782982	Elaeis guinensins protein.fasta	30019.7	0.981	1	1	1	4e-05	0.056
Af_levels_q2016	N5	AFN5_R2	Mudpit_Plate_AFn5_B1_20160412_AFn5_R2_05F_F001	Cluster of PREDICTED: LOW QUALITY PROTEIN: 2,3-bisphosphoglycerate-independent phosphoglycerate mutase-like [Elaeis guineensis] (gi|743843487)	PREDICTED: 2,3-bisphosphoglycerate-independent phosphoglycerate mutase-like [Elaeis guineensis]	gi|743819065	Elaeis guinensins protein.fasta	60848.2	0.113	0	0	0	0	0
Af_levels_q2016	N5	AFN5_R2	Mudpit_Plate_AFn5_B1_20160412_AFn5_R2_05F_F001	Cluster of PREDICTED: EG45-like domain containing protein [Elaeis guineensis] (gi|743802277)	PREDICTED: EG45-like domain containing protein [Elaeis guineensis]	gi|743802277	Elaeis guinensins protein.fasta	13908.9	0.999	1	1	1	4e-05	0.162
Af_levels_q2016	N5	AFN5_R2	Mudpit_Plate_AFn5_B1_20160412_AFn5_R2_05F_F001	Cluster of PREDICTED: 40S ribosomal protein SA-like [Elaeis guineensis] (gi|743850342)	PREDICTED: 40S ribosomal protein SA-like [Elaeis guineensis]	gi|743850342	Elaeis guinensins protein.fasta	31552.7	0.972	1	1	1	4e-05	0.045
Af_levels_q2016	N5	AFN5_R2	Mudpit_Plate_AFn5_B1_20160412_AFn5_R2_05F_F001	Cluster of PREDICTED: pyruvate kinase, cytosolic isozyme-like isoform X3 [Elaeis guineensis] (gi|743878631)	PREDICTED: pyruvate kinase, cytosolic isozyme-like [Elaeis guineensis]	gi|743763988	Elaeis guinensins protein.fasta	57562.1	0.933	0	0	2	7.99e-05	0.0417
Af_levels_q2016	N5	AFN5_R2	Mudpit_Plate_AFn5_B1_20160412_AFn5_R2_05F_F001	Cluster of PREDICTED: superoxide dismutase [Cu-Zn], chloroplastic [Elaeis guineensis] (gi|743852970)	PREDICTED: superoxide dismutase [Cu-Zn], chloroplastic [Elaeis guineensis]	gi|743852970	Elaeis guinensins protein.fasta	22553.7	1	2	2	2	7.99e-05	0.259
Af_levels_q2016	N5	AFN5_R2	Mudpit_Plate_AFn5_B1_20160412_AFn5_R2_05F_F001	Cluster of PREDICTED: glutathione S-transferase F10-like [Elaeis guineensis] (gi|743862283)	PREDICTED: glutathione S-transferase F10-like [Elaeis guineensis]	gi|743862283	Elaeis guinensins protein.fasta	25478.4	0.992	1	1	1	4e-05	0.0362
Af_levels_q2016	N5	AFN5_R2	Mudpit_Plate_AFn5_B1_20160412_AFn5_R2_05F_F001	Cluster of PREDICTED: S-formylglutathione hydrolase [Elaeis guineensis] (gi|743845757)	PREDICTED: S-formylglutathione hydrolase [Elaeis guineensis]	gi|743845757	Elaeis guinensins protein.fasta	31630.2	0.105	0	0	0	0	0
Af_levels_q2016	N5	AFN5_R2	Mudpit_Plate_AFn5_B1_20160412_AFn5_R2_05F_F001	Cluster of PREDICTED: LOW QUALITY PROTEIN: aspartic proteinase oryzasin-1-like [Elaeis guineensis] (gi|743794899)	PREDICTED: LOW QUALITY PROTEIN: aspartic proteinase oryzasin-1-like [Elaeis guineensis]	gi|743794899	Elaeis guinensins protein.fasta	58817.9	0.961	1	1	1	4e-05	0.0403
Af_levels_q2016	N5	AFN5_R2	Mudpit_Plate_AFn5_B1_20160412_AFn5_R2_05F_F001	Cluster of PREDICTED: DEAD-box ATP-dependent RNA helicase 37-like [Elaeis guineensis] (gi|743791122)	PREDICTED: DEAD-box ATP-dependent RNA helicase 37-like [Elaeis guineensis]	gi|743791122	Elaeis guinensins protein.fasta	67150.8	0.961	1	1	1	4e-05	0.0543
Af_levels_q2016	N5	AFN5_R2	Mudpit_Plate_AFn5_B1_20160412_AFn5_R2_05F_F001	Cluster of PREDICTED: fructose-bisphosphate aldolase cytoplasmic isozyme [Elaeis guineensis] (gi|743806034)	PREDICTED: fructose-bisphosphate aldolase cytoplasmic isozyme-like [Elaeis guineensis]	gi|743822486	Elaeis guinensins protein.fasta	46057.8	0.999	1	1	5	0.0002	0.174
Af_levels_q2016	N5	AFN5_R2	Mudpit_Plate_AFn5_B1_20160412_AFn5_R2_05F_F001	Cluster of PREDICTED: cationic peroxidase 1-like [Elaeis guineensis] (gi|743782272)	PREDICTED: cationic peroxidase 1-like [Elaeis guineensis]	gi|743782272	Elaeis guinensins protein.fasta	33920.7	0.41	0	0	0	0	0
Af_levels_q2016	N5	AFN5_R2	Mudpit_Plate_AFn5_B1_20160412_AFn5_R2_05F_F001	Cluster of PREDICTED: L-ascorbate peroxidase, cytosolic [Elaeis guineensis] (gi|743781660)	PREDICTED: L-ascorbate peroxidase, cytosolic [Elaeis guineensis]	gi|743781660	Elaeis guinensins protein.fasta	27322	0.978	0	0	2	7.99e-05	0.141
Af_levels_q2016	N5	AFN5_R2	Mudpit_Plate_AFn5_B1_20160412_AFn5_R2_05F_F001	Cluster of PREDICTED: patellin-3-like isoform X2 [Elaeis guineensis] (gi|743882426)	PREDICTED: patellin-3-like isoform X2 [Elaeis guineensis]	gi|743882426	Elaeis guinensins protein.fasta	64537.2	1	3	3	5	0.0002	0.138
Af_levels_q2016	N5	AFN5_R2	Mudpit_Plate_AFn5_B1_20160412_AFn5_R2_05F_F001	Cluster of elongation factor 1-alpha [Elaeis guineensis] (gi|746816016)	elongation factor 1-alpha [Elaeis guineensis]	gi|746816016	Elaeis guinensins protein.fasta	49325.1	0.963	0	0	3	0.00012	0.094
Af_levels_q2016	N5	AFN5_R2	Mudpit_Plate_AFn5_B1_20160412_AFn5_R2_05F_F001	Cluster of PREDICTED: HMG-Y-related protein A-like [Elaeis guineensis] (gi|743823679)	PREDICTED: HMG-Y-related protein A-like [Elaeis guineensis]	gi|743823679	Elaeis guinensins protein.fasta	18867.8	0.062	0	0	1	4e-05	0.128
Af_levels_q2016	N5	AFN5_R2	Mudpit_Plate_AFn5_B1_20160412_AFn5_R2_05F_F001	Cluster of PREDICTED: enolase 2 [Elaeis guineensis] (gi|743825640)	PREDICTED: enolase 2-like [Elaeis guineensis]	gi|743888539	Elaeis guinensins protein.fasta	21810.6	0.619	0	0	10	0.0004	0.508
Af_levels_q2016	N5	AFN5_R2	Mudpit_Plate_AFn5_B1_20160412_AFn5_R2_05F_F001	Cluster of PREDICTED: actin-2 [Elaeis guineensis] (gi|743854864)	PREDICTED: actin-2 [Elaeis guineensis]	gi|743805211	Elaeis guinensins protein.fasta	41677.5	0.996	0	0	8	0.00032	0.212
Af_levels_q2016	N5	AFN5_R2	Mudpit_Plate_AFn5_B1_20160412_AFn5_R2_05F_F001	Cluster of PREDICTED: phosphoenolpyruvate carboxylase 2-like [Elaeis guineensis] (gi|743799873)	PREDICTED: phosphoenolpyruvate carboxylase, housekeeping isozyme-like [Elaeis guineensis]	gi|743770464	Elaeis guinensins protein.fasta	110167	1	3	3	7	0.00028	0.116
Af_levels_q2016	N5	AFN5_R2	Mudpit_Plate_AFn5_B1_20160412_AFn5_R2_05F_F001	Cluster of PREDICTED: basic blue protein-like [Elaeis guineensis] (gi|743869516)	PREDICTED: basic blue protein-like [Elaeis guineensis]	gi|743869516	Elaeis guinensins protein.fasta	13158	0.714	1	1	1	4e-05	0.143
Af_levels_q2016	N5	AFN5_R2	Mudpit_Plate_AFn5_B1_20160412_AFn5_R2_05F_F001	Cluster of PREDICTED: cationic peroxidase SPC4-like [Elaeis guineensis] (gi|743817476)	PREDICTED: peroxidase 12-like, partial [Elaeis guineensis]	gi|743890051	Elaeis guinensins protein.fasta	23142.8	0.885	0	0	3	0.00012	0.202
Af_levels_q2016	N5	AFN5_R2	Mudpit_Plate_AFn5_B1_20160412_AFn5_R2_05F_F001	Cluster of PREDICTED: elongation factor 1-beta-like [Elaeis guineensis] (gi|743785253)	PREDICTED: elongation factor 1-beta-like [Elaeis guineensis]	gi|743785253	Elaeis guinensins protein.fasta	24222	0.076	0	0	1	4e-05	0.0402
Af_levels_q2016	N5	AFN5_R2	Mudpit_Plate_AFn5_B1_20160412_AFn5_R2_05F_F001	Cluster of PREDICTED: 60S ribosomal protein L4 [Elaeis guineensis] (gi|743791713)	PREDICTED: 60S ribosomal protein L4 [Elaeis guineensis]	gi|743791713	Elaeis guinensins protein.fasta	45241.7	1	0	0	1	4e-05	0.0319
Af_levels_q2016	N5	AFN5_R2	Mudpit_Plate_AFn5_B1_20160412_AFn5_R2_05F_F001	Cluster of elongation factor 1-alpha [Elaeis guineensis] (gi|746816016)	PREDICTED: elongation factor 1-alpha [Elaeis guineensis]	gi|743887945	Elaeis guinensins protein.fasta	49356.1	0.999	1	1	4	0.00016	0.139
Af_levels_q2016	N5	AFN5_R2	Mudpit_Plate_AFn5_B1_20160412_AFn5_R2_05F_F001	Cluster of PREDICTED: skin secretory protein xP2-like [Elaeis guineensis] (gi|743886010)	PREDICTED: skin secretory protein xP2-like [Elaeis guineensis]	gi|743886010	Elaeis guinensins protein.fasta	17108.4	1	2	2	2	7.99e-05	0.281
Af_levels_q2016	N5	AFN5_R2	Mudpit_Plate_AFn5_B1_20160412_AFn5_R2_05F_F001	Cluster of PREDICTED: betaine aldehyde dehydrogenase 2-like [Elaeis guineensis] (gi|743766392)	PREDICTED: betaine aldehyde dehydrogenase 2-like [Elaeis guineensis]	gi|743766392	Elaeis guinensins protein.fasta	55126.3	0.565	0	0	0	0	0
Af_levels_q2016	N5	AFN5_R2	Mudpit_Plate_AFn5_B1_20160412_AFn5_R2_05F_F001	Cluster of PREDICTED: heat shock protein 83 [Elaeis guineensis] (gi|743854814)	PREDICTED: heat shock protein 83-like [Elaeis guineensis]	gi|743831242	Elaeis guinensins protein.fasta	80839.3	0.056	0	0	0	0	0
Af_levels_q2016	N5	AFN5_R2	Mudpit_Plate_AFn5_B1_20160412_AFn5_R2_05F_F001	Cluster of PREDICTED: 40S ribosomal protein S17-like [Elaeis guineensis] (gi|743829063)	PREDICTED: 40S ribosomal protein S17-like [Elaeis guineensis]	gi|743829063	Elaeis guinensins protein.fasta	16154.3	0.418	1	1	1	4e-05	0.142
Af_levels_q2016	N5	AFN5_R2	Mudpit_Plate_AFn5_B1_20160412_AFn5_R2_05F_F001	Cluster of PREDICTED: eukaryotic initiation factor 4A-3-like [Elaeis guineensis] (gi|743852046)	PREDICTED: eukaryotic initiation factor 4A-3-like [Elaeis guineensis]	gi|743852046	Elaeis guinensins protein.fasta	46203.4	0.999	1	1	2	7.99e-05	0.0587
Af_levels_q2016	N5	AFN5_R2	Mudpit_Plate_AFn5_B1_20160412_AFn5_R2_05F_F001	Cluster of PREDICTED: triosephosphate isomerase, cytosolic isoform X2 [Elaeis guineensis] (gi|743787029)	PREDICTED: triosephosphate isomerase, cytosolic isoform X2 [Elaeis guineensis]	gi|743787029	Elaeis guinensins protein.fasta	23040.9	1	0	0	4	0.00016	0.18
Af_levels_q2016	N5	AFN5_R2	Mudpit_Plate_AFn5_B1_20160412_AFn5_R2_05F_F001	Cluster of PREDICTED: HMG-Y-related protein A-like [Elaeis guineensis] (gi|743802615)	PREDICTED: HMG-Y-related protein A-like [Elaeis guineensis]	gi|743802615	Elaeis guinensins protein.fasta	30450.6	0.992	1	1	1	4e-05	0.0655
Af_levels_q2016	N5	AFN5_R2	Mudpit_Plate_AFn5_B1_20160412_AFn5_R2_05F_F001	Cluster of PREDICTED: subtilisin-like protease SBT3.5 [Elaeis guineensis] (gi|743829002)	PREDICTED: subtilisin-like protease SBT3.5 [Elaeis guineensis]	gi|743829007	Elaeis guinensins protein.fasta	73343.3	1	1	1	3	0.00012	0.0615
Af_levels_q2016	N5	AFN5_R2	Mudpit_Plate_AFn5_B1_20160412_AFn5_R2_05F_F001	Cluster of PREDICTED: subtilisin-like protease SBT3.5 [Elaeis guineensis] (gi|743829002)	PREDICTED: subtilisin-like protease SBT3.5 [Elaeis guineensis]	gi|743829002	Elaeis guinensins protein.fasta	73402.2	1	3	3	5	0.0002	0.116
Af_levels_q2016	N5	AFN5_R2	Mudpit_Plate_AFn5_B1_20160412_AFn5_R2_05F_F001	Cluster of PREDICTED: nitrile-specifier protein 5 isoform X3 [Elaeis guineensis] (gi|743858107)	PREDICTED: nitrile-specifier protein 5 isoform X3 [Elaeis guineensis]	gi|743858107	Elaeis guinensins protein.fasta	35140.8	0.999	1	1	1	4e-05	0.0431
Af_levels_q2016	N5	AFN5_R2	Mudpit_Plate_AFn5_B1_20160412_AFn5_R2_05F_F001	Cluster of PREDICTED: protein P21-like [Elaeis guineensis] (gi|743891233)	PREDICTED: protein P21-like [Elaeis guineensis]	gi|743891233	Elaeis guinensins protein.fasta	24192.5	0.998	1	1	1	4e-05	0.185
Af_levels_q2016	N5	AFN5_R2	Mudpit_Plate_AFn5_B1_20160412_AFn5_R2_05F_F001	Cluster of PREDICTED: probable aldo-keto reductase 2 [Elaeis guineensis] (gi|743814040)	PREDICTED: probable aldo-keto reductase 2 [Elaeis guineensis]	gi|743814040	Elaeis guinensins protein.fasta	37708.8	0.063	0	0	0	0	0
Af_levels_q2016	N5	AFN5_R2	Mudpit_Plate_AFn5_B1_20160412_AFn5_R2_05F_F001	Cluster of PREDICTED: malate dehydrogenase [Elaeis guineensis] (gi|743780317)	PREDICTED: malate dehydrogenase [Elaeis guineensis]	gi|743780317	Elaeis guinensins protein.fasta	35590.1	0.087	0	0	0	0	0
Af_levels_q2016	N5	AFN5_R2	Mudpit_Plate_AFn5_B1_20160412_AFn5_R2_05F_F001	Cluster of PREDICTED: DNA-damage-repair/toleration protein DRT102-like [Elaeis guineensis] (gi|743794098)	PREDICTED: DNA-damage-repair/toleration protein DRT102-like [Elaeis guineensis]	gi|743794098	Elaeis guinensins protein.fasta	33688.3	0.686	0	0	0	0	0
Af_levels_q2016	N5	AFN5_R2	Mudpit_Plate_AFn5_B1_20160412_AFn5_R2_05F_F001	Cluster of PREDICTED: formate dehydrogenase, mitochondrial [Elaeis guineensis] (gi|743838587)	PREDICTED: formate dehydrogenase, mitochondrial [Elaeis guineensis]	gi|743838587	Elaeis guinensins protein.fasta	41171.9	0.396	0	0	0	0	0
Af_levels_q2016	N5	AFN5_R2	Mudpit_Plate_AFn5_B1_20160412_AFn5_R2_05F_F001	Cluster of PREDICTED: phospholipase D alpha 1-like [Elaeis guineensis] (gi|743798351)	PREDICTED: phospholipase D alpha 1-like [Elaeis guineensis]	gi|743798351	Elaeis guinensins protein.fasta	91485	0.604	0	0	0	0	0
Af_levels_q2016	N5	AFN5_R2	Mudpit_Plate_AFn5_B1_20160412_AFn5_R2_05F_F001	Cluster of PREDICTED: uncharacterized protein LOC105037336 [Elaeis guineensis] (gi|743763116)	PREDICTED: uncharacterized protein LOC105037336 [Elaeis guineensis]	gi|743763116	Elaeis guinensins protein.fasta	76586.3	1	10	10	10	0.0004	0.198
Af_levels_q2016	N5	AFN5_R2	Mudpit_Plate_AFn5_B1_20160412_AFn5_R2_05F_F001	Cluster of PREDICTED: phosphoenolpyruvate carboxylase 2-like [Elaeis guineensis] (gi|743799873)	PREDICTED: phosphoenolpyruvate carboxylase 2 [Elaeis guineensis]	gi|743795961	Elaeis guinensins protein.fasta	110274	0.994	0	0	6	0.00024	0.102
Af_levels_q2016	N5	AFN5_R2	Mudpit_Plate_AFn5_B1_20160412_AFn5_R2_05F_F001	Cluster of PREDICTED: hypersensitive-induced response protein 1-like [Elaeis guineensis] (gi|743755079)	PREDICTED: hypersensitive-induced response protein 1-like [Elaeis guineensis]	gi|743797758	Elaeis guinensins protein.fasta	31599.1	0.722	0	0	0	0	0
Af_levels_q2016	N5	AFN5_R2	Mudpit_Plate_AFn5_B1_20160412_AFn5_R2_05F_F001	Cluster of PREDICTED: peroxidase 5-like [Elaeis guineensis] (gi|743768886)	PREDICTED: peroxidase 5-like [Elaeis guineensis]	gi|743768886	Elaeis guinensins protein.fasta	35950.6	1	7	8	10	0.0004	0.316
Af_levels_q2016	N5	AFN5_R2	Mudpit_Plate_AFn5_B1_20160412_AFn5_R2_05F_F001	Cluster of PREDICTED: UTP--glucose-1-phosphate uridylyltransferase [Elaeis guineensis] (gi|743833726)	PREDICTED: UTP--glucose-1-phosphate uridylyltransferase [Elaeis guineensis]	gi|743833726	Elaeis guinensins protein.fasta	51892.5	1	2	2	2	7.99e-05	0.0955
Af_levels_q2016	N5	AFN5_R2	Mudpit_Plate_AFn5_B1_20160412_AFn5_R2_05F_F001	Cluster of PREDICTED: fructose-bisphosphate aldolase cytoplasmic isozyme [Elaeis guineensis] (gi|743806034)	PREDICTED: fructose-bisphosphate aldolase cytoplasmic isozyme [Elaeis guineensis]	gi|743806034	Elaeis guinensins protein.fasta	38601.8	1	2	2	6	0.00024	0.237
Af_levels_q2016	N5	AFN5_R2	Mudpit_Plate_AFn5_B1_20160412_AFn5_R2_05F_F001	Cluster of PREDICTED: phosphoenolpyruvate carboxylase 2-like [Elaeis guineensis] (gi|743799873)	PREDICTED: phosphoenolpyruvate carboxylase 2-like [Elaeis guineensis]	gi|743799873	Elaeis guinensins protein.fasta	110055	1	2	2	5	0.0002	0.117
Af_levels_q2016	N5	AFN5_R2	Mudpit_Plate_AFn5_B1_20160412_AFn5_R2_05F_F001	Cluster of catalase isozyme 2 [Elaeis guineensis] (NP_001306842.1)	catalase isozyme 2 [Elaeis guineensis]	NP_001306842.1		0	1	4	4	8	0.00032	0
Af_levels_q2016	N5	AFN5_R2	Mudpit_Plate_AFn5_B1_20160412_AFn5_R2_05F_F001	Cluster of PREDICTED: triosephosphate isomerase, cytosolic-like [Elaeis guineensis] (gi|743841772)	PREDICTED: triosephosphate isomerase, cytosolic-like [Elaeis guineensis]	gi|743841772	Elaeis guinensins protein.fasta	27219.4	1	1	1	3	0.00012	0.15
Af_levels_q2016	N5	AFN5_R2	Mudpit_Plate_AFn5_B1_20160412_AFn5_R2_05F_F001	Cluster of PREDICTED: uncharacterized protein LOC105050582 [Elaeis guineensis] (gi|743810712)	PREDICTED: uncharacterized protein LOC105050582 [Elaeis guineensis]	gi|743810712	Elaeis guinensins protein.fasta	110085	1	10	11	11	0.00044	0.0949
Af_levels_q2016	N5	AFN5_R2	Mudpit_Plate_AFn5_B1_20160412_AFn5_R2_05F_F001	Cluster of PREDICTED: phosphoglycerate kinase, cytosolic isoform X2 [Elaeis guineensis] (gi|743855887)	PREDICTED: phosphoglycerate kinase, cytosolic isoform X2 [Elaeis guineensis]	gi|743855887	Elaeis guinensins protein.fasta	42329.4	1	0	0	6	0.00024	0.222
Af_levels_q2016	N5	AFN5_R3	Mudpit_Plate_AFn5_C1_20160412_AFn5_R3_05F_F001	Cluster of PREDICTED: pyruvate kinase, cytosolic isozyme-like isoform X3 [Elaeis guineensis] (gi|743878631)	PREDICTED: pyruvate kinase, cytosolic isozyme-like [Elaeis guineensis]	gi|743882283	Elaeis guinensins protein.fasta	47751.8	0.969	0	0	2	0.000105	0.0571
Af_levels_q2016	N5	AFN5_R3	Mudpit_Plate_AFn5_C1_20160412_AFn5_R3_05F_F001	Cluster of PREDICTED: eukaryotic initiation factor 4A-3-like [Elaeis guineensis] (gi|743852046)	PREDICTED: eukaryotic initiation factor 4A-3-like [Elaeis guineensis]	gi|743852046	Elaeis guinensins protein.fasta	46203.4	0.997	0	0	2	0.000105	0.0611
Af_levels_q2016	N5	AFN5_R3	Mudpit_Plate_AFn5_C1_20160412_AFn5_R3_05F_F001	Cluster of PREDICTED: superoxide dismutase [Cu-Zn], chloroplastic [Elaeis guineensis] (gi|743852970)	PREDICTED: superoxide dismutase [Cu-Zn], chloroplastic [Elaeis guineensis]	gi|743852970	Elaeis guinensins protein.fasta	22553.7	0.92	0	0	0	0	0
Af_levels_q2016	N5	AFN5_R3	Mudpit_Plate_AFn5_C1_20160412_AFn5_R3_05F_F001	Cluster of PREDICTED: ATP synthase subunit beta, mitochondrial-like [Elaeis guineensis] (gi|743800698)	PREDICTED: ATP synthase subunit beta, mitochondrial [Elaeis guineensis]	gi|743794377	Elaeis guinensins protein.fasta	59710	0.828	0	0	4	0.000209	0.116
Af_levels_q2016	N5	AFN5_R3	Mudpit_Plate_AFn5_C1_20160412_AFn5_R3_05F_F001	Cluster of PREDICTED: actin-2 [Elaeis guineensis] (gi|743854864)	PREDICTED: actin-2 [Elaeis guineensis]	gi|743854864	Elaeis guinensins protein.fasta	41646.7	0.993	1	1	4	0.000209	0.199
Af_levels_q2016	N5	AFN5_R3	Mudpit_Plate_AFn5_C1_20160412_AFn5_R3_05F_F001	Cluster of PREDICTED: glucan endo-1,3-beta-glucosidase-like [Elaeis guineensis] (gi|743785384)	PREDICTED: glucan endo-1,3-beta-glucosidase-like [Elaeis guineensis]	gi|743875093	Elaeis guinensins protein.fasta	36217.4	0.928	0	0	2	0.000105	0.0944
Af_levels_q2016	N5	AFN5_R3	Mudpit_Plate_AFn5_C1_20160412_AFn5_R3_05F_F001	Cluster of PREDICTED: protein P21-like [Elaeis guineensis] (gi|743891233)	PREDICTED: protein P21-like [Elaeis guineensis]	gi|743891233	Elaeis guinensins protein.fasta	24192.5	1	1	1	1	5.23e-05	0.185
Af_levels_q2016	N5	AFN5_R3	Mudpit_Plate_AFn5_C1_20160412_AFn5_R3_05F_F001	Cluster of PREDICTED: heat shock 70 kDa protein-like [Elaeis guineensis] (gi|743811473)	PREDICTED: heat shock 70 kDa protein-like [Elaeis guineensis]	gi|743811473	Elaeis guinensins protein.fasta	70866.6	1	1	1	5	0.000262	0.0773
Af_levels_q2016	N5	AFN5_R3	Mudpit_Plate_AFn5_C1_20160412_AFn5_R3_05F_F001	Cluster of catalase isozyme 2 [Elaeis guineensis] (NP_001306842.1)	PREDICTED: catalase isozyme B [Elaeis guineensis]	gi|743855451	Elaeis guinensins protein.fasta	56836.4	0.563	0	0	4	0.000209	0.0854
Af_levels_q2016	N5	AFN5_R3	Mudpit_Plate_AFn5_C1_20160412_AFn5_R3_05F_F001	Cluster of PREDICTED: serine carboxypeptidase-like [Elaeis guineensis] (gi|743780890)	PREDICTED: serine carboxypeptidase-like [Elaeis guineensis]	gi|743780890	Elaeis guinensins protein.fasta	58541.4	0.995	1	1	1	5.23e-05	0.0268
Af_levels_q2016	N5	AFN5_R3	Mudpit_Plate_AFn5_C1_20160412_AFn5_R3_05F_F001	Cluster of histone H3 [Elaeis guineensis] (gi|192910840)	histone H3 [Elaeis guineensis]	gi|192910840,gi|192910874,gi|743849702,gi|743854553,gi|743884057	Elaeis guinensins protein.fasta	15406.8	0.999	1	1	1	5.23e-05	0.0809
Af_levels_q2016	N5	AFN5_R3	Mudpit_Plate_AFn5_C1_20160412_AFn5_R3_05F_F001	Cluster of PREDICTED: glucan endo-1,3-beta-glucosidase-like [Elaeis guineensis] (gi|743785384)	PREDICTED: glucan endo-1,3-beta-glucosidase-like [Elaeis guineensis]	gi|743785384	Elaeis guinensins protein.fasta	36161.8	1	5	5	7	0.000366	0.333
Af_levels_q2016	N5	AFN5_R3	Mudpit_Plate_AFn5_C1_20160412_AFn5_R3_05F_F001	Cluster of PREDICTED: ATP synthase subunit beta, mitochondrial-like [Elaeis guineensis] (gi|743800698)	PREDICTED: ATP synthase subunit beta, mitochondrial-like [Elaeis guineensis]	gi|743800698	Elaeis guinensins protein.fasta	59612.9	0.99	0	0	4	0.000209	0.117
Af_levels_q2016	N5	AFN5_R3	Mudpit_Plate_AFn5_C1_20160412_AFn5_R3_05F_F001	Cluster of PREDICTED: heat shock 70 kDa protein-like [Elaeis guineensis] (gi|743811473)	PREDICTED: probable mediator of RNA polymerase II transcription subunit 37c, partial [Elaeis guineensis]	gi|743893011	Elaeis guinensins protein.fasta	26085	0.084	0	0	1	5.23e-05	0.0462
Af_levels_q2016	N5	AFN5_R3	Mudpit_Plate_AFn5_C1_20160412_AFn5_R3_05F_F001	Cluster of PREDICTED: chaperone protein ClpB1 [Elaeis guineensis] (gi|743756256)	PREDICTED: chaperone protein ClpB1 [Elaeis guineensis]	gi|743756256	Elaeis guinensins protein.fasta	101264	0.552	0	0	0	0	0
Af_levels_q2016	N5	AFN5_R3	Mudpit_Plate_AFn5_C1_20160412_AFn5_R3_05F_F001	Cluster of PREDICTED: ubiquitin-NEDD8-like protein RUB2 [Elaeis guineensis] (gi|743873612)	PREDICTED: ubiquitin-NEDD8-like protein RUB2 [Elaeis guineensis]	gi|743873612,gi|743873616,gi|743878745	Elaeis guinensins protein.fasta	17096.6	0.377	0	0	0	0	0
Af_levels_q2016	N5	AFN5_R3	Mudpit_Plate_AFn5_C1_20160412_AFn5_R3_05F_F001	Cluster of PREDICTED: proteasome subunit alpha type-1-like [Elaeis guineensis] (gi|743851306)	PREDICTED: proteasome subunit alpha type-1-like [Elaeis guineensis]	gi|743851298,gi|743851302,gi|743851306	Elaeis guinensins protein.fasta	28909.5	0.95	1	1	1	5.23e-05	0.0458
Af_levels_q2016	N5	AFN5_R3	Mudpit_Plate_AFn5_C1_20160412_AFn5_R3_05F_F001	Cluster of PREDICTED: aspartate aminotransferase, cytoplasmic [Elaeis guineensis] (gi|743757121)	PREDICTED: aspartate aminotransferase, cytoplasmic [Elaeis guineensis]	gi|743757121	Elaeis guinensins protein.fasta	50500.6	0.619	0	0	0	0	0
Af_levels_q2016	N5	AFN5_R3	Mudpit_Plate_AFn5_C1_20160412_AFn5_R3_05F_F001	Cluster of PREDICTED: succinate dehydrogenase [ubiquinone] flavoprotein subunit, mitochondrial-like [Elaeis guineensis] (gi|743857064)	PREDICTED: succinate dehydrogenase [ubiquinone] flavoprotein subunit, mitochondrial-like [Elaeis guineensis]	gi|743857064	Elaeis guinensins protein.fasta	69767	0.919	0	0	0	0	0
Af_levels_q2016	N5	AFN5_R3	Mudpit_Plate_AFn5_C1_20160412_AFn5_R3_05F_F001	Cluster of PREDICTED: patellin-3-like [Elaeis guineensis] (gi|743764635)	PREDICTED: patellin-3-like [Elaeis guineensis]	gi|743764635	Elaeis guinensins protein.fasta	61349.6	0.954	0	0	2	0.000105	0.0412
Af_levels_q2016	N5	AFN5_R3	Mudpit_Plate_AFn5_C1_20160412_AFn5_R3_05F_F001	Cluster of PREDICTED: 40S ribosomal protein S18 [Elaeis guineensis] (gi|743824336)	PREDICTED: 40S ribosomal protein S18 [Elaeis guineensis]	gi|743824336,gi|743893307	Elaeis guinensins protein.fasta	17608.2	1	1	1	1	5.23e-05	0.0789
Af_levels_q2016	N5	AFN5_R3	Mudpit_Plate_AFn5_C1_20160412_AFn5_R3_05F_F001	Cluster of PREDICTED: peptidyl-prolyl cis-trans isomerase CYP19-1 [Elaeis guineensis] (gi|743855207)	PREDICTED: peptidyl-prolyl cis-trans isomerase CYP19-1 [Elaeis guineensis]	gi|743855207	Elaeis guinensins protein.fasta	18170.2	1	1	1	1	5.23e-05	0.0694
Af_levels_q2016	N5	AFN5_R3	Mudpit_Plate_AFn5_C1_20160412_AFn5_R3_05F_F001	Cluster of PREDICTED: mitochondrial outer membrane protein porin 1-like [Elaeis guineensis] (gi|743797749)	PREDICTED: mitochondrial outer membrane protein porin 1-like [Elaeis guineensis]	gi|743797749	Elaeis guinensins protein.fasta	29520.2	0.613	0	0	1	5.23e-05	0.0436
Af_levels_q2016	N5	AFN5_R3	Mudpit_Plate_AFn5_C1_20160412_AFn5_R3_05F_F001	Cluster of PREDICTED: probable aquaporin TIP1-1 [Elaeis guineensis] (gi|743890980)	PREDICTED: probable aquaporin TIP1-1 [Elaeis guineensis]	gi|743890980	Elaeis guinensins protein.fasta	25784.4	0.384	1	1	1	5.23e-05	0.064
Af_levels_q2016	N5	AFN5_R3	Mudpit_Plate_AFn5_C1_20160412_AFn5_R3_05F_F001	Cluster of PREDICTED: pathogenesis-related protein 1-like [Elaeis guineensis] (gi|743844417)	PREDICTED: pathogenesis-related protein 1-like [Elaeis guineensis]	gi|743844417	Elaeis guinensins protein.fasta	16989.7	0.994	1	1	2	0.000105	0.259
Af_levels_q2016	N5	AFN5_R3	Mudpit_Plate_AFn5_C1_20160412_AFn5_R3_05F_F001	Cluster of PREDICTED: histone H2A-like [Elaeis guineensis] (gi|743787293)	PREDICTED: histone H2A-like [Elaeis guineensis]	gi|743787293,gi|743869048	Elaeis guinensins protein.fasta	15536.8	0.131	0	0	1	5.23e-05	0.0612
Af_levels_q2016	N5	AFN5_R3	Mudpit_Plate_AFn5_C1_20160412_AFn5_R3_05F_F001	Cluster of PREDICTED: histone H2B-like [Elaeis guineensis] (gi|743787390)	PREDICTED: histone H2B.1 [Elaeis guineensis]	gi|743869044	Elaeis guinensins protein.fasta	15524.1	0.412	0	0	2	0.000105	0.142
Af_levels_q2016	N5	AFN5_R3	Mudpit_Plate_AFn5_C1_20160412_AFn5_R3_05F_F001	Cluster of PREDICTED: adenosylhomocysteinase [Elaeis guineensis] (gi|743880094)	PREDICTED: adenosylhomocysteinase [Elaeis guineensis]	gi|743880094	Elaeis guinensins protein.fasta	53199.9	0.771	0	0	1	5.23e-05	0.0289
Af_levels_q2016	N5	AFN5_R3	Mudpit_Plate_AFn5_C1_20160412_AFn5_R3_05F_F001	Cluster of PREDICTED: phosphoglycerate kinase, cytosolic isoform X2 [Elaeis guineensis] (gi|743855887)	PREDICTED: phosphoglycerate kinase, cytosolic-like [Elaeis guineensis]	gi|743760381	Elaeis guinensins protein.fasta	50915.7	0.28	0	0	1	5.23e-05	0.0367
Af_levels_q2016	N5	AFN5_R3	Mudpit_Plate_AFn5_C1_20160412_AFn5_R3_05F_F001	Cluster of PREDICTED: phosphoglycerate kinase, cytosolic isoform X2 [Elaeis guineensis] (gi|743855887)	PREDICTED: phosphoglycerate kinase, cytosolic [Elaeis guineensis]	gi|743760379	Elaeis guinensins protein.fasta	42427.4	1	1	1	8	0.000418	0.257
Af_levels_q2016	N5	AFN5_R3	Mudpit_Plate_AFn5_C1_20160412_AFn5_R3_05F_F001	Cluster of PREDICTED: polyphenol oxidase, chloroplastic-like [Elaeis guineensis] (gi|743784146)	PREDICTED: polyphenol oxidase, chloroplastic-like [Elaeis guineensis]	gi|743886465	Elaeis guinensins protein.fasta	66037	0.961	0	0	4	0.000209	0.0886
Af_levels_q2016	N5	AFN5_R3	Mudpit_Plate_AFn5_C1_20160412_AFn5_R3_05F_F001	Cluster of PREDICTED: probable mitochondrial-processing peptidase subunit beta [Elaeis guineensis] (gi|743837205)	PREDICTED: probable mitochondrial-processing peptidase subunit beta [Elaeis guineensis]	gi|743837205	Elaeis guinensins protein.fasta	58174.2	0.63	0	0	0	0	0
Af_levels_q2016	N5	AFN5_R3	Mudpit_Plate_AFn5_C1_20160412_AFn5_R3_05F_F001	Cluster of PREDICTED: 20 kDa chaperonin, chloroplastic-like [Elaeis guineensis] (gi|743822839)	PREDICTED: 20 kDa chaperonin, chloroplastic-like [Elaeis guineensis]	gi|743822839	Elaeis guinensins protein.fasta	26962.5	0.884	1	1	1	5.23e-05	0.143
Af_levels_q2016	N5	AFN5_R3	Mudpit_Plate_AFn5_C1_20160412_AFn5_R3_05F_F001	Cluster of PREDICTED: 14-3-3-like protein isoform X2 [Elaeis guineensis] (gi|743823719)	PREDICTED: 14-3-3-like protein isoform X2 [Elaeis guineensis]	gi|743823719	Elaeis guinensins protein.fasta	23374.3	0.997	1	1	4	0.000209	0.198
Af_levels_q2016	N5	AFN5_R3	Mudpit_Plate_AFn5_C1_20160412_AFn5_R3_05F_F001	Cluster of glutathione S-transferase [Elaeis guineensis] (gi|192910866)	glutathione S-transferase [Elaeis guineensis]	gi|192910866	Elaeis guinensins protein.fasta	27531.1	0.596	0	0	0	0	0
Af_levels_q2016	N5	AFN5_R3	Mudpit_Plate_AFn5_C1_20160412_AFn5_R3_05F_F001	Cluster of PREDICTED: patellin-3-like isoform X2 [Elaeis guineensis] (gi|743763008)	PREDICTED: patellin-3-like isoform X2 [Elaeis guineensis]	gi|743763008	Elaeis guinensins protein.fasta	62712.8	1	4	4	5	0.000262	0.191
Af_levels_q2016	N5	AFN5_R3	Mudpit_Plate_AFn5_C1_20160412_AFn5_R3_05F_F001	Cluster of PREDICTED: 18.1 kDa class I heat shock protein-like [Elaeis guineensis] (gi|743810657)	PREDICTED: 18.1 kDa class I heat shock protein-like [Elaeis guineensis]	gi|743810657	Elaeis guinensins protein.fasta	18137.6	0.999	1	1	1	5.23e-05	0.112
Af_levels_q2016	N5	AFN5_R3	Mudpit_Plate_AFn5_C1_20160412_AFn5_R3_05F_F001	Cluster of PREDICTED: protein ASPARTIC PROTEASE IN GUARD CELL 1-like [Elaeis guineensis] (gi|743766057)	PREDICTED: protein ASPARTIC PROTEASE IN GUARD CELL 1-like [Elaeis guineensis]	gi|743766057	Elaeis guinensins protein.fasta	47639.7	0.85	0	0	0	0	0
Af_levels_q2016	N5	AFN5_R3	Mudpit_Plate_AFn5_C1_20160412_AFn5_R3_05F_F001	Cluster of PREDICTED: 40S ribosomal protein SA-like [Elaeis guineensis] (gi|743850342)	PREDICTED: 40S ribosomal protein SA-like [Elaeis guineensis]	gi|743850342	Elaeis guinensins protein.fasta	31552.7	0.998	1	1	1	5.23e-05	0.045
Af_levels_q2016	N5	AFN5_R3	Mudpit_Plate_AFn5_C1_20160412_AFn5_R3_05F_F001	Cluster of PREDICTED: phosphoenolpyruvate carboxylase 2-like [Elaeis guineensis] (gi|743799873)	PREDICTED: LOW QUALITY PROTEIN: phosphoenolpyruvate carboxylase, housekeeping isozyme-like [Elaeis guineensis]	gi|743757060	Elaeis guinensins protein.fasta	110318	0.993	1	1	3	0.000157	0.0538
Af_levels_q2016	N5	AFN5_R3	Mudpit_Plate_AFn5_C1_20160412_AFn5_R3_05F_F001	Cluster of PREDICTED: enolase 2 [Elaeis guineensis] (gi|743825640)	PREDICTED: enolase 2-like [Elaeis guineensis]	gi|743888539	Elaeis guinensins protein.fasta	21810.6	0.613	0	0	9	0.000471	0.452
Af_levels_q2016	N5	AFN5_R3	Mudpit_Plate_AFn5_C1_20160412_AFn5_R3_05F_F001	Cluster of PREDICTED: L-ascorbate peroxidase, cytosolic [Elaeis guineensis] (gi|743781660)	PREDICTED: L-ascorbate peroxidase, cytosolic [Elaeis guineensis]	gi|743781660	Elaeis guinensins protein.fasta	27322	0.881	0	0	0	0	0
Af_levels_q2016	N5	AFN5_R3	Mudpit_Plate_AFn5_C1_20160412_AFn5_R3_05F_F001	Cluster of PREDICTED: elongation factor 1-beta-like [Elaeis guineensis] (gi|743785253)	PREDICTED: elongation factor 1-beta-like [Elaeis guineensis]	gi|743785253	Elaeis guinensins protein.fasta	24222	0.073	0	0	1	5.23e-05	0.0402
Af_levels_q2016	N5	AFN5_R3	Mudpit_Plate_AFn5_C1_20160412_AFn5_R3_05F_F001	Cluster of PREDICTED: pathogenesis-related protein PR-4-like [Elaeis guineensis] (gi|743774487)	PREDICTED: pathogenesis-related protein PR-4-like [Elaeis guineensis]	gi|743774487	Elaeis guinensins protein.fasta	15227.7	0.999	2	2	2	0.000105	0.154
Af_levels_q2016	N5	AFN5_R3	Mudpit_Plate_AFn5_C1_20160412_AFn5_R3_05F_F001	Cluster of PREDICTED: 14-3-3-like protein isoform X2 [Elaeis guineensis] (gi|743823719)	14-3-3-like protein [Elaeis guineensis]	NP_001306841.1		0	0.931	0	0	4	0.000209	0
Af_levels_q2016	N5	AFN5_R3	Mudpit_Plate_AFn5_C1_20160412_AFn5_R3_05F_F001	Cluster of PREDICTED: pyruvate kinase, cytosolic isozyme-like isoform X3 [Elaeis guineensis] (gi|743878631)	PREDICTED: pyruvate kinase, cytosolic isozyme-like isoform X3 [Elaeis guineensis]	gi|743878631	Elaeis guinensins protein.fasta	49367.4	0.843	0	0	1	5.23e-05	0.0178
Af_levels_q2016	N5	AFN5_R3	Mudpit_Plate_AFn5_C1_20160412_AFn5_R3_05F_F001	Cluster of PREDICTED: betaine aldehyde dehydrogenase 2-like [Elaeis guineensis] (gi|743766392)	PREDICTED: betaine aldehyde dehydrogenase 2-like [Elaeis guineensis]	gi|743766392	Elaeis guinensins protein.fasta	55126.3	0.158	0	0	0	0	0
Af_levels_q2016	N5	AFN5_R3	Mudpit_Plate_AFn5_C1_20160412_AFn5_R3_05F_F001	Cluster of PREDICTED: fructose-bisphosphate aldolase cytoplasmic isozyme [Elaeis guineensis] (gi|743806034)	PREDICTED: fructose-bisphosphate aldolase cytoplasmic isozyme-like [Elaeis guineensis]	gi|743822486	Elaeis guinensins protein.fasta	46057.8	0.996	0	0	4	0.000209	0.139
Af_levels_q2016	N5	AFN5_R3	Mudpit_Plate_AFn5_C1_20160412_AFn5_R3_05F_F001	Cluster of PREDICTED: triosephosphate isomerase, cytosolic isoform X2 [Elaeis guineensis] (gi|743787029)	PREDICTED: triosephosphate isomerase, cytosolic isoform X2 [Elaeis guineensis]	gi|743787029	Elaeis guinensins protein.fasta	23040.9	0.997	0	0	3	0.000157	0.18
Af_levels_q2016	N5	AFN5_R3	Mudpit_Plate_AFn5_C1_20160412_AFn5_R3_05F_F001	Cluster of PREDICTED: elongation factor 2-like [Elaeis guineensis] (gi|743796220)	PREDICTED: elongation factor 2 [Elaeis guineensis]	gi|743756117	Elaeis guinensins protein.fasta	94160.2	0.783	0	0	2	0.000105	0.0344
Af_levels_q2016	N5	AFN5_R3	Mudpit_Plate_AFn5_C1_20160412_AFn5_R3_05F_F001	Cluster of PREDICTED: L-ascorbate peroxidase, cytosolic [Elaeis guineensis] (gi|743781660)	PREDICTED: L-ascorbate peroxidase, cytosolic-like [Elaeis guineensis]	gi|743876166	Elaeis guinensins protein.fasta	27386.1	0.828	0	0	0	0	0
Af_levels_q2016	N5	AFN5_R3	Mudpit_Plate_AFn5_C1_20160412_AFn5_R3_05F_F001	Cluster of PREDICTED: 14-3-3-like protein isoform X2 [Elaeis guineensis] (gi|743823719)	PREDICTED: 14-3-3-like protein [Elaeis guineensis]	gi|743771755	Elaeis guinensins protein.fasta	29437.4	0.996	1	1	5	0.000262	0.199
Af_levels_q2016	N5	AFN5_R3	Mudpit_Plate_AFn5_C1_20160412_AFn5_R3_05F_F001	Cluster of PREDICTED: membrane steroid-binding protein 2 [Elaeis guineensis] (gi|743776234)	PREDICTED: membrane steroid-binding protein 2 [Elaeis guineensis]	gi|743776234	Elaeis guinensins protein.fasta	29130.3	0.18	0	0	0	0	0
Af_levels_q2016	N5	AFN5_R3	Mudpit_Plate_AFn5_C1_20160412_AFn5_R3_05F_F001	Cluster of triose phosphate isomerase cytosolic isoform [Elaeis guineensis] (gi|192910674)	triose phosphate isomerase cytosolic isoform [Elaeis guineensis]	gi|192910674,gi|743780701	Elaeis guinensins protein.fasta	27264.2	1	2	2	4	0.000209	0.217
Af_levels_q2016	N5	AFN5_R3	Mudpit_Plate_AFn5_C1_20160412_AFn5_R3_05F_F001	Cluster of PREDICTED: cationic peroxidase SPC4-like [Elaeis guineensis] (gi|743817476)	PREDICTED: cationic peroxidase SPC4-like [Elaeis guineensis]	gi|743817476	Elaeis guinensins protein.fasta	37833.9	1	2	2	4	0.000209	0.156
Af_levels_q2016	N5	AFN5_R3	Mudpit_Plate_AFn5_C1_20160412_AFn5_R3_05F_F001	Cluster of PREDICTED: LOW QUALITY PROTEIN: 2,3-bisphosphoglycerate-independent phosphoglycerate mutase-like [Elaeis guineensis] (gi|743843487)	PREDICTED: LOW QUALITY PROTEIN: 2,3-bisphosphoglycerate-independent phosphoglycerate mutase-like [Elaeis guineensis]	gi|743843487	Elaeis guinensins protein.fasta	61325.2	0.536	0	0	0	0	0
Af_levels_q2016	N5	AFN5_R3	Mudpit_Plate_AFn5_C1_20160412_AFn5_R3_05F_F001	Cluster of PREDICTED: pyruvate kinase, cytosolic isozyme [Elaeis guineensis] (gi|743852434)	PREDICTED: pyruvate kinase, cytosolic isozyme [Elaeis guineensis]	gi|743852434,gi|743852440	Elaeis guinensins protein.fasta	55463.9	0.996	0	0	1	5.23e-05	0.0196
Af_levels_q2016	N5	AFN5_R3	Mudpit_Plate_AFn5_C1_20160412_AFn5_R3_05F_F001	Cluster of PREDICTED: adenosylhomocysteinase [Elaeis guineensis] (gi|743880094)	PREDICTED: adenosylhomocysteinase-like [Elaeis guineensis]	gi|743866755	Elaeis guinensins protein.fasta	53256.1	0.658	0	0	1	5.23e-05	0.0289
Af_levels_q2016	N5	AFN5_R3	Mudpit_Plate_AFn5_C1_20160412_AFn5_R3_05F_F001	Cluster of elongation factor 1-alpha [Elaeis guineensis] (gi|746816016)	PREDICTED: elongation factor 1-alpha [Elaeis guineensis]	gi|743887945	Elaeis guinensins protein.fasta	49356.1	0.758	0	0	7	0.000366	0.19
Af_levels_q2016	N5	AFN5_R3	Mudpit_Plate_AFn5_C1_20160412_AFn5_R3_05F_F001	Cluster of PREDICTED: heat shock 70 kDa protein-like [Elaeis guineensis] (gi|743811473)	PREDICTED: luminal-binding protein 4-like [Elaeis guineensis]	gi|743776201	Elaeis guinensins protein.fasta	73483.2	0.621	0	0	1	5.23e-05	0.0256
Af_levels_q2016	N5	AFN5_R3	Mudpit_Plate_AFn5_C1_20160412_AFn5_R3_05F_F001	Cluster of PREDICTED: glyceraldehyde-3-phosphate dehydrogenase, cytosolic [Elaeis guineensis] (gi|743887549)	PREDICTED: glyceraldehyde-3-phosphate dehydrogenase 2, cytosolic-like [Elaeis guineensis]	gi|743893211	Elaeis guinensins protein.fasta	36699.2	0.999	0	0	12	0.000628	0.303
Af_levels_q2016	N5	AFN5_R3	Mudpit_Plate_AFn5_C1_20160412_AFn5_R3_05F_F001	Cluster of PREDICTED: probable glutathione S-transferase GSTF1 [Elaeis guineensis] (gi|743865392)	PREDICTED: probable glutathione S-transferase GSTF1 [Elaeis guineensis]	gi|743865392	Elaeis guinensins protein.fasta	23718.3	0.174	0	0	0	0	0
Af_levels_q2016	N5	AFN5_R3	Mudpit_Plate_AFn5_C1_20160412_AFn5_R3_05F_F001	Cluster of PREDICTED: glyceraldehyde-3-phosphate dehydrogenase, cytosolic [Elaeis guineensis] (gi|743887549)	PREDICTED: glyceraldehyde-3-phosphate dehydrogenase, cytosolic-like isoform X1 [Elaeis guineensis]	gi|743877054,gi|743877056	Elaeis guinensins protein.fasta	37097.1	0.899	0	0	16	0.000837	0.449
Af_levels_q2016	N5	AFN5_R3	Mudpit_Plate_AFn5_C1_20160412_AFn5_R3_05F_F001	Cluster of PREDICTED: patellin-3-like isoform X2 [Elaeis guineensis] (gi|743882426)	PREDICTED: patellin-3-like isoform X2 [Elaeis guineensis]	gi|743882426	Elaeis guinensins protein.fasta	64537.2	0.997	1	1	2	0.000105	0.0425
Af_levels_q2016	N5	AFN5_R3	Mudpit_Plate_AFn5_C1_20160412_AFn5_R3_05F_F001	Cluster of PREDICTED: actin-2 [Elaeis guineensis] (gi|743854864)	actin-3-like [Elaeis guineensis]	NP_001306835.1		0	0.95	0	0	3	0.000157	0
Af_levels_q2016	N5	AFN5_R3	Mudpit_Plate_AFn5_C1_20160412_AFn5_R3_05F_F001	Cluster of PREDICTED: chemocyanin-like [Elaeis guineensis] (gi|743800853)	PREDICTED: chemocyanin-like [Elaeis guineensis]	gi|743800853	Elaeis guinensins protein.fasta	13181.1	0.998	1	1	1	5.23e-05	0.146
Af_levels_q2016	N5	AFN5_R3	Mudpit_Plate_AFn5_C1_20160412_AFn5_R3_05F_F001	Cluster of PREDICTED: enolase 2 [Elaeis guineensis] (gi|743825640)	PREDICTED: enolase 2 [Elaeis guineensis]	gi|743825640	Elaeis guinensins protein.fasta	47787.2	1	3	3	17	0.000889	0.488
Af_levels_q2016	N5	AFN5_R3	Mudpit_Plate_AFn5_C1_20160412_AFn5_R3_05F_F001	Cluster of PREDICTED: LOW QUALITY PROTEIN: aspartic proteinase oryzasin-1-like [Elaeis guineensis] (gi|743794899)	PREDICTED: LOW QUALITY PROTEIN: aspartic proteinase oryzasin-1-like [Elaeis guineensis]	gi|743794899	Elaeis guinensins protein.fasta	58817.9	1	1	1	1	5.23e-05	0.0165
Af_levels_q2016	N5	AFN5_R3	Mudpit_Plate_AFn5_C1_20160412_AFn5_R3_05F_F001	Cluster of PREDICTED: pyruvate kinase, cytosolic isozyme-like isoform X3 [Elaeis guineensis] (gi|743878631)	PREDICTED: pyruvate kinase, cytosolic isozyme-like [Elaeis guineensis]	gi|743763988	Elaeis guinensins protein.fasta	57562.1	0.992	0	0	3	0.000157	0.0626
Af_levels_q2016	N5	AFN5_R3	Mudpit_Plate_AFn5_C1_20160412_AFn5_R3_05F_F001	Cluster of PREDICTED: heat shock 70 kDa protein-like [Elaeis guineensis] (gi|743811473)	PREDICTED: heat shock 70 kDa protein [Elaeis guineensis]	gi|743866246	Elaeis guinensins protein.fasta	71500.6	0.453	0	0	2	0.000105	0.0368
Af_levels_q2016	N5	AFN5_R3	Mudpit_Plate_AFn5_C1_20160412_AFn5_R3_05F_F001	Cluster of PREDICTED: alcohol dehydrogenase 1 [Elaeis guineensis] (gi|743888171)	PREDICTED: alcohol dehydrogenase 1 [Elaeis guineensis]	gi|743888171	Elaeis guinensins protein.fasta	41058.6	0.959	1	1	1	5.23e-05	0.0263
Af_levels_q2016	N5	AFN5_R3	Mudpit_Plate_AFn5_C1_20160412_AFn5_R3_05F_F001	Cluster of PREDICTED: vacuolar protein sorting-associated protein 20 homolog 2-like [Elaeis guineensis] (gi|743851503)	PREDICTED: vacuolar protein sorting-associated protein 20 homolog 2-like [Elaeis guineensis]	gi|743851503	Elaeis guinensins protein.fasta	26720.8	0.144	0	0	0	0	0
Af_levels_q2016	N5	AFN5_R3	Mudpit_Plate_AFn5_C1_20160412_AFn5_R3_05F_F001	Cluster of PREDICTED: alcohol dehydrogenase 1-like [Elaeis guineensis] (gi|743764834)	PREDICTED: alcohol dehydrogenase 1-like [Elaeis guineensis]	gi|743764834	Elaeis guinensins protein.fasta	41095.2	0.999	1	1	1	5.23e-05	0.0263
Af_levels_q2016	N5	AFN5_R3	Mudpit_Plate_AFn5_C1_20160412_AFn5_R3_05F_F001	Cluster of PREDICTED: heat shock 70 kDa protein-like [Elaeis guineensis] (gi|743811473)	PREDICTED: heat shock cognate 70 kDa protein 2-like [Elaeis guineensis]	gi|743775991	Elaeis guinensins protein.fasta	71447	1	2	2	10	0.000523	0.216
Af_levels_q2016	N5	AFN5_R3	Mudpit_Plate_AFn5_C1_20160412_AFn5_R3_05F_F001	Cluster of PREDICTED: subtilisin-like protease SBT3.5 [Elaeis guineensis] (gi|743829002)	PREDICTED: subtilisin-like protease SBT3.5 [Elaeis guineensis]	gi|743829007	Elaeis guinensins protein.fasta	73343.3	0.91	0	0	2	0.000105	0.0483
Af_levels_q2016	N5	AFN5_R3	Mudpit_Plate_AFn5_C1_20160412_AFn5_R3_05F_F001	Cluster of PREDICTED: glutamine synthetase nodule isozyme [Elaeis guineensis] (gi|743883242)	PREDICTED: glutamine synthetase nodule isozyme [Elaeis guineensis]	gi|743883242	Elaeis guinensins protein.fasta	39266.5	0.32	0	0	0	0	0
Af_levels_q2016	N5	AFN5_R3	Mudpit_Plate_AFn5_C1_20160412_AFn5_R3_05F_F001	Cluster of PREDICTED: subtilisin-like protease SBT3.5 [Elaeis guineensis] (gi|743829002)	PREDICTED: subtilisin-like protease SBT3.5 [Elaeis guineensis]	gi|743829002	Elaeis guinensins protein.fasta	73402.2	0.993	0	0	2	0.000105	0.0484
Af_levels_q2016	N5	AFN5_R3	Mudpit_Plate_AFn5_C1_20160412_AFn5_R3_05F_F001	Cluster of PREDICTED: DEAD-box ATP-dependent RNA helicase 37-like [Elaeis guineensis] (gi|743791122)	PREDICTED: DEAD-box ATP-dependent RNA helicase 37-like [Elaeis guineensis]	gi|743791122	Elaeis guinensins protein.fasta	67150.8	0.733	0	0	0	0	0
Af_levels_q2016	N5	AFN5_R3	Mudpit_Plate_AFn5_C1_20160412_AFn5_R3_05F_F001	Cluster of PREDICTED: 5-methyltetrahydropteroyltriglutamate--homocysteine methyltransferase 1-like [Elaeis guineensis] (gi|743774958)	PREDICTED: 5-methyltetrahydropteroyltriglutamate--homocysteine methyltransferase 1-like isoform X2 [Elaeis guineensis]	gi|743882710	Elaeis guinensins protein.fasta	84666.7	0.753	0	0	0	0	0
Af_levels_q2016	N5	AFN5_R3	Mudpit_Plate_AFn5_C1_20160412_AFn5_R3_05F_F001	Cluster of PREDICTED: phosphoenolpyruvate carboxylase 2-like [Elaeis guineensis] (gi|743799873)	PREDICTED: phosphoenolpyruvate carboxylase, housekeeping isozyme-like [Elaeis guineensis]	gi|743770464	Elaeis guinensins protein.fasta	110167	0.88	0	0	2	0.000105	0.0373
Af_levels_q2016	N5	AFN5_R3	Mudpit_Plate_AFn5_C1_20160412_AFn5_R3_05F_F001	Cluster of PREDICTED: superoxide dismutase [Cu-Zn] [Elaeis guineensis] (gi|743845883)	PREDICTED: superoxide dismutase [Cu-Zn] [Elaeis guineensis]	gi|743845883	Elaeis guinensins protein.fasta	15173.5	1	2	2	2	0.000105	0.211
Af_levels_q2016	N5	AFN5_R3	Mudpit_Plate_AFn5_C1_20160412_AFn5_R3_05F_F001	Cluster of PREDICTED: putative phosphatidylglycerol/phosphatidylinositol transfer protein DDB_G0282179 [Elaeis guineensis] (gi|743877681)	PREDICTED: putative phosphatidylglycerol/phosphatidylinositol transfer protein DDB_G0282179 [Elaeis guineensis]	gi|743877681	Elaeis guinensins protein.fasta	17029.5	0.939	0	0	0	0	0
Af_levels_q2016	N5	AFN5_R3	Mudpit_Plate_AFn5_C1_20160412_AFn5_R3_05F_F001	Cluster of PREDICTED: mavicyanin-like [Elaeis guineensis] (gi|743859187)	PREDICTED: mavicyanin-like [Elaeis guineensis]	gi|743859187	Elaeis guinensins protein.fasta	17947.1	0.946	1	1	1	5.23e-05	0.0843
Af_levels_q2016	N5	AFN5_R3	Mudpit_Plate_AFn5_C1_20160412_AFn5_R3_05F_F001	Cluster of PREDICTED: glyceraldehyde-3-phosphate dehydrogenase, cytosolic [Elaeis guineensis] (gi|743887549)	PREDICTED: glyceraldehyde-3-phosphate dehydrogenase, cytosolic [Elaeis guineensis]	gi|743887549	Elaeis guinensins protein.fasta	36947.9	1	4	6	24	0.00126	0.541
Af_levels_q2016	N5	AFN5_R3	Mudpit_Plate_AFn5_C1_20160412_AFn5_R3_05F_F001	Cluster of PREDICTED: LOW QUALITY PROTEIN: sucrose synthase 4-like [Elaeis guineensis] (gi|743844527)	PREDICTED: sucrose synthase 4 [Elaeis guineensis]	gi|743784278	Elaeis guinensins protein.fasta	92769.5	0.671	0	0	0	0	0
Af_levels_q2016	N5	AFN5_R3	Mudpit_Plate_AFn5_C1_20160412_AFn5_R3_05F_F001	Cluster of PREDICTED: 60S ribosomal protein L11-like [Elaeis guineensis] (gi|743851138)	PREDICTED: 60S ribosomal protein L11-like [Elaeis guineensis]	gi|743851138	Elaeis guinensins protein.fasta	20732.2	0.998	1	1	1	5.23e-05	0.0773
Af_levels_q2016	N5	AFN5_R3	Mudpit_Plate_AFn5_C1_20160412_AFn5_R3_05F_F001	Cluster of PREDICTED: EG45-like domain containing protein [Elaeis guineensis] (gi|743802277)	PREDICTED: EG45-like domain containing protein [Elaeis guineensis]	gi|743802277	Elaeis guinensins protein.fasta	13908.9	0.862	1	1	1	5.23e-05	0.0846
Af_levels_q2016	N5	AFN5_R3	Mudpit_Plate_AFn5_C1_20160412_AFn5_R3_05F_F001	Cluster of PREDICTED: glutathione S-transferase F10-like [Elaeis guineensis] (gi|743862283)	PREDICTED: glutathione S-transferase F10-like [Elaeis guineensis]	gi|743862283	Elaeis guinensins protein.fasta	25478.4	0.991	0	0	0	0	0
Af_levels_q2016	N5	AFN5_R3	Mudpit_Plate_AFn5_C1_20160412_AFn5_R3_05F_F001	Cluster of PREDICTED: heat shock 70 kDa protein-like [Elaeis guineensis] (gi|743811473)	PREDICTED: heat shock cognate 70 kDa protein 2-like [Elaeis guineensis]	gi|743818520	Elaeis guinensins protein.fasta	70925.4	0.324	0	0	3	0.000157	0.0664
Af_levels_q2016	N5	AFN5_R3	Mudpit_Plate_AFn5_C1_20160412_AFn5_R3_05F_F001	Cluster of PREDICTED: LOW QUALITY PROTEIN: probable mitochondrial-processing peptidase subunit beta [Elaeis guineensis] (gi|743847632)	PREDICTED: LOW QUALITY PROTEIN: probable mitochondrial-processing peptidase subunit beta [Elaeis guineensis]	gi|743847632	Elaeis guinensins protein.fasta	57945.4	0.479	0	0	0	0	0
Af_levels_q2016	N5	AFN5_R3	Mudpit_Plate_AFn5_C1_20160412_AFn5_R3_05F_F001	Cluster of PREDICTED: protein DJ-1 homolog D-like [Elaeis guineensis] (gi|743834058)	PREDICTED: protein DJ-1 homolog D-like [Elaeis guineensis]	gi|743834058	Elaeis guinensins protein.fasta	41270.4	1	2	2	3	0.000157	0.116
Af_levels_q2016	N5	AFN5_R3	Mudpit_Plate_AFn5_C1_20160412_AFn5_R3_05F_F001	Cluster of PREDICTED: 11S globulin seed storage protein 2-like [Elaeis guineensis] (gi|743781027)	PREDICTED: 11S globulin seed storage protein 2-like [Elaeis guineensis]	gi|743781027	Elaeis guinensins protein.fasta	38655.7	0.499	1	1	1	5.23e-05	0.0336
Af_levels_q2016	N5	AFN5_R3	Mudpit_Plate_AFn5_C1_20160412_AFn5_R3_05F_F001	Cluster of PREDICTED: basic blue protein-like [Elaeis guineensis] (gi|743869516)	PREDICTED: basic blue protein-like [Elaeis guineensis]	gi|743869516	Elaeis guinensins protein.fasta	13158	0.698	0	0	0	0	0
Af_levels_q2016	N5	AFN5_R3	Mudpit_Plate_AFn5_C1_20160412_AFn5_R3_05F_F001	Cluster of PREDICTED: monodehydroascorbate reductase-like [Elaeis guineensis] (gi|743863108)	PREDICTED: monodehydroascorbate reductase-like [Elaeis guineensis]	gi|743863108	Elaeis guinensins protein.fasta	46578.8	1	2	2	2	0.000105	0.0899
Af_levels_q2016	N5	AFN5_R3	Mudpit_Plate_AFn5_C1_20160412_AFn5_R3_05F_F001	Cluster of PREDICTED: phospholipase D alpha 1 [Elaeis guineensis] (gi|743875176)	PREDICTED: phospholipase D alpha 1 [Elaeis guineensis]	gi|743875176	Elaeis guinensins protein.fasta	92355.6	0.999	1	1	1	5.23e-05	0.0234
Af_levels_q2016	N5	AFN5_R3	Mudpit_Plate_AFn5_C1_20160412_AFn5_R3_05F_F001	Cluster of PREDICTED: 60S ribosomal protein L12 [Elaeis guineensis] (gi|743780046)	PREDICTED: 60S ribosomal protein L12 [Elaeis guineensis]	gi|743780046,gi|743812447	Elaeis guinensins protein.fasta	17807.5	0.976	0	0	1	5.23e-05	0.0783
Af_levels_q2016	N5	AFN5_R3	Mudpit_Plate_AFn5_C1_20160412_AFn5_R3_05F_F001	Cluster of PREDICTED: ATP synthase subunit beta, mitochondrial-like [Elaeis guineensis] (gi|743800698)	PREDICTED: ATP synthase subunit beta, mitochondrial-like [Elaeis guineensis]	gi|743771993	Elaeis guinensins protein.fasta	59549.8	0.85	0	0	4	0.000209	0.117
Af_levels_q2016	N5	AFN5_R3	Mudpit_Plate_AFn5_C1_20160412_AFn5_R3_05F_F001	Cluster of PREDICTED: phosphoglucomutase, cytoplasmic 2 [Elaeis guineensis] (gi|743800771)	PREDICTED: phosphoglucomutase, cytoplasmic 2 [Elaeis guineensis]	gi|743800771	Elaeis guinensins protein.fasta	63627.9	0.981	1	1	1	5.23e-05	0.0463
Af_levels_q2016	N5	AFN5_R3	Mudpit_Plate_AFn5_C1_20160412_AFn5_R3_05F_F001	Cluster of PREDICTED: elongation factor 2-like [Elaeis guineensis] (gi|743796220)	PREDICTED: elongation factor 2-like [Elaeis guineensis]	gi|743796220	Elaeis guinensins protein.fasta	94123.9	0.994	0	0	2	0.000105	0.0344
Af_levels_q2016	N5	AFN5_R3	Mudpit_Plate_AFn5_C1_20160412_AFn5_R3_05F_F001	Cluster of elongation factor 1-alpha [Elaeis guineensis] (gi|746816016)	PREDICTED: elongation factor 1-alpha-like [Elaeis guineensis]	gi|743842438	Elaeis guinensins protein.fasta	49267.3	0.998	1	1	8	0.000418	0.235
Af_levels_q2016	N5	AFN5_R3	Mudpit_Plate_AFn5_C1_20160412_AFn5_R3_05F_F001	Cluster of PREDICTED: 60S ribosomal protein L4 [Elaeis guineensis] (gi|743791713)	PREDICTED: 60S ribosomal protein L4 [Elaeis guineensis]	gi|743791713	Elaeis guinensins protein.fasta	45241.7	0.987	0	0	1	5.23e-05	0.0392
Af_levels_q2016	N5	AFN5_R3	Mudpit_Plate_AFn5_C1_20160412_AFn5_R3_05F_F001	Cluster of PREDICTED: probable nucleoredoxin 1-1 [Elaeis guineensis] (gi|743840630)	PREDICTED: probable nucleoredoxin 1-1 [Elaeis guineensis]	gi|743840630	Elaeis guinensins protein.fasta	69153.2	1	2	2	5	0.000262	0.0945
Af_levels_q2016	N5	AFN5_R3	Mudpit_Plate_AFn5_C1_20160412_AFn5_R3_05F_F001	Cluster of elongation factor 1-alpha [Elaeis guineensis] (gi|746816016)	elongation factor 1-alpha [Elaeis guineensis]	gi|746816016	Elaeis guinensins protein.fasta	49325.1	1	1	1	8	0.000418	0.235
Af_levels_q2016	N5	AFN5_R3	Mudpit_Plate_AFn5_C1_20160412_AFn5_R3_05F_F001	Cluster of PREDICTED: probable nucleoredoxin 1-1 [Elaeis guineensis] (gi|743840630)	PREDICTED: probable nucleoredoxin 1-2 [Elaeis guineensis]	gi|743840628	Elaeis guinensins protein.fasta	57956	0.968	0	0	4	0.000209	0.0829
Af_levels_q2016	N5	AFN5_R3	Mudpit_Plate_AFn5_C1_20160412_AFn5_R3_05F_F001	Cluster of PREDICTED: probable nucleoredoxin 1-1 [Elaeis guineensis] (gi|743840630)	PREDICTED: probable nucleoredoxin 1-2 [Elaeis guineensis]	gi|743840622	Elaeis guinensins protein.fasta	58008.1	1	1	1	5	0.000262	0.123
Af_levels_q2016	N5	AFN5_R3	Mudpit_Plate_AFn5_C1_20160412_AFn5_R3_05F_F001	Cluster of PREDICTED: fructose-bisphosphate aldolase cytoplasmic isozyme [Elaeis guineensis] (gi|743806034)	PREDICTED: fructose-bisphosphate aldolase cytoplasmic isozyme [Elaeis guineensis]	gi|743761082	Elaeis guinensins protein.fasta	38513.5	0.915	0	0	4	0.000209	0.19
Af_levels_q2016	N5	AFN5_R3	Mudpit_Plate_AFn5_C1_20160412_AFn5_R3_05F_F001	Cluster of PREDICTED: 14-3-3-like protein isoform X2 [Elaeis guineensis] (gi|743823719)	PREDICTED: 14-3-3-like protein [Elaeis guineensis]	gi|743880886,gi|743880890	Elaeis guinensins protein.fasta	29330.2	0.999	1	1	2	0.000105	0.103
Af_levels_q2016	N5	AFN5_R3	Mudpit_Plate_AFn5_C1_20160412_AFn5_R3_05F_F001	Cluster of PREDICTED: heat shock 70 kDa protein-like [Elaeis guineensis] (gi|743811473)	PREDICTED: heat shock cognate 70 kDa protein 2 [Elaeis guineensis]	gi|743787201	Elaeis guinensins protein.fasta	71183.3	0.44	0	0	8	0.000418	0.164
Af_levels_q2016	N5	AFN5_R3	Mudpit_Plate_AFn5_C1_20160412_AFn5_R3_05F_F001	Cluster of PREDICTED: actin-2 [Elaeis guineensis] (gi|743854864)	PREDICTED: actin-2 [Elaeis guineensis]	gi|743805211	Elaeis guinensins protein.fasta	41677.5	0.719	0	0	3	0.000157	0.119
Af_levels_q2016	N5	AFN5_R3	Mudpit_Plate_AFn5_C1_20160412_AFn5_R3_05F_F001	Cluster of PREDICTED: lipoxygenase homology domain-containing protein 1-like [Elaeis guineensis] (gi|743778359)	PREDICTED: lipoxygenase homology domain-containing protein 1-like [Elaeis guineensis]	gi|743778359	Elaeis guinensins protein.fasta	19495.6	0.849	0	0	0	0	0
Af_levels_q2016	N5	AFN5_R3	Mudpit_Plate_AFn5_C1_20160412_AFn5_R3_05F_F001	Cluster of PREDICTED: germin-like protein 2-4 [Elaeis guineensis] (gi|743874591)	PREDICTED: germin-like protein 2-4 [Elaeis guineensis]	gi|743874591	Elaeis guinensins protein.fasta	23242.3	0.72	0	0	0	0	0
Af_levels_q2016	N5	AFN5_R3	Mudpit_Plate_AFn5_C1_20160412_AFn5_R3_05F_F001	Cluster of PREDICTED: heat shock 70 kDa protein-like [Elaeis guineensis] (gi|743811473)	PREDICTED: probable mediator of RNA polymerase II transcription subunit 37c [Elaeis guineensis]	gi|743841902	Elaeis guinensins protein.fasta	71040.8	0.998	0	0	8	0.000418	0.164
Af_levels_q2016	N5	AFN5_R3	Mudpit_Plate_AFn5_C1_20160412_AFn5_R3_05F_F001	Cluster of PREDICTED: LOW QUALITY PROTEIN: 2,3-bisphosphoglycerate-independent phosphoglycerate mutase-like [Elaeis guineensis] (gi|743843487)	PREDICTED: 2,3-bisphosphoglycerate-independent phosphoglycerate mutase-like [Elaeis guineensis]	gi|743819065	Elaeis guinensins protein.fasta	60848.2	0.977	0	0	0	0	0
Af_levels_q2016	N5	AFN5_R3	Mudpit_Plate_AFn5_C1_20160412_AFn5_R3_05F_F001	Cluster of PREDICTED: thaumatin-like protein 1b [Elaeis guineensis] (gi|743826113)	PREDICTED: thaumatin-like protein 1b [Elaeis guineensis]	gi|743826113	Elaeis guinensins protein.fasta	25246.3	0.996	1	1	1	5.23e-05	0.0871
Af_levels_q2016	N5	AFN5_R3	Mudpit_Plate_AFn5_C1_20160412_AFn5_R3_05F_F001	Cluster of PREDICTED: heat shock 70 kDa protein-like [Elaeis guineensis] (gi|743811473)	PREDICTED: heat shock cognate 70 kDa protein 2-like [Elaeis guineensis]	gi|743841867	Elaeis guinensins protein.fasta	71028	0.999	1	1	9	0.000471	0.185
Af_levels_q2016	N5	AFN5_R3	Mudpit_Plate_AFn5_C1_20160412_AFn5_R3_05F_F001	Cluster of elongation factor 1-alpha [Elaeis guineensis] (gi|746816016)	PREDICTED: elongation factor 1-alpha-like [Elaeis guineensis]	gi|743849427,gi|743849431	Elaeis guinensins protein.fasta	49401.3	0.903	0	0	6	0.000314	0.136
Af_levels_q2016	N5	AFN5_R3	Mudpit_Plate_AFn5_C1_20160412_AFn5_R3_05F_F001	Cluster of PREDICTED: actin-2 [Elaeis guineensis] (gi|743854864)	PREDICTED: actin-like [Elaeis guineensis]	gi|743882617	Elaeis guinensins protein.fasta	41636.5	0.697	0	0	4	0.000209	0.199
Af_levels_q2016	N5	AFN5_R3	Mudpit_Plate_AFn5_C1_20160412_AFn5_R3_05F_F001	Cluster of PREDICTED: LOW QUALITY PROTEIN: sucrose synthase 4-like [Elaeis guineensis] (gi|743844527)	PREDICTED: LOW QUALITY PROTEIN: sucrose synthase 4-like [Elaeis guineensis]	gi|743844527	Elaeis guinensins protein.fasta	92739.5	0.769	0	0	0	0	0
Af_levels_q2016	N5	AFN5_R3	Mudpit_Plate_AFn5_C1_20160412_AFn5_R3_05F_F001	Cluster of PREDICTED: glyceraldehyde-3-phosphate dehydrogenase, cytosolic [Elaeis guineensis] (gi|743887549)	PREDICTED: glyceraldehyde-3-phosphate dehydrogenase 2, cytosolic [Elaeis guineensis]	gi|743814513	Elaeis guinensins protein.fasta	36624.9	0.727	0	0	10	0.000523	0.19
Af_levels_q2016	N5	AFN5_R3	Mudpit_Plate_AFn5_C1_20160412_AFn5_R3_05F_F001	Cluster of PREDICTED: 40S ribosomal protein S7 [Elaeis guineensis] (gi|743759313)	PREDICTED: 40S ribosomal protein S7 [Elaeis guineensis]	gi|743759313,gi|743759315,gi|743759317,gi|743759319	Elaeis guinensins protein.fasta	22183.6	0.996	0	0	0	0	0
Af_levels_q2016	N5	AFN5_R3	Mudpit_Plate_AFn5_C1_20160412_AFn5_R3_05F_F001	Cluster of PREDICTED: 5-methyltetrahydropteroyltriglutamate--homocysteine methyltransferase 1-like [Elaeis guineensis] (gi|743774958)	PREDICTED: 5-methyltetrahydropteroyltriglutamate--homocysteine methyltransferase 1-like [Elaeis guineensis]	gi|743774958	Elaeis guinensins protein.fasta	89197.4	0.938	0	0	0	0	0
Af_levels_q2016	N5	AFN5_R3	Mudpit_Plate_AFn5_C1_20160412_AFn5_R3_05F_F001	Cluster of PREDICTED: 60S acidic ribosomal protein P0 [Elaeis guineensis] (gi|743855682)	PREDICTED: 60S acidic ribosomal protein P0 [Elaeis guineensis]	gi|743855682	Elaeis guinensins protein.fasta	34631.8	0.854	0	0	0	0	0
Af_levels_q2016	N5	AFN5_R3	Mudpit_Plate_AFn5_C1_20160412_AFn5_R3_05F_F001	Cluster of PREDICTED: fructose-bisphosphate aldolase cytoplasmic isozyme [Elaeis guineensis] (gi|743806034)	PREDICTED: fructose-bisphosphate aldolase cytoplasmic isozyme [Elaeis guineensis]	gi|743764070	Elaeis guinensins protein.fasta	38562.6	0.998	0	0	4	0.000209	0.19
Af_levels_q2016	N5	AFN5_R3	Mudpit_Plate_AFn5_C1_20160412_AFn5_R3_05F_F001	Cluster of PREDICTED: cationic peroxidase SPC4-like [Elaeis guineensis] (gi|743817476)	PREDICTED: peroxidase 12-like, partial [Elaeis guineensis]	gi|743890051	Elaeis guinensins protein.fasta	23142.8	0.688	0	0	2	0.000105	0.135
Af_levels_q2016	N5	AFN5_R3	Mudpit_Plate_AFn5_C1_20160412_AFn5_R3_05F_F001	Cluster of PREDICTED: phosphoenolpyruvate carboxylase 2-like [Elaeis guineensis] (gi|743799873)	PREDICTED: phosphoenolpyruvate carboxylase 2 [Elaeis guineensis]	gi|743795961	Elaeis guinensins protein.fasta	110274	0.979	0	0	2	0.000105	0.0404
Af_levels_q2016	N5	AFN5_R3	Mudpit_Plate_AFn5_C1_20160412_AFn5_R3_05F_F001	Cluster of PREDICTED: uncharacterized protein At4g28440-like [Elaeis guineensis] (gi|743838589)	PREDICTED: uncharacterized protein At4g28440-like [Elaeis guineensis]	gi|743838589,gi|743851056	Elaeis guinensins protein.fasta	15304.3	0.997	1	1	1	5.23e-05	0.117
Af_levels_q2016	N5	AFN5_R3	Mudpit_Plate_AFn5_C1_20160412_AFn5_R3_05F_F001	Cluster of PREDICTED: hypersensitive-induced response protein 1-like [Elaeis guineensis] (gi|743755079)	PREDICTED: hypersensitive-induced response protein 1-like [Elaeis guineensis]	gi|743797758	Elaeis guinensins protein.fasta	31599.1	0.081	0	0	0	0	0
Af_levels_q2016	N5	AFN5_R3	Mudpit_Plate_AFn5_C1_20160412_AFn5_R3_05F_F001	Cluster of PREDICTED: hypersensitive-induced response protein 1-like [Elaeis guineensis] (gi|743755079)	PREDICTED: hypersensitive-induced response protein 1-like [Elaeis guineensis]	gi|743755079	Elaeis guinensins protein.fasta	31544	0.725	1	1	1	5.23e-05	0.049
Af_levels_q2016	N5	AFN5_R3	Mudpit_Plate_AFn5_C1_20160412_AFn5_R3_05F_F001	Cluster of PREDICTED: formate dehydrogenase, mitochondrial [Elaeis guineensis] (gi|743838587)	PREDICTED: formate dehydrogenase, mitochondrial [Elaeis guineensis]	gi|743838587	Elaeis guinensins protein.fasta	41171.9	0.67	0	0	0	0	0
Af_levels_q2016	N5	AFN5_R3	Mudpit_Plate_AFn5_C1_20160412_AFn5_R3_05F_F001	Cluster of PREDICTED: S-formylglutathione hydrolase [Elaeis guineensis] (gi|743845757)	PREDICTED: S-formylglutathione hydrolase [Elaeis guineensis]	gi|743845757	Elaeis guinensins protein.fasta	31630.2	0.542	1	1	1	5.23e-05	0.0605
Af_levels_q2016	N5	AFN5_R3	Mudpit_Plate_AFn5_C1_20160412_AFn5_R3_05F_F001	Cluster of PREDICTED: malate dehydrogenase [Elaeis guineensis] (gi|743780317)	PREDICTED: malate dehydrogenase [Elaeis guineensis]	gi|743780317	Elaeis guinensins protein.fasta	35590.1	0.1	0	0	0	0	0
Af_levels_q2016	N5	AFN5_R3	Mudpit_Plate_AFn5_C1_20160412_AFn5_R3_05F_F001	Cluster of PREDICTED: uncharacterized protein LOC105037336 [Elaeis guineensis] (gi|743763116)	PREDICTED: uncharacterized protein LOC105037336 [Elaeis guineensis]	gi|743763116	Elaeis guinensins protein.fasta	76586.3	1	6	6	6	0.000314	0.136
Af_levels_q2016	N5	AFN5_R3	Mudpit_Plate_AFn5_C1_20160412_AFn5_R3_05F_F001	Cluster of PREDICTED: enolase 2 [Elaeis guineensis] (gi|743825640)	PREDICTED: enolase-like [Elaeis guineensis]	gi|743877540	Elaeis guinensins protein.fasta	48092.4	1	2	2	17	0.000889	0.488
Af_levels_q2016	N5	AFN5_R3	Mudpit_Plate_AFn5_C1_20160412_AFn5_R3_05F_F001	Cluster of PREDICTED: polyphenol oxidase, chloroplastic-like [Elaeis guineensis] (gi|743784146)	PREDICTED: polyphenol oxidase, chloroplastic-like [Elaeis guineensis]	gi|743784146	Elaeis guinensins protein.fasta	65992.2	1	0	0	4	0.000209	0.0886
Af_levels_q2016	N5	AFN5_R3	Mudpit_Plate_AFn5_C1_20160412_AFn5_R3_05F_F001	Cluster of PREDICTED: carboxymethylenebutenolidase homolog [Elaeis guineensis] (gi|743757729)	PREDICTED: carboxymethylenebutenolidase homolog [Elaeis guineensis]	gi|743757729	Elaeis guinensins protein.fasta	30473.8	0.117	0	0	0	0	0
Af_levels_q2016	N5	AFN5_R3	Mudpit_Plate_AFn5_C1_20160412_AFn5_R3_05F_F001	Cluster of PREDICTED: UTP--glucose-1-phosphate uridylyltransferase [Elaeis guineensis] (gi|743833726)	PREDICTED: UTP--glucose-1-phosphate uridylyltransferase [Elaeis guineensis]	gi|743833726	Elaeis guinensins protein.fasta	51892.5	0.999	1	1	1	5.23e-05	0.0573
Af_levels_q2016	N5	AFN5_R3	Mudpit_Plate_AFn5_C1_20160412_AFn5_R3_05F_F001	Cluster of PREDICTED: phosphoglycerate kinase, cytosolic isoform X2 [Elaeis guineensis] (gi|743855887)	PREDICTED: phosphoglycerate kinase, cytosolic isoform X2 [Elaeis guineensis]	gi|743855887	Elaeis guinensins protein.fasta	42329.4	1	0	0	7	0.000366	0.214
Af_levels_q2016	N5	AFN5_R3	Mudpit_Plate_AFn5_C1_20160412_AFn5_R3_05F_F001	Cluster of PREDICTED: uncharacterized protein LOC105050582 [Elaeis guineensis] (gi|743810712)	PREDICTED: uncharacterized protein LOC105050582 [Elaeis guineensis]	gi|743810712	Elaeis guinensins protein.fasta	110085	1	9	10	10	0.000523	0.0851
Af_levels_q2016	N5	AFN5_R3	Mudpit_Plate_AFn5_C1_20160412_AFn5_R3_05F_F001	Cluster of catalase isozyme 2 [Elaeis guineensis] (NP_001306842.1)	catalase isozyme 2 [Elaeis guineensis]	NP_001306842.1		0	1	5	5	10	0.000523	0
Af_levels_q2016	N5	AFN5_R3	Mudpit_Plate_AFn5_C1_20160412_AFn5_R3_05F_F001	Cluster of PREDICTED: fructose-bisphosphate aldolase cytoplasmic isozyme [Elaeis guineensis] (gi|743806034)	PREDICTED: fructose-bisphosphate aldolase cytoplasmic isozyme [Elaeis guineensis]	gi|743806034	Elaeis guinensins protein.fasta	38601.8	1	3	3	7	0.000366	0.271
Af_levels_q2016	N5	AFN5_R3	Mudpit_Plate_AFn5_C1_20160412_AFn5_R3_05F_F001	Cluster of PREDICTED: phosphoenolpyruvate carboxylase 2-like [Elaeis guineensis] (gi|743799873)	PREDICTED: phosphoenolpyruvate carboxylase 2-like [Elaeis guineensis]	gi|743799873	Elaeis guinensins protein.fasta	110055	1	1	1	3	0.000157	0.0591
Af_levels_q2016	N5	AFN5_R3	Mudpit_Plate_AFn5_C1_20160412_AFn5_R3_05F_F001	Cluster of PREDICTED: peroxidase 5-like [Elaeis guineensis] (gi|743768886)	PREDICTED: peroxidase 5-like [Elaeis guineensis]	gi|743768886	Elaeis guinensins protein.fasta	35950.6	1	4	4	4	0.000209	0.145
Af_levels_q2016	N5	AFN5_R3	Mudpit_Plate_AFn5_C1_20160412_AFn5_R3_05F_F001	Cluster of PREDICTED: triosephosphate isomerase, cytosolic-like [Elaeis guineensis] (gi|743841772)	PREDICTED: triosephosphate isomerase, cytosolic-like [Elaeis guineensis]	gi|743841772	Elaeis guinensins protein.fasta	27219.4	1	1	1	3	0.000157	0.15
Af_levels_q2016	N9	AFN9_R1	Mudpit_Plate_AFn9_A1_20160413_AFn9_R1_05F_F001	Cluster of PREDICTED: glyceraldehyde-3-phosphate dehydrogenase, cytosolic [Elaeis guineensis] (gi|743887549)	PREDICTED: glyceraldehyde-3-phosphate dehydrogenase, cytosolic-like isoform X1 [Elaeis guineensis]	gi|743877054,gi|743877056	Elaeis guinensins protein.fasta	37097.1	0.958	0	0	18	0.000685	0.446
Af_levels_q2016	N9	AFN9_R1	Mudpit_Plate_AFn9_A1_20160413_AFn9_R1_05F_F001	Cluster of PREDICTED: 60S acidic ribosomal protein P0 [Elaeis guineensis] (gi|743855682)	PREDICTED: 60S acidic ribosomal protein P0 [Elaeis guineensis]	gi|743855682	Elaeis guinensins protein.fasta	34631.8	0.973	0	0	1	3.81e-05	0.106
Af_levels_q2016	N9	AFN9_R1	Mudpit_Plate_AFn9_A1_20160413_AFn9_R1_05F_F001	Cluster of PREDICTED: probable nucleoredoxin 1-1 [Elaeis guineensis] (gi|743840630)	PREDICTED: probable nucleoredoxin 1-1 [Elaeis guineensis]	gi|743840630	Elaeis guinensins protein.fasta	69153.2	1	2	4	9	0.000343	0.138
Af_levels_q2016	N9	AFN9_R1	Mudpit_Plate_AFn9_A1_20160413_AFn9_R1_05F_F001	Cluster of PREDICTED: heat shock 70 kDa protein-like [Elaeis guineensis] (gi|743811473)	PREDICTED: luminal-binding protein 4-like [Elaeis guineensis]	gi|743776201	Elaeis guinensins protein.fasta	73483.2	0.994	1	1	2	7.61e-05	0.0452
Af_levels_q2016	N9	AFN9_R1	Mudpit_Plate_AFn9_A1_20160413_AFn9_R1_05F_F001	Cluster of PREDICTED: heat shock 70 kDa protein-like [Elaeis guineensis] (gi|743811473)	PREDICTED: probable mediator of RNA polymerase II transcription subunit 37c [Elaeis guineensis]	gi|743841902	Elaeis guinensins protein.fasta	71040.8	1	1	1	11	0.000419	0.252
Af_levels_q2016	N9	AFN9_R1	Mudpit_Plate_AFn9_A1_20160413_AFn9_R1_05F_F001	Cluster of PREDICTED: pyruvate kinase, cytosolic isozyme-like isoform X3 [Elaeis guineensis] (gi|743878631)	PREDICTED: pyruvate kinase, cytosolic isozyme-like [Elaeis guineensis]	gi|743882283	Elaeis guinensins protein.fasta	47751.8	0.997	1	1	3	0.000114	0.0845
Af_levels_q2016	N9	AFN9_R1	Mudpit_Plate_AFn9_A1_20160413_AFn9_R1_05F_F001	Cluster of PREDICTED: superoxide dismutase [Cu-Zn] [Elaeis guineensis] (gi|743845883)	PREDICTED: superoxide dismutase [Cu-Zn] [Elaeis guineensis]	gi|743845883	Elaeis guinensins protein.fasta	15173.5	1	3	3	3	0.000114	0.211
Af_levels_q2016	N9	AFN9_R1	Mudpit_Plate_AFn9_A1_20160413_AFn9_R1_05F_F001	Cluster of PREDICTED: skin secretory protein xP2-like [Elaeis guineensis] (gi|743886010)	PREDICTED: skin secretory protein xP2-like [Elaeis guineensis]	gi|743886010	Elaeis guinensins protein.fasta	17108.4	1	5	5	5	0.00019	0.964
Af_levels_q2016	N9	AFN9_R1	Mudpit_Plate_AFn9_A1_20160413_AFn9_R1_05F_F001	Cluster of PREDICTED: proteasome subunit alpha type-1-like [Elaeis guineensis] (gi|743851306)	PREDICTED: proteasome subunit alpha type-1-like [Elaeis guineensis]	gi|743851298,gi|743851302,gi|743851306	Elaeis guinensins protein.fasta	28909.5	0.961	1	1	1	3.81e-05	0.0458
Af_levels_q2016	N9	AFN9_R1	Mudpit_Plate_AFn9_A1_20160413_AFn9_R1_05F_F001	Cluster of PREDICTED: probable nucleoredoxin 1-1 [Elaeis guineensis] (gi|743840630)	PREDICTED: probable nucleoredoxin 1-2 [Elaeis guineensis]	gi|743840628	Elaeis guinensins protein.fasta	57956	0.977	0	0	9	0.000343	0.26
Af_levels_q2016	N9	AFN9_R1	Mudpit_Plate_AFn9_A1_20160413_AFn9_R1_05F_F001	Cluster of PREDICTED: probable nucleoredoxin 1-1 [Elaeis guineensis] (gi|743840630)	PREDICTED: probable nucleoredoxin 1-2 [Elaeis guineensis]	gi|743840622	Elaeis guinensins protein.fasta	58008.1	1	1	1	10	0.000381	0.301
Af_levels_q2016	N9	AFN9_R1	Mudpit_Plate_AFn9_A1_20160413_AFn9_R1_05F_F001	Cluster of PREDICTED: patellin-3-like isoform X2 [Elaeis guineensis] (gi|743763008)	PREDICTED: patellin-3-like isoform X2 [Elaeis guineensis]	gi|743763008	Elaeis guinensins protein.fasta	62712.8	1	18	19	22	0.000838	0.633
Af_levels_q2016	N9	AFN9_R1	Mudpit_Plate_AFn9_A1_20160413_AFn9_R1_05F_F001	Cluster of histone H3 [Elaeis guineensis] (gi|192910840)	histone H3 [Elaeis guineensis]	gi|192910840,gi|192910874,gi|743849702,gi|743854553,gi|743884057	Elaeis guinensins protein.fasta	15406.8	1	4	4	5	0.00019	0.25
Af_levels_q2016	N9	AFN9_R1	Mudpit_Plate_AFn9_A1_20160413_AFn9_R1_05F_F001	Cluster of PREDICTED: alpha-mannosidase [Elaeis guineensis] (gi|743813312)	PREDICTED: alpha-mannosidase [Elaeis guineensis]	gi|743813312	Elaeis guinensins protein.fasta	115730	0.515	0	0	1	3.81e-05	0.00977
Af_levels_q2016	N9	AFN9_R1	Mudpit_Plate_AFn9_A1_20160413_AFn9_R1_05F_F001	Cluster of PREDICTED: phospholipase D alpha 1 [Elaeis guineensis] (gi|743875176)	PREDICTED: phospholipase D alpha 1 [Elaeis guineensis]	gi|743875176	Elaeis guinensins protein.fasta	92355.6	0.956	0	0	0	0	0
Af_levels_q2016	N9	AFN9_R1	Mudpit_Plate_AFn9_A1_20160413_AFn9_R1_05F_F001	Cluster of PREDICTED: heat shock 70 kDa protein-like [Elaeis guineensis] (gi|743811473)	PREDICTED: heat shock cognate 70 kDa protein 2-like [Elaeis guineensis]	gi|743841867	Elaeis guinensins protein.fasta	71028	0.816	0	0	9	0.000343	0.193
Af_levels_q2016	N9	AFN9_R1	Mudpit_Plate_AFn9_A1_20160413_AFn9_R1_05F_F001	Cluster of NADP-isocitrate dehydrogenase [Elaeis guineensis] (gi|192913030)	NADP-isocitrate dehydrogenase [Elaeis guineensis]	gi|192913030,gi|374255965,gi|743770702,gi|743770704	Elaeis guinensins protein.fasta	45807.1	0.987	1	1	1	3.81e-05	0.0433
Af_levels_q2016	N9	AFN9_R1	Mudpit_Plate_AFn9_A1_20160413_AFn9_R1_05F_F001	Cluster of PREDICTED: alpha carbonic anhydrase 7-like [Elaeis guineensis] (gi|743864471)	PREDICTED: alpha carbonic anhydrase 7-like [Elaeis guineensis]	gi|743864471	Elaeis guinensins protein.fasta	33416	0.999	1	1	2	7.61e-05	0.0986
Af_levels_q2016	N9	AFN9_R1	Mudpit_Plate_AFn9_A1_20160413_AFn9_R1_05F_F001	Cluster of PREDICTED: metallothionein-like protein type 2 [Elaeis guineensis] (gi|743841812)	PREDICTED: metallothionein-like protein type 2 [Elaeis guineensis]	gi|743841812	Elaeis guinensins protein.fasta	7923.4	1	2	2	2	7.61e-05	0.418
Af_levels_q2016	N9	AFN9_R1	Mudpit_Plate_AFn9_A1_20160413_AFn9_R1_05F_F001	Cluster of PREDICTED: ATP synthase subunit beta, mitochondrial-like [Elaeis guineensis] (gi|743800698)	PREDICTED: ATP synthase subunit beta, mitochondrial-like [Elaeis guineensis]	gi|743771993	Elaeis guinensins protein.fasta	59549.8	0.883	0	0	2	7.61e-05	0.0522
Af_levels_q2016	N9	AFN9_R1	Mudpit_Plate_AFn9_A1_20160413_AFn9_R1_05F_F001	Cluster of PREDICTED: 20 kDa chaperonin, chloroplastic-like [Elaeis guineensis] (gi|743822839)	PREDICTED: 20 kDa chaperonin, chloroplastic-like [Elaeis guineensis]	gi|743822839	Elaeis guinensins protein.fasta	26962.5	0.077	0	0	0	0	0
Af_levels_q2016	N9	AFN9_R1	Mudpit_Plate_AFn9_A1_20160413_AFn9_R1_05F_F001	Cluster of PREDICTED: germin-like protein 2-4 [Elaeis guineensis] (gi|743874591)	PREDICTED: germin-like protein 2-4 [Elaeis guineensis]	gi|743874591	Elaeis guinensins protein.fasta	23242.3	0.994	1	1	1	3.81e-05	0.0548
Af_levels_q2016	N9	AFN9_R1	Mudpit_Plate_AFn9_A1_20160413_AFn9_R1_05F_F001	Cluster of PREDICTED: glyceraldehyde-3-phosphate dehydrogenase, cytosolic [Elaeis guineensis] (gi|743887549)	PREDICTED: glyceraldehyde-3-phosphate dehydrogenase 2, cytosolic [Elaeis guineensis]	gi|743814513	Elaeis guinensins protein.fasta	36624.9	0.797	0	0	9	0.000343	0.19
Af_levels_q2016	N9	AFN9_R1	Mudpit_Plate_AFn9_A1_20160413_AFn9_R1_05F_F001	Cluster of PREDICTED: 17.3 kDa class II heat shock protein-like [Elaeis guineensis] (gi|743769764)	PREDICTED: 17.3 kDa class II heat shock protein-like [Elaeis guineensis]	gi|743769764	Elaeis guinensins protein.fasta	17658.6	0.987	1	1	1	3.81e-05	0.103
Af_levels_q2016	N9	AFN9_R1	Mudpit_Plate_AFn9_A1_20160413_AFn9_R1_05F_F001	Cluster of PREDICTED: heat shock 70 kDa protein-like [Elaeis guineensis] (gi|743811473)	PREDICTED: heat shock 70 kDa protein [Elaeis guineensis]	gi|743866246	Elaeis guinensins protein.fasta	71500.6	0.946	0	0	4	0.000152	0.0658
Af_levels_q2016	N9	AFN9_R1	Mudpit_Plate_AFn9_A1_20160413_AFn9_R1_05F_F001	Cluster of PREDICTED: ran-binding protein 1 homolog a-like [Elaeis guineensis] (gi|743788084)	PREDICTED: ran-binding protein 1 homolog a-like [Elaeis guineensis]	gi|743788084	Elaeis guinensins protein.fasta	24154.7	1	1	1	1	3.81e-05	0.109
Af_levels_q2016	N9	AFN9_R1	Mudpit_Plate_AFn9_A1_20160413_AFn9_R1_05F_F001	Cluster of PREDICTED: uncharacterized protein LOC105038753 [Elaeis guineensis] (gi|743765428)	PREDICTED: uncharacterized protein LOC105038753 [Elaeis guineensis]	gi|743765428	Elaeis guinensins protein.fasta	80688.6	0.236	0	0	0	0	0
Af_levels_q2016	N9	AFN9_R1	Mudpit_Plate_AFn9_A1_20160413_AFn9_R1_05F_F001	Cluster of PREDICTED: enolase 2 [Elaeis guineensis] (gi|743825640)	PREDICTED: enolase-like [Elaeis guineensis]	gi|743877540	Elaeis guinensins protein.fasta	48092.4	1	0	0	22	0.000838	0.42
Af_levels_q2016	N9	AFN9_R1	Mudpit_Plate_AFn9_A1_20160413_AFn9_R1_05F_F001	Cluster of PREDICTED: heat shock 70 kDa protein-like [Elaeis guineensis] (gi|743811473)	PREDICTED: heat shock 70 kDa protein-like [Elaeis guineensis]	gi|743811473	Elaeis guinensins protein.fasta	70866.6	1	3	3	7	0.000267	0.147
Af_levels_q2016	N9	AFN9_R1	Mudpit_Plate_AFn9_A1_20160413_AFn9_R1_05F_F001	Cluster of PREDICTED: alpha carbonic anhydrase 7-like [Elaeis guineensis] (gi|743864471)	PREDICTED: alpha carbonic anhydrase 8-like, partial [Elaeis guineensis]	gi|743891008	Elaeis guinensins protein.fasta	15504.2	0.999	1	1	2	7.61e-05	0.213
Af_levels_q2016	N9	AFN9_R1	Mudpit_Plate_AFn9_A1_20160413_AFn9_R1_05F_F001	Cluster of PREDICTED: transcription elongation factor SPT5 [Elaeis guineensis] (gi|743853074)	PREDICTED: transcription elongation factor SPT5 [Elaeis guineensis]	gi|743853074	Elaeis guinensins protein.fasta	29903.8	0.077	0	0	0	0	0
Af_levels_q2016	N9	AFN9_R1	Mudpit_Plate_AFn9_A1_20160413_AFn9_R1_05F_F001	Cluster of PREDICTED: polyphenol oxidase, chloroplastic-like [Elaeis guineensis] (gi|743784146)	PREDICTED: polyphenol oxidase, chloroplastic-like [Elaeis guineensis]	gi|743886465	Elaeis guinensins protein.fasta	66037	1	1	1	6	0.000228	0.162
Af_levels_q2016	N9	AFN9_R1	Mudpit_Plate_AFn9_A1_20160413_AFn9_R1_05F_F001	Cluster of PREDICTED: leucine aminopeptidase 2, chloroplastic-like [Elaeis guineensis] (gi|743857317)	PREDICTED: leucine aminopeptidase 1-like [Elaeis guineensis]	gi|743811443	Elaeis guinensins protein.fasta	63683.1	0.94	0	0	3	0.000114	0.0613
Af_levels_q2016	N9	AFN9_R1	Mudpit_Plate_AFn9_A1_20160413_AFn9_R1_05F_F001	Cluster of PREDICTED: phosphoglucomutase, cytoplasmic 2 [Elaeis guineensis] (gi|743800771)	PREDICTED: phosphoglucomutase, cytoplasmic 2 [Elaeis guineensis]	gi|743800771	Elaeis guinensins protein.fasta	63627.9	0.984	1	1	1	3.81e-05	0.0326
Af_levels_q2016	N9	AFN9_R1	Mudpit_Plate_AFn9_A1_20160413_AFn9_R1_05F_F001	Cluster of PREDICTED: leucine aminopeptidase 2, chloroplastic-like [Elaeis guineensis] (gi|743857317)	PREDICTED: leucine aminopeptidase 2, chloroplastic-like [Elaeis guineensis]	gi|743857317	Elaeis guinensins protein.fasta	55535.4	0.999	1	1	4	0.000152	0.0981
Af_levels_q2016	N9	AFN9_R1	Mudpit_Plate_AFn9_A1_20160413_AFn9_R1_05F_F001	Cluster of PREDICTED: knob-associated histidine-rich protein-like [Elaeis guineensis] (gi|743817534)	PREDICTED: knob-associated histidine-rich protein-like [Elaeis guineensis]	gi|743817534	Elaeis guinensins protein.fasta	19093.9	1	8	10	11	0.000419	0.506
Af_levels_q2016	N9	AFN9_R1	Mudpit_Plate_AFn9_A1_20160413_AFn9_R1_05F_F001	Cluster of PREDICTED: protein DJ-1 homolog D-like [Elaeis guineensis] (gi|743834058)	PREDICTED: protein DJ-1 homolog D-like [Elaeis guineensis]	gi|743834058	Elaeis guinensins protein.fasta	41270.4	1	0	0	3	0.000114	0.126
Af_levels_q2016	N9	AFN9_R1	Mudpit_Plate_AFn9_A1_20160413_AFn9_R1_05F_F001	Cluster of PREDICTED: 14-3-3-like protein isoform X2 [Elaeis guineensis] (gi|743823719)	PREDICTED: 14-3-3-like protein [Elaeis guineensis]	gi|743880886,gi|743880890	Elaeis guinensins protein.fasta	29330.2	0.852	0	0	6	0.000228	0.207
Af_levels_q2016	N9	AFN9_R1	Mudpit_Plate_AFn9_A1_20160413_AFn9_R1_05F_F001	Cluster of PREDICTED: alcohol dehydrogenase 1-like [Elaeis guineensis] (gi|743764834)	PREDICTED: alcohol dehydrogenase 1-like [Elaeis guineensis]	gi|743764834	Elaeis guinensins protein.fasta	41095.2	0.893	0	0	0	0	0
Af_levels_q2016	N9	AFN9_R1	Mudpit_Plate_AFn9_A1_20160413_AFn9_R1_05F_F001	Cluster of PREDICTED: induced stolen tip protein TUB8-like [Elaeis guineensis] (gi|743802572)	PREDICTED: induced stolen tip protein TUB8-like [Elaeis guineensis]	gi|743802572	Elaeis guinensins protein.fasta	15222	1	2	2	2	7.61e-05	0.233
Af_levels_q2016	N9	AFN9_R1	Mudpit_Plate_AFn9_A1_20160413_AFn9_R1_05F_F001	Cluster of PREDICTED: putative formamidase C869.04 isoform X3 [Elaeis guineensis] (gi|743875734)	PREDICTED: putative formamidase C869.04 isoform X3 [Elaeis guineensis]	gi|743875734	Elaeis guinensins protein.fasta	46646.7	1	1	1	2	7.61e-05	0.116
Af_levels_q2016	N9	AFN9_R1	Mudpit_Plate_AFn9_A1_20160413_AFn9_R1_05F_F001	Cluster of PREDICTED: enolase 2 [Elaeis guineensis] (gi|743825640)	PREDICTED: enolase 2-like [Elaeis guineensis]	gi|743888539	Elaeis guinensins protein.fasta	21810.6	0.979	1	1	13	0.000495	0.563
Af_levels_q2016	N9	AFN9_R1	Mudpit_Plate_AFn9_A1_20160413_AFn9_R1_05F_F001	Cluster of GTP-binding nuclear protein Ran-A1 [Elaeis guineensis] (gi|192913008)	GTP-binding nuclear protein Ran-A1 [Elaeis guineensis]	gi|192913008,gi|743754811,gi|743798104	Elaeis guinensins protein.fasta	24948.7	1	2	2	2	7.61e-05	0.0814
Af_levels_q2016	N9	AFN9_R1	Mudpit_Plate_AFn9_A1_20160413_AFn9_R1_05F_F001	Cluster of PREDICTED: 40S ribosomal protein S25 [Elaeis guineensis] (gi|743764188)	PREDICTED: 40S ribosomal protein S25 [Elaeis guineensis]	gi|743764188	Elaeis guinensins protein.fasta	11959.6	0.988	1	1	1	3.81e-05	0.0926
Af_levels_q2016	N9	AFN9_R1	Mudpit_Plate_AFn9_A1_20160413_AFn9_R1_05F_F001	Cluster of PREDICTED: glucan endo-1,3-beta-glucosidase-like [Elaeis guineensis] (gi|743785384)	PREDICTED: glucan endo-1,3-beta-glucosidase-like [Elaeis guineensis]	gi|743875093	Elaeis guinensins protein.fasta	36217.4	0.142	0	0	1	3.81e-05	0.0472
Af_levels_q2016	N9	AFN9_R1	Mudpit_Plate_AFn9_A1_20160413_AFn9_R1_05F_F001	Cluster of PREDICTED: monodehydroascorbate reductase-like [Elaeis guineensis] (gi|743863108)	PREDICTED: monodehydroascorbate reductase-like [Elaeis guineensis]	gi|743863108	Elaeis guinensins protein.fasta	46578.8	1	5	5	5	0.00019	0.175
Af_levels_q2016	N9	AFN9_R1	Mudpit_Plate_AFn9_A1_20160413_AFn9_R1_05F_F001	Cluster of PREDICTED: pyruvate kinase, cytosolic isozyme [Elaeis guineensis] (gi|743852434)	PREDICTED: pyruvate kinase, cytosolic isozyme [Elaeis guineensis]	gi|743852434,gi|743852440	Elaeis guinensins protein.fasta	55463.9	0.472	0	0	0	0	0
Af_levels_q2016	N9	AFN9_R1	Mudpit_Plate_AFn9_A1_20160413_AFn9_R1_05F_F001	Cluster of PREDICTED: 14-3-3-like protein isoform X2 [Elaeis guineensis] (gi|743823719)	PREDICTED: 14-3-3 protein 6-like [Elaeis guineensis]	gi|743849690	Elaeis guinensins protein.fasta	29133.7	0.999	2	2	4	0.000152	0.171
Af_levels_q2016	N9	AFN9_R1	Mudpit_Plate_AFn9_A1_20160413_AFn9_R1_05F_F001	Cluster of PREDICTED: alpha-mannosidase-like [Elaeis guineensis] (gi|743858508)	PREDICTED: alpha-mannosidase-like [Elaeis guineensis]	gi|743858508	Elaeis guinensins protein.fasta	115076	0.35	0	0	1	3.81e-05	0.00978
Af_levels_q2016	N9	AFN9_R1	Mudpit_Plate_AFn9_A1_20160413_AFn9_R1_05F_F001	Cluster of PREDICTED: carboxymethylenebutenolidase homolog [Elaeis guineensis] (gi|743757729)	PREDICTED: carboxymethylenebutenolidase homolog [Elaeis guineensis]	gi|743757729	Elaeis guinensins protein.fasta	30473.8	0.597	0	0	0	0	0
Af_levels_q2016	N9	AFN9_R1	Mudpit_Plate_AFn9_A1_20160413_AFn9_R1_05F_F001	Cluster of triose phosphate isomerase cytosolic isoform [Elaeis guineensis] (gi|192910674)	triose phosphate isomerase cytosolic isoform [Elaeis guineensis]	gi|192910674,gi|743780701	Elaeis guinensins protein.fasta	27264.2	0.997	1	1	4	0.000152	0.228
Af_levels_q2016	N9	AFN9_R1	Mudpit_Plate_AFn9_A1_20160413_AFn9_R1_05F_F001	Cluster of PREDICTED: polyphenol oxidase, chloroplastic-like [Elaeis guineensis] (gi|743784146)	PREDICTED: polyphenol oxidase, chloroplastic-like [Elaeis guineensis]	gi|743784146	Elaeis guinensins protein.fasta	65992.2	1	4	4	9	0.000343	0.257
Af_levels_q2016	N9	AFN9_R1	Mudpit_Plate_AFn9_A1_20160413_AFn9_R1_05F_F001	Cluster of PREDICTED: alcohol dehydrogenase class-3-like [Elaeis guineensis] (gi|743853663)	PREDICTED: alcohol dehydrogenase class-3-like [Elaeis guineensis]	gi|743853663	Elaeis guinensins protein.fasta	40676.8	0.895	0	0	0	0	0
Af_levels_q2016	N9	AFN9_R1	Mudpit_Plate_AFn9_A1_20160413_AFn9_R1_05F_F001	Cluster of PREDICTED: fructose-bisphosphate aldolase cytoplasmic isozyme [Elaeis guineensis] (gi|743806034)	PREDICTED: fructose-bisphosphate aldolase cytoplasmic isozyme [Elaeis guineensis]	gi|743761082	Elaeis guinensins protein.fasta	38513.5	1	2	2	9	0.000343	0.408
Af_levels_q2016	N9	AFN9_R1	Mudpit_Plate_AFn9_A1_20160413_AFn9_R1_05F_F001	Cluster of PREDICTED: phosphoenolpyruvate carboxylase 2-like [Elaeis guineensis] (gi|743799873)	PREDICTED: LOW QUALITY PROTEIN: phosphoenolpyruvate carboxylase, housekeeping isozyme-like [Elaeis guineensis]	gi|743757060	Elaeis guinensins protein.fasta	110318	0.991	0	0	5	0.00019	0.0621
Af_levels_q2016	N9	AFN9_R1	Mudpit_Plate_AFn9_A1_20160413_AFn9_R1_05F_F001	Cluster of PREDICTED: fibrous sheath CABYR-binding protein-like [Elaeis guineensis] (gi|743878506)	PREDICTED: fibrous sheath CABYR-binding protein-like [Elaeis guineensis]	gi|743878506	Elaeis guinensins protein.fasta	15934.8	1	3	3	3	0.000114	0.355
Af_levels_q2016	N9	AFN9_R1	Mudpit_Plate_AFn9_A1_20160413_AFn9_R1_05F_F001	Cluster of PREDICTED: V-type proton ATPase catalytic subunit A [Elaeis guineensis] (gi|743809830)	PREDICTED: V-type proton ATPase catalytic subunit A [Elaeis guineensis]	gi|743809830	Elaeis guinensins protein.fasta	68361.8	0.759	0	0	0	0	0
Af_levels_q2016	N9	AFN9_R1	Mudpit_Plate_AFn9_A1_20160413_AFn9_R1_05F_F001	Cluster of catalase isozyme 2 [Elaeis guineensis] (NP_001306842.1)	PREDICTED: catalase isozyme B [Elaeis guineensis]	gi|743855451	Elaeis guinensins protein.fasta	56836.4	0.335	0	0	3	0.000114	0.0671
Af_levels_q2016	N9	AFN9_R1	Mudpit_Plate_AFn9_A1_20160413_AFn9_R1_05F_F001	Cluster of PREDICTED: probable serine protease EDA2 isoform X2 [Elaeis guineensis] (gi|743777910)	PREDICTED: probable serine protease EDA2 isoform X2 [Elaeis guineensis]	gi|743777910	Elaeis guinensins protein.fasta	49718.1	0.976	0	0	1	3.81e-05	0.0293
Af_levels_q2016	N9	AFN9_R1	Mudpit_Plate_AFn9_A1_20160413_AFn9_R1_05F_F001	Cluster of PREDICTED: ATP synthase subunit beta, mitochondrial-like [Elaeis guineensis] (gi|743800698)	PREDICTED: ATP synthase subunit beta, mitochondrial-like [Elaeis guineensis]	gi|743800698	Elaeis guinensins protein.fasta	59612.9	0.98	0	0	2	7.61e-05	0.0522
Af_levels_q2016	N9	AFN9_R1	Mudpit_Plate_AFn9_A1_20160413_AFn9_R1_05F_F001	Cluster of PREDICTED: cationic peroxidase SPC4-like [Elaeis guineensis] (gi|743817476)	PREDICTED: cationic peroxidase SPC4-like [Elaeis guineensis]	gi|743817476	Elaeis guinensins protein.fasta	37833.9	1	4	4	9	0.000343	0.403
Af_levels_q2016	N9	AFN9_R1	Mudpit_Plate_AFn9_A1_20160413_AFn9_R1_05F_F001	Cluster of PREDICTED: apolipoprotein D [Elaeis guineensis] (gi|743811329)	PREDICTED: apolipoprotein D [Elaeis guineensis]	gi|743811329	Elaeis guinensins protein.fasta	21629.2	0.993	1	1	1	3.81e-05	0.0957
Af_levels_q2016	N9	AFN9_R1	Mudpit_Plate_AFn9_A1_20160413_AFn9_R1_05F_F001	Cluster of PREDICTED: actin-2 [Elaeis guineensis] (gi|743854864)	PREDICTED: actin-2 [Elaeis guineensis]	gi|743854864	Elaeis guinensins protein.fasta	41646.7	1	2	2	6	0.000228	0.265
Af_levels_q2016	N9	AFN9_R1	Mudpit_Plate_AFn9_A1_20160413_AFn9_R1_05F_F001	Cluster of PREDICTED: alcohol dehydrogenase 1 [Elaeis guineensis] (gi|743888171)	PREDICTED: alcohol dehydrogenase 1 [Elaeis guineensis]	gi|743888171	Elaeis guinensins protein.fasta	41058.6	1	2	2	2	7.61e-05	0.0711
Af_levels_q2016	N9	AFN9_R1	Mudpit_Plate_AFn9_A1_20160413_AFn9_R1_05F_F001	Cluster of PREDICTED: elongation factor 2-like [Elaeis guineensis] (gi|743796220)	PREDICTED: elongation factor 2-like [Elaeis guineensis]	gi|743796220	Elaeis guinensins protein.fasta	94123.9	0.999	0	0	2	7.61e-05	0.0415
Af_levels_q2016	N9	AFN9_R1	Mudpit_Plate_AFn9_A1_20160413_AFn9_R1_05F_F001	Cluster of PREDICTED: 14-3-3-like protein isoform X2 [Elaeis guineensis] (gi|743823719)	14-3-3-like protein [Elaeis guineensis]	NP_001306841.1		0	1	1	2	10	0.000381	0
Af_levels_q2016	N9	AFN9_R1	Mudpit_Plate_AFn9_A1_20160413_AFn9_R1_05F_F001	Cluster of PREDICTED: monodehydroascorbate reductase, chloroplastic isoform X1 [Elaeis guineensis] (gi|743854816)	PREDICTED: monodehydroascorbate reductase, chloroplastic isoform X1 [Elaeis guineensis]	gi|743854816,gi|743854818	Elaeis guinensins protein.fasta	54660	0.986	1	1	1	3.81e-05	0.0239
Af_levels_q2016	N9	AFN9_R1	Mudpit_Plate_AFn9_A1_20160413_AFn9_R1_05F_F001	Cluster of PREDICTED: heat shock protein 83 [Elaeis guineensis] (gi|743854814)	PREDICTED: heat shock protein 83 [Elaeis guineensis]	gi|743854814	Elaeis guinensins protein.fasta	80499.8	0.999	1	1	1	3.81e-05	0.0171
Af_levels_q2016	N9	AFN9_R1	Mudpit_Plate_AFn9_A1_20160413_AFn9_R1_05F_F001	Cluster of PREDICTED: fructose-bisphosphate aldolase cytoplasmic isozyme [Elaeis guineensis] (gi|743806034)	PREDICTED: fructose-bisphosphate aldolase cytoplasmic isozyme [Elaeis guineensis]	gi|743764070	Elaeis guinensins protein.fasta	38562.6	1	3	3	10	0.000381	0.394
Af_levels_q2016	N9	AFN9_R1	Mudpit_Plate_AFn9_A1_20160413_AFn9_R1_05F_F001	Cluster of PREDICTED: heat shock protein 81-1-like [Elaeis guineensis] (gi|743765990)	PREDICTED: heat shock protein 81-1-like [Elaeis guineensis]	gi|743765990	Elaeis guinensins protein.fasta	80136.6	0.288	0	0	1	3.81e-05	0.02
Af_levels_q2016	N9	AFN9_R1	Mudpit_Plate_AFn9_A1_20160413_AFn9_R1_05F_F001	Cluster of PREDICTED: adenosylhomocysteinase [Elaeis guineensis] (gi|743880094)	PREDICTED: adenosylhomocysteinase-like [Elaeis guineensis]	gi|743866755	Elaeis guinensins protein.fasta	53256.1	0.168	0	0	0	0	0
Af_levels_q2016	N9	AFN9_R1	Mudpit_Plate_AFn9_A1_20160413_AFn9_R1_05F_F001	Cluster of PREDICTED: actin-2 [Elaeis guineensis] (gi|743854864)	actin-3-like [Elaeis guineensis]	NP_001306835.1		0	1	2	2	7	0.000267	0
Af_levels_q2016	N9	AFN9_R1	Mudpit_Plate_AFn9_A1_20160413_AFn9_R1_05F_F001	Cluster of PREDICTED: glyceraldehyde-3-phosphate dehydrogenase, cytosolic [Elaeis guineensis] (gi|743887549)	PREDICTED: glyceraldehyde-3-phosphate dehydrogenase, cytosolic [Elaeis guineensis]	gi|743887549	Elaeis guinensins protein.fasta	36947.9	1	3	3	24	0.000914	0.638
Af_levels_q2016	N9	AFN9_R1	Mudpit_Plate_AFn9_A1_20160413_AFn9_R1_05F_F001	Cluster of PREDICTED: LOW QUALITY PROTEIN: 2,3-bisphosphoglycerate-independent phosphoglycerate mutase-like [Elaeis guineensis] (gi|743843487)	PREDICTED: LOW QUALITY PROTEIN: 2,3-bisphosphoglycerate-independent phosphoglycerate mutase-like [Elaeis guineensis]	gi|743843487	Elaeis guinensins protein.fasta	61325.2	1	2	2	4	0.000152	0.107
Af_levels_q2016	N9	AFN9_R1	Mudpit_Plate_AFn9_A1_20160413_AFn9_R1_05F_F001	Cluster of PREDICTED: LOW QUALITY PROTEIN: sucrose synthase 4-like [Elaeis guineensis] (gi|743844527)	PREDICTED: sucrose synthase 4 [Elaeis guineensis]	gi|743784278	Elaeis guinensins protein.fasta	92769.5	0.878	0	0	0	0	0
Af_levels_q2016	N9	AFN9_R1	Mudpit_Plate_AFn9_A1_20160413_AFn9_R1_05F_F001	Cluster of PREDICTED: probable aquaporin TIP1-1 [Elaeis guineensis] (gi|743890980)	PREDICTED: probable aquaporin TIP1-1 [Elaeis guineensis]	gi|743890980	Elaeis guinensins protein.fasta	25784.4	0.265	0	0	0	0	0
Af_levels_q2016	N9	AFN9_R1	Mudpit_Plate_AFn9_A1_20160413_AFn9_R1_05F_F001	Cluster of PREDICTED: 14-3-3-like protein isoform X2 [Elaeis guineensis] (gi|743823719)	PREDICTED: 14-3-3-like protein [Elaeis guineensis]	gi|743771755	Elaeis guinensins protein.fasta	29437.4	1	1	1	9	0.000343	0.356
Af_levels_q2016	N9	AFN9_R1	Mudpit_Plate_AFn9_A1_20160413_AFn9_R1_05F_F001	Cluster of PREDICTED: pyruvate kinase, cytosolic isozyme-like isoform X3 [Elaeis guineensis] (gi|743878631)	PREDICTED: pyruvate kinase, cytosolic isozyme-like isoform X3 [Elaeis guineensis]	gi|743878631	Elaeis guinensins protein.fasta	49367.4	0.808	0	0	2	7.61e-05	0.0423
Af_levels_q2016	N9	AFN9_R1	Mudpit_Plate_AFn9_A1_20160413_AFn9_R1_05F_F001	Cluster of PREDICTED: ATP synthase subunit beta, mitochondrial-like [Elaeis guineensis] (gi|743800698)	PREDICTED: ATP synthase subunit beta, mitochondrial [Elaeis guineensis]	gi|743794377	Elaeis guinensins protein.fasta	59710	0.997	1	1	3	0.000114	0.0966
Af_levels_q2016	N9	AFN9_R1	Mudpit_Plate_AFn9_A1_20160413_AFn9_R1_05F_F001	Cluster of PREDICTED: pathogenesis-related protein 1-like [Elaeis guineensis] (gi|743844417)	early flowering protein 1 [Elaeis guineensis]	gi|192910890,gi|743889003	Elaeis guinensins protein.fasta	16915.5	0.988	1	1	4	0.000152	0.386
Af_levels_q2016	N9	AFN9_R1	Mudpit_Plate_AFn9_A1_20160413_AFn9_R1_05F_F001	Cluster of PREDICTED: L-ascorbate peroxidase, cytosolic [Elaeis guineensis] (gi|743781660)	PREDICTED: L-ascorbate peroxidase, cytosolic-like [Elaeis guineensis]	gi|743876166	Elaeis guinensins protein.fasta	27386.1	0.931	0	0	2	7.61e-05	0.1
Af_levels_q2016	N9	AFN9_R1	Mudpit_Plate_AFn9_A1_20160413_AFn9_R1_05F_F001	Cluster of asparagine synthase-related protein [Elaeis guineensis] (gi|50404475)	asparagine synthase-related protein [Elaeis guineensis]	NP_001306846.1,gi|50404475	Elaeis guinensins protein.fasta	0	0.995	1	1	1	3.81e-05	0.063
Af_levels_q2016	N9	AFN9_R1	Mudpit_Plate_AFn9_A1_20160413_AFn9_R1_05F_F001	Cluster of PREDICTED: actin-2 [Elaeis guineensis] (gi|743854864)	PREDICTED: actin-like [Elaeis guineensis]	gi|743882617	Elaeis guinensins protein.fasta	41636.5	0.668	0	0	5	0.00019	0.231
Af_levels_q2016	N9	AFN9_R1	Mudpit_Plate_AFn9_A1_20160413_AFn9_R1_05F_F001	Cluster of PREDICTED: protein RALF-like 33 [Elaeis guineensis] (gi|743768295)	PREDICTED: protein RALF-like 33 [Elaeis guineensis]	gi|743768295,gi|743819853	Elaeis guinensins protein.fasta	12194.3	0.079	0	0	0	0	0
Af_levels_q2016	N9	AFN9_R1	Mudpit_Plate_AFn9_A1_20160413_AFn9_R1_05F_F001	Cluster of PREDICTED: superoxide dismutase [Cu-Zn], chloroplastic [Elaeis guineensis] (gi|743852970)	PREDICTED: superoxide dismutase [Cu-Zn], chloroplastic [Elaeis guineensis]	gi|743852970	Elaeis guinensins protein.fasta	22553.7	0.996	1	1	1	3.81e-05	0.205
Af_levels_q2016	N9	AFN9_R1	Mudpit_Plate_AFn9_A1_20160413_AFn9_R1_05F_F001	Cluster of PREDICTED: phosphoglycerate kinase, cytosolic isoform X2 [Elaeis guineensis] (gi|743855887)	PREDICTED: phosphoglycerate kinase, cytosolic-like [Elaeis guineensis]	gi|743760381	Elaeis guinensins protein.fasta	50915.7	0.668	0	0	3	0.000114	0.0653
Af_levels_q2016	N9	AFN9_R1	Mudpit_Plate_AFn9_A1_20160413_AFn9_R1_05F_F001	Cluster of PREDICTED: enolase 2 [Elaeis guineensis] (gi|743825640)	PREDICTED: enolase 2 [Elaeis guineensis]	gi|743825640	Elaeis guinensins protein.fasta	47787.2	1	4	4	25	0.000952	0.542
Af_levels_q2016	N9	AFN9_R1	Mudpit_Plate_AFn9_A1_20160413_AFn9_R1_05F_F001	Cluster of PREDICTED: patellin-3-like [Elaeis guineensis] (gi|743764635)	PREDICTED: patellin-3-like [Elaeis guineensis]	gi|743764635	Elaeis guinensins protein.fasta	61349.6	0.922	0	0	1	3.81e-05	0.0287
Af_levels_q2016	N9	AFN9_R1	Mudpit_Plate_AFn9_A1_20160413_AFn9_R1_05F_F001	Cluster of PREDICTED: 18.1 kDa class I heat shock protein-like [Elaeis guineensis] (gi|743810657)	PREDICTED: 18.1 kDa class I heat shock protein-like [Elaeis guineensis]	gi|743810657	Elaeis guinensins protein.fasta	18137.6	0.999	1	1	2	7.61e-05	0.194
Af_levels_q2016	N9	AFN9_R1	Mudpit_Plate_AFn9_A1_20160413_AFn9_R1_05F_F001	Cluster of PREDICTED: phosphoenolpyruvate carboxylase 2-like [Elaeis guineensis] (gi|743799873)	PREDICTED: phosphoenolpyruvate carboxylase, housekeeping isozyme-like [Elaeis guineensis]	gi|743770464	Elaeis guinensins protein.fasta	110167	0.992	0	0	6	0.000228	0.0767
Af_levels_q2016	N9	AFN9_R1	Mudpit_Plate_AFn9_A1_20160413_AFn9_R1_05F_F001	Cluster of PREDICTED: 40S ribosomal protein S20-1-like [Elaeis guineensis] (gi|743883807)	PREDICTED: 40S ribosomal protein S20-1-like [Elaeis guineensis]	gi|743883807,gi|743883811	Elaeis guinensins protein.fasta	14079.5	0.998	1	1	1	3.81e-05	0.0945
Af_levels_q2016	N9	AFN9_R1	Mudpit_Plate_AFn9_A1_20160413_AFn9_R1_05F_F001	Cluster of PREDICTED: histone H2A-like [Elaeis guineensis] (gi|743787293)	PREDICTED: histone H2A-like [Elaeis guineensis]	gi|743787293,gi|743869048	Elaeis guinensins protein.fasta	15536.8	0.998	1	1	2	7.61e-05	0.218
Af_levels_q2016	N9	AFN9_R1	Mudpit_Plate_AFn9_A1_20160413_AFn9_R1_05F_F001	Cluster of PREDICTED: histone H2B-like [Elaeis guineensis] (gi|743787390)	PREDICTED: histone H2B.1 [Elaeis guineensis]	gi|743869044	Elaeis guinensins protein.fasta	15524.1	0.624	0	0	2	7.61e-05	0.142
Af_levels_q2016	N9	AFN9_R1	Mudpit_Plate_AFn9_A1_20160413_AFn9_R1_05F_F001	Cluster of PREDICTED: malate dehydrogenase [Elaeis guineensis] (gi|743780317)	PREDICTED: malate dehydrogenase, cytoplasmic [Elaeis guineensis]	gi|743835732	Elaeis guinensins protein.fasta	35459.4	0.994	0	0	0	0	0
Af_levels_q2016	N9	AFN9_R1	Mudpit_Plate_AFn9_A1_20160413_AFn9_R1_05F_F001	Cluster of PREDICTED: 16.9 kDa class I heat shock protein 2-like [Elaeis guineensis] (gi|743772279)	PREDICTED: 16.9 kDa class I heat shock protein 2-like [Elaeis guineensis]	gi|743772279	Elaeis guinensins protein.fasta	17923.2	0.953	1	1	1	3.81e-05	0.128
Af_levels_q2016	N9	AFN9_R1	Mudpit_Plate_AFn9_A1_20160413_AFn9_R1_05F_F001	Cluster of PREDICTED: DNA-damage-repair/toleration protein DRT102-like [Elaeis guineensis] (gi|743757596)	PREDICTED: DNA-damage-repair/toleration protein DRT102-like [Elaeis guineensis]	gi|743757596	Elaeis guinensins protein.fasta	33794.9	0.947	0	0	1	3.81e-05	0.0505
Af_levels_q2016	N9	AFN9_R1	Mudpit_Plate_AFn9_A1_20160413_AFn9_R1_05F_F001	Cluster of PREDICTED: ricin-like [Elaeis guineensis] (gi|743787208)	PREDICTED: ricin-like [Elaeis guineensis]	gi|743787208,gi|743787211	Elaeis guinensins protein.fasta	63103.5	0.831	0	0	0	0	0
Af_levels_q2016	N9	AFN9_R1	Mudpit_Plate_AFn9_A1_20160413_AFn9_R1_05F_F001	Cluster of PREDICTED: heat shock 70 kDa protein-like [Elaeis guineensis] (gi|743811473)	PREDICTED: heat shock cognate 70 kDa protein 2 [Elaeis guineensis]	gi|743787201	Elaeis guinensins protein.fasta	71183.3	0.433	0	0	8	0.000305	0.174
Af_levels_q2016	N9	AFN9_R1	Mudpit_Plate_AFn9_A1_20160413_AFn9_R1_05F_F001	Cluster of PREDICTED: probable quinone oxidoreductase [Elaeis guineensis] (gi|743778380)	PREDICTED: probable quinone oxidoreductase [Elaeis guineensis]	gi|743778380	Elaeis guinensins protein.fasta	41824.5	1	2	2	3	0.000114	0.103
Af_levels_q2016	N9	AFN9_R1	Mudpit_Plate_AFn9_A1_20160413_AFn9_R1_05F_F001	Cluster of PREDICTED: 60S ribosomal protein L12 [Elaeis guineensis] (gi|743780046)	PREDICTED: 60S ribosomal protein L12 [Elaeis guineensis]	gi|743780046,gi|743812447	Elaeis guinensins protein.fasta	17807.5	0.585	1	1	1	3.81e-05	0.0964
Af_levels_q2016	N9	AFN9_R1	Mudpit_Plate_AFn9_A1_20160413_AFn9_R1_05F_F001	Cluster of PREDICTED: lactoylglutathione lyase [Elaeis guineensis] (gi|743820740)	PREDICTED: lactoylglutathione lyase [Elaeis guineensis]	gi|743820740	Elaeis guinensins protein.fasta	32896.9	0.998	1	1	1	3.81e-05	0.0445
Af_levels_q2016	N9	AFN9_R1	Mudpit_Plate_AFn9_A1_20160413_AFn9_R1_05F_F001	Cluster of PREDICTED: osmotin-like protein [Elaeis guineensis] (gi|743775988)	PREDICTED: osmotin-like protein [Elaeis guineensis]	gi|743775988	Elaeis guinensins protein.fasta	27666.6	0.982	1	1	1	3.81e-05	0.0923
Af_levels_q2016	N9	AFN9_R1	Mudpit_Plate_AFn9_A1_20160413_AFn9_R1_05F_F001	Cluster of PREDICTED: heat shock 70 kDa protein-like [Elaeis guineensis] (gi|743811473)	PREDICTED: heat shock cognate 70 kDa protein 2-like [Elaeis guineensis]	gi|743818520	Elaeis guinensins protein.fasta	70925.4	0.918	0	0	5	0.00019	0.0988
Af_levels_q2016	N9	AFN9_R1	Mudpit_Plate_AFn9_A1_20160413_AFn9_R1_05F_F001	Cluster of PREDICTED: hypersensitive-induced response protein 1-like [Elaeis guineensis] (gi|743755079)	PREDICTED: hypersensitive-induced response protein 1-like [Elaeis guineensis]	gi|743755079	Elaeis guinensins protein.fasta	31544	0.72	1	1	1	3.81e-05	0.049
Af_levels_q2016	N9	AFN9_R1	Mudpit_Plate_AFn9_A1_20160413_AFn9_R1_05F_F001	Cluster of elongation factor 1-alpha [Elaeis guineensis] (gi|746816016)	PREDICTED: elongation factor 1-alpha-like [Elaeis guineensis]	gi|743849427,gi|743849431	Elaeis guinensins protein.fasta	49401.3	0.676	0	0	2	7.61e-05	0.0447
Af_levels_q2016	N9	AFN9_R1	Mudpit_Plate_AFn9_A1_20160413_AFn9_R1_05F_F001	Cluster of PREDICTED: 40S ribosomal protein S7 [Elaeis guineensis] (gi|743759313)	PREDICTED: 40S ribosomal protein S7 [Elaeis guineensis]	gi|743759313,gi|743759315,gi|743759317,gi|743759319	Elaeis guinensins protein.fasta	22183.6	0.896	0	0	0	0	0
Af_levels_q2016	N9	AFN9_R1	Mudpit_Plate_AFn9_A1_20160413_AFn9_R1_05F_F001	Cluster of PREDICTED: glyceraldehyde-3-phosphate dehydrogenase, cytosolic [Elaeis guineensis] (gi|743887549)	PREDICTED: glyceraldehyde-3-phosphate dehydrogenase 2, cytosolic-like [Elaeis guineensis]	gi|743893211	Elaeis guinensins protein.fasta	36699.2	1	3	3	15	0.000571	0.392
Af_levels_q2016	N9	AFN9_R1	Mudpit_Plate_AFn9_A1_20160413_AFn9_R1_05F_F001	Cluster of PREDICTED: ran-binding protein 1 homolog b-like [Elaeis guineensis] (gi|743842760)	PREDICTED: ran-binding protein 1 homolog b-like [Elaeis guineensis]	gi|743842760	Elaeis guinensins protein.fasta	24720.5	0.99	1	1	1	3.81e-05	0.108
Af_levels_q2016	N9	AFN9_R1	Mudpit_Plate_AFn9_A1_20160413_AFn9_R1_05F_F001	Cluster of PREDICTED: universal stress protein A-like protein [Elaeis guineensis] (gi|743845102)	PREDICTED: universal stress protein A-like protein [Elaeis guineensis]	gi|743845102	Elaeis guinensins protein.fasta	24423.2	1	2	2	2	7.61e-05	0.213
Af_levels_q2016	N9	AFN9_R1	Mudpit_Plate_AFn9_A1_20160413_AFn9_R1_05F_F001	Cluster of PREDICTED: probable glutathione S-transferase GSTF1 [Elaeis guineensis] (gi|743865392)	PREDICTED: probable glutathione S-transferase GSTF1 [Elaeis guineensis]	gi|743865392	Elaeis guinensins protein.fasta	23718.3	0.997	1	1	1	3.81e-05	0.037
Af_levels_q2016	N9	AFN9_R1	Mudpit_Plate_AFn9_A1_20160413_AFn9_R1_05F_F001	Cluster of PREDICTED: peptidyl-prolyl cis-trans isomerase CYP19-1 [Elaeis guineensis] (gi|743855207)	PREDICTED: peptidyl-prolyl cis-trans isomerase CYP19-1 [Elaeis guineensis]	gi|743855207	Elaeis guinensins protein.fasta	18170.2	1	3	3	3	0.000114	0.306
Af_levels_q2016	N9	AFN9_R1	Mudpit_Plate_AFn9_A1_20160413_AFn9_R1_05F_F001	Cluster of PREDICTED: glucan endo-1,3-beta-glucosidase-like [Elaeis guineensis] (gi|743785384)	PREDICTED: glucan endo-1,3-beta-glucosidase-like [Elaeis guineensis]	gi|743785384	Elaeis guinensins protein.fasta	36161.8	0.997	1	1	2	7.61e-05	0.0855
Af_levels_q2016	N9	AFN9_R1	Mudpit_Plate_AFn9_A1_20160413_AFn9_R1_05F_F001	Cluster of PREDICTED: LOW QUALITY PROTEIN: sucrose synthase 4-like [Elaeis guineensis] (gi|743844527)	PREDICTED: LOW QUALITY PROTEIN: sucrose synthase 4-like [Elaeis guineensis]	gi|743844527	Elaeis guinensins protein.fasta	92739.5	0.285	0	0	0	0	0
Af_levels_q2016	N9	AFN9_R1	Mudpit_Plate_AFn9_A1_20160413_AFn9_R1_05F_F001	Cluster of PREDICTED: 14-3-3-like protein isoform X2 [Elaeis guineensis] (gi|743823719)	PREDICTED: 14-3-3-like protein isoform X2 [Elaeis guineensis]	gi|743823719	Elaeis guinensins protein.fasta	23374.3	1	3	3	7	0.000267	0.324
Af_levels_q2016	N9	AFN9_R1	Mudpit_Plate_AFn9_A1_20160413_AFn9_R1_05F_F001	Cluster of PREDICTED: chaperone protein ClpB1 [Elaeis guineensis] (gi|743756256)	PREDICTED: chaperone protein ClpB1 [Elaeis guineensis]	gi|743756256	Elaeis guinensins protein.fasta	101264	0.802	0	0	0	0	0
Af_levels_q2016	N9	AFN9_R1	Mudpit_Plate_AFn9_A1_20160413_AFn9_R1_05F_F001	Cluster of PREDICTED: uncharacterized protein LOC105044905 [Elaeis guineensis] (gi|743782982)	PREDICTED: uncharacterized protein LOC105044905 [Elaeis guineensis]	gi|743782982	Elaeis guinensins protein.fasta	30019.7	1	3	3	3	0.000114	0.0858
Af_levels_q2016	N9	AFN9_R1	Mudpit_Plate_AFn9_A1_20160413_AFn9_R1_05F_F001	Cluster of PREDICTED: LOW QUALITY PROTEIN: 2,3-bisphosphoglycerate-independent phosphoglycerate mutase-like [Elaeis guineensis] (gi|743843487)	PREDICTED: 2,3-bisphosphoglycerate-independent phosphoglycerate mutase-like [Elaeis guineensis]	gi|743819065	Elaeis guinensins protein.fasta	60848.2	0.995	0	0	3	0.000114	0.0859
Af_levels_q2016	N9	AFN9_R1	Mudpit_Plate_AFn9_A1_20160413_AFn9_R1_05F_F001	Cluster of PREDICTED: tubulin alpha-3 chain [Elaeis guineensis] (gi|743791194)	PREDICTED: tubulin alpha-3 chain [Elaeis guineensis]	gi|743791194	Elaeis guinensins protein.fasta	49651.2	0.999	1	1	1	3.81e-05	0.0333
Af_levels_q2016	N9	AFN9_R1	Mudpit_Plate_AFn9_A1_20160413_AFn9_R1_05F_F001	Cluster of PREDICTED: 40S ribosomal protein SA-like [Elaeis guineensis] (gi|743850342)	PREDICTED: 40S ribosomal protein SA-like [Elaeis guineensis]	gi|743850342	Elaeis guinensins protein.fasta	31552.7	1	2	2	2	7.61e-05	0.107
Af_levels_q2016	N9	AFN9_R1	Mudpit_Plate_AFn9_A1_20160413_AFn9_R1_05F_F001	Cluster of PREDICTED: proteasome subunit beta type-1 [Elaeis guineensis] (gi|743854618)	PREDICTED: proteasome subunit beta type-1 [Elaeis guineensis]	gi|743854618	Elaeis guinensins protein.fasta	24385.6	0.271	0	0	1	3.81e-05	0.0452
Af_levels_q2016	N9	AFN9_R1	Mudpit_Plate_AFn9_A1_20160413_AFn9_R1_05F_F001	Cluster of PREDICTED: 11S globulin seed storage protein 2-like [Elaeis guineensis] (gi|743781027)	PREDICTED: 11S globulin seed storage protein 2-like [Elaeis guineensis]	gi|743781027	Elaeis guinensins protein.fasta	38655.7	0.994	1	1	1	3.81e-05	0.0336
Af_levels_q2016	N9	AFN9_R1	Mudpit_Plate_AFn9_A1_20160413_AFn9_R1_05F_F001	Cluster of PREDICTED: pyruvate kinase, cytosolic isozyme-like isoform X3 [Elaeis guineensis] (gi|743878631)	PREDICTED: pyruvate kinase, cytosolic isozyme-like [Elaeis guineensis]	gi|743763988	Elaeis guinensins protein.fasta	57562.1	0.92	0	0	3	0.000114	0.0607
Af_levels_q2016	N9	AFN9_R1	Mudpit_Plate_AFn9_A1_20160413_AFn9_R1_05F_F001	Cluster of PREDICTED: SNF1-related protein kinase regulatory subunit beta-2-like isoform X2 [Elaeis guineensis] (gi|743837474)	PREDICTED: SNF1-related protein kinase regulatory subunit beta-2-like isoform X2 [Elaeis guineensis]	gi|743837474	Elaeis guinensins protein.fasta	31169.6	0.998	1	1	1	3.81e-05	0.173
Af_levels_q2016	N9	AFN9_R1	Mudpit_Plate_AFn9_A1_20160413_AFn9_R1_05F_F001	Cluster of PREDICTED: glutathione S-transferase F10-like [Elaeis guineensis] (gi|743862283)	PREDICTED: glutathione S-transferase F10-like [Elaeis guineensis]	gi|743862283	Elaeis guinensins protein.fasta	25478.4	1	4	4	5	0.00019	0.335
Af_levels_q2016	N9	AFN9_R1	Mudpit_Plate_AFn9_A1_20160413_AFn9_R1_05F_F001	Cluster of PREDICTED: S-formylglutathione hydrolase [Elaeis guineensis] (gi|743845757)	PREDICTED: S-formylglutathione hydrolase [Elaeis guineensis]	gi|743845757	Elaeis guinensins protein.fasta	31630.2	0.485	0	0	0	0	0
Af_levels_q2016	N9	AFN9_R1	Mudpit_Plate_AFn9_A1_20160413_AFn9_R1_05F_F001	Cluster of PREDICTED: elongation factor 2-like [Elaeis guineensis] (gi|743796220)	PREDICTED: elongation factor 2 [Elaeis guineensis]	gi|743756117	Elaeis guinensins protein.fasta	94160.2	0.697	0	0	1	3.81e-05	0.0225
Af_levels_q2016	N9	AFN9_R1	Mudpit_Plate_AFn9_A1_20160413_AFn9_R1_05F_F001	Cluster of PREDICTED: DEAD-box ATP-dependent RNA helicase 37-like [Elaeis guineensis] (gi|743791122)	PREDICTED: DEAD-box ATP-dependent RNA helicase 37-like [Elaeis guineensis]	gi|743791122	Elaeis guinensins protein.fasta	67150.8	0.41	0	0	0	0	0
Af_levels_q2016	N9	AFN9_R1	Mudpit_Plate_AFn9_A1_20160413_AFn9_R1_05F_F001	Cluster of PREDICTED: fructose-bisphosphate aldolase cytoplasmic isozyme [Elaeis guineensis] (gi|743806034)	PREDICTED: fructose-bisphosphate aldolase cytoplasmic isozyme-like [Elaeis guineensis]	gi|743822486	Elaeis guinensins protein.fasta	46057.8	1	1	1	5	0.00019	0.221
Af_levels_q2016	N9	AFN9_R1	Mudpit_Plate_AFn9_A1_20160413_AFn9_R1_05F_F001	Cluster of PREDICTED: peroxidase 3-like [Elaeis guineensis] (gi|743820630)	PREDICTED: peroxidase 3-like [Elaeis guineensis]	gi|743820630	Elaeis guinensins protein.fasta	35366.7	0.994	1	1	2	7.61e-05	0.0525
Af_levels_q2016	N9	AFN9_R1	Mudpit_Plate_AFn9_A1_20160413_AFn9_R1_05F_F001	Cluster of PREDICTED: phosphoglycerate kinase, cytosolic isoform X2 [Elaeis guineensis] (gi|743855887)	PREDICTED: phosphoglycerate kinase, cytosolic [Elaeis guineensis]	gi|743760379	Elaeis guinensins protein.fasta	42427.4	1	2	3	12	0.000457	0.347
Af_levels_q2016	N9	AFN9_R1	Mudpit_Plate_AFn9_A1_20160413_AFn9_R1_05F_F001	Cluster of PREDICTED: putative formamidase C869.04 isoform X3 [Elaeis guineensis] (gi|743875734)	PREDICTED: putative formamidase C869.04 [Elaeis guineensis]	gi|743761007	Elaeis guinensins protein.fasta	50228.1	0.995	1	1	2	7.61e-05	0.0784
Af_levels_q2016	N9	AFN9_R1	Mudpit_Plate_AFn9_A1_20160413_AFn9_R1_05F_F001	Cluster of PREDICTED: betaine aldehyde dehydrogenase 2-like [Elaeis guineensis] (gi|743766392)	PREDICTED: betaine aldehyde dehydrogenase 2-like [Elaeis guineensis]	gi|743766392	Elaeis guinensins protein.fasta	55126.3	0.131	0	0	0	0	0
Af_levels_q2016	N9	AFN9_R1	Mudpit_Plate_AFn9_A1_20160413_AFn9_R1_05F_F001	Cluster of PREDICTED: vacuolar protein sorting-associated protein 20 homolog 2-like [Elaeis guineensis] (gi|743851503)	PREDICTED: vacuolar protein sorting-associated protein 20 homolog 2-like [Elaeis guineensis]	gi|743851503	Elaeis guinensins protein.fasta	26720.8	0.985	1	1	1	3.81e-05	0.167
Af_levels_q2016	N9	AFN9_R1	Mudpit_Plate_AFn9_A1_20160413_AFn9_R1_05F_F001	Cluster of PREDICTED: L-ascorbate peroxidase, cytosolic [Elaeis guineensis] (gi|743781660)	PREDICTED: L-ascorbate peroxidase, cytosolic [Elaeis guineensis]	gi|743781660	Elaeis guinensins protein.fasta	27322	0.999	1	1	3	0.000114	0.157
Af_levels_q2016	N9	AFN9_R1	Mudpit_Plate_AFn9_A1_20160413_AFn9_R1_05F_F001	Cluster of PREDICTED: patellin-3-like isoform X2 [Elaeis guineensis] (gi|743882426)	PREDICTED: patellin-3-like isoform X2 [Elaeis guineensis]	gi|743882426	Elaeis guinensins protein.fasta	64537.2	1	16	18	21	0.0008	0.469
Af_levels_q2016	N9	AFN9_R1	Mudpit_Plate_AFn9_A1_20160413_AFn9_R1_05F_F001	Cluster of elongation factor 1-alpha [Elaeis guineensis] (gi|746816016)	elongation factor 1-alpha [Elaeis guineensis]	gi|746816016	Elaeis guinensins protein.fasta	49325.1	0.977	0	0	2	7.61e-05	0.0447
Af_levels_q2016	N9	AFN9_R1	Mudpit_Plate_AFn9_A1_20160413_AFn9_R1_05F_F001	Cluster of PREDICTED: HMG-Y-related protein A-like [Elaeis guineensis] (gi|743823679)	PREDICTED: HMG-Y-related protein A-like [Elaeis guineensis]	gi|743823679	Elaeis guinensins protein.fasta	18867.8	0.062	0	0	1	3.81e-05	0.128
Af_levels_q2016	N9	AFN9_R1	Mudpit_Plate_AFn9_A1_20160413_AFn9_R1_05F_F001	Cluster of PREDICTED: germin-like protein 5-1 [Elaeis guineensis] (gi|743855137)	PREDICTED: germin-like protein 5-1 [Elaeis guineensis]	gi|743855137	Elaeis guinensins protein.fasta	30553.9	1	2	2	2	7.61e-05	0.0807
Af_levels_q2016	N9	AFN9_R1	Mudpit_Plate_AFn9_A1_20160413_AFn9_R1_05F_F001	Cluster of PREDICTED: actin-2 [Elaeis guineensis] (gi|743854864)	PREDICTED: actin-2 [Elaeis guineensis]	gi|743805211	Elaeis guinensins protein.fasta	41677.5	0.968	0	0	5	0.00019	0.228
Af_levels_q2016	N9	AFN9_R1	Mudpit_Plate_AFn9_A1_20160413_AFn9_R1_05F_F001	Cluster of PREDICTED: heat shock 70 kDa protein-like [Elaeis guineensis] (gi|743811473)	PREDICTED: heat shock cognate 70 kDa protein 2-like [Elaeis guineensis]	gi|743775991	Elaeis guinensins protein.fasta	71447	1	3	3	14	0.000533	0.32
Af_levels_q2016	N9	AFN9_R1	Mudpit_Plate_AFn9_A1_20160413_AFn9_R1_05F_F001	Cluster of PREDICTED: basic blue protein-like [Elaeis guineensis] (gi|743869516)	PREDICTED: basic blue protein-like [Elaeis guineensis]	gi|743869516	Elaeis guinensins protein.fasta	13158	0.95	1	1	1	3.81e-05	0.143
Af_levels_q2016	N9	AFN9_R1	Mudpit_Plate_AFn9_A1_20160413_AFn9_R1_05F_F001	Cluster of PREDICTED: cationic peroxidase SPC4-like [Elaeis guineensis] (gi|743817476)	PREDICTED: peroxidase 12-like, partial [Elaeis guineensis]	gi|743890051	Elaeis guinensins protein.fasta	23142.8	0.774	0	0	4	0.000152	0.202
Af_levels_q2016	N9	AFN9_R1	Mudpit_Plate_AFn9_A1_20160413_AFn9_R1_05F_F001	Cluster of PREDICTED: pathogenesis-related protein 1-like [Elaeis guineensis] (gi|743844417)	PREDICTED: pathogenesis-related protein 1-like [Elaeis guineensis]	gi|743844417	Elaeis guinensins protein.fasta	16989.7	1	2	2	5	0.00019	0.525
Af_levels_q2016	N9	AFN9_R1	Mudpit_Plate_AFn9_A1_20160413_AFn9_R1_05F_F001	Cluster of PREDICTED: 60S ribosomal protein L4 [Elaeis guineensis] (gi|743791713)	PREDICTED: 60S ribosomal protein L4 [Elaeis guineensis]	gi|743791713	Elaeis guinensins protein.fasta	45241.7	1	1	1	3	0.000114	0.108
Af_levels_q2016	N9	AFN9_R1	Mudpit_Plate_AFn9_A1_20160413_AFn9_R1_05F_F001	Cluster of elongation factor 1-alpha [Elaeis guineensis] (gi|746816016)	PREDICTED: elongation factor 1-alpha [Elaeis guineensis]	gi|743887945	Elaeis guinensins protein.fasta	49356.1	0.549	0	0	2	7.61e-05	0.0447
Af_levels_q2016	N9	AFN9_R1	Mudpit_Plate_AFn9_A1_20160413_AFn9_R1_05F_F001	Cluster of PREDICTED: adenosylhomocysteinase [Elaeis guineensis] (gi|743880094)	PREDICTED: adenosylhomocysteinase [Elaeis guineensis]	gi|743880094	Elaeis guinensins protein.fasta	53199.9	0.951	0	0	0	0	0
Af_levels_q2016	N9	AFN9_R1	Mudpit_Plate_AFn9_A1_20160413_AFn9_R1_05F_F001	Cluster of PREDICTED: heat shock protein 83 [Elaeis guineensis] (gi|743854814)	PREDICTED: heat shock protein 83-like [Elaeis guineensis]	gi|743831242	Elaeis guinensins protein.fasta	80839.3	0.997	0	0	1	3.81e-05	0.0171
Af_levels_q2016	N9	AFN9_R1	Mudpit_Plate_AFn9_A1_20160413_AFn9_R1_05F_F001	Cluster of PREDICTED: 40S ribosomal protein S17-like [Elaeis guineensis] (gi|743829063)	PREDICTED: 40S ribosomal protein S17-like [Elaeis guineensis]	gi|743829063	Elaeis guinensins protein.fasta	16154.3	0.95	1	1	1	3.81e-05	0.142
Af_levels_q2016	N9	AFN9_R1	Mudpit_Plate_AFn9_A1_20160413_AFn9_R1_05F_F001	Cluster of PREDICTED: eukaryotic initiation factor 4A-3-like [Elaeis guineensis] (gi|743852046)	PREDICTED: eukaryotic initiation factor 4A-3-like [Elaeis guineensis]	gi|743852046	Elaeis guinensins protein.fasta	46203.4	0.324	0	0	1	3.81e-05	0.0391
Af_levels_q2016	N9	AFN9_R1	Mudpit_Plate_AFn9_A1_20160413_AFn9_R1_05F_F001	Cluster of PREDICTED: triosephosphate isomerase, cytosolic isoform X2 [Elaeis guineensis] (gi|743787029)	PREDICTED: triosephosphate isomerase, cytosolic isoform X2 [Elaeis guineensis]	gi|743787029	Elaeis guinensins protein.fasta	23040.9	1	0	0	6	0.000228	0.392
Af_levels_q2016	N9	AFN9_R1	Mudpit_Plate_AFn9_A1_20160413_AFn9_R1_05F_F001	Cluster of PREDICTED: plasma membrane-associated cation-binding protein 1-like [Elaeis guineensis] (gi|743800417)	PREDICTED: plasma membrane-associated cation-binding protein 1-like [Elaeis guineensis]	gi|743800417	Elaeis guinensins protein.fasta	21790.5	0.987	1	1	1	3.81e-05	0.209
Af_levels_q2016	N9	AFN9_R1	Mudpit_Plate_AFn9_A1_20160413_AFn9_R1_05F_F001	Cluster of PREDICTED: EG45-like domain containing protein [Elaeis guineensis] (gi|743802277)	PREDICTED: EG45-like domain containing protein [Elaeis guineensis]	gi|743802277	Elaeis guinensins protein.fasta	13908.9	0.999	2	2	2	7.61e-05	0.246
Af_levels_q2016	N9	AFN9_R1	Mudpit_Plate_AFn9_A1_20160413_AFn9_R1_05F_F001	Cluster of PREDICTED: subtilisin-like protease SBT3.5 [Elaeis guineensis] (gi|743829002)	PREDICTED: subtilisin-like protease SBT3.5 [Elaeis guineensis]	gi|743829007	Elaeis guinensins protein.fasta	73343.3	1	1	1	1	3.81e-05	0.019
Af_levels_q2016	N9	AFN9_R1	Mudpit_Plate_AFn9_A1_20160413_AFn9_R1_05F_F001	Cluster of PREDICTED: subtilisin-like protease SBT3.5 [Elaeis guineensis] (gi|743829002)	PREDICTED: subtilisin-like protease SBT3.5 [Elaeis guineensis]	gi|743829002	Elaeis guinensins protein.fasta	73402.2	1	1	1	1	3.81e-05	0.0191
Af_levels_q2016	N9	AFN9_R1	Mudpit_Plate_AFn9_A1_20160413_AFn9_R1_05F_F001	Cluster of PREDICTED: nitrile-specifier protein 5 isoform X3 [Elaeis guineensis] (gi|743858107)	PREDICTED: nitrile-specifier protein 5 isoform X3 [Elaeis guineensis]	gi|743858107	Elaeis guinensins protein.fasta	35140.8	1	3	3	3	0.000114	0.117
Af_levels_q2016	N9	AFN9_R1	Mudpit_Plate_AFn9_A1_20160413_AFn9_R1_05F_F001	Cluster of PREDICTED: protein P21-like [Elaeis guineensis] (gi|743891233)	PREDICTED: protein P21-like [Elaeis guineensis]	gi|743891233	Elaeis guinensins protein.fasta	24192.5	0.973	1	1	1	3.81e-05	0.185
Af_levels_q2016	N9	AFN9_R1	Mudpit_Plate_AFn9_A1_20160413_AFn9_R1_05F_F001	Cluster of PREDICTED: probable aldo-keto reductase 2 [Elaeis guineensis] (gi|743814040)	PREDICTED: probable aldo-keto reductase 2 [Elaeis guineensis]	gi|743814040	Elaeis guinensins protein.fasta	37708.8	0.917	0	0	0	0	0
Af_levels_q2016	N9	AFN9_R1	Mudpit_Plate_AFn9_A1_20160413_AFn9_R1_05F_F001	Cluster of PREDICTED: malate dehydrogenase [Elaeis guineensis] (gi|743780317)	PREDICTED: malate dehydrogenase [Elaeis guineensis]	gi|743780317	Elaeis guinensins protein.fasta	35590.1	1	1	1	1	3.81e-05	0.0663
Af_levels_q2016	N9	AFN9_R1	Mudpit_Plate_AFn9_A1_20160413_AFn9_R1_05F_F001	Cluster of PREDICTED: DNA-damage-repair/toleration protein DRT102-like [Elaeis guineensis] (gi|743794098)	PREDICTED: DNA-damage-repair/toleration protein DRT102-like [Elaeis guineensis]	gi|743794098	Elaeis guinensins protein.fasta	33688.3	1	2	2	3	0.000114	0.154
Af_levels_q2016	N9	AFN9_R1	Mudpit_Plate_AFn9_A1_20160413_AFn9_R1_05F_F001	Cluster of PREDICTED: probable histone H2A variant 3 [Elaeis guineensis] (gi|743774557)	PREDICTED: probable histone H2A variant 3 [Elaeis guineensis]	gi|743774557,gi|743774559,gi|743824685,gi|743824689,gi|743824692,gi|743824695,gi|743824699,gi|743824703	Elaeis guinensins protein.fasta	14187.3	0.808	0	0	1	3.81e-05	0.0672
Af_levels_q2016	N9	AFN9_R1	Mudpit_Plate_AFn9_A1_20160413_AFn9_R1_05F_F001	Cluster of PREDICTED: formate dehydrogenase, mitochondrial [Elaeis guineensis] (gi|743838587)	PREDICTED: formate dehydrogenase, mitochondrial [Elaeis guineensis]	gi|743838587	Elaeis guinensins protein.fasta	41171.9	0.732	0	0	0	0	0
Af_levels_q2016	N9	AFN9_R1	Mudpit_Plate_AFn9_A1_20160413_AFn9_R1_05F_F001	Cluster of PREDICTED: heat shock 70 kDa protein-like [Elaeis guineensis] (gi|743811473)	PREDICTED: probable mediator of RNA polymerase II transcription subunit 37c, partial [Elaeis guineensis]	gi|743893011	Elaeis guinensins protein.fasta	26085	0.144	0	0	3	0.000114	0.113
Af_levels_q2016	N9	AFN9_R1	Mudpit_Plate_AFn9_A1_20160413_AFn9_R1_05F_F001	Cluster of PREDICTED: uncharacterized oxidoreductase At4g09670-like [Elaeis guineensis] (gi|743773279)	PREDICTED: uncharacterized oxidoreductase At4g09670-like [Elaeis guineensis]	gi|743773279	Elaeis guinensins protein.fasta	39549.8	1	2	2	2	7.61e-05	0.0854
Af_levels_q2016	N9	AFN9_R1	Mudpit_Plate_AFn9_A1_20160413_AFn9_R1_05F_F001	Cluster of PREDICTED: uncharacterized protein LOC105037336 [Elaeis guineensis] (gi|743763116)	PREDICTED: uncharacterized protein LOC105037336 [Elaeis guineensis]	gi|743763116	Elaeis guinensins protein.fasta	76586.3	1	4	4	4	0.000152	0.1
Af_levels_q2016	N9	AFN9_R1	Mudpit_Plate_AFn9_A1_20160413_AFn9_R1_05F_F001	Cluster of PREDICTED: jacalin-related lectin 3-like isoform X1 [Elaeis guineensis] (gi|743821743)	PREDICTED: jacalin-related lectin 3-like isoform X1 [Elaeis guineensis]	gi|743821743,gi|743821753	Elaeis guinensins protein.fasta	17203.2	0.983	1	1	1	3.81e-05	0.131
Af_levels_q2016	N9	AFN9_R1	Mudpit_Plate_AFn9_A1_20160413_AFn9_R1_05F_F001	Cluster of PREDICTED: phosphoenolpyruvate carboxylase 2-like [Elaeis guineensis] (gi|743799873)	PREDICTED: phosphoenolpyruvate carboxylase 2 [Elaeis guineensis]	gi|743795961	Elaeis guinensins protein.fasta	110274	0.943	0	0	4	0.000152	0.0507
Af_levels_q2016	N9	AFN9_R1	Mudpit_Plate_AFn9_A1_20160413_AFn9_R1_05F_F001	Cluster of PREDICTED: hypersensitive-induced response protein 1-like [Elaeis guineensis] (gi|743755079)	PREDICTED: hypersensitive-induced response protein 1-like [Elaeis guineensis]	gi|743797758	Elaeis guinensins protein.fasta	31599.1	0.909	0	0	0	0	0
Af_levels_q2016	N9	AFN9_R1	Mudpit_Plate_AFn9_A1_20160413_AFn9_R1_05F_F001	Cluster of elongation factor 1-alpha [Elaeis guineensis] (gi|746816016)	PREDICTED: elongation factor 1-alpha-like [Elaeis guineensis]	gi|743842438	Elaeis guinensins protein.fasta	49267.3	0.875	0	0	2	7.61e-05	0.0447
Af_levels_q2016	N9	AFN9_R1	Mudpit_Plate_AFn9_A1_20160413_AFn9_R1_05F_F001	Cluster of catalase isozyme 2 [Elaeis guineensis] (NP_001306842.1)	catalase isozyme 2 [Elaeis guineensis]	NP_001306842.1		0	1	4	4	9	0.000343	0
Af_levels_q2016	N9	AFN9_R1	Mudpit_Plate_AFn9_A1_20160413_AFn9_R1_05F_F001	Cluster of PREDICTED: uncharacterized protein LOC105050582 [Elaeis guineensis] (gi|743810712)	PREDICTED: uncharacterized protein LOC105050582 [Elaeis guineensis]	gi|743810712	Elaeis guinensins protein.fasta	110085	1	7	7	7	0.000267	0.0587
Af_levels_q2016	N9	AFN9_R1	Mudpit_Plate_AFn9_A1_20160413_AFn9_R1_05F_F001	Cluster of PREDICTED: triosephosphate isomerase, cytosolic-like [Elaeis guineensis] (gi|743841772)	PREDICTED: triosephosphate isomerase, cytosolic-like [Elaeis guineensis]	gi|743841772	Elaeis guinensins protein.fasta	27219.4	1	1	1	4	0.000152	0.24
Af_levels_q2016	N9	AFN9_R1	Mudpit_Plate_AFn9_A1_20160413_AFn9_R1_05F_F001	Cluster of PREDICTED: phosphoglycerate kinase, cytosolic isoform X2 [Elaeis guineensis] (gi|743855887)	PREDICTED: phosphoglycerate kinase, cytosolic isoform X2 [Elaeis guineensis]	gi|743855887	Elaeis guinensins protein.fasta	42329.4	1	0	0	9	0.000343	0.267
Af_levels_q2016	N9	AFN9_R1	Mudpit_Plate_AFn9_A1_20160413_AFn9_R1_05F_F001	Cluster of PREDICTED: peroxidase 5-like [Elaeis guineensis] (gi|743768886)	PREDICTED: peroxidase 5-like [Elaeis guineensis]	gi|743768886	Elaeis guinensins protein.fasta	35950.6	1	1	1	2	7.61e-05	0.0638
Af_levels_q2016	N9	AFN9_R1	Mudpit_Plate_AFn9_A1_20160413_AFn9_R1_05F_F001	Cluster of PREDICTED: UTP--glucose-1-phosphate uridylyltransferase [Elaeis guineensis] (gi|743833726)	PREDICTED: UTP--glucose-1-phosphate uridylyltransferase [Elaeis guineensis]	gi|743833726	Elaeis guinensins protein.fasta	51892.5	0.997	1	1	1	3.81e-05	0.0382
Af_levels_q2016	N9	AFN9_R1	Mudpit_Plate_AFn9_A1_20160413_AFn9_R1_05F_F001	Cluster of PREDICTED: phosphoenolpyruvate carboxylase 2-like [Elaeis guineensis] (gi|743799873)	PREDICTED: phosphoenolpyruvate carboxylase 2-like [Elaeis guineensis]	gi|743799873	Elaeis guinensins protein.fasta	110055	1	7	7	13	0.000495	0.225
Af_levels_q2016	N9	AFN9_R1	Mudpit_Plate_AFn9_A1_20160413_AFn9_R1_05F_F001	Cluster of PREDICTED: fructose-bisphosphate aldolase cytoplasmic isozyme [Elaeis guineensis] (gi|743806034)	PREDICTED: fructose-bisphosphate aldolase cytoplasmic isozyme [Elaeis guineensis]	gi|743806034	Elaeis guinensins protein.fasta	38601.8	1	3	3	9	0.000343	0.466
Af_levels_q2016	N9	AFN9_R2	Mudpit_Plate_AFn9_B1_20160413_AFn9_R2_05F_F001	Cluster of PREDICTED: glyceraldehyde-3-phosphate dehydrogenase, cytosolic [Elaeis guineensis] (gi|743887549)	PREDICTED: glyceraldehyde-3-phosphate dehydrogenase, cytosolic-like isoform X1 [Elaeis guineensis]	gi|743877054,gi|743877056	Elaeis guinensins protein.fasta	37026	0.934	0	0	22	0.000772	0.466
Af_levels_q2016	N9	AFN9_R2	Mudpit_Plate_AFn9_B1_20160413_AFn9_R2_05F_F001	Cluster of PREDICTED: 60S acidic ribosomal protein P0 [Elaeis guineensis] (gi|743855682)	PREDICTED: 60S acidic ribosomal protein P0 [Elaeis guineensis]	gi|743855682	Elaeis guinensins protein.fasta	34631.8	0.281	0	0	0	0	0
Af_levels_q2016	N9	AFN9_R2	Mudpit_Plate_AFn9_B1_20160413_AFn9_R2_05F_F001	Cluster of PREDICTED: membrane steroid-binding protein 2 [Elaeis guineensis] (gi|743776234)	PREDICTED: membrane steroid-binding protein 2 [Elaeis guineensis]	gi|743776234	Elaeis guinensins protein.fasta	29130.3	0.769	1	1	1	3.51e-05	0.0657
Af_levels_q2016	N9	AFN9_R2	Mudpit_Plate_AFn9_B1_20160413_AFn9_R2_05F_F001	Cluster of PREDICTED: probable nucleoredoxin 1-1 [Elaeis guineensis] (gi|743840630)	PREDICTED: probable nucleoredoxin 1-1 [Elaeis guineensis]	gi|743840630	Elaeis guinensins protein.fasta	69153.2	1	3	3	7	0.000246	0.124
Af_levels_q2016	N9	AFN9_R2	Mudpit_Plate_AFn9_B1_20160413_AFn9_R2_05F_F001	Cluster of PREDICTED: probable histone H2A variant 3 [Elaeis guineensis] (gi|743774557)	PREDICTED: probable histone H2A variant 3 [Elaeis guineensis]	gi|743774557,gi|743774559,gi|743824685,gi|743824689,gi|743824692,gi|743824695,gi|743824699,gi|743824703	Elaeis guinensins protein.fasta	14187.3	0.986	1	1	2	7.02e-05	0.172
Af_levels_q2016	N9	AFN9_R2	Mudpit_Plate_AFn9_B1_20160413_AFn9_R2_05F_F001	Cluster of PREDICTED: heat shock 70 kDa protein-like [Elaeis guineensis] (gi|743811473)	PREDICTED: luminal-binding protein 4-like [Elaeis guineensis]	gi|743776201	Elaeis guinensins protein.fasta	73483.2	0.108	0	0	2	7.02e-05	0.0256
Af_levels_q2016	N9	AFN9_R2	Mudpit_Plate_AFn9_B1_20160413_AFn9_R2_05F_F001	Cluster of PREDICTED: universal stress protein A-like protein [Elaeis guineensis] (gi|743773844)	PREDICTED: universal stress protein A-like protein [Elaeis guineensis]	gi|743773844	Elaeis guinensins protein.fasta	17738.3	0.994	2	2	2	7.02e-05	0.14
Af_levels_q2016	N9	AFN9_R2	Mudpit_Plate_AFn9_B1_20160413_AFn9_R2_05F_F001	Cluster of uncharacterized protein LOC105042909 [Elaeis guineensis] (gi|746815989)	uncharacterized protein LOC105042909 [Elaeis guineensis]	gi|746815989	Elaeis guinensins protein.fasta	30651.6	0.999	2	2	2	7.02e-05	0.139
Af_levels_q2016	N9	AFN9_R2	Mudpit_Plate_AFn9_B1_20160413_AFn9_R2_05F_F001	Cluster of PREDICTED: heat shock 70 kDa protein-like [Elaeis guineensis] (gi|743811473)	PREDICTED: probable mediator of RNA polymerase II transcription subunit 37c [Elaeis guineensis]	gi|743841902	Elaeis guinensins protein.fasta	71040.8	1	0	0	11	0.000386	0.226
Af_levels_q2016	N9	AFN9_R2	Mudpit_Plate_AFn9_B1_20160413_AFn9_R2_05F_F001	Cluster of PREDICTED: pyruvate kinase, cytosolic isozyme-like isoform X3 [Elaeis guineensis] (gi|743878631)	PREDICTED: pyruvate kinase, cytosolic isozyme-like [Elaeis guineensis]	gi|743882283	Elaeis guinensins protein.fasta	47751.8	1	2	2	5	0.000175	0.112
Af_levels_q2016	N9	AFN9_R2	Mudpit_Plate_AFn9_B1_20160413_AFn9_R2_05F_F001	Cluster of PREDICTED: EG45-like domain containing protein [Elaeis guineensis] (gi|743802277)	PREDICTED: EG45-like domain containing protein [Elaeis guineensis]	gi|743802277	Elaeis guinensins protein.fasta	13908.9	1	2	2	2	7.02e-05	0.246
Af_levels_q2016	N9	AFN9_R2	Mudpit_Plate_AFn9_B1_20160413_AFn9_R2_05F_F001	Cluster of PREDICTED: proteasome subunit alpha type-1-like [Elaeis guineensis] (gi|743851306)	PREDICTED: proteasome subunit alpha type-1-like [Elaeis guineensis]	gi|743851298,gi|743851302,gi|743851306	Elaeis guinensins protein.fasta	28909.5	0.983	1	1	1	3.51e-05	0.0458
Af_levels_q2016	N9	AFN9_R2	Mudpit_Plate_AFn9_B1_20160413_AFn9_R2_05F_F001	Cluster of PREDICTED: chemocyanin-like [Elaeis guineensis] (gi|743800853)	PREDICTED: chemocyanin-like [Elaeis guineensis]	gi|743800853	Elaeis guinensins protein.fasta	13181.1	0.976	0	0	0	0	0
Af_levels_q2016	N9	AFN9_R2	Mudpit_Plate_AFn9_B1_20160413_AFn9_R2_05F_F001	Cluster of PREDICTED: probable nucleoredoxin 1-1 [Elaeis guineensis] (gi|743840630)	PREDICTED: probable nucleoredoxin 1-2 [Elaeis guineensis]	gi|743840628	Elaeis guinensins protein.fasta	57956	0.994	0	0	10	0.000351	0.297
Af_levels_q2016	N9	AFN9_R2	Mudpit_Plate_AFn9_B1_20160413_AFn9_R2_05F_F001	Cluster of PREDICTED: probable nucleoredoxin 1-1 [Elaeis guineensis] (gi|743840630)	PREDICTED: probable nucleoredoxin 1-2 [Elaeis guineensis]	gi|743840622	Elaeis guinensins protein.fasta	58008.1	1	1	1	11	0.000386	0.337
Af_levels_q2016	N9	AFN9_R2	Mudpit_Plate_AFn9_B1_20160413_AFn9_R2_05F_F001	Cluster of PREDICTED: patellin-3-like isoform X2 [Elaeis guineensis] (gi|743763008)	PREDICTED: patellin-3-like isoform X2 [Elaeis guineensis]	gi|743763008	Elaeis guinensins protein.fasta	62712.8	1	17	18	22	0.000772	0.511
Af_levels_q2016	N9	AFN9_R2	Mudpit_Plate_AFn9_B1_20160413_AFn9_R2_05F_F001	Cluster of histone H3 [Elaeis guineensis] (gi|192910840)	histone H3 [Elaeis guineensis]	gi|192910840,gi|192910874,gi|743849702,gi|743854553,gi|743884057	Elaeis guinensins protein.fasta	15406.8	0.986	1	1	1	3.51e-05	0.0809
Af_levels_q2016	N9	AFN9_R2	Mudpit_Plate_AFn9_B1_20160413_AFn9_R2_05F_F001	Cluster of elongation factor 1-alpha [Elaeis guineensis] (gi|746816016)	PREDICTED: elongation factor 1-alpha-like [Elaeis guineensis]	gi|743842438	Elaeis guinensins protein.fasta	49267.3	0.992	1	1	3	0.000105	0.105
Af_levels_q2016	N9	AFN9_R2	Mudpit_Plate_AFn9_B1_20160413_AFn9_R2_05F_F001	Cluster of PREDICTED: alpha-mannosidase [Elaeis guineensis] (gi|743813312)	PREDICTED: alpha-mannosidase [Elaeis guineensis]	gi|743813312	Elaeis guinensins protein.fasta	115730	1	2	2	4	0.00014	0.0459
Af_levels_q2016	N9	AFN9_R2	Mudpit_Plate_AFn9_B1_20160413_AFn9_R2_05F_F001	Cluster of PREDICTED: proteasome subunit beta type-1 [Elaeis guineensis] (gi|743854618)	PREDICTED: proteasome subunit beta type-1 [Elaeis guineensis]	gi|743854618	Elaeis guinensins protein.fasta	24385.6	0.851	0	0	0	0	0
Af_levels_q2016	N9	AFN9_R2	Mudpit_Plate_AFn9_B1_20160413_AFn9_R2_05F_F001	Cluster of PREDICTED: phospholipase D alpha 1 [Elaeis guineensis] (gi|743875176)	PREDICTED: phospholipase D alpha 1 [Elaeis guineensis]	gi|743875176	Elaeis guinensins protein.fasta	92355.6	0.99	1	1	1	3.51e-05	0.0234
Af_levels_q2016	N9	AFN9_R2	Mudpit_Plate_AFn9_B1_20160413_AFn9_R2_05F_F001	Cluster of PREDICTED: heat shock 70 kDa protein-like [Elaeis guineensis] (gi|743811473)	PREDICTED: heat shock cognate 70 kDa protein 2-like [Elaeis guineensis]	gi|743841867	Elaeis guinensins protein.fasta	71028	1	2	2	11	0.000386	0.235
Af_levels_q2016	N9	AFN9_R2	Mudpit_Plate_AFn9_B1_20160413_AFn9_R2_05F_F001	Cluster of PREDICTED: ruBisCO large subunit-binding protein subunit beta, chloroplastic-like [Elaeis guineensis] (gi|743883445)	PREDICTED: ruBisCO large subunit-binding protein subunit beta, chloroplastic-like [Elaeis guineensis]	gi|743883445	Elaeis guinensins protein.fasta	64765.7	0.824	0	0	1	3.51e-05	0.0214
Af_levels_q2016	N9	AFN9_R2	Mudpit_Plate_AFn9_B1_20160413_AFn9_R2_05F_F001	Cluster of PREDICTED: alpha carbonic anhydrase 7-like [Elaeis guineensis] (gi|743864471)	PREDICTED: alpha carbonic anhydrase 7-like [Elaeis guineensis]	gi|743864471	Elaeis guinensins protein.fasta	33416	0.997	1	1	2	7.02e-05	0.0986
Af_levels_q2016	N9	AFN9_R2	Mudpit_Plate_AFn9_B1_20160413_AFn9_R2_05F_F001	Cluster of PREDICTED: protein ASPARTIC PROTEASE IN GUARD CELL 1-like [Elaeis guineensis] (gi|743766057)	PREDICTED: protein ASPARTIC PROTEASE IN GUARD CELL 1-like [Elaeis guineensis]	gi|743766057	Elaeis guinensins protein.fasta	47639.7	0.992	1	1	1	3.51e-05	0.0442
Af_levels_q2016	N9	AFN9_R2	Mudpit_Plate_AFn9_B1_20160413_AFn9_R2_05F_F001	Cluster of PREDICTED: ATP synthase subunit beta, mitochondrial-like [Elaeis guineensis] (gi|743800698)	PREDICTED: ATP synthase subunit beta, mitochondrial-like [Elaeis guineensis]	gi|743771993	Elaeis guinensins protein.fasta	59549.8	0.846	0	0	4	0.00014	0.126
Af_levels_q2016	N9	AFN9_R2	Mudpit_Plate_AFn9_B1_20160413_AFn9_R2_05F_F001	Cluster of PREDICTED: 60S ribosomal protein L6-like [Elaeis guineensis] (gi|743862614)	PREDICTED: 60S ribosomal protein L6-like [Elaeis guineensis]	gi|743862614	Elaeis guinensins protein.fasta	22359	0.991	1	1	1	3.51e-05	0.0594
Af_levels_q2016	N9	AFN9_R2	Mudpit_Plate_AFn9_B1_20160413_AFn9_R2_05F_F001	Cluster of PREDICTED: enolase 2 [Elaeis guineensis] (gi|743825640)	PREDICTED: enolase 2-like [Elaeis guineensis]	gi|743888539	Elaeis guinensins protein.fasta	21810.6	0.885	0	0	12	0.000421	0.523
Af_levels_q2016	N9	AFN9_R2	Mudpit_Plate_AFn9_B1_20160413_AFn9_R2_05F_F001	Cluster of PREDICTED: 20 kDa chaperonin, chloroplastic-like [Elaeis guineensis] (gi|743822839)	PREDICTED: 20 kDa chaperonin, chloroplastic-like [Elaeis guineensis]	gi|743822839	Elaeis guinensins protein.fasta	26962.5	0.379	0	0	0	0	0
Af_levels_q2016	N9	AFN9_R2	Mudpit_Plate_AFn9_B1_20160413_AFn9_R2_05F_F001	Cluster of PREDICTED: germin-like protein 2-4 [Elaeis guineensis] (gi|743874591)	PREDICTED: germin-like protein 2-4 [Elaeis guineensis]	gi|743874591	Elaeis guinensins protein.fasta	23242.3	0.62	0	0	0	0	0
Af_levels_q2016	N9	AFN9_R2	Mudpit_Plate_AFn9_B1_20160413_AFn9_R2_05F_F001	Cluster of PREDICTED: LOW QUALITY PROTEIN: sucrose synthase 7-like [Elaeis guineensis] (gi|743851945)	PREDICTED: LOW QUALITY PROTEIN: sucrose synthase 7-like [Elaeis guineensis]	gi|743851945	Elaeis guinensins protein.fasta	101170	0.358	0	0	1	3.51e-05	0.0157
[truncated: 355 more rows]

## Sheet: Quantitative Peptide Retport
Differential accumulation of proteins in oil palms affected by fatal yellowing disease
[truncated: 2,655 more rows]

## Sheet: Quantitative Spectrum Report
Differential accumulation of proteins in oil palms affected by fatal yellowing disease
[truncated: 8,561 more rows]
